# Supplementary material for: 21-nt phasiRNAs direct target mRNA cleavage in rice male germ cells
Source: Nat Commun. 2020 Oct 15;11:5191. doi: 10.1038/s41467-020-19034-y (PMC7562718; doi:10.1038/s41467-020-19034-y)
Supplement: Supplementary file 4 — Supplementary Data 1 [file 41467_2020_19034_MOESM4_ESM.xlsx]

## Sheet: Sheet1
Supplementary Data 1. Sequencing datasets generated in this study
Dataset	Genotype	Tissue	Sample	Sequenicng platform	Rep.#1		Rep.#2		Rep.#3
					Raw reads	Mapped reads	Raw reads	Mapped reads	Raw reads	Mapped reads
sRNA-seq	Nipponbare	embryo	15–30-nt sRNAs	Illumina HiSeqX-PE150	31174178	25333910	20755472	16864455	28958607	23549819
sRNA-seq	Nipponbare	premeiotic spikelet	15–30-nt sRNAs		17736108	11144273	13579451	8557162	16875089	10674394
sRNA-seq	Nipponbare	meiotic spikelet	15–30-nt sRNAs		24104405	21439027	22894764	20423511	20701595	18412988
sRNA-seq	Nipponbare	meiocyte (prophase I)	15–30-nt sRNAs		21410188	19903239	29800234	27642153	21857044	20302568
sRNA-seq	Nipponbare	meiocyte (tetrad)	15–30-nt sRNAs		14563452	12931088	19605097	16814456	11596745	10210657
sRNA-seq	Nipponbare	microspore	15–30-nt sRNAs		22804361	20718638	13926720	12500515	19176491	17070070
sRNA-seq	Sunong 3037 (3037)	meiocyte (prophase I)	15–30-nt sRNAs		8031694	5961772	7646521	5670353	7233076	5378760
sRNA-seq	osrdr6-2 (3037 background)	meiocyte (prophase I)	15–30-nt sRNAs		7066816	4871163	11889243	8183470	7756456	5803890
sRNA-seq	Huanghuazhan (HHZ)	meiocyte (prophase I)	15–30-nt sRNAs		5745592	4137590	5798712	4176030	5341843	3849295
sRNA-seq	mel1-4 (HHZ background)	meiocyte (prophase I)	15–30-nt sRNAs		14230192	10058424	10086686	7149738	14075820	9957296
degradome-seq	Nipponbare	meiocyte (prophase I)	poly (A)+ RNAs		29119079	25562011	28595290	26416230	42096922	38252194
degradome-seq	Nipponbare	meiocyte (tetrad)	poly (A)+ RNAs		41807547	39767895	52805993	49898896	65282309	62376364
degradome-seq	Nipponbare	microspore	poly (A)+ RNAs		50451952	48723644	32018533	30966748	34820616	33658108
degradome-seq	Sunong 3037 (3037)	meiocyte (prophase I)	poly (A)+ RNAs		37101087	29633747	43363348	34244389	32713218	27055066
degradome-seq	osrdr6-2 (3037 background)	meiocyte (prophase I)	poly (A)+ RNAs		27309032	21311625	34881212	27520075	31504524	24256030
degradome-seq	Huanghuazhan (HHZ)	meiocyte (prophase I)	poly (A)+ RNAs		26962627	20683259	24729167	19333121	32647907	24867416
degradome-seq	mel1-4 (HHZ background)	meiocyte (prophase I)	poly (A)+ RNAs		28133223	21026612	31101184	22929411	37091150	26989731
degradome-seq	Nipponbare	seedling(150ug PARE)	poly (A)+ RNAs		42861142	38650002	41817531	37862507	47659273	43017618
degradome-seq	Nipponbare	seedling(50ng low-input)	poly (A)+ RNAs		55892340	52940667	47756321	45130508	41815241	39628815
degradome-seq	Nipponbare	seedling(5ng low-input)	poly (A)+ RNAs		46544168	43654926	42938741	40904984	46732680	44207852
RNA-Seq	Sunong 3037	meiocyte (prophase I)	poly (A)+ RNAs		24377677	7426891	25411959	7827145	26630412	8350167
RNA-Seq	osrdr6-2	meiocyte (prophase I)	poly (A)+ RNAs		20315547	7588526	20699614	7608978	26015906	9566024
RNA-Seq	Huanghuazhan	meiocyte (prophase I)	poly (A)+ RNAs		20619703	7485877	23475578	8493731	22075360	8041016
RNA-Seq	mel1-4	meiocyte (prophase I)	poly (A)+ RNAs		13619180	8866649	25046478	8932409	25392353	9341011
