# Supplementary material for: 21-nt phasiRNAs direct target mRNA cleavage in rice male germ cells
Source: Nat Commun. 2020 Oct 15;11:5191. doi: 10.1038/s41467-020-19034-y (PMC7562718; doi:10.1038/s41467-020-19034-y)
Supplement: Supplementary file 5 — Supplementary Data 2 [file 41467_2020_19034_MOESM5_ESM.xlsx]

## Sheet: 21-nt PHAS
Supplementary Data 2. A catalogue of 21- and 24-nt PHAS loci
PHAS_ID	Length	Phased ratio	Phased number	P_Scorea	Genome coordinates	Trigger miRNA	Strand
21PHAS1	728	0.987	39	376.918	Chr5:25089597..25090324	miR2118	+
21PHAS2	770	0.992	39	375.314	Chr7:6680208..6680977	miR2118	+
21PHAS3	812	0.966	41	355.658	Chr2:22839881..22840692	miR2118	+
21PHAS4	833	0.91	44	345.955	Chr3:32498307..32499139	miR2118	-
21PHAS5	665	0.975	36	333.625	Chr5:24877281..24877945	miR2118	+
21PHAS6	644	0.986	35	323.507	Chr1:34222138..34222781	miR2118	+
21PHAS7	791	0.98	35	317.267	Chr6:9659484..9660274	miR2118	-
21PHAS8	812	0.972	35	314.419	Chr6:9664572..9665383	miR2118	-
21PHAS9	791	0.937	36	312.579	Chr11:16531241..16532031	not targeted by miR2118	.
21PHAS10	581	0.981	33	309.152	Chr5:24965415..24965995	miR2118	+
21PHAS11	644	0.983	34	306.772	Chr5:25130669..25131312	miR2118	+
21PHAS12	644	0.979	34	305.953	Chr6:17769007..17769650	miR2118	+
21PHAS13	623	0.99	31	294.431	Chr4:21099555..21100177	miR2118	+
21PHAS14	623	0.99	32	294.081	Chr5:24853437..24854059	miR2118	+
21PHAS15	644	0.975	31	293.405	Chr5:24962317..24962960	miR2118	+
21PHAS16	686	0.975	35	289.746	Chr2:20403732..20404417	miR2118	+
21PHAS17	665	0.953	34	287.979	Chr7:6682462..6683126	miR2118	+
21PHAS18	581	0.989	30	286.048	Chr4:21167574..21168154	miR2118	+
21PHAS19	665	0.936	36	285.586	Chr7:6686978..6687642	miR2118	+
21PHAS20	707	0.956	35	283.21	Chr1:34290952..34291658	miR2118	+
21PHAS21	686	0.979	31	281.727	Chr11:24569507..24570192	miR2118	-
21PHAS22	707	0.979	34	281.032	Chr5:24835341..24836047	miR2118	+
21PHAS23	812	0.993	29	279.38	Chr1:34256764..34257575	miR2118	+
21PHAS24	833	0.976	34	276.237	Chr12:24411757..24412589	miR2118	-
21PHAS25	644	0.984	32	276.191	Chr11:24473414..24474057	miR2118	-
21PHAS26	644	0.994	27	274.447	Chr12:22062452..22063095	miR2118	+
21PHAS27	728	0.99	30	270.219	Chr12:24350921..24351648	miR2118	+
21PHAS28	581	0.982	29	270.088	Chr5:24912299..24912879	miR2118	+
21PHAS29	728	0.979	32	269.643	Chr8:16735570..16736297	miR2118	-
21PHAS30	560	0.926	33	268.388	Chr9:6656249..6656808	not targeted by miR2118	.
21PHAS31	560	0.986	29	266.895	Chr12:24867271..24867830	miR2118	-
21PHAS32	707	0.968	32	266.827	Chr2:20322567..20323273	miR2118	+
21PHAS33	707	0.989	34	264.793	Chr12:19215729..19216435	miR2118	+
21PHAS34	707	0.992	29	264.404	Chr6:24630089..24630795	miR2118	+
21PHAS35	707	0.964	30	262.04	Chr8:2463551..2464257	miR2118	-
21PHAS36	518	0.992	26	261.019	Chr2:20334060..20334577	miR2118	+
21PHAS37	686	0.98	30	260.63	Chr6:9690368..9691053	miR2118	-
21PHAS38	539	0.974	28	259.433	Chr6:9436118..9436656	miR2118	-
21PHAS39	644	0.986	31	258.893	Chr2:22858208..22858851	miR2118	+
21PHAS40	644	0.983	28	258.341	Chr8:18827441..18828084	not targeted by miR2118	.
21PHAS41	707	0.956	30	256.774	Chr10:14045681..14046387	miR2118	-
21PHAS42	581	0.974	31	256.461	Chr1:2347860..2348440	miR2118	+
21PHAS43	623	0.993	28	256.002	Chr4:21024204..21024826	miR2118	+
21PHAS44	833	0.974	32	255.993	Chr8:18719426..18720258	miR2118	+
21PHAS45	581	0.987	27	255.791	Chr5:19141726..19142306	miR2118	+
21PHAS46	707	0.958	29	253.734	Chr11:26322612..26323318	miR2118	+
21PHAS47	665	0.976	28	253.627	Chr6:9583050..9583714	not targeted by miR2118	.
21PHAS48	728	0.992	27	252.873	Chr6:28298930..28299657	miR2118	-
21PHAS49	686	0.978	28	252.524	Chr5:14006387..14007072	miR2118	-
21PHAS50	728	0.981	30	252.241	Chr11:24780094..24780821	miR2118	+
21PHAS51	518	0.99	26	247.991	Chr4:21032310..21032827	miR2118	+
21PHAS52	770	0.916	34	247.772	Chr6:4747253..4748022	miR2118	-
21PHAS53	581	0.994	27	247.503	Chr12:21800807..21801387	miR2118	+
21PHAS54	602	0.952	30	246.619	Chr10:14207924..14208525	miR2118	-
21PHAS55	728	0.882	32	245.892	Chr12:14630910..14631637	miR2118	+
21PHAS56	644	0.955	30	244.207	Chr10:14066278..14066921	miR2118	-
21PHAS57	602	0.954	30	244.152	Chr3:32505585..32506186	miR2118	-
21PHAS58	749	0.978	30	242.982	Chr9:9277465..9278213	miR2118	+
21PHAS59	644	0.955	30	242.164	Chr10:14140073..14140716	miR2118	-
21PHAS60	602	0.976	27	241.636	Chr6:24676688..24677289	miR2118	+
21PHAS61	665	0.986	26	241.345	Chr9:9193946..9194610	miR2118	+
21PHAS62	707	0.899	32	241.202	Chr12:24831312..24832018	miR2118	-
21PHAS63	602	0.972	25	240.895	Chr7:6942938..6943539	miR2118	-
21PHAS64	539	0.99	25	240.622	Chr6:4777402..4777940	miR2118	-
21PHAS65	476	0.994	24	238.154	Chr11:25147540..25148015	miR2118	+
21PHAS66	686	0.98	29	238.006	Chr12:22059431..22060116	miR2118	+
21PHAS67	707	0.959	32	237.873	Chr8:5732489..5733195	miR2118	-
21PHAS68	623	0.949	28	237.825	Chr10:14038509..14039131	miR2118	-
21PHAS69	686	0.976	28	236.728	Chr5:24908079..24908764	miR2118	+
21PHAS70	644	0.951	29	236.596	Chr12:15164445..15165088	miR2118	+
21PHAS71	581	0.992	26	236.52	Chr4:21091679..21092259	miR2118	+
21PHAS72	686	0.968	31	236.061	Chr7:15950119..15950804	miR2118	-
21PHAS73	686	0.983	26	235.314	Chr7:6992916..6993601	miR2118	+
21PHAS74	539	0.96	27	234.722	Chr12:21060595..21061133	miR2118	+
21PHAS75	581	0.969	25	234.109	Chr9:6712492..6713072	miR2118	-
21PHAS76	518	0.983	24	233.32	Chr4:21017530..21018047	miR2118	+
21PHAS77	707	0.982	27	232.192	Chr6:24703040..24703746	miR2118	+
21PHAS78	539	0.984	28	231.967	Chr5:25129384..25129922	miR2118	+
21PHAS79	833	0.967	28	231.687	Chr11:16565848..16566680	miR2118	-
21PHAS80	602	0.946	28	231.516	Chr12:14177811..14178412	miR2118	-
21PHAS81	644	0.966	27	230.716	Chr6:16973284..16973927	miR2118	+
21PHAS82	644	0.981	27	230.205	Chr5:25140141..25140784	miR2118	+
21PHAS83	665	0.974	26	230.152	Chr5:13984052..13984716	miR2118	-
21PHAS84	644	0.932	29	227.331	Chr6:9588588..9589231	miR2118	-
21PHAS85	665	0.889	30	227.107	Chr5:24896019..24896683	miR2118	+
21PHAS86	602	0.934	30	227.028	Chr5:3104170..3104771	miR2118	+
21PHAS87	686	0.983	25	226.37	Chr12:22016801..22017486	miR2118	+
21PHAS88	770	0.945	30	226.158	Chr11:25091364..25092133	miR2118	+
21PHAS89	644	0.983	24	225.368	Chr5:3101417..3102060	miR2118	+
21PHAS90	665	0.98	27	225.011	Chr5:25096982..25097646	miR2118	+
21PHAS91	686	0.861	31	224.935	Chr12:21075375..21076060	miR2118	+
21PHAS92	770	0.924	30	224.574	Chr12:21171103..21171872	miR2118	-
21PHAS93	539	0.978	25	224.304	Chr5:13978993..13979531	miR2118	-
21PHAS94	749	0.978	29	224.139	Chr10:14024811..14025559	miR2118	-
21PHAS95	686	0.978	26	223.846	Chr5:24870310..24870995	miR2118	+
21PHAS96	728	0.947	29	220.883	Chr5:24867249..24867976	miR2118	+
21PHAS97	602	0.986	27	220.732	Chr2:22856414..22857015	miR2118	+
21PHAS98	539	0.986	23	220.629	Chr9:6901458..6901996	miR2118	-
21PHAS99	812	0.987	31	220.22	Chr12:21803514..21804325	miR2118	+
21PHAS100	476	0.984	23	220.134	Chr11:23005167..23005642	miR2118	-
21PHAS101	560	0.988	25	219.907	Chr11:24773352..24773911	miR2118	+
21PHAS102	560	0.953	25	219.357	Chr11:24919582..24920141	miR2118	-
21PHAS103	497	0.987	24	218.652	Chr4:17211072..17211568	miR2118	+
21PHAS104	602	0.982	26	218.151	Chr1:34228963..34229564	miR2118	+
21PHAS105	560	0.923	27	217.918	Chr12:14290176..14290735	miR2118	-
21PHAS106	518	0.985	26	217.854	Chr12:15259445..15259962	miR2118	+
21PHAS107	539	0.973	24	217.596	Chr6:4766304..4766842	miR2118	-
21PHAS108	749	0.976	30	217.565	Chr2:20358150..20358898	miR2118	+
21PHAS109	602	0.982	24	217.52	Chr4:14668764..14669365	miR2118	-
21PHAS110	644	0.959	27	217.476	Chr6:9494040..9494683	miR2118	-
21PHAS111	623	0.989	22	216.718	Chr11:23044062..23044684	miR2118	-
21PHAS112	434	0.988	24	216.67	Chr1:2314744..2315177	miR2118	-
21PHAS113	560	0.988	25	215.954	Chr11:16088451..16089010	miR2118	+
21PHAS114	539	0.993	23	215.323	Chr5:25074818..25075356	miR2118	+
21PHAS115	623	0.974	26	214.771	Chr11:16526975..16527597	miR2118	-
21PHAS116	560	0.986	26	214.497	Chr3:27635643..27636202	miR2118	+
21PHAS117	581	0.989	22	214.324	Chr1:2329036..2329616	miR2118	-
21PHAS118	539	0.976	24	213.78	Chr5:25143525..25144063	miR2118	+
21PHAS119	560	0.971	26	213.489	Chr6:24781486..24782045	miR2118	+
21PHAS120	560	0.96	25	213.31	Chr6:28336555..28337114	miR2118	-
21PHAS121	602	0.983	25	213.097	Chr1:2334774..2335375	miR2118	+
21PHAS122	623	0.939	30	212.621	Chr6:9665882..9666504	miR2118	-
21PHAS123	644	0.959	28	212.569	Chr12:20978840..20979483	miR2118	+
21PHAS124	497	0.962	27	212.366	Chr5:25105575..25106071	miR2118	+
21PHAS125	581	0.96	26	212.313	Chr7:9273307..9273887	miR2118	-
21PHAS126	665	0.946	27	211.413	Chr12:24828631..24829295	miR2118	-
21PHAS127	455	0.999	20	210.573	Chr1:34289527..34289981	miR2118	+
21PHAS128	665	0.974	27	210.158	Chr6:24608073..24608737	miR2118	+
21PHAS129	497	0.991	22	209.053	Chr12:21156810..21157306	miR2118	+
21PHAS130	581	0.969	24	208.933	Chr8:17177800..17178380	miR2118	+
21PHAS131	518	0.977	26	208.915	Chr12:21768081..21768598	miR2118	+
21PHAS132	623	0.986	25	208.445	Chr7:6703434..6704056	miR2118	+
21PHAS133	623	0.977	25	208.201	Chr12:26988392..26989014	miR2118	-
21PHAS134	476	0.985	22	208.174	Chr11:24335438..24335913	not targeted by miR2118	.
21PHAS135	581	0.977	24	208.055	Chr12:18086533..18087113	not targeted by miR2118	.
21PHAS136	623	0.986	23	207.693	Chr7:6375682..6376304	miR2118	+
21PHAS137	539	0.967	28	207.657	Chr12:21923866..21924404	miR2118	+
21PHAS138	602	0.989	25	207.593	Chr7:6361630..6362231	miR2118	+
21PHAS139	665	0.949	27	207.575	Chr11:25126354..25127018	miR2118	+
21PHAS140	686	0.972	27	207.431	Chr11:24994766..24995451	miR2118	+
21PHAS141	539	0.981	25	207.269	Chr7:6720053..6720591	miR2118	+
21PHAS142	581	0.964	24	207.081	Chr6:28324161..28324741	miR2118	-
21PHAS143	665	0.955	26	206.384	Chr2:20252599..20253263	miR2118	+
21PHAS144	581	0.946	26	206.367	Chr12:8180460..8181040	miR2118	+
21PHAS145	560	0.959	25	206.177	Chr11:23020652..23021211	miR2118	-
21PHAS146	560	0.976	25	206.074	Chr11:26397207..26397766	miR2118	+
21PHAS147	644	0.967	23	205.527	Chr2:20259389..20260032	miR2118	+
21PHAS148	497	0.981	24	205.39	Chr6:24771964..24772460	miR2118	+
21PHAS149	833	0.942	29	205.355	Chr12:18041438..18042270	miR2118	+
21PHAS150	581	0.981	23	205.21	Chr5:13962192..13962772	miR2118	-
21PHAS151	455	0.991	21	205.158	Chr1:2244095..2244549	miR2118	+
21PHAS152	539	0.982	23	205.068	Chr9:6912972..6913510	not targeted by miR2118	.
21PHAS153	623	0.975	24	204.819	Chr11:16519988..16520610	miR2118	-
21PHAS154	518	0.97	24	204.807	Chr6:24617027..24617544	miR2118	+
21PHAS155	644	0.964	28	204.161	Chr1:2325307..2325950	miR2118	-
21PHAS156	665	0.953	30	203.883	Chr12:16211449..16212113	miR2118	+
21PHAS157	686	0.965	27	202.809	Chr4:17713931..17714616	miR2118	+
21PHAS158	539	0.99	23	202.167	Chr1:34227189..34227727	miR2118	+
21PHAS159	623	0.96	25	201.652	Chr11:24411973..24412595	miR2118	-
21PHAS160	581	0.986	24	201.571	Chr11:16583162..16583742	miR2118	-
21PHAS161	602	0.979	25	201.378	Chr2:1514518..1515119	miR2118	+
21PHAS162	518	0.984	23	200.621	Chr12:24380568..24381085	miR2118	+
21PHAS163	602	0.798	28	200.591	Chr4:21018677..21019278	miR2118	+
21PHAS164	560	0.985	22	200.166	Chr5:3131382..3131941	miR2118	+
21PHAS165	602	0.961	23	199.864	Chr11:25123082..25123683	miR2118	+
21PHAS166	560	0.953	25	199.716	Chr6:9701722..9702281	miR2118	-
21PHAS167	602	0.984	24	199.343	Chr7:7069515..7070116	miR2118	+
21PHAS168	560	0.974	26	199.341	Chr2:1530351..1530910	miR2118	+
21PHAS169	770	0.853	28	199.161	Chr7:17296545..17297314	miR2118	-
21PHAS170	644	0.955	25	198.465	Chr3:32508177..32508820	not targeted by miR2118	.
21PHAS171	539	0.946	25	197.765	Chr12:24288023..24288561	miR2118	+
21PHAS172	560	0.991	24	197.632	Chr2:20363439..20363998	miR2118	+
21PHAS173	644	0.944	25	197.536	Chr4:14290706..14291349	miR2118	-
21PHAS174	791	0.974	26	197.531	Chr12:21125575..21126365	miR2118	+
21PHAS175	665	0.991	23	197.062	Chr6:24618195..24618859	miR2118	+
21PHAS176	539	0.956	24	196.746	Chr5:24852118..24852656	miR2118	+
21PHAS177	728	0.885	28	196.745	Chr12:24839939..24840666	miR2118	-
21PHAS178	707	0.952	26	196.708	Chr12:21919317..21920023	miR2118	+
21PHAS179	434	0.995	21	196.5	Chr11:9586730..9587163	miR2118	-
21PHAS180	686	0.965	26	196.186	Chr9:9291231..9291916	miR2118	+
21PHAS181	581	0.95	23	196.134	Chr6:4771566..4772146	miR2118	-
21PHAS182	623	0.967	26	196.071	Chr5:24910756..24911378	miR2118	+
21PHAS183	644	0.803	27	195.899	Chr7:6938567..6939210	not targeted by miR2118	.
21PHAS184	665	0.969	25	195.547	Chr4:21056176..21056840	miR2118	+
21PHAS185	497	0.975	25	195.543	Chr12:19307892..19308388	miR2118	+
21PHAS186	581	0.981	24	195.139	Chr5:3149418..3149998	not targeted by miR2118	.
21PHAS187	707	0.954	29	194.88	Chr5:24888486..24889192	miR2118	+
21PHAS188	539	0.967	23	194.594	Chr11:22978128..22978666	miR2118	-
21PHAS189	686	0.989	21	194.159	Chr11:25145727..25146412	not targeted by miR2118	.
21PHAS190	581	0.918	26	194.116	Chr9:8960883..8961463	miR2118	+
21PHAS191	728	0.983	28	194.046	Chr5:8176990..8177717	miR2118	-
21PHAS192	686	0.954	25	193.839	Chr6:1801693..1802378	not targeted by miR2118	.
21PHAS193	581	0.947	25	193.182	Chr12:24836497..24837077	miR2118	-
21PHAS194	539	0.956	26	192.856	Chr5:24893388..24893926	miR2118	+
21PHAS195	434	0.975	23	192.683	Chr6:4742526..4742959	miR2118	-
21PHAS196	539	0.977	25	192.366	Chr5:24797607..24798145	miR2118	+
21PHAS197	707	0.983	22	192.354	Chr11:26324165..26324871	miR2118	+
21PHAS198	518	0.966	23	192.178	Chr6:28337975..28338492	miR2118	-
21PHAS199	665	0.944	26	192.139	Chr8:17161211..17161875	miR2118	+
21PHAS200	686	0.961	27	191.884	Chr2:20270768..20271453	miR2118	+
21PHAS201	539	0.991	23	191.71	Chr12:21000897..21001435	miR2118	+
21PHAS202	644	0.955	24	191.593	Chr4:15000251..15000894	miR2118	+
21PHAS203	560	0.942	23	191.112	Chr8:16727284..16727843	miR2118	+
21PHAS204	518	0.975	22	191.108	Chr6:11817605..11818122	miR2118	-
21PHAS205	623	0.963	25	190.613	Chr11:26338214..26338836	miR2118	+
21PHAS206	581	0.934	26	190.346	Chr12:16207868..16208448	miR2118	-
21PHAS207	497	0.967	23	190.202	Chr11:9851834..9852330	miR2118	-
21PHAS208	581	0.955	25	189.876	Chr11:26391706..26392286	miR2118	+
21PHAS209	581	0.974	23	189.115	Chr6:24650390..24650970	miR2118	+
21PHAS210	455	0.992	24	189.026	Chr11:25046073..25046527	miR2118	+
21PHAS211	539	0.989	21	188.717	Chr3:26851313..26851851	miR2118	+
21PHAS212	602	0.964	24	188.511	Chr4:17710886..17711487	miR2118	+
21PHAS213	581	0.97	24	188.498	Chr4:13151494..13152074	miR2118	-
21PHAS214	644	0.895	27	188.379	Chr10:14141461..14142104	miR2118	-
21PHAS215	728	0.947	27	187.98	Chr4:17656441..17657168	miR2118	+
21PHAS216	644	0.893	26	187.642	Chr8:18615414..18616057	miR2118	+
21PHAS217	581	0.966	22	187.355	Chr6:9706862..9707442	not targeted by miR2118	.
21PHAS218	686	0.931	27	187.344	Chr4:14605311..14605996	miR2118	-
21PHAS219	686	0.897	26	186.784	Chr4:17679833..17680518	miR2118	+
21PHAS220	623	0.974	23	186.782	Chr12:24395499..24396121	miR2118	-
21PHAS221	581	0.966	25	186.685	Chr6:24723364..24723944	miR2118	+
21PHAS222	665	0.947	24	186.561	Chr7:9043062..9043726	miR2118	+
21PHAS223	581	0.97	22	186.531	Chr12:15215588..15216168	miR2118	+
21PHAS224	686	0.97	23	186.441	Chr3:32293990..32294675	miR2118	-
21PHAS225	497	0.957	23	186.174	Chr12:24314946..24315442	not targeted by miR2118	.
21PHAS226	539	0.993	21	186.114	Chr2:20396680..20397218	miR2118	+
21PHAS227	560	0.958	21	185.669	Chr12:15214146..15214705	miR2118	+
21PHAS228	581	0.987	23	185.667	Chr6:24661067..24661647	miR2118	+
21PHAS229	518	0.998	19	185.621	Chr12:24358157..24358674	miR2118	+
21PHAS230	539	0.988	22	185.54	Chr12:24317820..24318358	miR2118	+
21PHAS231	791	0.979	26	185.101	Chr7:8663267..8664057	miR2118	+
21PHAS232	434	0.966	20	185.035	Chr12:14467443..14467876	miR2118	+
21PHAS233	518	0.989	21	184.89	Chr4:20986189..20986706	miR2118	+
21PHAS234	581	0.973	24	184.841	Chr12:24324207..24324787	miR2118	+
21PHAS235	686	0.933	24	184.708	Chr11:9449603..9450288	miR2118	+
21PHAS236	665	0.982	23	184.198	Chr12:24258719..24259383	miR2118	+
21PHAS237	686	0.917	26	184.167	Chr6:9510883..9511568	not targeted by miR2118	.
21PHAS238	623	0.99	21	184.161	Chr12:16310014..16310636	miR2118	+
21PHAS239	560	0.996	19	183.873	Chr11:25132139..25132698	miR2118	+
21PHAS240	686	0.951	26	183.769	Chr2:22860812..22861497	miR2118	+
21PHAS241	560	0.994	20	183.722	Chr4:21121400..21121959	miR2118	+
21PHAS242	434	0.991	19	183.536	Chr6:17750816..17751249	miR2118	+
21PHAS243	602	0.985	21	183.22	Chr3:32298024..32298625	miR2118	-
21PHAS244	665	0.954	24	183.208	Chr11:16113433..16114097	miR2118	+
21PHAS245	497	0.954	23	183.165	Chr2:1519953..1520449	miR2118	+
21PHAS246	686	0.981	27	182.908	Chr7:6594851..6595536	miR2118	+
21PHAS247	644	0.979	22	182.808	Chr12:18022815..18023458	not targeted by miR2118	.
21PHAS248	770	0.93	27	182.668	Chr12:21072344..21073113	miR2118	+
21PHAS249	539	0.99	21	182.629	Chr4:15180556..15181094	miR2118	+
21PHAS250	602	0.984	24	182.604	Chr12:21130647..21131248	miR2118	+
21PHAS251	518	0.976	21	182.55	Chr3:18588158..18588675	miR2118	-
21PHAS252	539	0.994	22	182.514	Chr12:21790895..21791433	miR2118	+
21PHAS253	518	0.977	21	182.426	Chr6:11767754..11768271	miR2118	-
21PHAS254	644	0.992	22	182.178	Chr11:26390249..26390892	miR2118	+
21PHAS255	581	0.981	22	181.937	Chr12:15186959..15187539	miR2118	+
21PHAS256	665	0.917	27	181.691	Chr7:8736137..8736801	miR2118	-
21PHAS257	434	0.986	22	181.613	Chr1:2239599..2240032	miR2118	+
21PHAS258	539	0.983	21	181.134	Chr4:14642469..14643007	miR2118	-
21PHAS259	539	0.987	22	181.028	Chr12:21181928..21182466	miR2118	+
21PHAS260	497	0.986	20	180.864	Chr4:15004089..15004585	miR2118	+
21PHAS261	560	0.977	24	180.719	Chr12:21168936..21169495	miR2118	+
21PHAS262	455	0.989	20	180.428	Chr7:17287531..17287985	miR2118	-
21PHAS263	539	0.954	22	180.334	Chr12:15140783..15141321	not targeted by miR2118	.
21PHAS264	476	0.988	22	180.262	Chr12:21173075..21173550	miR2118	+
21PHAS265	644	0.941	22	180.148	Chr6:28297566..28298209	miR2118	-
21PHAS266	560	0.97	21	180.022	Chr12:13970409..13970968	miR2118	-
21PHAS267	644	0.972	23	179.863	Chr11:24344875..24345518	miR2118	-
21PHAS268	497	0.974	20	178.599	Chr4:14287016..14287512	miR2118	-
21PHAS269	560	0.989	22	178.583	Chr4:21082899..21083458	miR2118	+
21PHAS270	497	0.987	21	178.262	Chr7:9444134..9444630	miR2118	-
21PHAS271	770	0.936	27	177.757	Chr4:17720253..17721022	miR2118	+
21PHAS272	497	0.979	21	177.723	Chr11:9444955..9445451	miR2118	-
21PHAS273	644	0.969	24	177.65	Chr12:22043669..22044312	miR2118	+
21PHAS274	602	0.983	21	177.546	Chr5:3140394..3140995	miR2118	+
21PHAS275	476	0.994	20	177.317	Chr12:16258998..16259473	miR2118	+
21PHAS276	581	0.93	22	177.268	Chr11:23035377..23035957	miR2118	-
21PHAS277	728	0.794	27	177.152	Chr10:14074393..14075120	not targeted by miR2118	.
21PHAS278	539	0.969	22	177.125	Chr11:24625158..24625696	miR2118	-
21PHAS279	623	0.956	22	176.679	Chr9:9174174..9174796	miR2118	+
21PHAS280	644	0.9	25	176.654	Chr7:15007593..15008236	miR2118	+
21PHAS281	455	0.994	20	176.647	Chr7:5734588..5735042	miR2118	+
21PHAS282	560	0.992	20	176.495	Chr12:20980056..20980615	miR2118	+
21PHAS283	518	0.977	21	176.456	Chr9:8877884..8878401	miR2118	+
21PHAS284	413	0.992	21	176.432	Chr12:24252430..24252842	miR2118	+
21PHAS285	518	0.944	23	175.892	Chr11:25112136..25112653	miR2118	+
21PHAS286	476	0.925	22	175.851	Chr3:32495880..32496355	miR2118	-
21PHAS287	497	0.957	21	175.792	Chr12:18101950..18102446	miR2118	-
21PHAS288	518	0.978	23	175.67	Chr12:14403813..14404330	miR2118	-
21PHAS289	539	0.99	23	175.539	Chr7:14945859..14946397	miR2118	+
21PHAS290	539	0.993	19	175.484	Chr1:2347091..2347629	miR2118	+
21PHAS291	602	0.965	21	175.083	Chr4:21051088..21051689	not targeted by miR2118	.
21PHAS292	518	0.979	21	175.081	Chr4:13164117..13164634	miR2118	-
21PHAS293	581	0.955	23	175.004	Chr8:2674746..2675326	miR2118	-
21PHAS294	560	0.953	24	174.773	Chr6:9652863..9653422	not targeted by miR2118	.
21PHAS295	455	0.996	19	174.735	Chr2:12290938..12291392	miR2118	+
21PHAS296	602	0.991	21	174.685	Chr11:24340875..24341476	miR2118	+
21PHAS297	539	0.965	24	174.254	Chr5:24906003..24906541	miR2118	+
21PHAS298	413	0.988	19	174.229	Chr3:32503509..32503921	miR2118	-
21PHAS299	539	0.963	24	174.029	Chr2:20272746..20273284	miR2118	+
21PHAS300	602	0.979	20	173.883	Chr6:9696164..9696765	not targeted by miR2118	.
21PHAS301	602	0.991	21	173.683	Chr6:24708533..24709134	miR2118	+
21PHAS302	602	0.974	19	173.593	Chr4:13393295..13393896	miR2118	-
21PHAS303	539	0.994	20	173.563	Chr5:25147986..25148524	miR2118	+
21PHAS304	434	0.983	21	173.522	Chr11:9835853..9836286	miR2118	-
21PHAS305	623	0.985	22	173.174	Chr5:3168117..3168739	miR2118	+
21PHAS306	455	0.986	17	172.774	Chr6:9574590..9575044	miR2118	-
21PHAS307	623	0.971	22	172.374	Chr12:18264867..18265489	miR2118	+
21PHAS308	539	0.971	21	172.166	Chr11:9459623..9460161	miR2118	+
21PHAS309	602	0.983	20	172.14	Chr6:28301056..28301657	miR2118	-
21PHAS310	602	0.982	21	171.858	Chr6:24716988..24717589	miR2118	+
21PHAS311	560	0.984	20	171.833	Chr12:22057988..22058547	miR2118	+
21PHAS312	602	0.953	23	171.814	Chr12:24289309..24289910	miR2118	+
21PHAS313	455	0.991	18	171.787	Chr10:14220014..14220468	miR2118	-
21PHAS314	602	0.966	23	171.785	Chr2:22833950..22834551	not targeted by miR2118	.
21PHAS315	497	0.948	23	171.751	Chr7:15967613..15968109	miR2118	-
21PHAS316	455	0.983	19	171.673	Chr6:9742410..9742864	miR2118	-
21PHAS317	602	0.961	21	171.494	Chr8:2673474..2674075	miR2118	-
21PHAS318	476	0.945	23	171.092	Chr7:6721314..6721789	miR2118	+
21PHAS319	497	0.989	21	171.088	Chr12:18040228..18040724	not targeted by miR2118	.
21PHAS320	644	0.913	24	171.085	Chr9:6928393..6929036	miR2118	-
21PHAS321	665	0.926	25	170.963	Chr4:13168550..13169214	miR2118	-
21PHAS322	560	0.968	24	170.88	Chr8:2672180..2672739	miR2118	-
21PHAS323	581	0.919	21	170.714	Chr2:10654431..10655011	miR2118	-
21PHAS324	518	0.989	21	170.616	Chr2:12296357..12296874	miR2118	+
21PHAS325	518	0.946	22	170.199	Chr6:28307675..28308192	miR2118	-
21PHAS326	644	0.969	22	170.052	Chr3:26855065..26855708	miR2118	+
21PHAS327	560	0.958	22	169.882	Chr12:18622516..18623075	miR2118	-
21PHAS328	539	0.981	20	169.708	Chr6:11810879..11811417	miR2118	-
21PHAS329	560	0.958	24	169.416	Chr6:1794612..1795171	miR2118	+
21PHAS330	560	0.948	20	169.222	Chr9:8887667..8888226	miR2118	-
21PHAS331	518	0.967	24	169.175	Chr12:14938191..14938708	miR2118	+
21PHAS332	518	0.972	20	169	Chr12:19238773..19239290	miR2118	+
21PHAS333	749	0.96	27	168.79	Chr12:22036456..22037204	miR2118	+
21PHAS334	497	0.977	23	168.757	Chr5:24824942..24825438	miR2118	+
21PHAS335	476	0.936	22	167.997	Chr12:18667636..18668111	miR2118	-
21PHAS336	518	0.979	20	167.905	Chr12:15218056..15218573	miR2118	+
21PHAS337	581	0.96	20	167.627	Chr7:6438880..6439460	not targeted by miR2118	.
21PHAS338	518	0.968	21	167.572	Chr4:21047600..21048117	miR2118	+
21PHAS339	644	0.976	21	167.35	Chr11:16652634..16653277	miR2118	-
21PHAS340	686	0.903	26	167.165	Chr11:25138723..25139408	miR2118	-
21PHAS341	581	0.983	21	167.112	Chr4:17660091..17660671	miR2118	+
21PHAS342	476	0.991	19	166.577	Chr12:21167445..21167920	miR2118	+
21PHAS343	560	0.925	22	166.207	Chr9:8990415..8990974	miR2118	-
21PHAS344	497	0.982	22	166.155	Chr12:24387950..24388446	not targeted by miR2118	.
21PHAS345	707	0.921	25	166.09	Chr2:10630804..10631510	miR2118	-
21PHAS346	539	0.96	22	165.265	Chr6:17788358..17788896	miR2118	+
21PHAS347	497	0.991	17	165.22	Chr7:5728310..5728806	miR2118	+
21PHAS348	539	0.974	22	164.584	Chr6:9539913..9540451	not targeted by miR2118	.
21PHAS349	455	0.992	18	164.538	Chr11:24783414..24783868	miR2118	+
21PHAS350	623	0.992	19	164.509	Chr11:25048229..25048851	miR2118	+
21PHAS351	518	0.962	19	164.404	Chr2:1528412..1528929	miR2118	+
21PHAS352	455	0.996	19	164.336	Chr6:4740845..4741299	miR2118	-
21PHAS353	602	0.98	19	164.32	Chr1:2345786..2346387	miR2118	+
21PHAS354	518	0.992	19	164.219	Chr11:24451940..24452457	miR2118	-
21PHAS355	602	0.963	21	164.146	Chr4:17696416..17697017	not targeted by miR2118	.
21PHAS356	623	0.965	21	164.072	Chr3:27640908..27641530	miR2118	+
21PHAS357	686	0.937	23	163.684	Chr4:17199875..17200560	miR2118	+
21PHAS358	392	0.996	19	163.401	Chr9:6627591..6627982	not targeted by miR2118	.
21PHAS359	602	0.929	24	163.321	Chr12:20939465..20940066	miR2118	+
21PHAS360	665	0.941	23	163.306	Chr6:24709604..24710268	miR2118	+
21PHAS361	539	0.982	21	163.154	Chr4:21026586..21027124	miR2118	+
21PHAS362	455	0.992	21	163.15	Chr11:25142815..25143269	miR2118	+
21PHAS363	665	0.944	21	163.042	Chr7:16114842..16115506	miR2118	+
21PHAS364	539	0.96	21	162.913	Chr2:20351361..20351899	miR2118	+
21PHAS365	497	0.988	20	162.892	Chr2:22845633..22846129	miR2118	+
21PHAS366	497	0.985	21	162.891	Chr12:16315191..16315687	miR2118	+
21PHAS367	644	0.974	21	162.835	Chr2:20261990..20262633	miR2118	+
21PHAS368	644	0.957	23	162.534	Chr12:21929199..21929842	miR2118	+
21PHAS369	623	0.987	20	162.295	Chr7:6973309..6973931	miR2118	-
21PHAS370	518	0.981	24	162.29	Chr12:15288084..15288601	miR2118	-
21PHAS371	623	0.923	22	162.253	Chr6:18989659..18990281	miR2118	-
21PHAS372	539	0.99	18	162.156	Chr1:19144874..19145412	miR2118	-
21PHAS373	623	0.97	19	162.058	Chr5:13993208..13993830	miR2118	-
21PHAS374	518	0.982	19	161.985	Chr5:3124343..3124860	miR2118	+
21PHAS375	665	0.974	22	161.746	Chr9:8879206..8879870	miR2118	+
21PHAS376	434	0.999	16	161.506	Chr2:1494695..1495128	miR2118	+
21PHAS377	581	0.901	23	161.193	Chr12:21961791..21962371	miR2118	+
21PHAS378	518	0.994	18	161.095	Chr12:24260193..24260710	miR2118	+
21PHAS379	539	0.981	19	161.083	Chr6:11761038..11761576	miR2118	-
21PHAS380	623	0.908	24	160.751	Chr5:24891193..24891815	miR2118	+
21PHAS381	665	0.975	21	160.635	Chr2:1522647..1523311	miR2118	+
21PHAS382	497	0.981	21	160.602	Chr7:6343573..6344069	miR2118	+
21PHAS383	665	0.932	24	160.362	Chr4:21068027..21068691	miR2118	+
21PHAS384	413	0.992	19	160.337	Chr11:16400451..16400863	miR2118	+
21PHAS385	560	0.974	20	160.136	Chr6:9658644..9659203	miR2118	-
21PHAS386	707	0.848	25	159.884	Chr12:19256580..19257286	miR2118	-
21PHAS387	644	0.93	25	159.783	Chr12:21189938..21190581	miR2118	+
21PHAS388	770	0.937	22	159.549	Chr12:24868590..24869359	miR2118	-
21PHAS389	560	0.964	21	159.406	Chr6:24639089..24639648	miR2118	+
21PHAS390	539	0.951	21	159.108	Chr12:18292611..18293149	miR2118	+
21PHAS391	644	0.967	21	159.09	Chr9:9303173..9303816	miR2118	+
21PHAS392	623	0.934	23	159.053	Chr4:15226845..15227467	miR2118	-
21PHAS393	623	0.964	19	158.972	Chr5:14017312..14017934	miR2118	-
21PHAS394	539	0.99	19	158.969	Chr8:18606475..18607013	miR2118	+
21PHAS395	497	0.979	21	158.884	Chr4:17417018..17417514	miR2118	+
21PHAS396	665	0.98	22	158.882	Chr4:21075252..21075916	miR2118	+
21PHAS397	518	0.98	18	158.841	Chr4:17226411..17226928	miR2118	+
21PHAS398	623	0.984	21	158.818	Chr7:6906236..6906858	miR2118	-
21PHAS399	434	0.995	18	158.512	Chr11:24320024..24320457	miR2118	+
21PHAS400	581	0.972	21	158.025	Chr2:12272856..12273436	miR2118	+
21PHAS401	623	0.958	19	157.996	Chr12:26996493..26997115	miR2118	-
21PHAS402	560	0.986	19	157.917	Chr4:14373714..14374273	miR2118	-
21PHAS403	560	0.993	18	157.764	Chr4:17568882..17569441	miR2118	+
21PHAS404	623	0.976	22	157.703	Chr12:15312369..15312991	miR2118	-
21PHAS405	518	0.979	20	157.578	Chr4:21048335..21048852	miR2118	+
21PHAS406	455	0.961	19	157.556	Chr11:24531182..24531636	miR2118	-
21PHAS407	560	0.968	20	157.497	Chr4:15184119..15184678	miR2118	+
21PHAS408	791	0.84	25	157.234	Chr7:9496354..9497144	miR2118	-
21PHAS409	497	0.987	19	157.168	Chr8:5743497..5743993	miR2118	-
21PHAS410	413	0.988	20	157.168	Chr5:25132461..25132873	miR2118	+
21PHAS411	665	0.902	25	157.136	Chr6:24620029..24620693	miR2118	+
21PHAS412	497	0.978	19	157.081	Chr2:22864137..22864633	miR2118	+
21PHAS413	581	0.989	20	156.733	Chr12:14164516..14165096	miR2118	-
21PHAS414	602	0.992	19	156.658	Chr12:24290445..24291046	miR2118	+
21PHAS415	581	0.902	25	156.517	Chr11:23045334..23045914	miR2118	-
21PHAS416	581	0.961	21	156.373	Chr12:18205487..18206067	miR2118	+
21PHAS417	623	0.978	20	156.222	Chr12:21114085..21114707	miR2118	+
21PHAS418	497	0.98	20	156.22	Chr2:15795612..15796108	miR2118	-
21PHAS419	644	0.978	22	156.119	Chr6:24727954..24728597	miR2118	+
21PHAS420	560	0.91	24	156.115	Chr11:9219617..9220176	miR2118	-
21PHAS421	560	0.983	18	156.093	Chr12:20904934..20905493	miR2118	+
21PHAS422	581	0.949	19	156.064	Chr8:2458385..2458965	miR2118	-
21PHAS423	470	0.963	20	156.001	Chr11:9839899..9840368	not targeted by miR2118	.
21PHAS424	476	0.967	22	155.873	Chr2:20347274..20347749	miR2118	+
21PHAS425	560	0.748	29	155.857	Chr9:6940248..6940807	miR2118	-
21PHAS426	560	0.904	22	155.853	Chr12:2278002..2278561	miR2118	-
21PHAS427	518	0.913	22	155.645	Chr12:8748315..8748832	miR2118	+
21PHAS428	560	0.959	23	155.521	Chr2:20332506..20333065	not targeted by miR2118	.
21PHAS429	560	0.963	23	155.521	Chr11:25093120..25093679	miR2118	+
21PHAS430	602	0.875	23	155.475	Chr5:24953154..24953755	miR2118	+
21PHAS431	560	0.984	18	155.393	Chr5:13986524..13987083	miR2118	-
21PHAS432	623	0.951	23	155.208	Chr12:24254334..24254956	miR2118	+
21PHAS433	476	0.995	20	155.03	Chr11:24464991..24465466	miR2118	-
21PHAS434	581	0.947	23	155.013	Chr11:24295862..24296442	not targeted by miR2118	.
21PHAS435	518	0.973	19	154.359	Chr4:14638044..14638561	miR2118	-
21PHAS436	560	0.952	23	154.243	Chr6:23179617..23180176	miR2118	-
21PHAS437	581	0.99	20	154.211	Chr2:20246688..20247268	miR2118	+
21PHAS438	665	0.961	19	154.136	Chr8:2462132..2462796	miR2118	-
21PHAS439	644	0.992	20	154.092	Chr12:15667897..15668540	miR2118	+
21PHAS440	686	0.973	20	154.042	Chr12:24845680..24846365	miR2118	-
21PHAS441	497	0.952	19	154.001	Chr6:24784532..24785028	miR2118	+
21PHAS442	539	0.948	21	153.853	Chr11:25137910..25138448	miR2118	+
21PHAS443	497	0.988	17	153.711	Chr12:21724418..21724914	miR2118	+
21PHAS444	560	0.925	20	153.705	Chr3:27639760..27640319	miR2118	+
21PHAS445	623	0.869	22	153.679	Chr12:3143148..3143770	miR2118	-
21PHAS446	581	0.974	21	153.609	Chr9:8910551..8911131	miR2118	+
21PHAS447	602	0.965	20	153.558	Chr7:7071697..7072298	miR2118	+
21PHAS448	539	0.973	22	153.475	Chr8:17083130..17083668	miR2118	+
21PHAS449	434	0.983	18	153.103	Chr12:21893996..21894429	miR2118	+
21PHAS450	497	0.97	21	153.063	Chr12:14944089..14944585	miR2118	+
21PHAS451	476	0.916	19	153.062	Chr12:2283877..2284352	miR2118	-
21PHAS452	644	0.912	22	152.951	Chr8:2474288..2474931	miR2118	-
21PHAS453	455	0.936	20	152.85	Chr12:21907483..21907937	miR2118	+
21PHAS454	518	0.961	20	152.847	Chr11:16105292..16105809	miR2118	+
21PHAS455	539	0.957	19	152.773	Chr6:4758593..4759131	miR2118	-
21PHAS456	560	0.987	18	152.65	Chr12:21717744..21718303	miR2118	+
21PHAS457	686	0.971	22	152.625	Chr12:22096799..22097484	miR2118	+
21PHAS458	581	0.997	16	152.436	Chr4:18140505..18141085	miR2118	+
21PHAS459	623	0.987	19	152.239	Chr8:2439741..2440363	miR2118	-
21PHAS460	581	0.96	21	152.08	Chr4:17418973..17419553	miR2118	+
21PHAS461	560	0.988	18	151.969	Chr11:16651920..16652479	miR2118	-
21PHAS462	497	0.987	17	151.662	Chr11:15763358..15763854	miR2118	+
21PHAS463	476	0.989	19	151.589	Chr8:2456618..2457093	miR2118	-
21PHAS464	476	0.984	19	151.402	Chr2:20327386..20327861	not targeted by miR2118	.
21PHAS465	497	0.966	20	151.347	Chr12:10220748..10221244	miR2118	+
21PHAS466	581	0.934	21	151.163	Chr11:23042853..23043433	miR2118	-
21PHAS467	539	0.977	20	151.119	Chr11:25096330..25096868	miR2118	+
21PHAS468	518	0.911	21	151.075	Chr10:14107875..14108392	miR2118	-
21PHAS469	476	0.938	20	151.013	Chr12:24310588..24311063	miR2118	-
21PHAS470	539	0.988	19	150.832	Chr12:15176071..15176609	miR2118	+
21PHAS471	560	0.971	21	150.738	Chr7:6934641..6935200	not targeted by miR2118	.
21PHAS472	560	0.958	20	150.432	Chr11:22956251..22956810	miR2118	-
21PHAS473	560	0.913	21	150.322	Chr12:14466133..14466692	miR2118	+
21PHAS474	539	0.982	18	149.813	Chr5:25071351..25071889	miR2118	+
21PHAS475	497	0.992	17	149.726	Chr7:7001249..7001745	miR2118	+
21PHAS476	623	0.93	21	149.672	Chr12:18699576..18700198	miR2118	-
21PHAS477	560	0.986	19	149.597	Chr7:16058876..16059435	miR2118	+
21PHAS478	497	0.931	20	149.523	Chr4:20988518..20989014	miR2118	+
21PHAS479	455	0.995	18	149.491	Chr7:16046268..16046722	miR2118	+
21PHAS480	518	0.98	19	149.422	Chr4:17464670..17465187	miR2118	+
21PHAS481	539	0.979	20	149.341	Chr11:9940740..9941278	miR2118	-
21PHAS482	539	0.986	19	149.236	Chr4:21144771..21145309	miR2118	+
21PHAS483	476	0.963	19	149.204	Chr6:28295171..28295646	miR2118	-
21PHAS484	539	0.925	21	149.088	Chr11:19500960..19501498	miR2118	-
21PHAS485	602	0.947	22	149.02	Chr4:21141459..21142060	miR2118	+
21PHAS486	518	0.977	20	148.929	Chr7:6418296..6418813	miR2118	+
21PHAS487	518	0.95	21	148.886	Chr12:18280275..18280792	miR2118	+
21PHAS488	476	0.988	17	148.825	Chr3:27633874..27634349	miR2118	+
21PHAS489	518	0.955	20	148.804	Chr11:16391150..16391667	miR2118	+
21PHAS490	539	0.918	21	148.798	Chr6:24658227..24658765	miR2118	+
21PHAS491	623	0.967	18	148.623	Chr11:24806286..24806908	miR2118	+
21PHAS492	434	0.963	16	148.573	Chr12:15599926..15600359	not targeted by miR2118	.
21PHAS493	665	0.928	21	148.524	Chr6:28305414..28306078	miR2118	-
21PHAS494	497	0.988	19	148.466	Chr6:9677088..9677584	miR2118	-
21PHAS495	413	0.941	20	148.116	Chr11:22992961..22993373	miR2118	-
21PHAS496	560	0.969	19	148.061	Chr2:20360483..20361042	miR2118	+
21PHAS497	581	0.98	20	147.997	Chr12:22070033..22070613	miR2118	+
21PHAS498	434	0.984	16	147.867	Chr4:21200580..21201013	miR2118	+
21PHAS499	497	0.987	19	147.796	Chr8:16684566..16685062	miR2118	+
21PHAS500	476	0.997	17	147.791	Chr7:7052400..7052875	miR2118	+
21PHAS501	497	0.99	16	147.693	Chr12:19217300..19217796	miR2118	+
21PHAS502	623	0.943	18	147.597	Chr6:9676170..9676792	miR2118	-
21PHAS503	434	0.969	20	147.48	Chr5:24860515..24860948	miR2118	+
21PHAS504	518	0.949	19	147.361	Chr5:3133647..3134164	miR2118	+
21PHAS505	476	0.952	20	147.298	Chr11:10028425..10028900	miR2118	-
21PHAS506	539	0.984	18	147.203	Chr12:21017549..21018087	miR2118	+
21PHAS507	497	0.882	21	146.912	Chr6:17701847..17702343	miR2118	+
21PHAS508	497	0.979	20	146.866	Chr11:9332016..9332512	miR2118	-
21PHAS509	560	0.958	20	146.721	Chr2:1486713..1487272	miR2118	+
21PHAS510	644	0.83	24	146.656	Chr1:20452548..20453191	miR2118	-
21PHAS511	392	0.985	17	146.607	Chr4:14601165..14601556	miR2118	-
21PHAS512	434	0.988	17	146.599	Chr11:24411140..24411573	miR2118	-
21PHAS513	497	0.977	21	146.482	Chr12:19207874..19208370	miR2118	-
21PHAS514	518	0.993	16	146.417	Chr11:26347911..26348428	miR2118	+
21PHAS515	497	0.954	19	146.384	Chr12:24828125..24828621	miR2118	-
21PHAS516	623	0.924	21	146.125	Chr12:15220627..15221249	miR2118	+
21PHAS517	497	0.987	16	146.017	Chr3:26838695..26839191	miR2118	+
21PHAS518	476	0.985	18	145.945	Chr11:8933373..8933848	miR2118	+
21PHAS519	560	0.972	19	145.914	Chr9:6938449..6939008	not targeted by miR2118	.
21PHAS520	371	0.997	16	145.884	Chr11:24600888..24601258	miR2118	-
21PHAS521	518	0.993	17	145.812	Chr12:19315313..19315830	miR2118	+
21PHAS522	539	0.991	16	145.778	Chr7:6623570..6624108	miR2118	+
21PHAS523	665	0.909	21	145.664	Chr5:25145499..25146163	miR2118	+
21PHAS524	434	0.985	18	145.659	Chr4:21015757..21016190	miR2118	+
21PHAS525	518	0.946	19	145.65	Chr12:24374335..24374852	miR2118	+
21PHAS526	602	0.943	21	145.559	Chr12:24385524..24386125	miR2118	+
21PHAS527	434	0.975	18	145.448	Chr6:24774257..24774690	miR2118	+
21PHAS528	497	0.974	17	145.431	Chr12:24280698..24281194	miR2118	+
21PHAS529	602	0.784	24	145.427	Chr12:21892697..21893298	miR2118	+
21PHAS530	497	0.996	16	145.278	Chr3:27624588..27625084	miR2118	+
21PHAS531	581	0.922	21	145.067	Chr12:15317800..15318380	miR2118	-
21PHAS532	518	0.977	17	145.06	Chr1:2333816..2334333	miR2118	-
21PHAS533	434	0.988	18	145.016	Chr12:22031769..22032202	miR2118	+
21PHAS534	539	0.994	19	144.977	Chr12:21019768..21020306	miR2118	+
21PHAS535	434	0.986	17	144.861	Chr3:26859480..26859913	miR2118	+
21PHAS536	539	0.945	20	144.861	Chr4:12974772..12975310	miR2118	-
21PHAS537	644	0.916	21	144.835	Chr12:20919549..20920192	miR2118	-
21PHAS538	434	0.938	16	144.814	Chr12:15561182..15561615	not targeted by miR2118	.
21PHAS539	476	0.937	18	144.629	Chr5:13959539..13960014	miR2118	-
21PHAS540	518	0.963	20	144.587	Chr12:21011103..21011620	miR2118	+
21PHAS541	581	0.957	19	144.444	Chr12:14066503..14067083	miR2118	-
21PHAS542	413	0.979	17	144.356	Chr9:8896800..8897212	miR2118	-
21PHAS543	539	0.979	17	144.297	Chr1:34219122..34219660	miR2118	+
21PHAS544	560	0.996	19	144.186	Chr6:9573195..9573754	not targeted by miR2118	.
21PHAS545	539	0.988	21	143.906	Chr7:13734903..13735441	not targeted by miR2118	.
21PHAS546	560	0.952	20	143.772	Chr11:9858145..9858704	miR2118	-
21PHAS547	623	0.973	19	143.746	Chr11:24329835..24330457	not targeted by miR2118	.
21PHAS548	539	0.881	21	143.726	Chr10:14069385..14069923	not targeted by miR2118	.
21PHAS549	476	0.941	20	143.651	Chr12:19232304..19232779	miR2118	-
21PHAS550	434	0.972	18	143.593	Chr12:21723073..21723506	miR2118	+
21PHAS551	413	0.988	16	143.451	Chr12:22073614..22074026	miR2118	+
21PHAS552	623	0.985	20	143.435	Chr4:17637960..17638582	miR2118	+
21PHAS553	581	0.955	20	143.403	Chr5:25062149..25062729	miR2118	+
21PHAS554	581	0.937	21	143.28	Chr3:26833750..26834330	miR2118	+
21PHAS555	518	0.972	19	143.272	Chr7:8715728..8716245	miR2118	+
21PHAS556	602	0.912	19	143.151	Chr9:8981759..8982360	not targeted by miR2118	.
21PHAS557	581	0.922	19	143.028	Chr9:6845514..6846094	miR2118	-
21PHAS558	476	0.878	20	142.971	Chr3:32277868..32278343	miR2118	-
21PHAS559	476	0.987	15	142.532	Chr4:14931820..14932295	miR2118	+
21PHAS560	476	0.989	15	142.48	Chr4:14341068..14341543	miR2118	-
21PHAS561	497	0.962	17	142.358	Chr12:14295395..14295891	not targeted by miR2118	.
21PHAS562	518	0.978	19	142.182	Chr12:14701598..14702115	miR2118	-
21PHAS563	602	0.843	23	142.161	Chr6:9470755..9471356	not targeted by miR2118	.
21PHAS564	434	0.965	18	142.131	Chr5:24805998..24806431	miR2118	+
21PHAS565	413	0.973	15	142.122	Chr12:21878558..21878970	miR2118	+
21PHAS566	539	0.98	19	142.077	Chr12:21178407..21178945	miR2118	+
21PHAS567	518	0.995	17	142.011	Chr5:6106569..6107086	miR2118	+
21PHAS568	518	0.983	17	141.88	Chr11:26374267..26374784	miR2118	+
21PHAS569	476	0.977	17	141.588	Chr12:21014621..21015096	miR2118	+
21PHAS570	602	0.889	22	141.487	Chr6:9669030..9669631	miR2118	-
21PHAS571	644	0.805	23	141.322	Chr6:24642112..24642755	miR2118	+
21PHAS572	581	0.967	20	141.144	Chr12:22117875..22118455	miR2118	+
21PHAS573	455	0.981	18	141.066	Chr12:15438968..15439422	miR2118	-
21PHAS574	602	0.956	20	141.031	Chr8:5740476..5741077	miR2118	-
21PHAS575	602	0.984	17	140.909	Chr11:24789003..24789604	miR2118	+
21PHAS576	476	0.988	17	140.792	Chr12:19259286..19259761	miR2118	+
21PHAS577	602	0.879	22	140.771	Chr11:15860051..15860652	miR2118	-
21PHAS578	476	0.94	18	140.766	Chr2:22852005..22852480	miR2118	+
21PHAS579	581	0.948	22	140.615	Chr7:6882701..6883281	miR2118	-
21PHAS580	518	0.978	17	140.473	Chr12:22119133..22119650	miR2118	+
21PHAS581	434	0.992	18	140.107	Chr12:21835514..21835947	miR2118	+
21PHAS582	518	0.984	17	140.105	Chr11:26332827..26333344	miR2118	+
21PHAS583	455	0.993	16	140.036	Chr12:24298218..24298672	miR2118	+
21PHAS584	392	0.996	16	140.02	Chr4:17498198..17498589	miR2118	+
21PHAS585	623	0.901	19	139.999	Chr3:18585726..18586348	miR2118	-
21PHAS586	476	0.986	18	139.977	Chr12:24350006..24350481	miR2118	+
21PHAS587	707	0.959	19	139.974	Chr12:14165248..14165954	miR2118	-
21PHAS588	476	0.97	20	139.973	Chr8:2692663..2693138	miR2118	-
21PHAS589	455	0.994	20	139.909	Chr8:17135850..17136304	miR2118	+
21PHAS590	539	0.99	18	139.86	Chr2:20308668..20309206	miR2118	+
21PHAS591	476	0.994	16	139.728	Chr9:9074955..9075430	miR2118	+
21PHAS592	497	0.96	20	139.701	Chr12:21063538..21064034	miR2118	+
21PHAS593	476	0.987	16	139.341	Chr8:2438409..2438884	miR2118	+
21PHAS594	518	0.943	19	139.297	Chr11:9295571..9296088	miR2118	-
21PHAS595	518	0.979	18	139.236	Chr4:21066962..21067479	miR2118	+
21PHAS596	539	0.937	20	139.227	Chr6:28334468..28335006	miR2118	-
21PHAS597	518	0.981	17	139.161	Chr9:8912734..8913251	not targeted by miR2118	.
21PHAS598	518	0.982	20	139.011	Chr1:34261896..34262413	miR2118	+
21PHAS599	434	0.995	14	139.004	Chr11:24796840..24797273	miR2118	+
21PHAS600	560	0.947	18	138.85	Chr4:14638887..14639446	miR2118	-
21PHAS601	560	0.861	22	138.841	Chr12:24838440..24838999	miR2118	-
21PHAS602	497	0.97	19	138.801	Chr12:21192009..21192505	miR2118	-
21PHAS603	497	0.98	18	138.726	Chr12:20941617..20942113	miR2118	-
21PHAS604	455	0.98	19	138.689	Chr6:11763753..11764207	miR2118	-
21PHAS605	518	0.94	20	138.643	Chr9:6798646..6799163	miR2118	-
21PHAS606	497	0.949	18	138.461	Chr9:6717961..6718457	miR2118	-
21PHAS607	539	0.956	19	138.46	Chr12:20946960..20947498	miR2118	+
21PHAS608	581	0.957	19	138.449	Chr9:6661231..6661811	miR2118	-
21PHAS609	518	0.948	19	138.396	Chr9:8930351..8930868	miR2118	+
21PHAS610	623	0.88	20	138.381	Chr6:24788932..24789554	miR2118	+
21PHAS611	455	0.993	15	138.267	Chr7:6671968..6672422	miR2118	+
21PHAS612	602	0.974	18	138.239	Chr11:9239912..9240513	miR2118	-
21PHAS613	434	0.984	17	137.979	Chr6:24602144..24602577	miR2118	+
21PHAS614	518	0.955	18	137.916	Chr1:2332800..2333317	miR2118	-
21PHAS615	476	0.964	19	137.846	Chr12:19254628..19255103	miR2118	+
21PHAS616	434	0.93	20	137.695	Chr7:8739756..8740189	miR2118	-
21PHAS617	518	0.986	16	137.645	Chr7:5715636..5716153	miR2118	+
21PHAS618	371	0.983	16	137.624	Chr4:15222611..15222981	miR2118	-
21PHAS619	455	0.952	19	137.595	Chr11:25095230..25095684	miR2118	+
21PHAS620	539	0.884	20	137.537	Chr5:13976395..13976933	miR2118	-
21PHAS621	623	0.885	19	137.506	Chr6:11765320..11765942	miR2118	-
21PHAS622	623	0.885	19	137.506	Chr6:11815171..11815793	miR2118	-
21PHAS623	749	0.939	19	137.315	Chr11:23052663..23053411	miR2118	-
21PHAS624	539	0.969	18	137.248	Chr4:18145406..18145944	miR2118	+
21PHAS625	539	0.973	20	137.109	Chr12:21061631..21062169	miR2118	+
21PHAS626	623	0.983	18	137.094	Chr12:19239651..19240273	miR2118	+
21PHAS627	497	0.961	16	137.068	Chr3:32276245..32276741	miR2118	-
21PHAS628	476	0.92	19	136.851	Chr3:32494687..32495162	miR2118	-
21PHAS629	413	0.999	17	136.792	Chr11:24329362..24329774	miR2118	+
21PHAS630	623	0.992	16	136.688	Chr5:6096744..6097366	miR2118	+
21PHAS631	539	0.987	18	136.652	Chr4:17466812..17467350	miR2118	+
21PHAS632	623	0.985	21	136.527	Chr5:24823824..24824446	not targeted by miR2118	.
21PHAS633	539	0.895	20	136.486	Chr12:20951737..20952275	miR2118	+
21PHAS634	644	0.955	20	136.475	Chr6:24783173..24783816	miR2118	+
21PHAS635	602	0.915	20	136.469	Chr6:9577367..9577968	miR2118	-
21PHAS636	560	0.952	16	136.466	Chr12:21194061..21194620	miR2118	-
21PHAS637	497	0.961	17	136.406	Chr12:24306462..24306958	miR2118	+
21PHAS638	455	0.948	17	136.209	Chr10:13973752..13974206	miR2118	-
21PHAS639	455	0.958	20	135.992	Chr12:21008447..21008901	miR2118	+
21PHAS640	518	0.987	16	135.941	Chr12:20984896..20985413	miR2118	+
21PHAS641	434	0.94	19	135.903	Chr4:15005135..15005568	miR2118	+
21PHAS642	581	0.836	23	135.725	Chr2:20349983..20350563	miR2118	+
21PHAS643	518	0.811	20	135.572	Chr12:21817118..21817635	miR2118	+
21PHAS644	644	0.886	22	135.413	Chr12:2274809..2275452	miR2118	-
21PHAS645	442	0.98	16	135.373	Chr7:7009663..7010104	miR2118	+
21PHAS646	518	0.961	19	135.364	Chr12:21013228..21013745	not targeted by miR2118	.
21PHAS647	434	0.973	16	135.272	Chr4:21226723..21227156	miR2118	+
21PHAS648	455	0.949	20	135.203	Chr7:7037489..7037943	miR2118	+
21PHAS649	392	0.996	15	135.016	Chr12:22001041..22001432	not targeted by miR2118	.
21PHAS650	539	0.973	18	134.774	Chr8:2675846..2676384	miR2118	-
21PHAS651	539	0.963	19	134.679	Chr9:9356373..9356911	miR2118	+
21PHAS652	623	0.976	17	134.483	Chr12:15206760..15207382	miR2118	+
21PHAS653	413	0.987	16	134.481	Chr11:24568374..24568786	miR2118	-
21PHAS654	560	0.904	20	134.335	Chr12:24383061..24383620	miR2118	+
21PHAS655	476	0.987	18	134.331	Chr4:17250210..17250685	miR2118	+
21PHAS656	581	0.963	18	134.322	Chr7:6370019..6370599	miR2118	+
21PHAS657	476	0.972	19	134.124	Chr12:14602248..14602723	miR2118	-
21PHAS658	518	0.987	19	134.014	Chr12:24294238..24294755	miR2118	+
21PHAS659	581	0.895	17	133.874	Chr8:2470441..2471021	miR2118	-
21PHAS660	644	0.884	20	133.869	Chr9:6894201..6894844	miR2118	-
21PHAS661	602	0.959	18	133.793	Chr7:8712984..8713585	miR2118	+
21PHAS662	476	0.969	18	133.713	Chr11:9238431..9238906	miR2118	-
21PHAS663	392	0.976	16	133.593	Chr11:15863844..15864235	miR2118	+
21PHAS664	392	0.954	19	133.502	Chr12:21760781..21761172	miR2118	+
21PHAS665	455	0.952	17	133.431	Chr7:17339824..17340278	miR2118	-
21PHAS666	455	0.974	17	133.328	Chr11:15861097..15861551	miR2118	+
21PHAS667	476	0.976	16	133.2	Chr12:22053864..22054339	miR2118	+
21PHAS668	476	0.958	16	133.043	Chr6:4753503..4753978	miR2118	+
21PHAS669	581	0.936	20	132.957	Chr6:9737358..9737938	miR2118	-
21PHAS670	539	0.943	17	132.945	Chr4:17501008..17501546	miR2118	+
21PHAS671	560	0.98	17	132.845	Chr12:20924544..20925103	miR2118	-
21PHAS672	581	0.987	21	132.748	Chr6:4737553..4738133	miR2118	-
21PHAS673	581	0.99	16	132.612	Chr3:32295807..32296387	miR2118	-
21PHAS674	602	0.768	23	132.566	Chr12:15622999..15623600	miR2118	-
21PHAS675	434	0.979	17	132.419	Chr7:15271651..15272084	miR2118	-
21PHAS676	455	0.982	19	132.407	Chr4:21191060..21191514	miR2118	+
21PHAS677	434	0.915	19	132.359	Chr4:14286033..14286466	miR2118	-
21PHAS678	455	0.955	18	132.293	Chr12:8090026..8090480	miR2118	+
21PHAS679	434	0.98	18	132.293	Chr4:18158560..18158993	miR2118	+
21PHAS680	497	0.984	17	132.287	Chr11:24707744..24708240	miR2118	+
21PHAS681	518	0.98	17	132.28	Chr9:6910156..6910673	miR2118	-
21PHAS682	560	0.946	17	132.204	Chr10:14193104..14193663	miR2118	-
21PHAS683	434	0.978	17	132.201	Chr6:9468196..9468629	miR2118	-
21PHAS684	539	0.969	18	131.971	Chr8:17121036..17121574	miR2118	+
21PHAS685	749	0.824	23	131.949	Chr11:9218087..9218835	miR2118	-
21PHAS686	560	0.876	21	131.914	Chr2:20266800..20267359	miR2118	+
21PHAS687	623	0.994	16	131.856	Chr12:22017671..22018293	miR2118	+
21PHAS688	455	0.943	18	131.765	Chr12:14063086..14063540	not targeted by miR2118	.
21PHAS689	518	0.968	19	131.701	Chr6:17697456..17697973	miR2118	+
21PHAS690	581	0.973	21	131.677	Chr10:3676050..3676630	miR2118	+
21PHAS691	539	0.931	20	131.645	Chr12:26993567..26994105	miR2118	-
21PHAS692	518	0.951	18	131.613	Chr12:15414777..15415294	miR2118	-
21PHAS693	560	0.992	17	131.365	Chr10:14121688..14122247	miR2118	-
21PHAS694	539	0.899	21	131.35	Chr4:18154233..18154771	miR2118	+
21PHAS695	581	0.979	17	131.323	Chr7:5732168..5732748	miR2118	+
21PHAS696	434	0.983	16	131.277	Chr12:22077510..22077943	miR2118	+
21PHAS697	644	0.954	19	131.267	Chr12:18286827..18287470	miR2118	+
21PHAS698	476	0.962	15	131.244	Chr11:24288712..24289187	miR2118	-
21PHAS699	665	0.885	20	131.206	Chr3:32305562..32306226	miR2118	-
21PHAS700	455	0.978	17	131.197	Chr12:24865536..24865990	miR2118	-
21PHAS701	602	0.939	18	131.165	Chr9:8977360..8977961	miR2118	-
21PHAS702	434	0.984	18	131.031	Chr8:2750144..2750577	miR2118	-
21PHAS703	434	0.984	18	131.031	Chr8:2756121..2756554	miR2118	-
21PHAS704	497	0.972	19	130.911	Chr10:14224106..14224602	miR2118	+
21PHAS705	497	0.932	20	130.87	Chr4:13311725..13312221	miR2118	-
21PHAS706	476	0.93	20	130.804	Chr6:9542217..9542692	miR2118	-
21PHAS707	455	0.975	18	130.803	Chr6:11813604..11814058	miR2118	-
21PHAS708	518	0.91	19	130.729	Chr7:9523952..9524469	miR2118	-
21PHAS709	371	0.986	15	130.679	Chr6:4740253..4740623	miR2118	-
21PHAS710	434	0.979	15	130.472	Chr6:24719357..24719790	miR2118	+
21PHAS711	434	0.971	17	130.446	Chr7:6901592..6902025	miR2118	-
21PHAS712	623	0.926	20	130.08	Chr4:17484747..17485369	miR2118	+
21PHAS713	518	0.98	16	129.919	Chr4:17546993..17547510	miR2118	+
21PHAS714	623	0.945	18	129.862	Chr6:28299777..28300399	miR2118	-
21PHAS715	518	0.985	17	129.747	Chr11:22990097..22990614	miR2118	-
21PHAS716	602	0.904	19	129.671	Chr8:17084550..17085151	miR2118	+
21PHAS717	455	0.983	16	129.595	Chr4:14267743..14268197	miR2118	-
21PHAS718	560	0.985	18	129.422	Chr8:18672659..18673218	miR2118	+
21PHAS719	497	0.973	18	129.334	Chr4:17661121..17661617	miR2118	+
21PHAS720	560	0.972	19	129.328	Chr4:11592594..11593153	miR2118	-
21PHAS721	434	0.972	15	129.315	Chr6:28330446..28330879	not targeted by miR2118	.
21PHAS722	476	0.992	15	129.28	Chr12:10224656..10225131	miR2118	+
21PHAS723	623	0.932	19	128.963	Chr4:14221035..14221657	miR2118	+
21PHAS724	497	0.917	17	128.918	Chr12:24265703..24266199	not targeted by miR2118	.
21PHAS725	539	0.942	18	128.899	Chr6:9660571..9661109	miR2118	-
21PHAS726	434	0.946	19	128.876	Chr4:21062341..21062774	miR2118	+
21PHAS727	518	0.86	21	128.829	Chr4:21090197..21090714	miR2118	+
21PHAS728	518	0.893	20	128.817	Chr12:18076735..18077252	not targeted by miR2118	.
21PHAS729	497	0.975	16	128.703	Chr2:1531356..1531852	miR2118	+
21PHAS730	476	0.97	18	128.597	Chr11:23019763..23020238	miR2118	-
21PHAS731	392	0.952	16	128.506	Chr1:20418049..20418440	miR2118	-
21PHAS732	434	0.966	18	128.404	Chr6:9698067..9698500	miR2118	-
21PHAS733	602	0.838	23	128.385	Chr9:6657520..6658121	miR2118	-
21PHAS734	518	0.938	16	128.374	Chr7:6868149..6868666	miR2118	-
21PHAS735	539	0.951	16	128.191	Chr4:20993362..20993900	miR2118	+
21PHAS736	434	0.969	16	128.138	Chr8:18831777..18832210	miR2118	-
21PHAS737	602	0.912	18	127.988	Chr12:16346391..16346992	miR2118	+
21PHAS738	455	0.982	14	127.94	Chr7:9526293..9526747	miR2118	-
21PHAS739	602	0.986	15	127.898	Chr12:16344481..16345082	miR2118	+
21PHAS740	497	0.953	17	127.727	Chr5:25092030..25092526	miR2118	+
21PHAS741	497	0.875	22	127.644	Chr8:2441563..2442059	miR2118	+
21PHAS742	560	0.972	16	127.466	Chr12:18295465..18296024	miR2118	+
21PHAS743	560	0.973	19	127.408	Chr6:24679169..24679728	miR2118	+
21PHAS744	455	0.969	16	127.314	Chr4:21028835..21029289	miR2118	+
21PHAS745	518	0.972	16	127.212	Chr11:23018949..23019466	miR2118	-
21PHAS746	602	0.983	15	127.196	Chr11:16381981..16382582	miR2118	-
21PHAS747	623	0.986	17	127.092	Chr6:9730950..9731572	miR2118	-
21PHAS748	665	0.938	19	127.045	Chr2:12250792..12251456	miR2118	+
21PHAS749	497	0.968	17	126.906	Chr12:24301477..24301973	miR2118	+
21PHAS750	497	0.898	20	126.78	Chr11:24406818..24407314	miR2118	-
21PHAS751	476	0.991	17	126.776	Chr12:22054796..22055271	miR2118	+
21PHAS752	518	0.952	20	126.757	Chr7:13678920..13679437	miR2118	+
21PHAS753	644	0.765	22	126.751	Chr11:23054073..23054716	miR2118	-
21PHAS754	623	0.977	17	126.658	Chr4:17438049..17438671	miR2118	+
21PHAS755	455	0.984	17	126.509	Chr7:6984412..6984866	miR2118	+
21PHAS756	413	0.996	16	126.075	Chr4:17705428..17705840	miR2118	+
21PHAS757	581	0.932	19	126.065	Chr12:24302642..24303222	miR2118	+
21PHAS758	497	0.969	18	125.826	Chr7:7033298..7033794	miR2118	+
21PHAS759	476	0.961	17	125.799	Chr3:32297023..32297498	miR2118	-
21PHAS760	497	0.996	15	125.677	Chr4:17666693..17667189	miR2118	+
21PHAS761	455	0.974	16	125.64	Chr12:14930745..14931199	miR2118	+
21PHAS762	413	0.983	16	125.62	Chr4:14723634..14724046	miR2118	+
21PHAS763	455	0.949	16	125.588	Chr3:27565114..27565568	not targeted by miR2118	.
21PHAS764	581	0.94	19	125.423	Chr8:18834675..18835255	miR2118	-
21PHAS765	497	0.957	18	125.42	Chr3:27559889..27560385	miR2118	+
21PHAS766	518	0.97	18	125.358	Chr2:20298199..20298716	miR2118	+
21PHAS767	518	0.951	17	125.319	Chr4:14621797..14622314	miR2118	-
21PHAS768	518	0.951	17	125.319	Chr4:15256394..15256911	miR2118	-
21PHAS769	560	0.968	17	125.209	Chr11:24401102..24401661	miR2118	-
21PHAS770	455	0.97	18	125.073	Chr4:17233010..17233464	miR2118	+
21PHAS771	602	0.781	21	125.068	Chr2:20310006..20310607	miR2118	+
21PHAS772	665	0.957	19	125.055	Chr4:13150450..13151114	miR2118	-
21PHAS773	581	0.971	17	124.846	Chr12:21172181..21172761	miR2118	+
21PHAS774	560	0.978	19	124.815	Chr7:6367360..6367919	miR2118	+
21PHAS775	497	0.96	17	124.617	Chr12:8153886..8154382	miR2118	+
21PHAS776	392	0.934	17	124.44	Chr8:18587892..18588283	miR2118	-
21PHAS777	518	0.988	16	124.224	Chr4:17641416..17641933	miR2118	+
21PHAS778	518	0.975	17	124.219	Chr6:16919318..16919835	miR2118	+
21PHAS779	602	0.988	18	124.026	Chr5:24974405..24975006	miR2118	+
21PHAS780	602	0.913	21	124	Chr4:17241647..17242248	miR2118	+
21PHAS781	581	0.968	17	123.925	Chr11:16103349..16103929	miR2118	+
21PHAS782	518	0.993	16	123.881	Chr12:24285151..24285668	miR2118	+
21PHAS783	455	0.923	18	123.853	Chr4:20990214..20990668	miR2118	+
21PHAS784	539	0.958	17	123.821	Chr4:14601755..14602293	miR2118	-
21PHAS785	560	0.986	16	123.776	Chr4:21077820..21078379	miR2118	+
21PHAS786	392	0.988	14	123.651	Chr4:17244151..17244542	miR2118	+
21PHAS787	539	0.978	17	123.58	Chr6:24657058..24657596	miR2118	+
21PHAS788	623	0.871	19	123.514	Chr12:18621425..18622047	miR2118	-
21PHAS789	560	0.96	19	123.501	Chr12:8107252..8107811	miR2118	+
21PHAS790	413	0.987	15	123.475	Chr7:9432561..9432973	miR2118	-
21PHAS791	665	0.937	19	123.392	Chr7:7073494..7074158	miR2118	+
21PHAS792	413	0.99	15	123.239	Chr12:21855522..21855934	miR2118	+
21PHAS793	560	0.955	17	123.174	Chr6:1795687..1796246	miR2118	+
21PHAS794	553	0.979	15	123.084	Chr6:28326381..28326933	miR2118	-
21PHAS795	665	0.715	22	123.065	Chr2:20200526..20201190	not targeted by miR2118	.
21PHAS796	518	0.953	18	122.943	Chr11:24793955..24794472	miR2118	+
21PHAS797	350	0.96	16	122.87	Chr12:21160581..21160930	miR2118	+
21PHAS798	497	0.962	17	122.794	Chr3:32278770..32279266	miR2118	-
21PHAS799	539	0.966	17	122.779	Chr7:5730265..5730803	miR2118	+
21PHAS800	455	0.87	18	122.579	Chr12:24357023..24357477	miR2118	+
21PHAS801	497	0.98	18	122.544	Chr11:24679864..24680360	miR2118	+
21PHAS802	623	0.987	16	122.485	Chr8:16703244..16703866	miR2118	+
21PHAS803	539	0.983	20	122.391	Chr12:19253090..19253628	miR2118	+
21PHAS804	707	0.971	18	122.233	Chr11:8929470..8930176	miR2118	+
21PHAS805	518	0.95	16	122.224	Chr1:2319880..2320397	not targeted by miR2118	.
21PHAS806	560	0.946	18	122.184	Chr12:18846866..18847425	not targeted by miR2118	.
21PHAS807	392	0.997	16	122.101	Chr4:21027444..21027835	miR2118	+
21PHAS808	581	0.982	17	122.061	Chr4:21202546..21203126	miR2118	+
21PHAS809	602	0.931	18	122.022	Chr12:21784478..21785079	miR2118	+
21PHAS810	455	0.963	16	121.967	Chr6:4736303..4736757	miR2118	-
21PHAS811	476	0.951	17	121.845	Chr12:8088361..8088836	miR2118	+
21PHAS812	350	0.981	15	121.802	Chr7:15266505..15266854	miR2118	-
21PHAS813	455	0.964	16	121.766	Chr6:28304902..28305356	miR2118	-
21PHAS814	497	0.972	17	121.737	Chr10:14221571..14222067	miR2118	+
21PHAS815	560	0.959	18	121.629	Chr12:21923012..21923571	miR2118	+
21PHAS816	623	0.936	18	121.614	Chr11:25078797..25079419	miR2118	+
21PHAS817	455	0.985	15	121.575	Chr4:15023415..15023869	miR2118	+
21PHAS818	581	0.983	18	121.535	Chr4:21105303..21105883	miR2118	+
21PHAS819	413	0.988	17	121.53	Chr12:14576279..14576691	miR2118	-
21PHAS820	581	0.898	19	121.523	Chr12:24256207..24256787	miR2118	+
21PHAS821	623	0.949	18	121.484	Chr10:14011126..14011748	miR2118	-
21PHAS822	539	0.986	17	121.369	Chr1:34285324..34285862	miR2118	+
21PHAS823	455	0.894	18	120.993	Chr1:34287290..34287744	miR2118	+
21PHAS824	560	0.988	14	120.983	Chr4:21183789..21184348	miR2118	+
21PHAS825	560	0.966	18	120.937	Chr2:20248340..20248899	miR2118	+
21PHAS826	455	0.967	16	120.918	Chr7:9528747..9529201	miR2118	-
21PHAS827	476	0.967	16	120.882	Chr11:26328336..26328811	miR2118	+
21PHAS828	497	0.913	17	120.763	Chr3:32507331..32507827	miR2118	-
21PHAS829	476	0.957	18	120.672	Chr12:21006169..21006644	miR2118	+
21PHAS830	392	0.957	17	120.602	Chr5:6099439..6099830	miR2118	+
21PHAS831	476	0.874	18	120.573	Chr3:32477510..32477985	not targeted by miR2118	.
21PHAS832	518	0.963	17	120.563	Chr8:18839169..18839686	miR2118	-
21PHAS833	518	0.981	16	120.352	Chr6:1798850..1799367	miR2118	+
21PHAS834	455	0.981	17	120.285	Chr8:18839924..18840378	miR2118	-
21PHAS835	539	0.919	19	120.06	Chr1:20462534..20463072	not targeted by miR2118	.
21PHAS836	497	0.958	16	120.028	Chr1:2349077..2349573	miR2118	+
21PHAS837	518	0.928	19	119.978	Chr5:24789770..24790287	miR2118	+
21PHAS838	518	0.928	18	119.977	Chr8:16669979..16670496	not targeted by miR2118	.
21PHAS839	413	0.944	17	119.806	Chr9:9007368..9007780	miR2118	+
21PHAS840	560	0.962	16	119.659	Chr5:3159726..3160285	miR2118	+
21PHAS841	623	0.851	21	119.631	Chr11:24579194..24579816	miR2118	-
21PHAS842	581	0.94	18	119.437	Chr9:9091551..9092131	miR2118	+
21PHAS843	560	0.936	18	119.352	Chr4:14685145..14685704	miR2118	+
21PHAS844	518	0.95	16	119.297	Chr8:2437239..2437756	miR2118	+
21PHAS845	623	0.952	19	119.244	Chr11:24455601..24456223	not targeted by miR2118	.
21PHAS846	560	0.978	16	119.143	Chr8:2503546..2504105	miR2118	-
21PHAS847	644	0.961	17	119.075	Chr9:9142966..9143609	miR2118	+
21PHAS848	539	0.849	20	118.995	Chr3:32458882..32459420	not targeted by miR2118	.
21PHAS849	413	0.974	15	118.989	Chr11:24920862..24921274	miR2118	-
21PHAS850	476	0.953	16	118.981	Chr7:17312156..17312631	miR2118	-
21PHAS851	623	0.833	19	118.758	Chr11:24291230..24291852	miR2118	-
21PHAS852	770	0.863	23	118.623	Chr12:20999196..20999965	not targeted by miR2118	.
21PHAS853	497	0.985	16	118.59	Chr6:9694352..9694848	miR2118	-
21PHAS854	686	0.85	20	118.587	Chr6:9656904..9657589	miR2118	-
21PHAS855	518	0.882	18	118.412	Chr11:24703544..24704061	not targeted by miR2118	.
21PHAS856	497	0.981	15	118.325	Chr12:24371351..24371847	miR2118	+
21PHAS857	350	0.99	14	118.311	Chr12:21751177..21751526	miR2118	+
21PHAS858	434	0.981	16	118.213	Chr4:21083990..21084423	miR2118	+
21PHAS859	392	0.976	15	118.187	Chr12:24320009..24320400	not targeted by miR2118	.
21PHAS860	497	0.966	15	118.168	Chr3:18588752..18589248	miR2118	-
21PHAS861	497	0.966	15	118.168	Chr6:11768356..11768852	miR2118	-
21PHAS862	497	0.966	15	118.168	Chr6:11818227..11818723	miR2118	-
21PHAS863	539	0.982	15	118.154	Chr11:24456559..24457097	miR2118	-
21PHAS864	413	0.929	16	118.135	Chr4:14620955..14621367	miR2118	.
21PHAS865	539	0.959	17	118.081	Chr11:24764555..24765093	miR2118	+
21PHAS866	518	0.977	16	117.98	Chr4:17474124..17474641	not targeted by miR2118	.
21PHAS867	539	0.986	16	117.97	Chr7:6876049..6876587	miR2118	-
21PHAS868	602	0.919	19	117.941	Chr11:16522595..16523196	miR2118	-
21PHAS869	539	0.834	18	117.747	Chr5:3123316..3123854	miR2118	+
21PHAS870	455	0.968	17	117.586	Chr6:12042924..12043378	miR2118	-
21PHAS871	539	0.992	16	117.521	Chr4:13358775..13359313	miR2118	-
21PHAS872	497	0.988	15	117.467	Chr12:18048994..18049490	not targeted by miR2118	.
21PHAS873	518	0.935	17	117.446	Chr6:24771290..24771807	miR2118	+
21PHAS874	497	0.956	15	117.196	Chr2:10616653..10617149	miR2118	-
21PHAS875	497	0.935	17	117.091	Chr12:15283668..15284164	miR2118	+
21PHAS876	560	0.937	18	117.028	Chr11:23034420..23034979	miR2118	-
21PHAS877	455	0.957	17	116.843	Chr7:8600878..8601332	miR2118	+
21PHAS878	560	0.973	15	116.834	Chr2:22849270..22849829	miR2118	+
21PHAS879	476	0.975	16	116.796	Chr11:26387362..26387837	miR2118	+
21PHAS880	665	0.882	20	116.414	Chr10:13976703..13977367	miR2118	-
21PHAS881	476	0.945	18	116.286	Chr7:17289071..17289546	miR2118	-
21PHAS882	539	0.961	19	116.188	Chr10:3687956..3688494	miR2118	+
21PHAS883	560	0.895	19	116.12	Chr11:25082690..25083249	miR2118	+
21PHAS884	434	0.945	17	116.116	Chr12:14686911..14687344	miR2118	-
21PHAS885	371	0.984	13	115.802	Chr2:10565382..10565752	miR2118	-
21PHAS886	539	0.913	20	115.748	Chr12:24313276..24313814	miR2118	+
21PHAS887	455	0.991	13	115.599	Chr7:15942353..15942807	miR2118	-
21PHAS888	581	0.924	18	115.497	Chr4:21074264..21074844	miR2118	+
21PHAS889	602	0.862	18	115.429	Chr2:20419233..20419834	miR2118	+
21PHAS890	455	0.988	17	115.412	Chr2:20305701..20306155	miR2118	+
21PHAS891	476	0.883	16	115.32	Chr4:14369904..14370379	miR2118	+
21PHAS892	602	0.945	17	115.206	Chr12:20991773..20992374	miR2118	+
21PHAS893	413	0.984	15	114.929	Chr4:21199185..21199597	miR2118	+
21PHAS894	476	0.971	15	114.871	Chr2:15776717..15777192	not targeted by miR2118	.
21PHAS895	623	0.827	22	114.834	Chr12:24343514..24344136	miR2118	+
21PHAS896	539	0.957	17	114.795	Chr12:14546621..14547159	miR2118	-
21PHAS897	371	0.995	14	114.792	Chr4:17365307..17365677	miR2118	+
21PHAS898	602	0.797	20	114.65	Chr2:1517887..1518488	miR2118	+
21PHAS899	476	0.957	16	114.647	Chr10:14213840..14214315	miR2118	-
21PHAS900	392	0.991	15	114.422	Chr12:18274765..18275156	miR2118	+
21PHAS901	518	0.839	19	114.226	Chr12:22106004..22106521	miR2118	+
21PHAS902	371	0.991	13	114.218	Chr12:24386596..24386966	miR2118	+
21PHAS903	371	0.997	13	114.195	Chr9:9003870..9004240	miR2118	+
21PHAS904	581	0.892	20	114.187	Chr6:9504772..9505352	not targeted by miR2118	.
21PHAS905	434	0.951	16	114.063	Chr5:24804027..24804460	miR2118	+
21PHAS906	497	0.956	16	113.962	Chr12:24851548..24852044	miR2118	-
21PHAS907	539	0.935	15	113.929	Chr9:6678364..6678902	miR2118	-
21PHAS908	560	0.987	15	113.9	Chr12:19300665..19301224	miR2118	-
21PHAS909	497	0.947	18	113.826	Chr12:20937463..20937959	miR2118	+
21PHAS910	413	0.956	14	113.808	Chr5:24868280..24868692	miR2118	+
21PHAS911	581	0.912	16	113.799	Chr12:14548380..14548960	miR2118	-
21PHAS912	560	0.988	17	113.776	Chr4:17341643..17342202	miR2118	+
21PHAS913	560	0.967	15	113.535	Chr4:17196176..17196735	miR2118	-
21PHAS914	539	0.981	15	113.481	Chr2:16578304..16578842	miR2118	+
21PHAS915	497	0.962	15	113.403	Chr6:13096050..13096546	miR2118	-
21PHAS916	497	0.968	15	113.392	Chr4:14935513..14936009	miR2118	+
21PHAS917	455	0.978	15	113.374	Chr12:24344910..24345364	miR2118	+
21PHAS918	497	0.934	17	113.37	Chr11:24682474..24682970	miR2118	+
21PHAS919	539	0.988	12	113.356	Chr4:17658553..17659091	miR2118	+
21PHAS920	413	0.96	17	113.302	Chr12:24414431..24414843	miR2118	+
21PHAS921	497	0.975	14	113.209	Chr9:6620059..6620555	miR2118	-
21PHAS922	497	0.949	16	113.186	Chr12:21781462..21781958	miR2118	+
21PHAS923	455	0.934	17	113.047	Chr1:2317224..2317678	miR2118	-
21PHAS924	476	0.971	18	112.958	Chr12:14699896..14700371	miR2118	-
21PHAS925	518	0.978	16	112.788	Chr7:9613601..9614118	miR2118	-
21PHAS926	581	0.853	20	112.574	Chr6:9545725..9546305	miR2118	-
21PHAS927	539	0.952	19	112.55	Chr11:19502091..19502629	miR2118	-
21PHAS928	434	0.941	17	112.543	Chr12:14943444..14943877	miR2118	+
21PHAS929	476	0.968	15	112.541	Chr8:18934219..18934694	not targeted by miR2118	.
21PHAS930	665	0.944	17	112.53	Chr6:24682131..24682795	miR2118	+
21PHAS931	371	0.992	14	112.473	Chr4:13113128..13113498	miR2118	+
21PHAS932	560	0.972	17	112.462	Chr11:25093980..25094539	miR2118	+
21PHAS933	392	0.963	15	112.39	Chr4:17570048..17570439	miR2118	+
21PHAS934	392	0.992	13	112.094	Chr12:20932647..20933038	miR2118	+
21PHAS935	539	0.916	16	112.071	Chr11:9578552..9579090	miR2118	+
21PHAS936	476	0.939	16	111.969	Chr6:17694858..17695333	miR2118	+
21PHAS937	476	0.973	15	111.949	Chr11:24680859..24681334	miR2118	+
21PHAS938	518	0.947	15	111.937	Chr11:24404476..24404993	miR2118	-
21PHAS939	476	0.866	17	111.857	Chr12:15158397..15158872	not targeted by miR2118	.
21PHAS940	560	0.93	17	111.854	Chr12:22114817..22115376	miR2118	+
21PHAS941	413	0.944	15	111.739	Chr12:18684651..18685063	miR2118	-
21PHAS942	644	0.908	18	111.735	Chr5:14013603..14014246	miR2118	-
21PHAS943	497	0.921	15	111.716	Chr6:4789202..4789698	miR2118	-
21PHAS944	392	0.979	17	111.702	Chr8:2482657..2483048	miR2118	+
21PHAS945	476	0.937	16	111.62	Chr11:25136834..25137309	miR2118	+
21PHAS946	602	0.977	17	111.527	Chr5:3144280..3144881	miR2118	+
21PHAS947	623	0.944	16	111.457	Chr9:9023172..9023794	miR2118	+
21PHAS948	455	0.899	18	111.35	Chr4:17514438..17514892	miR2118	+
21PHAS949	476	0.969	15	111.331	Chr4:14356273..14356748	miR2118	-
21PHAS950	539	0.973	16	111.303	Chr6:11758391..11758929	miR2118	-
21PHAS951	539	0.973	16	111.303	Chr6:11808232..11808770	miR2118	-
21PHAS952	497	0.932	16	111.118	Chr10:14202992..14203488	miR2118	-
21PHAS953	476	0.962	15	111.106	Chr6:11820791..11821266	miR2118	-
21PHAS954	497	0.914	16	111.011	Chr7:15951424..15951920	miR2118	-
21PHAS955	455	0.995	14	110.993	Chr12:22124286..22124740	miR2118	+
21PHAS956	560	0.986	14	110.75	Chr12:14599190..14599749	miR2118	-
21PHAS957	455	0.956	18	110.726	Chr4:21192754..21193208	miR2118	+
21PHAS958	518	0.923	17	110.636	Chr12:24281810..24282327	miR2118	+
21PHAS959	518	0.805	18	110.551	Chr6:4790361..4790878	miR2118	-
21PHAS960	476	0.963	16	110.463	Chr6:28302153..28302628	miR2118	-
21PHAS961	350	0.99	13	110.392	Chr11:26394569..26394918	miR2118	+
21PHAS962	581	0.913	17	110.383	Chr10:14087750..14088330	miR2118	-
21PHAS963	539	0.955	16	110.377	Chr12:16257956..16258494	miR2118	+
21PHAS964	424	0.988	13	110.294	Chr9:9197665..9198088	miR2118	+
21PHAS965	539	0.992	15	110.237	Chr5:6131510..6132048	not targeted by miR2118	.
21PHAS966	413	0.994	14	110.194	Chr12:19261237..19261649	miR2118	+
21PHAS967	476	0.959	15	110.121	Chr4:14916554..14917029	miR2118	+
21PHAS968	665	0.87	20	110.022	Chr4:17391235..17391899	miR2118	+
21PHAS969	476	0.961	15	109.91	Chr3:18591305..18591780	miR2118	-
21PHAS970	476	0.959	15	109.855	Chr6:11770920..11771395	miR2118	-
21PHAS971	413	0.958	15	109.536	Chr12:24345812..24346224	miR2118	+
21PHAS972	434	0.951	16	109.454	Chr11:24409040..24409473	miR2118	-
21PHAS973	581	0.966	14	109.393	Chr12:15308848..15309428	miR2118	-
21PHAS974	476	0.991	13	109.339	Chr12:3133430..3133905	miR2118	-
21PHAS975	518	0.941	16	109.227	Chr4:14556140..14556657	miR2118	-
21PHAS976	371	0.992	14	109.217	Chr7:16042236..16042606	miR2118	+
21PHAS977	350	0.959	14	109.012	Chr10:13966312..13966661	miR2118	+
21PHAS978	497	0.987	15	108.984	Chr12:21796862..21797358	not targeted by miR2118	.
21PHAS979	581	0.85	18	108.951	Chr11:26335824..26336404	miR2118	+
21PHAS980	644	0.971	17	108.874	Chr12:2281913..2282556	miR2118	-
21PHAS981	497	0.986	14	108.723	Chr4:21181056..21181552	miR2118	+
21PHAS982	413	0.991	16	108.596	Chr11:16664929..16665341	miR2118	+
21PHAS983	518	0.977	16	108.476	Chr12:20913775..20914292	miR2118	-
21PHAS984	350	0.994	13	108.462	Chr5:24968527..24968876	miR2118	+
21PHAS985	413	0.973	15	108.441	Chr12:8242431..8242843	miR2118	+
21PHAS986	602	0.975	17	108.423	Chr12:21792147..21792748	miR2118	+
21PHAS987	371	0.983	12	108.374	Chr6:24739479..24739849	miR2118	+
21PHAS988	539	0.919	17	108.322	Chr2:16559168..16559706	miR2118	+
21PHAS989	434	0.992	14	108.167	Chr9:9143896..9144329	miR2118	+
21PHAS990	623	0.877	18	108.117	Chr9:6935619..6936241	miR2118	-
21PHAS991	518	0.992	14	107.992	Chr11:10646918..10647435	miR2118	+
21PHAS992	455	0.683	20	107.892	Chr5:3164206..3164660	miR2118	+
21PHAS993	602	0.926	20	107.843	Chr4:17628091..17628692	miR2118	+
21PHAS994	560	0.981	15	107.787	Chr2:1527212..1527771	miR2118	+
21PHAS995	518	0.891	17	107.759	Chr4:15116344..15116861	miR2118	-
21PHAS996	644	0.931	16	107.743	Chr11:24342850..24343493	miR2118	+
21PHAS997	392	0.966	13	107.737	Chr12:15155903..15156294	not targeted by miR2118	.
21PHAS998	539	0.971	15	107.637	Chr7:5719699..5720237	miR2118	+
21PHAS999	623	0.918	16	107.542	Chr11:9447024..9447646	miR2118	+
21PHAS1000	623	0.899	17	107.523	Chr7:6900621..6901243	miR2118	-
21PHAS1001	497	0.949	14	107.364	Chr9:9297847..9298343	miR2118	+
21PHAS1002	476	0.922	16	107.227	Chr11:23001440..23001915	miR2118	-
21PHAS1003	413	0.991	14	107.089	Chr7:6675835..6676247	miR2118	+
21PHAS1004	413	0.981	16	107.07	Chr12:24417129..24417541	miR2118	-
21PHAS1005	476	0.987	15	106.989	Chr11:9811291..9811766	miR2118	-
21PHAS1006	497	0.978	15	106.981	Chr7:17293400..17293896	miR2118	-
21PHAS1007	497	0.979	14	106.893	Chr4:20985341..20985837	miR2118	+
21PHAS1008	539	0.967	16	106.76	Chr12:8246743..8247281	miR2118	+
21PHAS1009	455	0.941	15	106.714	Chr3:26848793..26849247	miR2118	+
21PHAS1010	413	0.943	15	106.68	Chr12:21074010..21074422	miR2118	+
21PHAS1011	455	0.995	12	106.573	Chr9:6944671..6945125	miR2118	-
21PHAS1012	413	0.991	16	106.458	Chr1:34278533..34278945	miR2118	+
21PHAS1013	623	0.921	18	106.426	Chr8:17118226..17118848	not targeted by miR2118	.
21PHAS1014	476	0.993	15	106.309	Chr4:17469018..17469493	miR2118	+
21PHAS1015	455	0.972	15	106.291	Chr12:22068980..22069434	miR2118	+
21PHAS1016	539	0.962	17	106.261	Chr10:14138694..14139232	miR2118	-
21PHAS1017	434	0.995	14	106.22	Chr4:21095269..21095702	miR2118	+
21PHAS1018	392	0.98	16	105.912	Chr12:24303723..24304114	miR2118	+
21PHAS1019	455	0.986	15	105.842	Chr7:6982974..6983428	miR2118	+
21PHAS1020	455	0.961	15	105.713	Chr6:9492318..9492772	miR2118	-
21PHAS1021	497	0.953	16	105.604	Chr7:6869373..6869869	not targeted by miR2118	.
21PHAS1022	455	0.995	15	105.49	Chr11:24771113..24771567	miR2118	+
21PHAS1023	497	0.94	15	105.321	Chr7:6975776..6976272	miR2118	-
21PHAS1024	413	0.981	15	105.146	Chr11:24332124..24332536	miR2118	-
21PHAS1025	560	0.975	15	105.132	Chr12:24312566..24313125	miR2118	+
21PHAS1026	518	0.988	14	105.13	Chr12:21170483..21171000	miR2118	+
21PHAS1027	476	0.953	14	104.909	Chr6:24778341..24778816	miR2118	+
21PHAS1028	497	0.935	15	104.842	Chr12:24388711..24389207	miR2118	+
21PHAS1029	518	0.984	13	104.838	Chr9:9171116..9171633	miR2118	+
21PHAS1030	413	0.849	14	104.632	Chr11:24711679..24712091	not targeted by miR2118	.
21PHAS1031	476	0.945	14	104.511	Chr12:15246002..15246477	miR2118	+
21PHAS1032	623	0.952	18	104.447	Chr4:17607080..17607702	miR2118	+
21PHAS1033	413	0.948	13	104.347	Chr4:13341095..13341507	miR2118	-
21PHAS1034	434	0.995	13	104.299	Chr7:6990606..6991039	miR2118	+
21PHAS1035	539	0.984	15	104.236	Chr12:15239598..15240136	miR2118	+
21PHAS1036	539	0.989	17	104.164	Chr12:21867202..21867740	miR2118	+
21PHAS1037	581	0.97	14	104.047	Chr11:9213522..9214102	miR2118	-
21PHAS1038	518	0.963	15	104.009	Chr3:32299862..32300379	miR2118	-
21PHAS1039	518	0.955	15	103.894	Chr4:15272283..15272800	miR2118	+
21PHAS1040	476	0.964	15	103.861	Chr7:6941227..6941702	miR2118	-
21PHAS1041	518	0.84	17	103.83	Chr4:21087436..21087953	miR2118	+
21PHAS1042	518	0.833	18	103.779	Chr4:17248213..17248730	not targeted by miR2118	.
21PHAS1043	392	0.981	13	103.735	Chr4:15019277..15019668	miR2118	+
21PHAS1044	623	0.906	19	103.549	Chr12:24299556..24300178	not targeted by miR2118	.
21PHAS1045	371	0.992	13	103.515	Chr6:17794562..17794932	miR2118	+
21PHAS1046	434	0.968	16	103.51	Chr6:24779685..24780118	miR2118	+
21PHAS1047	497	0.921	16	103.464	Chr7:17338878..17339374	miR2118	-
21PHAS1048	350	0.987	12	103.301	Chr11:16559167..16559516	not targeted by miR2118	.
21PHAS1049	518	0.95	15	103.1	Chr11:9845670..9846187	miR2118	-
21PHAS1050	392	0.984	12	103.064	Chr11:22988630..22989021	miR2118	-
21PHAS1051	497	0.956	14	103.006	Chr11:16388249..16388745	miR2118	-
21PHAS1052	497	0.96	15	102.92	Chr5:8246780..8247276	miR2118	+
21PHAS1053	413	0.983	13	102.899	Chr11:15868680..15869092	miR2118	+
21PHAS1054	392	0.991	12	102.89	Chr12:24377439..24377830	miR2118	+
21PHAS1055	434	0.883	16	102.888	Chr8:2685006..2685439	miR2118	-
21PHAS1056	539	0.894	16	102.877	Chr5:6143740..6144278	miR2118	+
21PHAS1057	392	0.95	13	102.859	Chr6:9686314..9686705	miR2118	-
21PHAS1058	539	0.954	15	102.794	Chr12:21183305..21183843	miR2118	-
21PHAS1059	539	0.959	15	102.764	Chr11:24257259..24257797	miR2118	-
21PHAS1060	329	0.977	12	102.661	Chr9:6824121..6824449	miR2118	-
21PHAS1061	518	0.989	13	102.629	Chr10:14124931..14125448	miR2118	-
21PHAS1062	581	0.927	17	102.573	Chr4:17229947..17230527	miR2118	+
21PHAS1063	497	0.974	18	102.321	Chr8:18566780..18567276	miR2118	+
21PHAS1064	497	0.995	15	102.241	Chr6:673489..673985	miR2118	+
21PHAS1065	539	0.685	20	102.24	Chr11:24346207..24346745	not targeted by miR2118	.
21PHAS1066	539	0.953	15	102.111	Chr4:20996010..20996548	miR2118	+
21PHAS1067	539	0.948	16	102.085	Chr9:8776988..8777526	miR2118	+
21PHAS1068	434	0.988	14	102.076	Chr5:8185267..8185700	miR2118	-
21PHAS1069	476	0.976	16	102.059	Chr12:8705540..8706015	miR2118	+
21PHAS1070	539	0.985	13	101.989	Chr4:14350793..14351331	miR2118	+
21PHAS1071	497	0.94	16	101.896	Chr12:18087582..18088078	miR2118	+
21PHAS1072	518	0.973	14	101.889	Chr5:6133084..6133601	miR2118	+
21PHAS1073	434	0.915	16	101.685	Chr4:21161307..21161740	miR2118	+
21PHAS1074	581	0.976	14	101.645	Chr9:9299505..9300085	miR2118	+
21PHAS1075	539	0.619	22	101.577	Chr12:21802641..21803179	miR2118	+
21PHAS1076	434	0.976	14	101.568	Chr8:2644718..2645151	miR2118	-
21PHAS1077	392	0.993	13	101.524	Chr12:21162198..21162589	miR2118	+
21PHAS1078	644	0.938	16	101.483	Chr8:18731916..18732559	not targeted by miR2118	.
21PHAS1079	581	0.946	15	101.41	Chr7:6907321..6907901	miR2118	-
21PHAS1080	371	0.988	12	101.288	Chr7:8560509..8560879	miR2118	+
21PHAS1081	581	0.869	19	101.281	Chr12:24844676..24845256	miR2118	-
21PHAS1082	413	0.985	13	101.245	Chr4:20987645..20988057	miR2118	+
21PHAS1083	476	0.975	13	101.199	Chr2:20281711..20282186	miR2118	+
21PHAS1084	413	0.962	13	101.198	Chr11:24765477..24765889	miR2118	+
21PHAS1085	602	0.973	16	101.093	Chr7:15980611..15981212	miR2118	-
21PHAS1086	413	0.977	14	101.008	Chr12:19296075..19296487	miR2118	+
21PHAS1087	476	0.971	13	100.877	Chr12:24379034..24379509	miR2118	+
21PHAS1088	644	0.906	16	100.744	Chr12:15212162..15212805	miR2118	+
21PHAS1089	455	0.96	14	100.723	Chr6:9542670..9543124	not targeted by miR2118	.
21PHAS1090	434	0.981	13	100.401	Chr7:14973399..14973832	miR2118	+
21PHAS1091	476	0.975	15	100.355	Chr11:24452756..24453231	miR2118	-
21PHAS1092	434	0.877	18	100.287	Chr12:24416638..24417071	miR2118	+
21PHAS1093	350	0.994	12	100.282	Chr4:15001880..15002229	miR2118	+
21PHAS1094	497	0.937	16	100.213	Chr6:24718280..24718776	miR2118	+
21PHAS1095	350	0.993	12	100.137	Chr4:14289371..14289720	miR2118	-
21PHAS1096	539	0.95	16	100.05	Chr11:24349123..24349661	miR2118	+
21PHAS1097	392	0.947	14	99.987	Chr4:15190085..15190476	miR2118	+
21PHAS1098	434	0.979	14	99.968	Chr6:24674872..24675305	miR2118	+
21PHAS1099	455	0.954	14	99.925	Chr11:24767231..24767685	miR2118	+
21PHAS1100	497	0.988	15	99.899	Chr4:17605859..17606355	miR2118	+
21PHAS1101	539	0.979	15	99.856	Chr5:24879831..24880369	miR2118	+
21PHAS1102	497	0.989	14	99.831	Chr5:25077755..25078251	not targeted by miR2118	.
21PHAS1103	665	0.895	18	99.601	Chr12:24850089..24850753	miR2118	-
21PHAS1104	476	0.958	16	99.562	Chr12:19299017..19299492	miR2118	+
21PHAS1105	455	0.937	14	99.509	Chr11:23008509..23008963	miR2118	-
21PHAS1106	497	0.956	15	99.507	Chr4:12979402..12979898	miR2118	-
21PHAS1107	539	0.889	17	99.483	Chr12:8109900..8110438	miR2118	+
21PHAS1108	518	0.898	16	99.428	Chr12:18279098..18279615	miR2118	+
21PHAS1109	392	0.971	12	99.294	Chr9:9324367..9324758	not targeted by miR2118	.
21PHAS1110	371	0.964	15	99.031	Chr9:8977963..8978333	miR2118	+
21PHAS1111	497	0.901	17	98.973	Chr2:20251405..20251901	miR2118	+
21PHAS1112	539	0.984	15	98.864	Chr3:26774241..26774779	miR2118	+
21PHAS1113	581	0.97	15	98.854	Chr12:19258049..19258629	miR2118	+
21PHAS1114	392	0.889	14	98.822	Chr10:14015615..14016006	miR2118	-
21PHAS1115	539	0.933	16	98.743	Chr2:10642360..10642898	miR2118	-
21PHAS1116	371	0.849	15	98.679	Chr4:24905319..24905689	not targeted by miR2118	.
21PHAS1117	728	0.729	21	98.662	Chr5:25059140..25059867	miR2118	+
21PHAS1118	539	0.967	15	98.601	Chr4:17392553..17393091	miR2118	+
21PHAS1119	539	0.539	22	98.527	Chr7:9427860..9428398	miR2118	+
21PHAS1120	602	0.904	16	98.422	Chr6:17705577..17706178	miR2118	+
21PHAS1121	392	0.931	13	98.384	Chr4:14271944..14272335	miR2118	-
21PHAS1122	371	0.959	13	98.354	Chr11:22995387..22995757	miR2118	-
21PHAS1123	518	0.905	14	98.339	Chr11:24459764..24460281	miR2118	-
21PHAS1124	581	0.933	14	98.211	Chr12:18072645..18073225	miR2118	+
21PHAS1125	455	0.946	15	98.116	Chr12:15533530..15533984	miR2118	-
21PHAS1126	413	0.936	14	98.021	Chr12:26995209..26995621	miR2118	-
21PHAS1127	455	0.975	13	98.008	Chr7:9501864..9502318	miR2118	-
21PHAS1128	665	0.923	15	97.947	Chr4:14283358..14284022	miR2118	-
21PHAS1129	413	0.972	14	97.877	Chr7:15953376..15953788	miR2118	-
21PHAS1130	413	0.927	15	97.828	Chr9:6603938..6604350	miR2118	-
21PHAS1131	413	1	14	97.538	Chr12:24323330..24323742	miR2118	+
21PHAS1132	476	0.872	16	97.522	Chr10:13988350..13988825	not targeted by miR2118	.
21PHAS1133	581	0.925	16	97.502	Chr6:18985567..18986147	miR2118	-
21PHAS1134	455	0.964	17	97.454	Chr12:21868629..21869083	miR2118	+
21PHAS1135	371	0.731	14	97.451	Chr2:24021918..24022288	not targeted by miR2118	.
21PHAS1136	539	0.967	14	97.382	Chr9:9015854..9016392	miR2118	+
21PHAS1137	539	0.971	16	97.376	Chr12:9185678..9186216	miR2118	+
21PHAS1138	539	0.966	14	97.268	Chr5:3134617..3135155	miR2118	-
21PHAS1139	455	0.963	14	97.187	Chr3:18594497..18594951	miR2118	-
21PHAS1140	455	0.963	14	97.187	Chr6:11774059..11774513	miR2118	-
21PHAS1141	560	0.968	14	97.173	Chr12:21823239..21823798	not targeted by miR2118	.
21PHAS1142	497	0.997	13	97.156	Chr10:10344493..10344989	miR2118	+
21PHAS1143	560	0.943	14	97.148	Chr8:2643770..2644329	miR2118	-
21PHAS1144	476	0.981	13	97.115	Chr4:20982794..20983269	miR2118	+
21PHAS1145	560	0.922	16	96.963	Chr11:9325543..9326102	miR2118	-
21PHAS1146	434	0.933	15	96.95	Chr1:14156103..14156536	miR2118	-
21PHAS1147	434	0.901	15	96.95	Chr12:21071162..21071595	miR2118	+
21PHAS1148	623	0.857	18	96.921	Chr3:32302826..32303448	not targeted by miR2118	.
21PHAS1149	497	0.861	15	96.892	Chr8:18951850..18952346	miR2118	-
21PHAS1150	455	0.987	12	96.769	Chr12:19316960..19317414	miR2118	+
21PHAS1151	392	0.916	14	96.715	Chr4:14633099..14633490	miR2118	-
21PHAS1152	434	0.96	13	96.653	Chr5:6140407..6140840	miR2118	+
21PHAS1153	413	0.857	16	96.63	Chr4:21143087..21143499	miR2118	+
21PHAS1154	560	0.797	18	96.621	Chr12:21798056..21798615	miR2118	+
21PHAS1155	455	0.97	13	96.618	Chr4:14295375..14295829	miR2118	-
21PHAS1156	497	0.983	15	96.525	Chr5:3126014..3126510	miR2118	+
21PHAS1157	455	0.949	14	96.524	Chr6:4769311..4769765	miR2118	-
21PHAS1158	539	0.973	14	96.485	Chr12:24342674..24343212	miR2118	+
21PHAS1159	371	0.988	12	96.475	Chr7:9536913..9537283	miR2118	-
21PHAS1160	413	0.943	14	96.449	Chr4:14217772..14218184	miR2118	-
21PHAS1161	455	0.968	13	96.447	Chr4:14995772..14996226	miR2118	+
21PHAS1162	602	0.857	16	96.375	Chr6:4754260..4754861	miR2118	-
21PHAS1163	497	0.951	15	96.359	Chr4:21065940..21066436	miR2118	+
21PHAS1164	518	0.95	16	96.286	Chr12:18177757..18178274	miR2118	+
21PHAS1165	476	0.939	14	96.212	Chr6:9453634..9454109	not targeted by miR2118	.
21PHAS1166	476	0.93	16	96.169	Chr2:20257010..20257485	miR2118	+
21PHAS1167	497	0.948	15	96.108	Chr5:3142653..3143149	miR2118	+
21PHAS1168	476	0.986	11	96.06	Chr8:18586766..18587241	miR2118	+
21PHAS1169	581	0.968	13	96.021	Chr11:24770406..24770986	miR2118	+
21PHAS1170	413	0.961	15	95.998	Chr5:3092625..3093037	miR2118	+
21PHAS1171	497	0.887	17	95.991	Chr6:17771572..17772068	miR2118	+
21PHAS1172	413	0.907	15	95.967	Chr1:2312922..2313334	not targeted by miR2118	.
21PHAS1173	476	0.938	14	95.881	Chr11:26340308..26340783	miR2118	+
21PHAS1174	455	0.957	14	95.815	Chr6:28325763..28326217	miR2118	-
21PHAS1175	476	0.978	14	95.781	Chr12:18176422..18176897	miR2118	+
21PHAS1176	413	0.953	13	95.742	Chr10:14108766..14109178	miR2118	-
21PHAS1177	497	0.962	15	95.613	Chr12:24835608..24836104	miR2118	-
21PHAS1178	518	0.99	15	95.6	Chr7:7030934..7031451	miR2118	+
21PHAS1179	497	0.989	14	95.548	Chr6:17672774..17673270	miR2118	+
21PHAS1180	434	0.977	14	95.516	Chr11:25127934..25128367	miR2118	+
21PHAS1181	413	0.974	12	95.467	Chr12:24398617..24399029	miR2118	+
21PHAS1182	434	0.977	14	95.456	Chr4:17466158..17466591	miR2118	+
21PHAS1183	560	0.923	16	95.443	Chr2:20284896..20285455	miR2118	+
21PHAS1184	371	0.968	13	95.325	Chr10:14034986..14035356	not targeted by miR2118	.
21PHAS1185	518	0.988	11	95.319	Chr4:17663047..17663564	miR2118	+
21PHAS1186	455	0.953	15	95.29	Chr10:14147627..14148081	miR2118	-
21PHAS1187	539	0.959	14	95.282	Chr12:14602980..14603518	miR2118	-
21PHAS1188	455	0.939	15	95.208	Chr12:22066660..22067114	miR2118	+
21PHAS1189	392	0.994	12	95.161	Chr12:18054443..18054834	miR2118	+
21PHAS1190	455	0.966	14	95.132	Chr3:27556260..27556714	not targeted by miR2118	.
21PHAS1191	413	0.992	12	95.125	Chr6:4775254..4775666	miR2118	-
21PHAS1192	623	0.889	15	95.116	Chr4:15007579..15008201	miR2118	+
21PHAS1193	560	0.862	16	95.101	Chr1:2331603..2332162	not targeted by miR2118	.
21PHAS1194	413	0.975	13	95.071	Chr12:22071262..22071674	miR2118	+
21PHAS1195	497	0.971	13	94.94	Chr6:28317126..28317622	miR2118	-
21PHAS1196	434	0.951	14	94.845	Chr4:21165507..21165940	miR2118	+
21PHAS1197	518	0.861	15	94.703	Chr12:18688448..18688965	miR2118	-
21PHAS1198	371	0.981	12	94.695	Chr1:2319348..2319718	miR2118	-
21PHAS1199	686	0.746	18	94.631	Chr7:17285142..17285827	miR2118	-
21PHAS1200	497	0.977	13	94.6	Chr12:22087395..22087891	miR2118	+
21PHAS1201	476	0.896	15	94.547	Chr4:14343807..14344282	miR2118	-
21PHAS1202	497	0.984	16	94.534	Chr7:9270673..9271169	miR2118	-
21PHAS1203	455	0.959	13	94.52	Chr11:24631589..24632043	miR2118	-
21PHAS1204	455	0.967	14	94.43	Chr11:25077604..25078058	miR2118	+
21PHAS1205	518	0.921	17	94.368	Chr12:21832253..21832770	not targeted by miR2118	.
21PHAS1206	602	0.792	19	94.24	Chr9:9284197..9284798	miR2118	-
21PHAS1207	581	0.936	17	94.171	Chr12:18719407..18719987	miR2118	-
21PHAS1208	455	0.988	12	94.076	Chr9:8764534..8764988	miR2118	+
21PHAS1209	413	0.957	13	94.057	Chr5:3116023..3116435	miR2118	+
21PHAS1210	602	0.933	15	94.057	Chr4:18142416..18143017	miR2118	+
21PHAS1211	539	0.877	17	94.03	Chr8:14724708..14725246	miR2118	+
21PHAS1212	686	0.924	14	93.9	Chr4:21076941..21077626	miR2118	+
21PHAS1213	497	0.977	13	93.854	Chr6:24725008..24725504	miR2118	+
21PHAS1214	497	0.977	15	93.706	Chr6:9496113..9496609	miR2118	-
21PHAS1215	455	0.971	13	93.555	Chr1:2327621..2328075	miR2118	-
21PHAS1216	623	0.965	14	93.521	Chr8:2461075..2461697	miR2118	+
21PHAS1217	497	0.993	12	93.493	Chr1:2240434..2240930	miR2118	+
21PHAS1218	392	0.978	12	93.406	Chr11:9450951..9451342	miR2118	+
21PHAS1219	476	0.943	14	93.403	Chr12:22033051..22033526	miR2118	+
21PHAS1220	518	0.883	16	93.388	Chr6:24633119..24633636	miR2118	+
21PHAS1221	497	0.962	14	93.34	Chr9:9021880..9022376	miR2118	+
21PHAS1222	371	0.986	12	93.244	Chr3:18586851..18587221	miR2118	-
21PHAS1223	371	0.986	12	93.244	Chr6:11766445..11766815	miR2118	-
21PHAS1224	371	0.986	12	93.244	Chr6:11816296..11816666	miR2118	-
21PHAS1225	392	0.975	13	93.224	Chr5:24926969..24927360	miR2118	+
21PHAS1226	371	0.982	12	93.152	Chr6:4788100..4788470	miR2118	-
21PHAS1227	497	0.792	15	93.111	Chr12:24849053..24849549	miR2118	-
21PHAS1228	518	0.889	16	93.062	Chr7:9488687..9489204	miR2118	-
21PHAS1229	518	0.988	13	92.95	Chr12:10269580..10270097	miR2118	-
21PHAS1230	413	0.953	15	92.897	Chr3:32302051..32302463	miR2118	-
21PHAS1231	476	0.905	14	92.889	Chr9:9144685..9145160	miR2118	+
21PHAS1232	560	0.97	14	92.837	Chr5:24891907..24892466	miR2118	+
21PHAS1233	371	0.982	12	92.793	Chr11:24469791..24470161	miR2118	-
21PHAS1234	539	0.938	16	92.749	Chr5:8201598..8202136	miR2118	+
21PHAS1235	476	0.97	12	92.716	Chr10:13993636..13994111	miR2118	+
21PHAS1236	497	0.804	17	92.664	Chr1:2324289..2324785	miR2118	-
21PHAS1237	581	0.93	14	92.642	Chr11:24258329..24258909	miR2118	-
21PHAS1238	434	0.91	14	92.622	Chr1:34224548..34224981	miR2118	+
21PHAS1239	371	0.961	13	92.569	Chr6:9534958..9535328	not targeted by miR2118	.
21PHAS1240	434	0.973	13	92.564	Chr8:2469788..2470221	not targeted by miR2118	.
21PHAS1241	455	0.997	12	92.47	Chr11:24762920..24763374	miR2118	+
21PHAS1242	497	0.976	12	92.454	Chr8:5738686..5739182	miR2118	-
21PHAS1243	371	0.983	12	92.216	Chr7:6922086..6922456	miR2118	-
21PHAS1244	476	0.942	16	92.171	Chr9:6896138..6896613	not targeted by miR2118	.
21PHAS1245	392	0.946	14	92.118	Chr12:24337713..24338104	miR2118	+
21PHAS1246	434	0.912	14	92.081	Chr4:20979649..20980082	miR2118	+
21PHAS1247	434	0.965	13	92.046	Chr5:3146437..3146870	miR2118	+
21PHAS1248	476	0.962	14	92.016	Chr4:18147795..18148270	miR2118	+
21PHAS1249	434	0.993	12	91.849	Chr6:24640668..24641101	miR2118	+
21PHAS1250	371	0.967	13	91.802	Chr12:14629282..14629652	not targeted by miR2118	.
21PHAS1251	455	0.969	13	91.795	Chr3:26837611..26838065	miR2118	+
21PHAS1252	518	0.996	15	91.73	Chr6:26768653..26769170	not targeted by miR2118	.
21PHAS1253	476	0.936	16	91.676	Chr9:8980911..8981386	not targeted by miR2118	.
21PHAS1254	476	0.944	16	91.644	Chr12:21185537..21186012	not targeted by miR2118	.
21PHAS1255	665	0.553	28	91.596	Chr7:6873071..6873735	miR2118	-
21PHAS1256	497	0.805	15	91.581	Chr6:9604521..9605017	not targeted by miR2118	.
21PHAS1257	434	0.874	16	91.573	Chr6:23171059..23171492	miR2118	-
21PHAS1258	413	0.982	13	91.57	Chr7:9271634..9272046	miR2118	-
21PHAS1259	518	0.967	14	91.475	Chr12:21165389..21165906	miR2118	+
21PHAS1260	539	0.981	13	91.463	Chr9:8979119..8979657	miR2118	+
21PHAS1261	308	0.992	11	91.461	Chr5:6104670..6104977	miR2118	+
21PHAS1262	476	0.998	12	91.303	Chr12:16210636..16211111	not targeted by miR2118	.
21PHAS1263	434	0.995	14	91.297	Chr11:16249798..16250231	miR2118	+
21PHAS1264	497	0.954	15	91.278	Chr11:25119214..25119710	miR2118	+
21PHAS1265	518	0.936	15	91.131	Chr1:20089263..20089780	miR2118	+
21PHAS1266	560	0.979	14	91.067	Chr7:7100884..7101443	miR2118	+
21PHAS1267	455	0.978	14	91.053	Chr4:14475133..14475587	miR2118	-
21PHAS1268	581	0.945	14	91.037	Chr1:20082916..20083496	miR2118	+
21PHAS1269	392	0.778	16	91.015	Chr11:15870671..15871062	miR2118	+
21PHAS1270	518	0.856	17	90.98	Chr11:16565154..16565671	miR2118	-
21PHAS1271	476	0.98	12	90.91	Chr7:8720535..8721010	miR2118	-
21PHAS1272	413	0.966	12	90.907	Chr12:20923120..20923532	not targeted by miR2118	.
21PHAS1273	476	0.975	13	90.851	Chr9:9337868..9338343	miR2118	+
21PHAS1274	434	0.974	12	90.804	Chr12:8709645..8710078	miR2118	+
21PHAS1275	455	0.964	12	90.617	Chr2:10611855..10612309	miR2118	-
21PHAS1276	560	0.922	14	90.542	Chr12:14677268..14677827	miR2118	+
21PHAS1277	539	0.955	16	90.437	Chr12:14158537..14159075	not targeted by miR2118	.
21PHAS1278	560	0.966	15	90.314	Chr12:21015681..21016240	miR2118	+
21PHAS1279	497	0.996	11	90.218	Chr8:17176717..17177213	miR2118	+
21PHAS1280	350	0.975	10	90.215	Chr4:14279545..14279894	miR2118	-
21PHAS1281	392	0.924	13	90.19	Chr4:21149551..21149942	miR2118	+
21PHAS1282	329	0.993	10	90.083	Chr3:27566991..27567319	not targeted by miR2118	.
21PHAS1283	455	0.973	12	90.02	Chr12:24378340..24378794	miR2118	+
21PHAS1284	497	0.85	15	89.959	Chr12:22020924..22021420	miR2118	+
21PHAS1285	434	0.982	14	89.923	Chr4:21022807..21023240	miR2118	+
21PHAS1286	371	0.989	11	89.903	Chr9:6739969..6740339	miR2118	-
21PHAS1287	539	0.958	14	89.889	Chr11:24803381..24803919	miR2118	+
21PHAS1288	350	0.998	13	89.845	Chr4:18621538..18621887	miR2118	+
21PHAS1289	434	0.874	14	89.834	Chr12:14704357..14704790	miR2118	-
21PHAS1290	539	0.787	16	89.833	Chr9:6911081..6911619	miR2118	-
21PHAS1291	497	0.969	13	89.721	Chr4:14881039..14881535	miR2118	-
21PHAS1292	413	0.994	12	89.594	Chr5:8249090..8249502	miR2118	+
21PHAS1293	413	0.814	15	89.588	Chr12:15171649..15172061	not targeted by miR2118	.
21PHAS1294	497	0.989	13	89.517	Chr10:3679342..3679838	miR2118	+
21PHAS1295	371	0.993	12	89.506	Chr7:16116172..16116542	miR2118	+
21PHAS1296	476	0.946	13	89.445	Chr4:18164362..18164837	miR2118	+
21PHAS1297	497	0.983	14	89.357	Chr6:23178198..23178694	miR2118	-
21PHAS1298	392	0.99	11	89.305	Chr11:23056128..23056519	miR2118	-
21PHAS1299	560	0.877	13	89.291	Chr12:19251748..19252307	miR2118	+
21PHAS1300	455	0.978	12	89.167	Chr12:15617456..15617910	miR2118	+
21PHAS1301	434	0.921	14	89.073	Chr8:2476914..2477347	miR2118	-
21PHAS1302	455	0.979	15	89.052	Chr11:16606591..16607045	miR2118	-
21PHAS1303	413	0.968	13	89.011	Chr12:21795213..21795625	miR2118	+
21PHAS1304	413	0.99	12	88.956	Chr5:6103251..6103663	miR2118	+
21PHAS1305	455	0.867	18	88.913	Chr1:19140469..19140923	miR2118	-
21PHAS1306	434	0.905	16	88.885	Chr11:9280404..9280837	miR2118	-
21PHAS1307	371	0.928	11	88.863	Chr3:11276177..11276547	not targeted by miR2118	.
21PHAS1308	371	0.961	13	88.515	Chr11:24463523..24463893	miR2118	-
21PHAS1309	434	0.97	12	88.486	Chr12:18066326..18066759	miR2118	+
21PHAS1310	476	0.981	13	88.436	Chr12:21996746..21997221	not targeted by miR2118	.
21PHAS1311	392	0.965	13	88.386	Chr12:24435307..24435698	miR2118	+
21PHAS1312	518	0.946	15	88.132	Chr5:25102741..25103258	miR2118	+
21PHAS1313	308	0.986	13	88.06	Chr1:20077039..20077346	miR2118	-
21PHAS1314	350	0.983	11	88.032	Chr4:15130142..15130491	miR2118	+
21PHAS1315	602	0.904	16	88.007	Chr3:27555603..27556204	miR2118	+
21PHAS1316	518	0.972	12	87.963	Chr12:16139492..16140009	miR2118	+
21PHAS1317	497	0.827	17	87.884	Chr11:25109711..25110207	miR2118	+
21PHAS1318	455	0.963	12	87.83	Chr12:15543629..15544083	miR2118	-
21PHAS1319	518	0.872	16	87.641	Chr2:20393616..20394133	miR2118	+
21PHAS1320	371	0.964	13	87.272	Chr11:9324271..9324641	miR2118	-
21PHAS1321	350	0.999	12	87.191	Chr9:9121637..9121986	miR2118	+
21PHAS1322	539	0.95	15	87.175	Chr5:6100406..6100944	miR2118	+
21PHAS1323	392	0.997	13	87.162	Chr12:15161005..15161396	miR2118	+
21PHAS1324	392	0.982	12	86.998	Chr12:16285182..16285573	miR2118	+
21PHAS1325	413	0.966	15	86.983	Chr12:18265582..18265994	miR2118	+
21PHAS1326	497	0.993	15	86.957	Chr12:24341290..24341786	miR2118	+
21PHAS1327	434	0.981	11	86.931	Chr8:2506428..2506861	miR2118	-
21PHAS1328	539	0.915	15	86.811	Chr4:21224206..21224744	not targeted by miR2118	.
21PHAS1329	518	0.915	15	86.716	Chr5:8230784..8231301	miR2118	+
21PHAS1330	455	0.857	15	86.575	Chr2:20397882..20398336	miR2118	+
21PHAS1331	707	0.792	17	86.537	Chr3:27554873..27555579	miR2118	+
21PHAS1332	560	0.873	14	86.501	Chr8:18613790..18614349	miR2118	+
21PHAS1333	518	0.948	14	86.47	Chr12:22050555..22051072	miR2118	+
21PHAS1334	497	0.954	12	86.455	Chr9:6900554..6901050	miR2118	+
21PHAS1335	455	0.914	15	86.437	Chr12:22019850..22020304	miR2118	+
21PHAS1336	350	0.997	10	86.428	Chr7:17336206..17336555	miR2118	-
21PHAS1337	539	0.909	16	86.405	Chr12:8758698..8759236	miR2118	+
21PHAS1338	581	0.988	13	86.209	Chr11:3316380..3316960	miR2118	-
21PHAS1339	392	0.985	13	86.179	Chr5:3103161..3103552	miR2118	+
21PHAS1340	518	0.945	14	86.158	Chr11:9311305..9311822	miR2118	-
21PHAS1341	539	0.826	14	86.139	Chr1:2330338..2330876	miR2118	-
21PHAS1342	455	0.969	13	86.051	Chr3:26841441..26841895	not targeted by miR2118	.
21PHAS1343	644	0.949	15	86.042	Chr11:9572968..9573611	miR2118	+
21PHAS1344	413	0.957	12	85.823	Chr8:2690464..2690876	miR2118	-
21PHAS1345	434	0.988	13	85.687	Chr8:17066955..17067388	miR2118	+
21PHAS1346	476	0.914	14	85.664	Chr6:4735160..4735635	miR2118	-
21PHAS1347	476	0.914	13	85.528	Chr6:24663140..24663615	miR2118	+
21PHAS1348	455	1	13	85.512	Chr12:21847573..21848027	miR2118	+
21PHAS1349	434	0.977	13	85.379	Chr12:14550514..14550947	not targeted by miR2118	.
21PHAS1350	350	0.974	11	85.317	Chr4:14190183..14190532	miR2118	-
21PHAS1351	539	0.965	12	85.314	Chr12:10222514..10223052	miR2118	+
21PHAS1352	434	0.903	13	85.152	Chr4:21224898..21225331	miR2118	+
21PHAS1353	560	0.962	14	85.151	Chr12:18703341..18703900	miR2118	-
21PHAS1354	392	0.975	11	85.038	Chr10:14227338..14227729	miR2118	-
21PHAS1355	560	0.818	14	85.008	Chr4:21225613..21226172	miR2118	+
21PHAS1356	371	0.97	13	84.959	Chr12:8190068..8190438	miR2118	+
21PHAS1357	413	0.987	12	84.937	Chr7:16047734..16048146	miR2118	+
21PHAS1358	392	0.938	14	84.903	Chr5:8151866..8152257	miR2118	+
21PHAS1359	602	0.92	16	84.844	Chr10:14035479..14036080	miR2118	-
21PHAS1360	434	0.988	13	84.655	Chr12:15457832..15458265	miR2118	-
21PHAS1361	497	0.995	12	84.63	Chr4:13271879..13272375	miR2118	-
21PHAS1362	497	0.953	13	84.53	Chr10:14123426..14123922	miR2118	-
21PHAS1363	371	0.956	11	84.482	Chr7:6991986..6992356	miR2118	+
21PHAS1364	497	0.971	15	84.361	Chr12:21779894..21780390	miR2118	+
21PHAS1365	476	0.959	12	84.355	Chr12:24413178..24413653	miR2118	-
21PHAS1366	455	0.948	12	84.241	Chr12:16260840..16261294	miR2118	+
21PHAS1367	518	1	12	84.232	Chr10:3705675..3706192	miR2118	+
21PHAS1368	308	0.989	10	84.202	Chr8:2664308..2664615	miR2118	-
21PHAS1369	434	0.994	11	84.201	Chr7:8774169..8774602	miR2118	+
21PHAS1370	434	0.951	12	84.151	Chr11:16604999..16605432	miR2118	-
21PHAS1371	413	0.935	13	84.103	Chr12:22037460..22037872	not targeted by miR2118	.
21PHAS1372	308	0.929	11	84.075	Chr12:14544208..14544515	miR2118	-
21PHAS1373	413	0.975	14	84.038	Chr10:13965242..13965654	not targeted by miR2118	.
21PHAS1374	476	0.794	18	83.983	Chr12:7558740..7559215	not targeted by miR2118	.
21PHAS1375	539	0.957	14	83.959	Chr12:24311811..24312349	miR2118	+
21PHAS1376	455	0.991	13	83.93	Chr9:8784846..8785300	miR2118	+
21PHAS1377	392	0.976	14	83.869	Chr1:2230994..2231385	miR2118	+
21PHAS1378	623	0.854	17	83.744	Chr12:15664539..15665161	miR2118	+
21PHAS1379	434	0.97	12	83.672	Chr12:24833288..24833721	miR2118	-
21PHAS1380	665	0.749	19	83.435	Chr8:16667329..16667993	miR2118	+
21PHAS1381	623	0.873	15	83.396	Chr5:24955215..24955837	miR2118	+
21PHAS1382	434	0.959	13	83.361	Chr6:1804149..1804582	miR2118	+
21PHAS1383	455	0.98	12	83.342	Chr8:2473567..2474021	miR2118	-
21PHAS1384	518	0.828	15	83.255	Chr12:20907359..20907876	miR2118	+
21PHAS1385	455	0.97	12	83.063	Chr12:14059222..14059676	miR2118	+
21PHAS1386	497	0.953	12	83.056	Chr10:14012571..14013067	miR2118	-
21PHAS1387	518	0.991	12	83.025	Chr11:25026792..25027309	not targeted by miR2118	.
21PHAS1388	497	0.975	13	82.855	Chr8:18949027..18949523	miR2118	-
21PHAS1389	539	0.849	14	82.805	Chr10:14041608..14042146	not targeted by miR2118	.
21PHAS1390	455	0.863	14	82.656	Chr6:11828188..11828642	miR2118	-
21PHAS1391	497	0.966	11	82.655	Chr4:12684994..12685490	not targeted by miR2118	.
21PHAS1392	602	0.984	15	82.508	Chr12:21994776..21995377	miR2118	+
21PHAS1393	539	0.99	15	82.421	Chr2:20202003..20202541	miR2118	+
21PHAS1394	560	0.941	13	82.308	Chr12:14459837..14460396	miR2118	+
21PHAS1395	371	0.982	12	82.235	Chr4:13123805..13124175	miR2118	-
21PHAS1396	350	0.98	11	82.123	Chr7:6372200..6372549	miR2118	+
21PHAS1397	371	0.989	10	82.087	Chr12:19219044..19219414	miR2118	+
21PHAS1398	539	0.938	11	82.062	Chr4:14921997..14922535	miR2118	-
21PHAS1399	455	0.958	13	81.832	Chr11:25088004..25088458	miR2118	+
21PHAS1400	413	0.912	12	81.713	Chr12:21062776..21063188	not targeted by miR2118	.
21PHAS1401	434	0.848	13	81.626	Chr3:27575397..27575830	miR2118	+
21PHAS1402	476	0.983	14	81.565	Chr7:6912236..6912711	miR2118	-
21PHAS1403	455	0.956	13	81.536	Chr4:21203369..21203823	not targeted by miR2118	.
21PHAS1404	476	0.916	15	81.45	Chr12:20997417..20997892	miR2118	-
21PHAS1405	518	0.894	14	81.423	Chr4:17214816..17215333	miR2118	+
21PHAS1406	476	0.881	16	81.394	Chr12:21179921..21180396	miR2118	+
21PHAS1407	371	0.86	13	81.224	Chr4:17422302..17422672	miR2118	+
21PHAS1408	518	0.941	14	81.212	Chr12:21793001..21793518	miR2118	+
21PHAS1409	518	0.89	13	81.14	Chr11:9289360..9289877	miR2118	-
21PHAS1410	476	0.991	10	81.122	Chr4:17251016..17251491	miR2118	+
21PHAS1411	623	0.97	13	81.119	Chr7:5717461..5718083	miR2118	+
21PHAS1412	371	0.987	12	81.055	Chr9:8760946..8761316	miR2118	+
21PHAS1413	560	0.752	16	81.036	Chr4:17701782..17702341	miR2118	+
21PHAS1414	476	0.968	13	80.832	Chr6:24631391..24631866	miR2118	+
21PHAS1415	350	0.958	11	80.799	Chr4:21195733..21196082	miR2118	+
21PHAS1416	455	0.801	15	80.786	Chr6:17666204..17666658	miR2118	-
21PHAS1417	518	0.824	14	80.703	Chr4:17423320..17423837	miR2118	+
21PHAS1418	392	1	12	80.686	Chr2:16568717..16569108	miR2118	+
21PHAS1419	434	0.983	14	80.494	Chr9:6895284..6895717	miR2118	-
21PHAS1420	434	0.981	11	80.433	Chr4:14298465..14298898	miR2118	+
21PHAS1421	476	0.964	14	80.423	Chr11:26336369..26336844	miR2118	+
21PHAS1422	560	0.867	16	80.4	Chr7:7066393..7066952	miR2118	+
21PHAS1423	371	0.963	12	80.379	Chr12:8126362..8126732	miR2118	-
21PHAS1424	518	0.911	12	80.373	Chr6:4764555..4765072	miR2118	-
21PHAS1425	455	0.897	13	80.157	Chr3:27560921..27561375	not targeted by miR2118	.
21PHAS1426	518	0.992	12	80.155	Chr7:6364478..6364995	miR2118	+
21PHAS1427	497	0.927	12	80.124	Chr12:21716010..21716506	miR2118	+
21PHAS1428	366	0.867	13	80.038	Chr5:24839396..24839761	not targeted by miR2118	.
21PHAS1429	413	0.898	14	80.022	Chr5:3139271..3139683	miR2118	+
21PHAS1430	434	0.975	11	80.004	Chr4:14992707..14993140	miR2118	-
21PHAS1431	434	0.896	12	79.971	Chr9:9289958..9290391	miR2118	-
21PHAS1432	413	0.965	14	79.965	Chr9:8911659..8912071	miR2118	+
21PHAS1433	434	0.986	13	79.9	Chr11:25047047..25047480	miR2118	+
21PHAS1434	413	0.975	12	79.862	Chr10:14179775..14180187	miR2118	-
21PHAS1435	455	0.89	14	79.756	Chr12:15323793..15324247	miR2118	-
21PHAS1436	392	0.964	11	79.698	Chr3:27563898..27564289	not targeted by miR2118	.
21PHAS1437	392	0.99	12	79.608	Chr6:9479104..9479495	miR2118	-
21PHAS1438	317	0.984	10	79.598	Chr7:9418825..9419141	miR2118	+
21PHAS1439	329	0.987	11	79.522	Chr4:17212238..17212566	miR2118	+
21PHAS1440	476	0.939	13	79.35	Chr4:17717107..17717582	miR2118	+
21PHAS1441	455	0.967	12	79.335	Chr12:21184376..21184830	miR2118	-
21PHAS1442	434	0.985	11	79.22	Chr8:18823518..18823951	not targeted by miR2118	.
21PHAS1443	476	0.982	12	79.179	Chr12:21783309..21783784	not targeted by miR2118	.
21PHAS1444	518	0.889	14	79.163	Chr5:8107834..8108351	miR2118	+
21PHAS1445	392	0.942	12	79.111	Chr11:24321236..24321627	not targeted by miR2118	.
21PHAS1446	665	0.808	16	79.037	Chr8:18784115..18784779	miR2118	-
21PHAS1447	371	0.988	10	79.013	Chr4:14998121..14998491	miR2118	+
21PHAS1448	539	0.947	13	79.007	Chr12:8447671..8448209	miR2118	+
21PHAS1449	350	0.994	10	78.938	Chr12:13963708..13964057	miR2118	+
21PHAS1450	455	0.95	12	78.916	Chr2:15808232..15808686	miR2118	-
21PHAS1451	413	0.984	12	78.905	Chr11:9570194..9570606	miR2118	-
21PHAS1452	455	0.802	16	78.885	Chr11:16392530..16392984	not targeted by miR2118	.
21PHAS1453	518	0.891	15	78.73	Chr4:13316055..13316572	miR2118	-
21PHAS1454	455	0.891	14	78.567	Chr10:13982452..13982906	miR2118	-
21PHAS1455	539	0.958	14	78.522	Chr11:9969815..9970353	miR2118	-
21PHAS1456	371	0.965	11	78.494	Chr11:9201020..9201390	miR2118	-
21PHAS1457	539	0.954	13	78.478	Chr5:25100531..25101069	not targeted by miR2118	.
21PHAS1458	434	0.969	13	78.374	Chr9:8985096..8985529	miR2118	+
21PHAS1459	434	0.969	11	78.333	Chr12:22114039..22114472	miR2118	+
21PHAS1460	497	0.891	14	78.3	Chr12:14598431..14598927	miR2118	-
21PHAS1461	476	0.981	12	78.248	Chr12:14144416..14144891	miR2118	+
21PHAS1462	413	0.961	11	78.196	Chr7:9068732..9069144	miR2118	+
21PHAS1463	497	0.657	17	78.035	Chr11:26384217..26384713	miR2118	+
21PHAS1464	308	0.993	10	77.958	Chr5:25106739..25107046	miR2118	+
21PHAS1465	560	0.696	19	77.834	Chr2:20276247..20276806	miR2118	+
21PHAS1466	434	0.946	12	77.82	Chr5:3090859..3091292	miR2118	+
21PHAS1467	392	0.992	13	77.774	Chr7:6646715..6647106	miR2118	+
21PHAS1468	476	1	12	77.761	Chr4:13254430..13254905	miR2118	-
21PHAS1469	560	0.985	13	77.65	Chr11:24622841..24623400	miR2118	+
21PHAS1470	392	0.99	11	77.584	Chr6:4786859..4787250	miR2118	-
21PHAS1471	413	0.926	13	77.575	Chr6:17719793..17720205	miR2118	+
21PHAS1472	371	0.986	10	77.5	Chr11:25144923..25145293	miR2118	+
21PHAS1473	371	0.968	10	77.446	Chr4:14293109..14293479	miR2118	-
21PHAS1474	455	0.963	12	77.38	Chr12:22041630..22042084	miR2118	+
21PHAS1475	287	0.997	10	77.368	Chr12:21129483..21129769	miR2118	+
21PHAS1476	371	0.966	13	77.339	Chr5:24901158..24901528	miR2118	+
21PHAS1477	434	0.92	13	77.259	Chr12:18645552..18645985	not targeted by miR2118	.
21PHAS1478	539	0.837	15	77.204	Chr12:21819579..21820117	miR2118	+
21PHAS1479	455	0.97	11	77.097	Chr12:18210319..18210773	miR2118	+
21PHAS1480	350	0.95	12	76.845	Chr6:9528868..9529217	miR2118	.
21PHAS1481	434	0.978	11	76.836	Chr11:24293376..24293809	miR2118	-
21PHAS1482	644	0.809	16	76.725	Chr6:9685179..9685822	miR2118	-
21PHAS1483	518	0.939	12	76.446	Chr4:14565258..14565775	miR2118	-
21PHAS1484	497	0.965	12	76.417	Chr5:24875046..24875542	miR2118	+
21PHAS1485	476	0.944	12	76.374	Chr12:8265668..8266143	miR2118	+
21PHAS1486	455	0.995	12	76.315	Chr7:9938411..9938865	miR2118	-
21PHAS1487	434	0.98	12	76.308	Chr4:17115915..17116348	miR2118	+
21PHAS1488	392	0.966	12	76.283	Chr2:20277724..20278115	miR2118	+
21PHAS1489	518	0.949	12	76.226	Chr4:15265317..15265834	miR2118	+
21PHAS1490	413	0.949	14	76.219	Chr5:3117419..3117831	miR2118	+
21PHAS1491	371	0.987	12	76.207	Chr4:13355499..13355869	miR2118	-
21PHAS1492	539	0.967	14	76.089	Chr9:9351603..9352141	not targeted by miR2118	.
21PHAS1493	392	0.984	9	75.955	Chr7:17283797..17284188	miR2118	-
21PHAS1494	581	0.956	14	75.933	Chr12:18289934..18290514	miR2118	+
21PHAS1495	413	0.964	12	75.875	Chr11:24804859..24805271	miR2118	+
21PHAS1496	308	0.998	11	75.814	Chr11:16381685..16381992	miR2118	-
21PHAS1497	413	0.947	12	75.707	Chr11:26333820..26334232	miR2118	+
21PHAS1498	476	0.988	11	75.606	Chr12:19241931..19242406	miR2118	+
21PHAS1499	350	0.986	12	75.605	Chr12:18298099..18298448	miR2118	+
21PHAS1500	455	0.857	13	75.557	Chr4:13137131..13137585	miR2118	-
21PHAS1501	350	0.985	11	75.553	Chr12:21782258..21782607	miR2118	+
21PHAS1502	392	0.973	10	75.533	Chr6:4746528..4746919	miR2118	-
21PHAS1503	539	0.976	10	75.415	Chr10:14023918..14024456	miR2118	-
21PHAS1504	413	0.969	11	75.364	Chr7:6947155..6947567	not targeted by miR2118	.
21PHAS1505	329	0.998	10	75.294	Chr11:15378900..15379228	miR2118	+
21PHAS1506	581	0.95	11	75.261	Chr7:6937633..6938213	miR2118	-
21PHAS1507	329	0.966	11	75.256	Chr12:24255523..24255851	miR2118	+
21PHAS1508	308	1	10	75.191	Chr7:9032178..9032485	miR2118	+
21PHAS1509	413	0.972	10	75.053	Chr2:1498448..1498860	miR2118	+
21PHAS1510	560	0.835	13	75.026	Chr11:3321923..3322482	not targeted by miR2118	.
21PHAS1511	476	0.965	11	74.992	Chr3:27579949..27580424	miR2118	+
21PHAS1512	602	0.991	12	74.977	Chr12:21041322..21041923	miR2118	+
21PHAS1513	350	0.943	10	74.955	Chr12:21187846..21188195	miR2118	-
21PHAS1514	371	0.962	11	74.948	Chr8:14722746..14723116	miR2118	+
21PHAS1515	413	0.954	11	74.929	Chr9:8908992..8909404	miR2118	-
21PHAS1516	455	0.893	15	74.908	Chr7:6597699..6598153	miR2118	+
21PHAS1517	392	0.953	10	74.684	Chr12:24372792..24373183	miR2118	+
21PHAS1518	455	0.835	14	74.553	Chr6:28312345..28312799	miR2118	-
21PHAS1519	476	0.979	13	74.51	Chr8:16782198..16782673	miR2118	+
21PHAS1520	539	0.987	11	74.496	Chr4:14326754..14327292	miR2118	-
21PHAS1521	434	0.984	12	74.491	Chr12:19298423..19298856	miR2118	+
21PHAS1522	665	0.954	13	74.489	Chr10:13985654..13986318	miR2118	-
21PHAS1523	434	0.974	12	74.392	Chr4:15172659..15173092	miR2118	+
21PHAS1524	434	0.99	11	74.307	Chr6:16916295..16916728	miR2118	+
21PHAS1525	476	0.948	12	74.304	Chr2:16566962..16567437	miR2118	+
21PHAS1526	497	0.989	10	74.299	Chr7:5733495..5733991	miR2118	+
21PHAS1527	266	0.993	9	74.023	Chr4:15185153..15185418	not targeted by miR2118	.
21PHAS1528	476	0.868	14	74.014	Chr12:16319527..16320002	miR2118	+
21PHAS1529	497	0.862	15	73.945	Chr12:24283158..24283654	not targeted by miR2118	.
21PHAS1530	392	0.958	12	73.813	Chr12:21733033..21733424	miR2118	+
21PHAS1531	602	0.96	13	73.769	Chr2:10620698..10621299	miR2118	-
21PHAS1532	434	0.933	13	73.744	Chr12:24307301..24307734	miR2118	+
21PHAS1533	581	0.692	17	73.725	Chr5:25151224..25151804	miR2118	+
21PHAS1534	497	0.765	15	73.72	Chr5:13956478..13956974	miR2118	-
21PHAS1535	539	0.978	11	73.597	Chr4:14951529..14952067	miR2118	+
21PHAS1536	539	0.884	14	73.545	Chr6:28314928..28315466	miR2118	-
21PHAS1537	476	0.802	15	73.51	Chr4:17363256..17363731	miR2118	+
21PHAS1538	392	0.944	12	73.446	Chr4:17580460..17580851	miR2118	+
21PHAS1539	497	0.803	15	73.439	Chr6:9677955..9678451	miR2118	-
21PHAS1540	392	0.97	11	73.397	Chr7:15956027..15956418	miR2118	-
21PHAS1541	329	0.978	11	73.383	Chr5:24787862..24788190	not targeted by miR2118	.
21PHAS1542	455	0.946	12	73.375	Chr11:24458349..24458803	miR2118	-
21PHAS1543	434	0.923	12	73.274	Chr12:24853619..24854052	miR2118	-
21PHAS1544	434	0.986	11	73.252	Chr6:23175992..23176425	miR2118	-
21PHAS1545	392	0.955	12	73.164	Chr9:9156602..9156993	miR2118	+
21PHAS1546	455	0.958	12	73.116	Chr7:6707683..6708137	miR2118	+
21PHAS1547	602	0.905	13	73.062	Chr12:16280568..16281169	not targeted by miR2118	.
21PHAS1548	413	0.987	10	73.049	Chr12:14182004..14182416	miR2118	+
21PHAS1549	287	0.995	11	73.017	Chr7:17299014..17299300	miR2118	-
21PHAS1550	371	0.994	12	72.995	Chr8:18552162..18552532	not targeted by miR2118	.
21PHAS1551	413	0.99	12	72.993	Chr1:2241970..2242382	miR2118	+
21PHAS1552	413	0.92	13	72.922	Chr8:18816396..18816808	miR2118	+
21PHAS1553	413	0.988	12	72.912	Chr9:9350919..9351331	miR2118	+
21PHAS1554	392	0.916	12	72.792	Chr11:22996824..22997215	not targeted by miR2118	.
21PHAS1555	749	0.7	19	72.699	Chr12:24278454..24279202	miR2118	+
21PHAS1556	371	0.957	11	72.51	Chr11:9575886..9576256	not targeted by miR2118	.
21PHAS1557	413	0.945	12	72.447	Chr12:14954840..14955252	miR2118	+
21PHAS1558	434	0.971	12	72.091	Chr4:17389291..17389724	not targeted by miR2118	.
21PHAS1559	392	0.953	11	71.823	Chr6:9463246..9463637	miR2118	-
21PHAS1560	329	0.979	9	71.819	Chr12:18075094..18075422	not targeted by miR2118	.
21PHAS1561	539	0.99	13	71.772	Chr12:10251649..10252187	miR2118	+
21PHAS1562	329	0.963	12	71.742	Chr5:24873634..24873962	miR2118	+
21PHAS1563	371	0.983	9	71.649	Chr7:16054817..16055187	not targeted by miR2118	.
21PHAS1564	476	0.974	11	71.477	Chr7:7040712..7041187	not targeted by miR2118	.
21PHAS1565	581	0.919	14	71.46	Chr11:26326601..26327181	not targeted by miR2118	.
21PHAS1566	392	0.961	11	71.4	Chr11:3318816..3319207	not targeted by miR2118	.
21PHAS1567	413	0.985	12	71.314	Chr6:24743305..24743717	not targeted by miR2118	.
21PHAS1568	434	0.975	14	71.285	Chr12:14159478..14159911	miR2118	-
21PHAS1569	329	0.995	9	71.248	Chr2:1487536..1487864	miR2118	+
21PHAS1570	455	0.974	11	71.166	Chr6:24722160..24722614	miR2118	+
21PHAS1571	434	0.939	11	71.104	Chr4:17478135..17478568	miR2118	+
21PHAS1572	455	0.99	11	71.008	Chr3:27557808..27558262	miR2118	+
21PHAS1573	392	0.943	11	71.006	Chr2:20349329..20349720	miR2118	+
21PHAS1574	434	1	11	70.99	Chr10:13995197..13995630	not targeted by miR2118	.
21PHAS1575	455	0.993	11	70.939	Chr8:2457205..2457659	miR2118	+
21PHAS1576	413	0.984	11	70.886	Chr12:14666280..14666692	miR2118	+
21PHAS1577	392	0.996	10	70.819	Chr12:24373350..24373741	miR2118	+
21PHAS1578	602	0.867	14	70.782	Chr4:17370381..17370982	miR2118	+
21PHAS1579	602	0.707	16	70.726	Chr4:13156912..13157513	miR2118	-
21PHAS1580	371	0.929	12	70.594	Chr4:13253657..13254027	miR2118	-
21PHAS1581	392	0.978	11	70.514	Chr12:18276796..18277187	not targeted by miR2118	.
21PHAS1582	518	0.851	12	70.388	Chr2:10619486..10620003	miR2118	-
21PHAS1583	518	0.963	11	70.368	Chr6:16985891..16986408	miR2118	+
21PHAS1584	329	0.959	11	70.351	Chr12:21912766..21913094	miR2118	+
21PHAS1585	392	0.926	12	70.228	Chr11:23040298..23040689	miR2118	-
21PHAS1586	476	0.949	13	70.187	Chr7:6360701..6361176	not targeted by miR2118	.
21PHAS1587	497	0.954	11	69.957	Chr4:21173723..21174219	not targeted by miR2118	.
21PHAS1588	350	0.938	12	69.92	Chr12:21772828..21773177	miR2118	+
21PHAS1589	455	0.894	12	69.864	Chr6:9440017..9440471	miR2118	-
21PHAS1590	434	0.959	10	69.755	Chr8:18833630..18834063	miR2118	-
21PHAS1591	623	0.964	12	69.655	Chr5:3109531..3110153	miR2118	+
21PHAS1592	350	0.997	10	69.606	Chr7:14957537..14957886	miR2118	+
21PHAS1593	413	0.972	8	69.576	Chr3:27569227..27569639	miR2118	+
21PHAS1594	308	0.99	9	69.468	Chr11:24784247..24784554	miR2118	+
21PHAS1595	602	0.818	13	69.371	Chr6:9573723..9574324	miR2118	-
21PHAS1596	371	0.952	10	69.294	Chr5:24914485..24914855	miR2118	+
21PHAS1597	287	0.982	10	69.284	Chr11:15865669..15865955	not targeted by miR2118	.
21PHAS1598	497	0.987	12	69.248	Chr12:24297112..24297608	miR2118	.
21PHAS1599	455	0.963	12	69.18	Chr11:9292409..9292863	miR2118	-
21PHAS1600	329	0.955	8	69.177	Chr4:15011729..15012057	miR2118	+
21PHAS1601	392	0.981	10	69.164	Chr11:9844682..9845073	miR2118	-
21PHAS1602	308	0.989	10	69.068	Chr3:32293205..32293512	miR2118	-
21PHAS1603	371	0.952	12	69.057	Chr11:24702083..24702453	miR2118	+
21PHAS1604	581	0.945	14	69.043	Chr12:21003681..21004261	miR2118	+
21PHAS1605	434	0.961	11	68.875	Chr6:4734462..4734895	miR2118	-
21PHAS1606	392	0.995	11	68.808	Chr2:10676280..10676671	miR2118	-
21PHAS1607	455	0.926	11	68.747	Chr12:24262972..24263426	not targeted by miR2118	.
21PHAS1608	350	0.999	9	68.715	Chr12:15564892..15565241	miR2118	-
21PHAS1609	434	0.893	12	68.657	Chr12:21193415..21193848	miR2118	-
21PHAS1610	434	0.957	12	68.586	Chr6:24626687..24627120	miR2118	+
21PHAS1611	602	0.738	16	68.501	Chr12:22095220..22095821	not targeted by miR2118	.
21PHAS1612	434	0.989	10	68.455	Chr4:13170244..13170677	miR2118	-
21PHAS1613	476	0.881	12	68.378	Chr2:10630060..10630535	miR2118	-
21PHAS1614	476	0.796	14	68.364	Chr4:21061503..21061978	miR2118	+
21PHAS1615	476	0.75	13	68.333	Chr11:24474355..24474830	miR2118	-
21PHAS1616	455	0.994	12	68.304	Chr11:24415460..24415914	miR2118	-
21PHAS1617	476	0.992	10	68.291	Chr8:16704128..16704603	miR2118	+
21PHAS1618	518	0.96	12	68.175	Chr12:22040234..22040751	miR2118	+
21PHAS1619	455	0.948	10	68.037	Chr5:8139152..8139606	miR2118	-
21PHAS1620	329	0.972	10	67.947	Chr5:24802073..24802401	miR2118	+
21PHAS1621	350	0.998	10	67.723	Chr9:6733396..6733745	not targeted by miR2118	.
21PHAS1622	413	0.998	9	67.609	Chr12:24263993..24264405	miR2118	+
21PHAS1623	413	0.93	12	67.604	Chr11:22987366..22987778	miR2118	+
21PHAS1624	602	0.885	12	67.581	Chr2:20249935..20250536	miR2118	+
21PHAS1625	455	1	12	67.531	Chr2:16573338..16573792	miR2118	+
21PHAS1626	560	0.921	12	67.522	Chr12:18281711..18282270	miR2118	+
21PHAS1627	518	0.991	13	67.256	Chr8:2642678..2643195	miR2118	-
21PHAS1628	371	0.991	9	67.22	Chr11:26385319..26385689	not targeted by miR2118	.
21PHAS1629	497	0.968	11	67.142	Chr11:24621650..24622146	miR2118	-
21PHAS1630	371	0.99	12	67.088	Chr2:16570149..16570519	miR2118	+
21PHAS1631	392	0.994	9	67.029	Chr12:19262277..19262668	miR2118	+
21PHAS1632	371	0.889	11	66.866	Chr5:25107078..25107448	not targeted by miR2118	.
21PHAS1633	413	0.975	9	66.782	Chr5:8187591..8188003	miR2118	-
21PHAS1634	644	0.639	15	66.728	Chr10:11861495..11862138	not targeted by miR2118	.
21PHAS1635	434	0.881	13	66.717	Chr8:18942729..18943162	miR2118	-
21PHAS1636	392	0.99	10	66.701	Chr9:6732085..6732476	not targeted by miR2118	.
21PHAS1637	476	0.942	12	66.662	Chr11:24247841..24248316	miR2118	-
21PHAS1638	455	0.958	10	66.651	Chr6:9653823..9654277	miR2118	-
21PHAS1639	371	1	11	66.625	Chr7:6896211..6896581	miR2118	-
21PHAS1640	455	0.959	11	66.4	Chr11:9216532..9216986	miR2118	-
21PHAS1641	413	0.932	12	66.347	Chr4:21171076..21171488	miR2118	+
21PHAS1642	539	0.942	11	66.281	Chr12:8450979..8451517	miR2118	+
21PHAS1643	266	0.998	9	66.276	Chr4:17397211..17397476	miR2118	+
21PHAS1644	476	0.981	11	66.167	Chr10:14033001..14033476	miR2118	-
21PHAS1645	413	0.958	11	66.077	Chr4:15205565..15205977	not targeted by miR2118	.
21PHAS1646	518	0.926	10	66.067	Chr9:9113244..9113761	miR2118	-
21PHAS1647	413	0.955	11	66.042	Chr4:14589482..14589894	not targeted by miR2118	.
21PHAS1648	434	0.99	10	66.012	Chr7:15253276..15253709	miR2118	-
21PHAS1649	329	0.941	11	65.982	Chr4:21012401..21012729	miR2118	+
21PHAS1650	560	0.579	18	65.81	Chr6:9699936..9700495	miR2118	-
21PHAS1651	350	0.985	11	65.804	Chr5:25147206..25147555	miR2118	+
21PHAS1652	539	0.886	13	65.795	Chr12:20996146..20996684	miR2118	+
21PHAS1653	455	0.883	13	65.76	Chr12:15620107..15620561	not targeted by miR2118	.
21PHAS1654	518	0.953	12	65.661	Chr7:13716693..13717210	not targeted by miR2118	.
21PHAS1655	413	0.961	12	65.633	Chr12:19273039..19273451	miR2118	+
21PHAS1656	392	0.941	12	65.6	Chr11:25133367..25133758	miR2118	+
21PHAS1657	455	0.908	12	65.553	Chr8:16867529..16867983	miR2118	+
21PHAS1658	287	0.989	8	65.552	Chr11:16493053..16493339	miR2118	+
21PHAS1659	350	0.943	11	65.515	Chr9:6629996..6630345	miR2118	-
21PHAS1660	413	0.881	11	65.502	Chr11:23003610..23004022	miR2118	-
21PHAS1661	560	0.865	13	65.348	Chr6:24666529..24667088	miR2118	+
21PHAS1662	413	0.962	11	65.198	Chr11:24450947..24451359	miR2118	-
21PHAS1663	392	0.99	9	65.16	Chr7:9213543..9213934	miR2118	-
21PHAS1664	518	0.822	14	65.147	Chr4:18153091..18153608	miR2118	+
21PHAS1665	329	1	8	65.137	Chr2:20343769..20344097	miR2118	+
21PHAS1666	476	0.951	11	65.015	Chr11:16557306..16557781	miR2118	-
21PHAS1667	413	0.905	10	64.991	Chr11:24242514..24242926	miR2118	+
21PHAS1668	455	0.911	12	64.904	Chr8:18638212..18638666	not targeted by miR2118	.
21PHAS1669	371	0.983	10	64.821	Chr8:18626220..18626590	miR2118	+
21PHAS1670	455	0.87	13	64.783	Chr12:15538271..15538725	not targeted by miR2118	.
21PHAS1671	329	0.99	10	64.758	Chr11:16599169..16599497	miR2118	-
21PHAS1672	413	0.956	10	64.721	Chr12:15624260..15624672	miR2118	+
21PHAS1673	560	0.946	11	64.696	Chr12:15177689..15178248	miR2118	+
21PHAS1674	350	0.996	10	64.548	Chr5:25126985..25127334	miR2118	+
21PHAS1675	350	0.994	9	64.34	Chr2:10561889..10562238	not targeted by miR2118	.
21PHAS1676	434	0.967	12	64.235	Chr11:9492410..9492843	miR2118	-
21PHAS1677	413	0.976	11	64.195	Chr12:21105060..21105472	miR2118	+
21PHAS1678	413	0.925	12	64.099	Chr12:9202004..9202416	miR2118	+
21PHAS1679	497	0.865	14	64.069	Chr11:9222115..9222611	miR2118	-
21PHAS1680	413	0.995	10	64.044	Chr4:12693439..12693851	miR2118	-
21PHAS1681	581	0.847	14	63.983	Chr11:16394551..16395131	not targeted by miR2118	.
21PHAS1682	329	0.963	11	63.952	Chr12:21119485..21119813	miR2118	+
21PHAS1683	518	0.874	13	63.88	Chr9:6781031..6781548	miR2118	-
21PHAS1684	497	0.876	11	63.87	Chr12:15178908..15179404	miR2118	+
21PHAS1685	287	0.98	9	63.614	Chr11:25090205..25090491	miR2118	+
21PHAS1686	455	0.992	11	63.599	Chr7:6641080..6641534	miR2118	+
21PHAS1687	329	0.967	10	63.581	Chr7:9514065..9514393	miR2118	-
21PHAS1688	413	0.976	10	63.475	Chr4:13356386..13356798	not targeted by miR2118	.
21PHAS1689	455	1	11	63.452	Chr8:342739..343193	not targeted by miR2118	.
21PHAS1690	518	0.975	10	63.43	Chr7:13710677..13711194	not targeted by miR2118	.
21PHAS1691	434	1	12	63.398	Chr5:25068778..25069211	not targeted by miR2118	.
21PHAS1692	350	0.979	11	63.373	Chr11:22986754..22987103	miR2118	+
21PHAS1693	308	0.992	9	63.264	Chr12:21909130..21909437	miR2118	+
21PHAS1694	413	0.972	9	63.229	Chr9:9077847..9078259	miR2118	+
21PHAS1695	371	0.916	11	63.211	Chr4:17219580..17219950	miR2118	+
21PHAS1696	329	0.984	11	63.126	Chr12:14607450..14607778	miR2118	-
21PHAS1697	350	0.989	10	63.104	Chr7:8653971..8654320	miR2118	+
21PHAS1698	266	0.99	8	63.048	Chr12:18094655..18094920	not targeted by miR2118	.
21PHAS1699	329	0.981	10	62.99	Chr2:12299733..12300061	miR2118	+
21PHAS1700	455	0.917	11	62.973	Chr12:18038872..18039326	not targeted by miR2118	.
21PHAS1701	308	0.978	9	62.805	Chr12:24355339..24355646	miR2118	+
21PHAS1702	413	0.989	10	62.766	Chr7:6693371..6693783	miR2118	+
21PHAS1703	266	0.972	8	62.763	Chr5:3113706..3113971	miR2118	+
21PHAS1704	539	0.976	11	62.671	Chr10:13980501..13981039	miR2118	-
21PHAS1705	287	0.998	8	62.476	Chr12:8744972..8745258	miR2118	+
21PHAS1706	476	0.999	8	62.462	Chr12:16254097..16254572	not targeted by miR2118	.
21PHAS1707	371	0.976	10	62.428	Chr6:9581923..9582293	not targeted by miR2118	.
21PHAS1708	497	0.962	11	62.314	Chr12:18179301..18179797	miR2118	+
21PHAS1709	329	0.981	9	62.13	Chr4:14634751..14635079	miR2118	-
21PHAS1710	287	0.979	9	62.023	Chr6:9438435..9438721	miR2118	-
21PHAS1711	497	0.947	11	62.012	Chr9:6927417..6927913	miR2118	-
21PHAS1712	434	0.981	10	61.966	Chr12:21918495..21918928	miR2118	+
21PHAS1713	455	0.846	13	61.791	Chr12:13974930..13975384	miR2118	-
21PHAS1714	392	0.724	11	61.741	Chr11:19505753..19506144	not targeted by miR2118	.
21PHAS1715	497	0.467	17	61.7	Chr4:13394889..13395385	miR2118	-
21PHAS1716	371	0.914	11	61.694	Chr4:17470781..17471151	miR2118	+
21PHAS1717	476	0.937	12	61.689	Chr5:24836946..24837421	miR2118	+
21PHAS1718	413	0.786	11	61.688	Chr10:13959642..13960054	miR2118	-
21PHAS1719	329	0.994	9	61.456	Chr7:6353889..6354217	miR2118	+
21PHAS1720	455	0.926	12	61.414	Chr5:25090860..25091314	miR2118	+
21PHAS1721	413	0.952	10	61.389	Chr12:14695661..14696073	miR2118	-
21PHAS1722	455	0.835	11	61.27	Chr12:10228592..10229046	miR2118	+
21PHAS1723	476	0.882	12	61.234	Chr11:25142041..25142516	miR2118	+
21PHAS1724	392	0.978	11	61.224	Chr3:27641880..27642271	miR2118	+
21PHAS1725	476	0.957	12	61.21	Chr2:22853167..22853642	miR2118	+
21PHAS1726	497	0.913	12	61.038	Chr12:18625529..18626025	miR2118	-
21PHAS1727	350	1	10	61.026	Chr11:24440621..24440970	miR2118	-
21PHAS1728	392	0.974	10	61.01	Chr12:24433550..24433941	miR2118	+
21PHAS1729	350	0.987	9	60.916	Chr7:6910094..6910443	miR2118	-
21PHAS1730	350	0.961	10	60.761	Chr9:8936538..8936887	miR2118	+
21PHAS1731	245	0.996	7	60.723	Chr2:1516686..1516930	miR2118	+
21PHAS1732	434	0.877	12	60.693	Chr12:20953259..20953692	miR2118	+
21PHAS1733	413	0.997	9	60.602	Chr11:9964066..9964478	miR2118	-
21PHAS1734	434	0.987	9	60.478	Chr12:21725614..21726047	miR2118	+
21PHAS1735	455	0.896	10	60.459	Chr5:24960766..24961220	miR2118	+
21PHAS1736	476	0.952	10	60.419	Chr4:21223373..21223848	not targeted by miR2118	.
21PHAS1737	371	0.99	10	60.389	Chr7:6727418..6727788	miR2118	+
21PHAS1738	476	0.779	10	60.376	Chr4:15255489..15255964	miR2118	.
21PHAS1739	317	0.959	10	60.199	Chr5:24839151..24839467	miR2118	+
21PHAS1740	413	0.997	9	60.179	Chr6:24714516..24714928	miR2118	+
21PHAS1741	350	0.953	10	60.176	Chr10:13987268..13987617	miR2118	-
21PHAS1742	371	0.898	11	60.136	Chr9:6621205..6621575	miR2118	-
21PHAS1743	308	1	9	60.048	Chr12:21026503..21026810	miR2118	+
21PHAS1744	413	0.97	11	59.949	Chr10:14055161..14055573	not targeted by miR2118	.
21PHAS1745	329	0.986	8	59.873	Chr4:14554131..14554459	miR2118	-
21PHAS1746	434	0.97	11	59.823	Chr5:3107970..3108403	not targeted by miR2118	.
21PHAS1747	392	0.983	9	59.816	Chr12:24305386..24305777	miR2118	+
21PHAS1748	329	0.984	8	59.792	Chr4:15274221..15274549	not targeted by miR2118	.
21PHAS1749	476	0.902	11	59.71	Chr8:17114606..17115081	miR2118	+
21PHAS1750	329	0.988	9	59.704	Chr4:15188511..15188839	miR2118	+
21PHAS1751	308	0.971	10	59.704	Chr8:18659159..18659466	miR2118	+
21PHAS1752	308	0.988	9	59.657	Chr6:4744166..4744473	miR2118	-
21PHAS1753	392	0.961	11	59.656	Chr11:24417117..24417508	miR2118	-
21PHAS1754	455	0.944	12	59.611	Chr12:19314244..19314698	miR2118	-
21PHAS1755	329	0.915	9	59.567	Chr1:20455325..20455653	miR2118	+
21PHAS1756	392	0.929	10	59.385	Chr9:9064574..9064965	miR2118	+
21PHAS1757	476	0.841	12	59.351	Chr11:25081694..25082169	miR2118	+
21PHAS1758	329	0.956	11	59.329	Chr7:8747151..8747479	miR2118	-
21PHAS1759	455	0.793	13	59.265	Chr7:13718733..13719187	not targeted by miR2118	.
21PHAS1760	413	0.924	11	59.265	Chr11:7815161..7815573	not targeted by miR2118	.
21PHAS1761	371	0.946	10	59.166	Chr5:24872725..24873095	miR2118	+
21PHAS1762	707	0.83	13	59.125	Chr12:24408572..24409278	miR2118	-
21PHAS1763	434	0.908	11	59.112	Chr7:16039242..16039675	miR2118	+
21PHAS1764	455	0.955	10	59.11	Chr11:8831075..8831529	not targeted by miR2118	.
21PHAS1765	308	0.995	8	59.058	Chr4:13332028..13332335	miR2118	-
21PHAS1766	413	0.97	10	58.951	Chr10:14058141..14058553	miR2118	-
21PHAS1767	497	0.989	10	58.867	Chr9:8733369..8733865	not targeted by miR2118	.
21PHAS1768	665	0.597	16	58.848	Chr8:18618525..18619189	miR2118	+
21PHAS1769	350	0.94	10	58.778	Chr5:3137265..3137614	miR2118	+
21PHAS1770	350	0.996	8	58.672	Chr11:25099568..25099917	miR2118	+
21PHAS1771	392	0.932	11	58.357	Chr2:20263142..20263533	not targeted by miR2118	.
21PHAS1772	371	0.856	10	58.343	Chr3:32457789..32458159	not targeted by miR2118	.
21PHAS1773	371	0.98	10	58.3	Chr9:9141828..9142198	miR2118	+
21PHAS1774	413	1	10	58.289	Chr12:20957339..20957751	miR2118	+
21PHAS1775	266	0.998	8	58.244	Chr4:18152242..18152507	miR2118	+
21PHAS1776	392	0.961	11	58.231	Chr10:14218829..14219220	miR2118	-
21PHAS1777	455	0.973	9	58.133	Chr7:7061519..7061973	miR2118	.
21PHAS1778	686	0.751	14	58.125	Chr4:17368297..17368982	not targeted by miR2118	.
21PHAS1779	434	0.949	10	58.073	Chr5:3170931..3171364	not targeted by miR2118	.
21PHAS1780	476	0.586	14	57.734	Chr11:23009589..23010064	not targeted by miR2118	.
21PHAS1781	308	0.963	8	57.625	Chr4:15223434..15223741	miR2118	-
21PHAS1782	455	0.824	12	57.563	Chr11:25124625..25125079	miR2118	+
21PHAS1783	497	0.884	10	57.398	Chr4:17355516..17356012	miR2118	+
21PHAS1784	518	0.975	10	57.39	Chr11:25044650..25045167	not targeted by miR2118	.
21PHAS1785	392	0.888	10	57.304	Chr11:16654568..16654959	miR2118	-
21PHAS1786	518	0.994	10	57.283	Chr4:17629076..17629593	miR2118	+
21PHAS1787	476	0.868	12	57.141	Chr12:14161931..14162406	miR2118	-
21PHAS1788	455	0.963	10	57.13	Chr11:9936340..9936794	miR2118	-
21PHAS1789	329	0.995	7	56.817	Chr11:25119942..25120270	miR2118	+
21PHAS1790	392	0.97	10	56.766	Chr11:25080365..25080756	miR2118	+
21PHAS1791	434	0.997	8	56.348	Chr2:15792381..15792814	miR2118	-
21PHAS1792	413	0.746	11	56.343	Chr12:21731145..21731557	miR2118	+
21PHAS1793	413	0.992	9	56.343	Chr7:6666388..6666800	miR2118	+
21PHAS1794	434	0.992	9	56.114	Chr4:17654273..17654706	not targeted by miR2118	.
21PHAS1795	476	0.871	12	55.836	Chr7:7048615..7049090	miR2118	+
21PHAS1796	392	0.929	9	55.832	Chr4:14929052..14929443	miR2118	+
21PHAS1797	392	0.982	8	55.727	Chr2:12243829..12244220	not targeted by miR2118	.
21PHAS1798	371	0.947	9	55.675	Chr12:24375858..24376228	miR2118	+
21PHAS1799	497	0.785	12	55.659	Chr11:16544577..16545073	miR2118	-
21PHAS1800	308	0.97	8	55.591	Chr12:13959660..13959967	miR2118	-
21PHAS1801	371	0.94	10	55.419	Chr10:14191305..14191675	miR2118	-
21PHAS1802	413	0.977	10	55.076	Chr6:18986985..18987397	miR2118	-
21PHAS1803	350	0.992	9	54.994	Chr4:13281621..13281970	miR2118	-
21PHAS1804	371	0.941	9	54.839	Chr12:24327916..24328286	not targeted by miR2118	.
21PHAS1805	329	0.976	7	54.802	Chr9:8884381..8884709	miR2118	-
21PHAS1806	602	0.761	14	54.748	Chr12:21117963..21118564	miR2118	.
21PHAS1807	476	0.966	9	54.73	Chr11:24769524..24769999	miR2118	+
21PHAS1808	497	0.92	11	54.711	Chr3:26846533..26847029	miR2118	+
21PHAS1809	329	0.976	8	54.65	Chr12:21163491..21163819	miR2118	-
21PHAS1810	518	0.699	14	54.64	Chr9:6936832..6937349	miR2118	-
21PHAS1811	476	0.95	10	54.627	Chr6:16917875..16918350	miR2118	+
21PHAS1812	497	0.861	12	54.157	Chr8:18819693..18820189	not targeted by miR2118	.
21PHAS1813	434	0.972	11	54.134	Chr11:25049851..25050284	miR2118	+
21PHAS1814	434	0.843	11	54.026	Chr7:7060111..7060544	miR2118	+
21PHAS1815	308	0.938	9	54.013	Chr11:23042025..23042332	miR2118	-
21PHAS1816	476	0.784	11	53.914	Chr3:26839511..26839986	miR2118	+
21PHAS1817	455	0.982	10	53.895	Chr2:1489844..1490298	miR2118	+
21PHAS1818	434	1	9	53.695	Chr1:20404477..20404910	miR2118	-
21PHAS1819	371	0.908	11	53.667	Chr7:15263167..15263537	miR2118	-
21PHAS1820	308	0.952	9	53.659	Chr11:25084522..25084829	miR2118	+
21PHAS1821	539	0.827	11	53.615	Chr7:6986653..6987191	miR2118	+
21PHAS1822	371	0.996	9	53.569	Chr12:9207184..9207554	miR2118	+
21PHAS1823	518	0.98	9	53.339	Chr4:12978007..12978524	miR2118	-
21PHAS1824	329	0.958	9	53.325	Chr4:17130833..17131161	miR2118	+
21PHAS1825	371	0.975	9	53.303	Chr4:17245486..17245856	miR2118	+
21PHAS1826	392	0.976	8	53.17	Chr12:16302896..16303287	miR2118	+
21PHAS1827	518	0.669	14	53.124	Chr12:24314035..24314552	miR2118	+
21PHAS1828	413	0.971	9	53.084	Chr4:21181737..21182149	miR2118	+
21PHAS1829	371	0.987	8	52.973	Chr5:24907516..24907886	miR2118	+
21PHAS1830	392	0.897	9	52.935	Chr7:8668887..8669278	not targeted by miR2118	.
21PHAS1831	266	0.978	8	52.897	Chr6:17743559..17743824	miR2118	+
21PHAS1832	287	0.998	7	52.883	Chr1:34231494..34231780	miR2118	+
21PHAS1833	371	0.912	10	52.881	Chr11:9457880..9458250	miR2118	+
21PHAS1834	308	0.948	8	52.801	Chr7:16060340..16060647	miR2118	+
21PHAS1835	392	0.993	6	52.749	Chr11:9351692..9352083	miR2118	-
21PHAS1836	350	0.988	8	52.693	Chr5:13938213..13938562	miR2118	-
21PHAS1837	539	0.807	12	52.69	Chr11:26331213..26331751	miR2118	+
21PHAS1838	350	1	9	52.513	Chr12:21043272..21043621	miR2118	+
21PHAS1839	308	1	8	52.443	Chr12:21149616..21149923	miR2118	+
21PHAS1840	350	1	8	52.374	Chr5:3136444..3136793	miR2118	+
21PHAS1841	329	0.959	10	52.306	Chr3:27558495..27558823	not targeted by miR2118	.
21PHAS1842	476	0.969	9	52.278	Chr4:14926516..14926991	miR2118	+
21PHAS1843	455	0.903	10	52.264	Chr12:20949861..20950315	miR2118	+
21PHAS1844	434	0.981	10	52.139	Chr9:9046611..9047044	not targeted by miR2118	.
21PHAS1845	392	0.965	10	51.991	Chr11:24245185..24245576	not targeted by miR2118	.
21PHAS1846	308	0.969	7	51.577	Chr11:23057340..23057647	miR2118	.
21PHAS1847	455	0.969	8	51.567	Chr11:9279187..9279641	miR2118	-
21PHAS1848	518	0.937	10	51.526	Chr8:18651363..18651880	miR2118	+
21PHAS1849	518	0.726	10	51.413	Chr11:24337826..24338343	miR2118	-
21PHAS1850	329	0.997	6	51.389	Chr4:18609546..18609874	miR2118	+
21PHAS1851	392	1	9	51.364	Chr11:25122322..25122713	not targeted by miR2118	.
21PHAS1852	560	0.826	11	51.364	Chr12:20914727..20915286	not targeted by miR2118	.
21PHAS1853	455	0.956	9	51.345	Chr12:22038367..22038821	miR2118	+
21PHAS1854	413	0.913	10	51.306	Chr4:17708115..17708527	miR2118	+
21PHAS1855	413	0.824	12	51.242	Chr1:20421183..20421595	miR2118	-
21PHAS1856	518	0.633	13	51.206	Chr6:9736149..9736666	miR2118	-
21PHAS1857	266	0.981	8	51.168	Chr2:20336787..20337052	miR2118	+
21PHAS1858	413	0.882	10	51.106	Chr11:22991410..22991822	miR2118	-
21PHAS1859	287	0.993	7	51.023	Chr7:15960057..15960343	miR2118	-
21PHAS1860	308	0.965	8	50.983	Chr12:19268353..19268660	miR2118	-
21PHAS1861	392	0.669	11	50.79	Chr12:15535437..15535828	not targeted by miR2118	.
21PHAS1862	329	0.994	7	50.761	Chr10:13962491..13962819	miR2118	+
21PHAS1863	539	0.61	14	50.757	Chr4:21647638..21648176	miR2118	+
21PHAS1864	371	0.913	9	50.573	Chr12:22019283..22019653	miR2118	+
21PHAS1865	434	0.902	10	50.535	Chr6:24584562..24584995	miR2118	+
21PHAS1866	413	0.904	11	50.318	Chr7:9879772..9880184	not targeted by miR2118	.
21PHAS1867	434	0.922	10	50.308	Chr11:15394036..15394469	not targeted by miR2118	.
21PHAS1868	308	0.997	7	50.295	Chr7:6338123..6338430	miR2118	+
21PHAS1869	413	0.953	8	50.256	Chr4:17426801..17427213	miR2118	+
21PHAS1870	413	0.806	12	50.12	Chr7:13715427..13715839	not targeted by miR2118	.
21PHAS1871	413	0.943	8	50.073	Chr2:12298334..12298746	not targeted by miR2118	.
21PHAS1872	413	0.911	10	50.063	Chr7:6920438..6920850	miR2118	-
21PHAS1873	350	0.979	8	50.06	Chr12:19231185..19231534	miR2118	-
21PHAS1874	413	0.842	10	49.999	Chr4:17394284..17394696	not targeted by miR2118	.
21PHAS1875	476	0.762	11	49.878	Chr8:2479745..2480220	miR2118	-
21PHAS1876	329	0.95	10	49.746	Chr12:22116758..22117086	miR2118	+
21PHAS1877	413	0.915	9	49.738	Chr12:24393051..24393463	miR2118	+
21PHAS1878	308	1	8	49.701	Chr11:24514825..24515132	not targeted by miR2118	.
21PHAS1879	455	0.932	10	49.643	Chr11:24677907..24678361	miR2118	+
21PHAS1880	350	0.99	7	49.555	Chr2:20352066..20352415	miR2118	+
21PHAS1881	287	0.98	8	49.475	Chr7:17326514..17326800	miR2118	-
21PHAS1882	413	0.668	14	49.393	Chr7:13731782..13732194	not targeted by miR2118	.
21PHAS1883	476	0.914	9	49.301	Chr4:14346341..14346816	miR2118	-
21PHAS1884	455	0.78	13	49.292	Chr12:19228200..19228654	miR2118	-
21PHAS1885	476	0.754	12	49.227	Chr8:18635466..18635941	not targeted by miR2118	.
21PHAS1886	329	0.986	7	49.223	Chr11:15384981..15385309	miR2118	+
21PHAS1887	455	0.867	9	49.001	Chr9:6851177..6851631	miR2118	-
21PHAS1888	434	0.993	9	48.779	Chr6:24775643..24776076	miR2118	+
21PHAS1889	392	0.973	8	48.626	Chr7:6872076..6872467	miR2118	-
21PHAS1890	350	0.984	8	48.615	Chr4:13391329..13391678	miR2118	-
21PHAS1891	350	0.962	9	48.532	Chr7:6930705..6931054	miR2118	-
21PHAS1892	392	0.846	11	48.372	Chr6:9437886..9438277	miR2118	-
21PHAS1893	518	0.897	8	48.123	Chr4:21204223..21204740	not targeted by miR2118	.
21PHAS1894	413	0.942	9	47.964	Chr7:7006559..7006971	miR2118	+
21PHAS1895	266	0.983	7	47.938	Chr12:21913517..21913782	miR2118	+
21PHAS1896	371	0.918	10	47.879	Chr11:16395711..16396081	miR2118	-
21PHAS1897	455	0.786	11	47.861	Chr10:14071249..14071703	miR2118	-
21PHAS1898	518	0.832	11	47.859	Chr9:9137975..9138492	miR2118	+
21PHAS1899	518	0.777	10	47.855	Chr4:14480727..14481244	miR2118	-
21PHAS1900	455	0.974	9	47.832	Chr4:13114318..13114772	miR2118	+
21PHAS1901	350	0.997	7	47.829	Chr9:6622285..6622634	miR2118	-
21PHAS1902	476	0.959	9	47.727	Chr12:22122987..22123462	miR2118	+
21PHAS1903	371	0.608	13	47.564	Chr6:16946325..16946695	miR2118	+
21PHAS1904	266	0.992	7	47.5	Chr11:25143511..25143776	miR2118	+
21PHAS1905	308	0.964	8	47.46	Chr10:14119881..14120188	miR2118	-
21PHAS1906	287	1	7	47.299	Chr8:18671658..18671944	not targeted by miR2118	.
21PHAS1907	350	0.973	7	47.272	Chr7:8664249..8664598	not targeted by miR2118	.
21PHAS1908	329	0.98	7	47.211	Chr12:24286744..24287072	miR2118	+
21PHAS1909	392	0.986	8	47.176	Chr7:6357002..6357393	miR2118	+
21PHAS1910	392	0.935	9	47.165	Chr7:7031980..7032371	miR2118	+
21PHAS1911	350	0.995	8	47.135	Chr8:18792254..18792603	miR2118	-
21PHAS1912	434	0.972	10	47.096	Chr8:18657185..18657618	not targeted by miR2118	.
21PHAS1913	266	0.994	6	47.082	Chr9:6802311..6802576	miR2118	-
21PHAS1914	392	0.96	9	47.038	Chr5:3130366..3130757	miR2118	-
21PHAS1915	350	0.963	8	47.002	Chr8:16755300..16755649	miR2118	+
21PHAS1916	476	0.894	9	46.941	Chr7:8547247..8547722	miR2118	+
21PHAS1917	518	0.784	11	46.899	Chr12:15602179..15602696	miR2118	+
21PHAS1918	518	0.784	11	46.899	Chr12:15558845..15559362	miR2118	-
21PHAS1919	518	0.71	12	46.821	Chr5:3106446..3106963	miR2118	+
21PHAS1920	308	0.993	8	46.808	Chr6:9582238..9582545	miR2118	-
21PHAS1921	497	0.956	8	46.807	Chr7:9408669..9409165	miR2118	+
21PHAS1922	308	1	9	46.737	Chr4:18612421..18612728	miR2118	+
21PHAS1923	287	1	8	46.584	Chr12:24364317..24364603	miR2118	+
21PHAS1924	287	0.901	8	46.553	Chr9:6668794..6669080	miR2118	-
21PHAS1925	287	0.985	6	46.48	Chr10:14089594..14089880	miR2118	-
21PHAS1926	392	0.568	11	46.368	Chr1:38528244..38528635	not targeted by miR2118	.
21PHAS1927	245	0.984	6	46.021	Chr12:21899582..21899826	miR2118	+
21PHAS1928	371	0.985	8	45.99	Chr3:26856747..26857117	miR2118	+
21PHAS1929	329	1	7	45.907	Chr7:6339900..6340228	miR2118	+
21PHAS1930	392	0.84	9	45.793	Chr4:15252503..15252894	miR2118	-
21PHAS1931	455	0.843	10	45.773	Chr4:21037937..21038391	miR2118	+
21PHAS1932	371	0.665	11	45.726	Chr7:5723035..5723405	miR2118	+
21PHAS1933	497	0.941	9	45.704	Chr12:15210801..15211297	miR2118	+
21PHAS1934	413	0.836	9	45.651	Chr4:14617880..14618292	miR2118	-
21PHAS1935	455	0.665	10	45.583	Chr3:27574280..27574734	miR2118	+
21PHAS1936	413	0.945	9	45.517	Chr8:18726815..18727227	miR2118	+
21PHAS1937	434	0.862	10	45.501	Chr5:3138232..3138665	miR2118	+
21PHAS1938	392	0.918	8	45.482	Chr9:8981420..8981811	miR2118	+
21PHAS1939	455	0.968	8	45.43	Chr4:14517236..14517690	miR2118	-
21PHAS1940	434	0.89	9	45.211	Chr12:24858466..24858899	miR2118	-
21PHAS1941	392	0.908	8	45.062	Chr12:21173975..21174366	not targeted by miR2118	.
21PHAS1942	539	0.642	11	44.885	Chr2:16557922..16558460	miR2118	+
21PHAS1943	476	0.943	8	44.842	Chr12:10278593..10279068	miR2118	-
21PHAS1944	371	0.978	7	44.703	Chr11:24924124..24924494	miR2118	-
21PHAS1945	476	0.762	11	44.672	Chr4:14223519..14223994	miR2118	-
21PHAS1946	518	0.981	8	44.595	Chr8:17082588..17083105	not targeted by miR2118	.
21PHAS1947	434	1.05	8	44.358	Chr11:25129645..25130078	not targeted by miR2118	.
21PHAS1948	518	0.827	9	44.353	Chr2:20328838..20329355	miR2118	+
21PHAS1949	266	0.97	8	44.299	Chr12:21889019..21889284	miR2118	+
21PHAS1950	308	0.981	8	44.27	Chr11:16642317..16642624	miR2118	-
21PHAS1951	413	0.768	10	44.259	Chr6:28316055..28316467	miR2118	-
21PHAS1952	371	0.899	9	44.223	Chr12:18701999..18702369	miR2118	-
21PHAS1953	287	0.863	7	44.208	Chr11:22955109..22955395	miR2118	-
21PHAS1954	413	0.984	8	44.169	Chr4:13083558..13083970	miR2118	-
21PHAS1955	266	0.989	6	44.101	Chr11:24336947..24337212	miR2118	-
21PHAS1956	434	0.939	8	43.968	Chr5:3150561..3150994	miR2118	+
21PHAS1957	476	0.795	9	43.963	Chr8:16700720..16701195	miR2118	+
21PHAS1958	371	0.982	7	43.868	Chr12:19270561..19270931	miR2118	+
21PHAS1959	392	0.95	7	43.765	Chr12:21774672..21775063	miR2118	+
21PHAS1960	287	0.992	8	43.635	Chr12:15564614..15564900	not targeted by miR2118	.
21PHAS1961	371	0.995	7	43.574	Chr11:26386719..26387089	miR2118	+
21PHAS1962	602	0.882	9	43.501	Chr4:17445478..17446079	miR2118	+
21PHAS1963	350	0.934	7	43.415	Chr5:8184253..8184602	miR2118	+
21PHAS1964	308	1	8	43.293	Chr7:8804411..8804718	not targeted by miR2118	.
21PHAS1965	434	0.737	11	43.252	Chr11:25130741..25131174	miR2118	+
21PHAS1966	413	0.93	8	43.204	Chr12:21877245..21877657	miR2118	+
21PHAS1967	371	0.865	9	43.122	Chr12:24356188..24356558	miR2118	+
21PHAS1968	371	0.991	7	43.08	Chr12:21733944..21734314	miR2118	+
21PHAS1969	350	0.981	8	42.963	Chr9:8969318..8969667	miR2118	+
21PHAS1970	413	0.933	9	42.959	Chr8:18791003..18791415	miR2118	-
21PHAS1971	287	1	8	42.815	Chr11:9398435..9398721	miR2118	-
21PHAS1972	350	0.918	8	42.556	Chr7:6935579..6935928	miR2118	-
21PHAS1973	392	1	8	42.346	Chr12:19303515..19303906	miR2118	-
21PHAS1974	665	0.549	14	42.325	Chr3:26842967..26843631	miR2118	+
21PHAS1975	392	0.825	9	42.226	Chr11:19504892..19505283	miR2118	+
21PHAS1976	476	0.883	9	42.042	Chr12:24415897..24416372	miR2118	+
21PHAS1977	476	0.957	7	42.018	Chr8:18838004..18838479	miR2118	-
21PHAS1978	329	0.991	7	42	Chr8:2455521..2455849	miR2118	-
21PHAS1979	371	0.974	7	42	Chr6:28329462..28329832	miR2118	-
21PHAS1980	371	0.967	8	41.876	Chr11:24681654..24682024	miR2118	+
21PHAS1981	350	0.969	7	41.793	Chr4:14885244..14885593	miR2118	-
21PHAS1982	518	0.66	10	41.637	Chr4:14727244..14727761	miR2118	+
21PHAS1983	476	0.82	9	41.482	Chr4:17624403..17624878	miR2118	+
21PHAS1984	287	0.993	6	41.388	Chr6:24762639..24762925	miR2118	+
21PHAS1985	350	0.986	7	41.295	Chr5:3102488..3102837	miR2118	+
21PHAS1986	308	1	6	41.258	Chr2:16559971..16560278	miR2118	+
21PHAS1987	560	0.63	13	41.222	Chr6:28341964..28342523	miR2118	-
21PHAS1988	371	0.889	8	41.185	Chr9:6762809..6763179	miR2118	+
21PHAS1989	287	0.931	8	41.15	Chr4:21199613..21199899	miR2118	+
21PHAS1990	371	0.656	10	41.084	Chr5:8248311..8248681	miR2118	+
21PHAS1991	308	0.987	7	40.564	Chr11:16603159..16603466	miR2118	-
21PHAS1992	392	1	7	40.444	Chr12:21798672..21799063	miR2118	+
21PHAS1993	497	0.536	12	40.415	Chr11:9589700..9590196	miR2118	-
21PHAS1994	287	1	7	40.312	Chr9:9149517..9149803	miR2118	+
21PHAS1995	329	1	7	40.268	Chr12:21807867..21808195	not targeted by miR2118	.
21PHAS1996	371	0.953	8	40.155	Chr2:20311375..20311745	not targeted by miR2118	.
21PHAS1997	455	1	7	40.111	Chr11:24334383..24334837	not targeted by miR2118	.
21PHAS1998	434	0.966	8	40.025	Chr10:14183275..14183708	not targeted by miR2118	.
[truncated: 176 more rows]

## Sheet: 24-nt PHAS
PHAS_ID	Length	Phased_Ratio	Phased_Number	P_Scorea	Genome coordinates	Trigger miRNA	Strand
24PHAS1	1145	0.828	58	533.863	Chr6:25366283..25367427	miR2275	+
24PHAS2	833	0.916	44	486.919	Chr10:11842592..11843424	miR2275	+
24PHAS3	881	0.876	45	441.773	Chr6:25516713..25517593	miR2275	-
24PHAS4	905	0.881	42	398.022	Chr2:6010743..6011647	miR2275	+
24PHAS5	1001	0.916	42	382.328	Chr12:22777670..22778670	miR2275	+
24PHAS6	1313	0.87	44	380.777	Chr2:6033788..6035100	miR2275	+
24PHAS7	857	0.698	48	366.022	Chr8:808496..809352	miR2275	-
24PHAS8	1001	0.85	45	361.496	Chr12:22787363..22788363	miR2275	+
24PHAS9	1073	0.8	43	361.206	Chr12:4660476..4661548	miR2275	+
24PHAS10	905	0.828	39	359.765	Chr6:25427987..25428891	miR2275	+
24PHAS11	617	0.904	34	338.555	Chr10:12917761..12918377	miR2275	-
24PHAS12	761	0.905	37	333.029	Chr11:23113751..23114511	miR2275	+
24PHAS13	1193	0.83	42	328.319	Chr11:27480889..27482081	miR2275	.
24PHAS14	857	0.79	41	327.079	Chr7:7577321..7578177	miR2275	.
24PHAS15	737	0.812	38	320.366	Chr4:18234034..18234770	miR2275	+
24PHAS16	785	0.809	39	318.142	Chr11:23103122..23103906	miR2275	+
24PHAS17	785	0.866	34	314.622	Chr2:6858642..6859426	miR2275	+
24PHAS18	761	0.79	33	307.246	Chr10:11861387..11862147	miR2275	+
24PHAS19	809	0.888	31	300.175	Chr11:25573530..25574338	miR2275	+
24PHAS20	737	0.949	32	298.693	Chr5:1027832..1028568	not targeted by miR2275	.
24PHAS21	857	0.891	36	298.398	Chr12:26080543..26081399	miR2275	-
24PHAS22	761	0.871	35	292.334	Chr7:5831064..5831824	miR2275	+
24PHAS23	665	0.89	32	285.079	Chr4:16016422..16017086	miR2275	+
24PHAS24	737	0.793	36	283.83	Chr12:25443445..25444181	miR2275	.
24PHAS25	1217	0.765	42	281.291	Chr6:1657294..1658510	miR2275	-
24PHAS26	665	0.886	30	274.709	Chr6:25503449..25504113	miR2275	-
24PHAS27	761	0.905	28	268.312	Chr5:1009547..1010307	miR2275	-
24PHAS28	857	0.661	38	262.241	Chr10:11872642..11873498	miR2275	+
24PHAS29	857	0.675	42	258.706	Chr12:22739925..22740781	miR2275	+
24PHAS30	737	0.758	33	257.692	Chr6:25839501..25840237	not targeted by miR2275	.
24PHAS31	497	0.958	24	257.473	Chr2:6840190..6840686	miR2275	+
24PHAS32	1217	0.526	53	254.29	Chr6:7908439..7909655	miR2275	-
24PHAS33	617	0.769	32	253.498	Chr7:5845870..5846486	miR2275	+
24PHAS34	689	0.888	28	252.742	Chr10:20090500..20091188	miR2275	-
24PHAS35	905	0.775	32	247.896	Chr8:6195102..6196006	miR2275	-
24PHAS36	689	0.947	28	247.042	Chr11:23126212..23126900	not targeted by miR2275	.
24PHAS37	689	0.7	34	240.056	Chr12:23793354..23794042	not targeted by miR2275	.
24PHAS38	905	0.783	37	236.638	Chr11:25575756..25576660	miR2275	+
24PHAS39	593	0.811	28	227.087	Chr3:12874708..12875300	miR2275	.
24PHAS40	737	0.963	24	223.584	Chr11:27475610..27476346	miR2275	+
24PHAS41	593	0.849	24	220.431	Chr12:22734791..22735383	miR2275	+
24PHAS42	857	0.738	28	219.797	Chr11:25566973..25567829	miR2275	+
24PHAS43	689	0.905	26	217.113	Chr12:22833843..22834531	miR2275	+
24PHAS44	713	0.886	24	213.714	Chr11:28480339..28481051	miR2275	-
24PHAS45	617	0.843	23	212.39	Chr2:6846801..6847417	miR2275	+
24PHAS46	1001	0.585	42	210.167	Chr5:7907019..7908019	miR2275	-
24PHAS47	809	0.896	28	204.656	Chr7:6219092..6219900	miR2275	-
24PHAS48	761	0.887	26	203.589	Chr12:23207742..23208502	miR2275	+
24PHAS49	929	0.724	32	201.403	Chr11:25565325..25566253	miR2275	+
24PHAS50	857	0.51	41	198.774	Chr2:6828094..6828950	miR2275	+
24PHAS51	641	0.561	31	198.504	Chr2:6001301..6001941	miR2275	+
24PHAS52	545	0.844	24	193.033	Chr12:22728794..22729338	miR2275	+
24PHAS53	785	0.864	23	190.788	Chr5:6713476..6714260	miR2275	+
24PHAS54	785	0.753	27	185.776	Chr6:25262858..25263642	miR2275	-
24PHAS55	809	0.692	27	185.049	Chr12:22749435..22750243	miR2275	+
24PHAS56	593	0.841	23	182.746	Chr11:23116677..23117269	not targeted by miR2275	.
24PHAS57	713	0.81	27	182.661	Chr7:7563246..7563958	miR2275	.
24PHAS58	593	0.69	25	182.229	Chr6:25509445..25510037	miR2275	-
24PHAS59	809	0.581	32	182.135	Chr12:22755490..22756298	miR2275	+
24PHAS60	737	0.65	28	179.708	Chr4:18217704..18218440	miR2275	+
24PHAS61	545	0.807	25	179.059	Chr5:17796144..17796688	miR2275	+
24PHAS62	785	0.895	24	178.94	Chr6:25436125..25436909	miR2275	+
24PHAS63	569	0.798	24	177.013	Chr8:811899..812467	miR2275	.
24PHAS64	521	0.878	20	176.392	Chr5:17801864..17802384	miR2275	+
24PHAS65	641	0.867	21	171.623	Chr6:25442836..25443476	miR2275	+
24PHAS66	473	0.935	18	166.111	Chr6:1660971..1661443	miR2275	-
24PHAS67	545	0.9	24	161.267	Chr2:6854427..6854971	miR2275	+
24PHAS68	569	0.915	19	159.38	Chr7:5851204..5851772	miR2275	+
24PHAS69	449	0.835	20	156.726	Chr2:4351703..4352151	not targeted by miR2275	.
24PHAS70	593	0.757	24	155.377	Chr6:25434266..25434858	not targeted by miR2275	.
24PHAS71	929	0.619	31	154.623	Chr11:25562121..25563049	miR2275	+
24PHAS72	785	0.942	18	154.442	Chr7:5841153..5841937	miR2275	+
24PHAS73	617	0.598	24	147.303	Chr12:26077978..26078594	miR2275	-
24PHAS74	641	0.741	23	141.567	Chr6:25537093..25537733	miR2275	-
24PHAS75	737	0.89	23	141.234	Chr11:23106316..23107052	not targeted by miR2275	.
24PHAS76	641	0.814	21	139.713	Chr2:5940999..5941639	miR2275	+
24PHAS77	953	0.477	34	136.682	Chr6:1665193..1666145	miR2275	-
24PHAS78	449	0.796	18	134.379	Chr11:23100631..23101079	miR2275	-
24PHAS79	761	0.619	32	127.725	Chr2:28128421..28129181	miR2275	.
24PHAS80	641	0.751	22	122.567	Chr11:21456727..21457367	not targeted by miR2275	.
24PHAS81	713	0.539	29	122.015	Chr6:25540133..25540845	miR2275	-
24PHAS82	593	0.761	19	117.141	Chr6:25852785..25853377	miR2275	+
24PHAS83	617	0.603	22	114.931	Chr12:25441345..25441961	not targeted by miR2275	.
24PHAS84	833	0.573	27	111.876	Chr3:33148749..33149581	not targeted by miR2275	.
24PHAS85	473	0.816	15	111.337	Chr11:25569876..25570348	not targeted by miR2275	.
24PHAS86	401	0.956	14	111.288	Chr12:4683858..4684258	miR2275	+
24PHAS87	641	0.872	17	111.036	Chr7:6217285..6217925	miR2275	-
24PHAS88	593	0.64	22	105.224	Chr11:23109547..23110139	miR2275	+
24PHAS89	497	0.955	13	104.394	Chr5:6706681..6707177	miR2275	+
24PHAS90	809	0.475	25	101.774	Chr12:23211051..23211859	miR2275	+
24PHAS91	545	0.917	17	99.448	Chr7:6198065..6198609	miR2275	-
24PHAS92	569	0.846	16	99.181	Chr6:25566031..25566599	miR2275	-
24PHAS93	473	0.812	15	96.669	Chr3:13625205..13625677	not targeted by miR2275	.
24PHAS94	473	0.828	14	95.263	Chr2:6029384..6029856	miR2275	+
24PHAS95	617	0.795	18	93.664	Chr10:1521423..1522039	not targeted by miR2275	.
24PHAS96	785	0.704	18	92.365	Chr8:6184434..6185218	miR2275	-
24PHAS97	497	0.743	16	92.225	Chr12:22757739..22758235	not targeted by miR2275	.
24PHAS98	473	0.906	14	91.158	Chr4:18223135..18223607	miR2275	-
24PHAS99	665	0.613	20	87.831	Chr1:22249004..22249668	not targeted by miR2275	.
24PHAS100	689	0.6	20	87.737	Chr7:996269..996957	not targeted by miR2275	.
24PHAS101	497	0.856	14	85.289	Chr7:5848573..5849069	miR2275	+
24PHAS102	425	0.724	18	82.43	Chr4:18223813..18224237	not targeted by miR2275	.
24PHAS103	377	0.759	12	82.055	Chr8:9044666..9045042	miR2275	.
24PHAS104	521	0.8	14	79.138	Chr4:18225639..18226159	not targeted by miR2275	.
24PHAS105	497	0.854	15	78.757	Chr4:18235049..18235545	not targeted by miR2275	.
24PHAS106	425	0.796	13	76.858	Chr4:18221563..18221987	miR2275	+
24PHAS107	665	0.921	10	74.203	Chr11:27477800..27478464	miR2275	+
24PHAS108	641	0.806	14	73.607	Chr11:23127797..23128437	miR2275	+
24PHAS109	353	0.854	10	71.933	Chr6:25855673..25856025	miR2275	+
24PHAS110	473	0.972	13	71.674	Chr10:12920539..12921011	miR2275	-
24PHAS111	377	0.79	11	66.441	Chr6:25861255..25861631	miR2275	+
24PHAS112	545	0.521	18	63.043	Chr5:16013751..16014295	not targeted by miR2275	.
24PHAS113	689	0.51	16	62.156	Chr11:19100447..19101135	not targeted by miR2275	.
24PHAS114	737	0.552	16	59.057	Chr10:1026140..1026876	not targeted by miR2275	.
24PHAS115	617	0.427	19	58.531	Chr8:9062095..9062711	miR2275	+
24PHAS116	617	0.538	15	57.523	Chr10:5564946..5565562	not targeted by miR2275	.
24PHAS117	929	0.391	23	56.333	Chr2:10176854..10177782	not targeted by miR2275	.
24PHAS118	545	0.707	14	56.243	Chr12:4674066..4674610	not targeted by miR2275	.
24PHAS119	377	0.65	11	53.93	Chr6:25424205..25424581	miR2275	-
24PHAS120	305	0.88	8	51.764	Chr11:27157685..27157989	miR2275	-
24PHAS121	473	0.442	18	51.007	Chr5:7909165..7909637	miR2275	+
24PHAS122	545	0.58	13	45.9	Chr7:745584..746128	miR2275	-
24PHAS123	545	0.725	12	45.816	Chr12:4664179..4664723	miR2275	+
24PHAS124	641	0.737	9	45.675	Chr10:21820921..21821561	not targeted by miR2275	.
24PHAS125	737	0.35	20	44.556	Chr7:2296344..2297080	not targeted by miR2275	.
24PHAS126	449	0.619	11	44.163	Chr10:3917865..3918313	not targeted by miR2275	.
24PHAS127	569	0.461	13	43.577	Chr12:23212948..23213516	not targeted by miR2275	.
24PHAS128	569	0.582	11	42.599	Chr3:17120108..17120676	not targeted by miR2275	.
24PHAS129	281	0.643	9	40.435	Chr6:25389977..25390257	not targeted by miR2275	.
24PHAS130	473	0.74	10	39.581	Chr5:7914030..7914502	not targeted by miR2275	.
24PHAS131	353	1	8	39.418	Chr12:4691519..4691871	not targeted by miR2275	.
24PHAS132	305	0.986	7	38.88	Chr8:9007459..9007763	miR2275	+
24PHAS133	281	0.939	6	38.056	Chr2:26327513..26327793	not targeted by miR2275	.
24PHAS134	281	0.977	7	37.739	Chr6:25341909..25342189	miR2275	-
24PHAS135	569	0.439	15	37.501	Chr6:24700950..24701518	not targeted by miR2275	.
24PHAS136	281	0.846	6	37.174	Chr6:25389600..25389880	miR2275	+
24PHAS137	449	0.951	7	35.267	Chr6:25425319..25425767	not targeted by miR2275	.
24PHAS138	305	0.849	6	34.654	Chr12:22745266..22745570	miR2275	+
24PHAS139	425	0.525	11	33.755	Chr2:8857740..8858164	not targeted by miR2275	.
24PHAS140	353	0.824	6	32.022	Chr11:21662085..21662437	not targeted by miR2275	.
24PHAS141	593	0.342	14	31.995	Chr9:12524100..12524692	not targeted by miR2275	.
24PHAS142	235	0.661	7	31.086	Chr2:6860395..6860629	not targeted by miR2275	.
24PHAS143	235	0.661	7	31.086	Chr2:6866305..6866539	not targeted by miR2275	.
24PHAS144	569	0.385	13	29.045	Chr6:29455669..29456237	not targeted by miR2275	.
24PHAS145	329	0.729	7	28.986	Chr8:3736566..3736894	miR2275	.
24PHAS146	377	0.801	7	27.625	Chr2:6848166..6848542	not targeted by miR2275	.
24PHAS147	377	0.666	7	27.49	Chr2:8708862..8709238	not targeted by miR2275	.
24PHAS148	449	0.56	8	26.539	Chr3:24462837..24463285	not targeted by miR2275	.
24PHAS149	329	0.665	8	25.93	Chr10:21264822..21265150	not targeted by miR2275	.
24PHAS150	449	0.343	12	25.776	Chr6:25390474..25390922	not targeted by miR2275	.
24PHAS151	497	0.661	7	25.52	Chr5:14730854..14731350	not targeted by miR2275	.
24PHAS152	545	0.469	9	25.014	Chr6:25471332..25471876	miR2275	+
24PHAS153	665	0.376	13	24.923	Chr6:22534316..22534980	not targeted by miR2275	.
24PHAS154	665	0.31	13	24.304	Chr10:9834027..9834691	not targeted by miR2275	.
24PHAS155	257	0.82	6	23.979	Chr3:17827366..17827622	not targeted by miR2275	.
24PHAS156	401	0.507	8	23.438	Chr5:16676580..16676980	not targeted by miR2275	.
24PHAS157	449	0.376	11	23.171	Chr12:4483938..4484386	not targeted by miR2275	.
24PHAS158	425	0.354	10	20.511	Chr10:13620492..13620916	not targeted by miR2275	.
24PHAS159	497	0.457	9	19.676	Chr7:15548767..15549263	not targeted by miR2275	.
24PHAS160	569	0.358	11	19.446	Chr4:16834113..16834681	not targeted by miR2275	.
24PHAS161	617	0.304	12	19.314	Chr1:38657836..38658452	not targeted by miR2275	.
24PHAS162	281	0.545	7	19.281	Chr8:21901827..21902107	not targeted by miR2275	.
24PHAS163	497	0.498	6	19.034	Chr3:8036145..8036641	not targeted by miR2275	.
24PHAS164	449	0.385	10	19.006	Chr2:6851430..6851878	miR2275	+
24PHAS165	225	0.381	8	18.946	Chr5:3266488..3266712	not targeted by miR2275	.
24PHAS166	593	0.466	8	18.693	Chr10:17398770..17399362	not targeted by miR2275	.
24PHAS167	617	0.356	10	18.576	Chr2:11346415..11347031	not targeted by miR2275	.
24PHAS168	449	0.606	6	18.439	Chr4:26009378..26009826	not targeted by miR2275	.
24PHAS169	233	0.637	5	18.185	Chr5:8364286..8364518	not targeted by miR2275	.
24PHAS170	377	0.729	4	17.722	Chr11:6075756..6076132	not targeted by miR2275	.
24PHAS171	521	0.414	9	17.494	Chr8:18175153..18175673	not targeted by miR2275	.
24PHAS172	497	0.444	8	17.486	Chr12:3393457..3393953	not targeted by miR2275	.
24PHAS173	305	0.555	5	17.474	Chr1:990963..991267	not targeted by miR2275	.
24PHAS174	497	0.376	9	17.436	Chr5:12087454..12087950	not targeted by miR2275	.
24PHAS175	305	0.85	4	17.26	Chr7:9362776..9363080	not targeted by miR2275	.
24PHAS176	401	0.303	10	17.137	Chr3:29105988..29106388	not targeted by miR2275	.
24PHAS177	497	0.307	9	16.465	Chr12:6249600..6250096	not targeted by miR2275	.
24PHAS178	257	0.811	4	15.617	Chr3:34505382..34505638	not targeted by miR2275	.
24PHAS179	305	0.734	4	15.604	Chr1:8502642..8502946	not targeted by miR2275	.
24PHAS180	401	0.509	6	15.03	Chr5:28655229..28655629	miR2275	+
24PHAS181	449	0.509	6	14.581	Chr9:9189539..9189987	not targeted by miR2275	.
24PHAS182	425	0.431	7	14.579	Chr11:21933891..21934315	not targeted by miR2275	.
24PHAS183	401	0.575	5	14.031	Chr8:23979379..23979779	not targeted by miR2275	.
24PHAS184	257	0.651	4	12.526	Chr8:1205013..1205269	miR2275	-
24PHAS185	425	0.456	5	12.321	Chr4:13889609..13890033	not targeted by miR2275	.
24PHAS186	353	0.347	6	12.164	Chr10:728012..728364	not targeted by miR2275	.
24PHAS187	233	0.56	4	11.93	Chr8:18940053..18940285	not targeted by miR2275	.
24PHAS188	401	0.54	4	11.916	Chr11:796091..796491	not targeted by miR2275	.
24PHAS189	233	0.514	5	11.862	Chr12:24856353..24856585	not targeted by miR2275	.
24PHAS190	353	0.582	4	11.408	Chr7:3640799..3641151	not targeted by miR2275	.
24PHAS191	281	0.401	5	10.981	Chr8:11715015..11715295	not targeted by miR2275	.
24PHAS192	305	0.399	5	9.769	Chr9:21979078..21979382	not targeted by miR2275	.
24PHAS193	305	0.388	5	9.662	Chr4:17576364..17576668	not targeted by miR2275	.
24PHAS194	377	0.381	5	9.269	Chr6:5194875..5195251	not targeted by miR2275	.
24PHAS195	281	0.323	4	6.622	Chr9:20101315..20101595	not targeted by miR2275	.
a: P_score is calculated by PhaseTank (Guo et al., 2015), larger phased score of a sequence indicates higher possibility that it will be a true PHAS gene
