# Supplementary material for: 21-nt phasiRNAs direct target mRNA cleavage in rice male germ cells
Source: Nat Commun. 2020 Oct 15;11:5191. doi: 10.1038/s41467-020-19034-y (PMC7562718; doi:10.1038/s41467-020-19034-y)
Supplement: Supplementary file 6 — Supplementary Data 3 [file 41467_2020_19034_MOESM6_ESM.xlsx]

## Sheet: 21-nt phasiRNA
Supplementary Data 3. Abundances of phasiRNAs in embryos, spikelets and germ cells
PHAS_ID	Sequence (5'-3')	Abundance (RPM)
		Embryo			Spikelet						Meiocyte						Microspore
		Rep.#1	Rep.#2	Rep.#3	Premeiotic, Rep.#1	Premeiotic, Rep.#2	Premeiotic, Rep.#3	Meiotic, Rep.#1	Meiotic, Rep.#2	Meiotic, Rep.#3	Prophase I, Rep.#1	Prophase I, Rep.#2	Prophase I, Rep.#3	Tetrad, Rep.#1	Tetrad, Rep.#2	Tetrad, Rep.#3	Rep.#1	Rep.#2	Rep.#3
21PHAS1_102(+)	CUAAAGUGACCAACCAAAGCU	0.159353	0.175878	0.383415	1.5787	3.60839	3.14072	10.1732	1.92904	0.164351	148.973	114.047	87.7038	12.9115	23.3184	10.4232	37.9146	6.46091	23.9298
21PHAS1_207(+)	GUUGCGAUUGGCGCCUUUGCU	0	0	0.170407	2.14252	2.94563	3.97035	31.8384	13.7012	22.9544	0.0482739	3.02228	9.00742	0	0	0	0	0	0.055393
21PHAS1_228(+)	UGCAAGAGACAGGAGCUACGG	0.0398381	0.234503	0.51122	2.02976	4.713	5.45182	33.2514	44.368	49.908	79.2175	62.912	88.3675	23.4887	22.8732	39.018	26.5585	41.0944	34.676
21PHAS1_249(+)	ACAUUCUGAUCGUCGUGCGCG	0	0.0586259	0.0426017	6.70948	13.6972	15.9407	5.36921	1.13764	2.30092	25.4404	20.4612	14.1274	0.145893	27.9375	0	6.54806	27.8721	12.1865
21PHAS1_312(+)	AGAUCACCUCGUUCUGCUGUA	0	0	0.0852033	0	0	0	29.9545	28.3916	11.1759	14.9166	28.2079	21.9497	32.68	22.5393	14.2974	1.60267	11.7198	5.42852
21PHAS1_333(+)	GUAGUGAAGAAUUGUUGCCGG	0.119514	0	0.127805	0	0.0736407	0	43.4717	24.6819	21.6396	31.3781	27.0615	36.0297	14.954	20.6471	50.1792	19.3694	13.2223	27.8073
21PHAS1_354(+)	CUGGUACGUCGCCCAAGGCCU	0.0398381	0	0	0.0563822	0.294563	0	4.14465	1.87958	5.58794	6.03424	7.46884	13.3215	0.0729463	18.4766	15.4965	0.915812	0.150254	6.81334
21PHAS1_375(+)	CUGCGGACCUCUGGACACUAU	0.0796763	0.293129	0.213008	0.225529	0.441844	0.829625	0.0941966	0.0989254	0.0547837	74.2936	56.4506	30.3882	22.4675	0.0556525	22.0456	37.6399	22.2376	13.7375
21PHAS1_396(+)	CGAUCUGCAUGACUGCAGCAG	0.0398381	0	0.0426017	0	0	0	4.61563	0.0494627	3.28702	12.165	18.2379	20.1482	11.9632	4.73046	3.68964	3.11376	15.4761	6.53638
21PHAS1_417(+)	UCUUCUUCAGUUGCCCGAGGU	0	0	0	0	0	0	0.800671	4.35272	10.6828	6.75835	8.02466	6.25779	5.54392	0.0556525	15.312	4.67064	0	0.055393
21PHAS1_501(+)	AACGCGACCGGUUUUGGCAUG	0.0398381	0	0	0	0.0736407	0	0.0941966	10.8323	5.47837	7.82038	2.74437	4.50371	0	0.0556525	0.0922411	4.89959	0	0
21PHAS1_121(-)	CUAUCGAUGCCUCAAGACGAG	0.517896	0.351755	0.426017	0.169146	0	0.118518	39.0445	33.6346	70.3423	257.686	330.262	302.223	43.8407	123.66	120.651	167.365	107.131	134.55
21PHAS1_142(-)	UCUGUGAGGGGGCAAACAUGA	0	0	0.0426017	2.25529	4.19752	3.85183	10.2203	4.55057	1.97221	24.6197	13.166	10.4296	0	0.0556525	0	4.71643	3.45584	0.55393
21PHAS1_184(-)	CGAUCAAAUGAACUAGAGCGC	2.07158	2.16916	2.4709	0.112764	0.0736407	0.118518	51.0075	40.8562	59.8786	1260.82	2217.2	1049.41	257.573	141.246	112.626	668.314	373.531	401.821
21PHAS1_205(-)	CAAAGGCGCCAAUCGCAACGC	0	0	0	0.451057	0.957329	0.237036	5.4634	0.0494627	5.58794	8.49621	12.4365	6.73186	1.09419	0.111305	11.4379	0.228953	6.68629	0.110786
21PHAS1_226(-)	GUAGCUCCUGUCUCUUGCAAG	0	0	0	0.112764	0.220922	0.533331	5.6047	14.9377	4.16356	2.31715	3.30019	6.77927	0.0729463	0	0	0	0	0
21PHAS1_247(-)	CGCACGACGAUCAGAAUGUCC	0	0.0586259	0	0	0	0	0	0.0494627	0	55.8047	40.8528	38.8267	11.2337	26.6019	0.184482	5.90699	7.36243	2.93583
21PHAS1_289(-)	CACAUGUGCUUCAUUAUGCAU	0	0.0586259	0.0426017	0.112764	0.589125	1.06666	3.76786	2.81937	0.383486	5.59978	5.9056	7.77482	10.9419	17.3079	0	1.05318	0	3.1574
21PHAS1_310(-)	CAGCAGAACGAGGUGAUCUUG	0.0398381	0.0586259	0.0426017	0.0563822	0.0736407	0.355554	2.26072	6.03445	10.902	87.9551	99.4572	104.581	17.1424	32.2784	11.6224	27.108	20.2843	44.4252
21PHAS1_373(-)	AGUGUCCAGAGGUCCGCAGAG	0.0398381	0	0	0	0	0.237036	14.0353	5.53982	13.5316	0	0	6.02075	0.0729463	0	0.0922411	1.09897	0	0.055393
21PHAS1_478(-)	UUAGGAGCAGCUUAAGGUAGA	0.0398381	0.0586259	0.170407	0	0	0	75.0747	58.9595	57.6873	19.744	10.4911	12.9896	0.437678	4.00698	0.0922411	0.0457906	0	0.110786
21PHAS2_81(+)	CCAUCAGGAAUAUAGCUUCGA	0	0	0.0426017	0	0	0	0	0	0	23.268	13.6176	23.9408	0	0.111305	0.0922411	10.715	0	14.6238
21PHAS2_123(+)	GAUAAUGGGGUUGUGUAUUCU	0.199191	0.117252	0.25561	0	0	0	40.7871	20.1313	25.4197	61.1631	42.7287	55.7038	37.9321	35.1724	8.20946	28.1154	35.6853	30.023
21PHAS2_144(+)	GGUGAGCGAGAGGCAGUACGG	0	0.0586259	0.0852033	0	0	0	1.41295	15.2345	14.956	2.89644	1.84116	25.2208	0.0729463	30.4976	10.331	3.75483	2.85482	2.3819
21PHAS2_165(+)	UUAGCUAUGGAUUGUCUCGAG	0.0398381	0.0586259	0.213008	0	0	0	92.0772	40.2132	52.9211	5.40668	11.1859	6.49482	0.218839	0.0556525	0.276723	0.0457906	0.0751269	5.76087
21PHAS2_291(+)	CACUACCACAGCGUCCAAGAA	0.199191	0.0586259	0.25561	0	0	0	16.9554	5.29251	11.7237	115.906	78.7876	50.2519	31.0751	0.389567	0.276723	28.8023	16.603	18.6121
21PHAS2_333(+)	UCACGCAGUGAAGUUAGAGGC	0	0	0	0	0	0	11.963	12.9098	10.7924	3.47572	0.416866	8.05927	0	0	0.0922411	0.366325	0.0751269	0
21PHAS2_480(+)	CUCCUGUUUGCCACUGUACCU	0	0	0	0	0	0	8.00671	15.4324	11.2855	11.1513	10.3174	14.9808	19.9873	19.5897	14.1129	43.5469	3.15533	20.9386
21PHAS2_543(+)	CGCCUUUGCCUUUUCUUGCCC	0	0	0	0	0	0	0	0.0494627	3.78008	0.482739	5.55821	7.01631	12.182	0	0.0922411	14.2409	7.51269	0.055393
21PHAS2_585(+)	CCAUGAAGUAGGCCAGAGCUG	0	0	0.0426017	0	0	0	0.376786	4.64949	11.9429	11.8754	11.568	13.1793	14.0057	17.4749	23.7982	17.5836	13.3726	11.1894
21PHAS2_121(-)	AAUACACAACCCCAUUAUCCG	0	0	0	0	0	0	1.50715	4.45164	0	10.572	11.9501	10.5245	0.145893	8.62613	3.50516	3.75483	0.150254	8.69671
21PHAS2_142(-)	GUACUGCCUCUCGCUCACCAG	0.0796763	0	0	0	0	0	13.4701	6.77639	15.3942	12.7443	5.55821	23.0874	0	1.0574	0	3.70904	5.8599	4.92998
21PHAS2_184(-)	CAUCUCAGGAGAGUAAAACCU	0.0398381	0	0	0	0	0	0.0470983	1.33549	0	17.4269	33.384	8.8652	0	0.0556525	0.0922411	13.5082	11.1939	5.15155
21PHAS2_226(-)	CUUCAAGAGGGAGACACAGAG	1.27482	1.75878	1.78927	0.112764	0	0	172.945	187.414	120.689	1219.88	871.631	915.817	188.712	460.747	222.947	360.922	257.46	333.411
21PHAS2_247(-)	CAUCCUGAAGGACAUUCCCAG	0.836601	0.469007	1.32065	0	0	0.0592589	134.984	82.3059	93.0776	518.559	363.576	437.618	97.6751	265.128	76.3756	146.713	155.287	155.765
21PHAS2_352(-)	CGAAGUCACGGAACUGUACGC	0.43822	0.351755	0.298212	0	0	0.0592589	12.7636	22.9012	12.929	143.953	347.388	166.495	61.6396	126.721	13.006	92.2223	82.9401	76.5532
21PHAS2_373(-)	UUUAGACGGCUACAAAUCACC	0	0.0586259	0	0	0	0	3.43818	13.256	10.6828	3.18608	2.36224	1.28	0	0.0556525	0	0.961603	0	3.82212
21PHAS2_415(-)	UCAUAGGUACUGUGCUGUUUU	0	0	0.213008	0	0	0	43.7543	22.3077	36.2668	13.3719	45.091	28.8711	2.62607	22.2053	18.8172	18.1789	5.40913	0.276965
21PHAS2_478(-)	GUACAGUGGCAAACAGGAGAA	0	0.117252	0.0426017	0	0	0	29.3893	25.5227	29.9667	7.91693	0.521082	15.5971	0.437678	28.6054	14.0206	14.424	8.86497	8.41974
21PHAS3_107(+)	GCUCAACCAGACUAAAAGGCU	0.0398381	0	0.0426017	0	0	0	5.93439	3.90755	4.76619	17.7648	4.58552	6.92149	7.22169	0	0	7.92177	0.0751269	5.81627
21PHAS3_149(+)	CCAAACUGAUGGGAUUCUUUG	0.159353	0.0586259	0.298212	0.507439	1.54645	1.65925	12.481	12.5141	25.2005	114.409	175.674	119.609	27.6467	15.5827	11.3457	50.9649	46.6538	38.055
21PHAS3_212(+)	CCUUGCGACAUCUCACUCGAC	0.0796763	0.0586259	0.213008	0.563822	0.957329	1.06666	25.857	2.62152	16.7638	3.08953	3.36966	2.27556	11.3796	35.6176	12.4525	10.3487	20.5096	0.498537
21PHAS3_296(+)	UCCCAGAGCUUUGGCCGUCGC	0.0398381	0	0	0	0	0	0.235491	0.0494627	3.06789	15.8821	8.92787	24.1778	5.32508	12.4662	0	0	8.56446	7.64424
21PHAS3_338(+)	CAAUCUUUGGACCGCCGGCGA	0	0.0586259	0.0426017	0	0	0	10.1261	5.29251	5.36881	33.3573	29.9448	29.9141	0.218839	18.1984	0.368964	7.00596	2.02843	7.47806
21PHAS3_401(+)	GCUUGGCACGCAUAGGAUUGC	0	0	0.0426017	0.225529	0.368203	0.355554	7.25314	3.95701	8.92975	4.77912	3.23071	18.5363	0.145893	0.278262	28.2258	6.09015	6.46091	5.26234
21PHAS3_464(+)	GUUGUAUUUCGGUGAUGAGCG	0.119514	0.0586259	0.0426017	0.281911	1.32553	0.355554	11.8217	24.9787	17.2569	92.3963	99.1445	51.3423	6.49222	28.3271	0.645688	57.9251	18.7066	7.75502
21PHAS3_485(+)	CCAAGCUAUUCAAUUCUUCCU	0.0398381	0	0.0426017	0.225529	0.294563	0.414813	1.60134	0	0.0547837	7.53074	3.50862	15.8341	4.59562	1.55827	10.5155	10.6692	5.18375	3.37897
21PHAS3_506(+)	CCAAUUUGGCUGAUGCACGUU	0	0.0586259	0.0426017	0.281911	1.10461	0.948143	5.22791	1.08818	3.72529	10.4754	26.6099	21.9023	11.7444	0.111305	1.5681	10.8524	2.70457	2.65887
21PHAS3_105(-)	CCUUUUAGUCUGGUUGAGCUG	0.119514	0.117252	0.170407	0.225529	1.25189	1.06666	12.7165	7.76564	8.32713	62.4182	41.9992	69.7838	9.41008	32.2228	26.2887	48.1717	7.36243	17.2272
21PHAS3_168(-)	CGGGGUCCCGUUCUGUGCUCA	0.717086	0.644884	0.681627	0.394675	0.294563	0.414813	35.4179	22.3077	35.4999	397.922	341.413	286.768	118.1	146.867	111.704	169.883	262.343	127.072
21PHAS3_210(-)	CGAGUGAGAUGUCGCAAGGAU	0	0.0586259	0	0.169146	0.220922	0.355554	0.706474	7.0237	0	7.28937	7.53832	17.6356	3.35553	16.1949	12.4525	0.0457906	12.9218	4.15448
21PHAS3_231(-)	CUUCUUUAUCUGCUCUAGCGU	0	0	0	0	0	0	0	0	0.109567	23.3163	7.46884	14.3645	0.364732	40.7376	0	0.870021	0	2.32651
21PHAS3_273(-)	CUGUCCAACGAUUGAUGCCAU	0	0.0586259	0.0852033	0	0	0	0.0470983	3.80863	12.8742	42.2397	43.5625	31.763	11.6714	0.22261	10.6077	9.70761	32.8304	7.86581
21PHAS3_357(-)	CAUCCCAGAACAAGGCCAGUC	0.0796763	0.175878	0	0.0563822	0	0	5.5105	5.8366	6.13578	26.0197	39.0812	59.4016	26.3336	4.95307	14.3896	23.0327	33.2812	54.8391
21PHAS3_378(-)	CAUCCCACAUCUGUUCAAGUU	0	0.0586259	0.340813	0	0	0	30.5197	23.198	3.83486	77.9141	61.5919	66.7971	14.954	61.2177	2.58275	16.1183	28.6985	30.9647
21PHAS3_441(-)	CGAAUUUGUCCCCGUGUUUUC	0	0	0	0.0563822	0.147281	0.296295	0	0	0	3.62055	12.9923	3.60297	0.0729463	0	0	1.05318	18.2558	0.055393
21PHAS3_504(-)	CGUGCAUCAGCCAAAUUGGAG	0	0	0	0.112764	0.441844	0.237036	3.95626	1.87958	13.9151	10.1858	17.022	16.0711	12.182	1.11305	10.1465	1.60267	0	4.09908
21PHAS4_179(+)	UGGAAAAUGGGAGCAAAGGGG	0.0398381	0.0586259	0	0.0563822	0	0.0592589	2.7317	4.60003	3.78008	6.37216	13.5829	8.77038	0.0729463	2.39306	0.276723	13.8746	0	4.87459
21PHAS4_326(+)	CGGCCUGGACAGCUGAGGCAC	0.0398381	0	0.0426017	0	0	0	0	5.58928	0	8.68931	13.4439	37.5467	0.0729463	0.333915	0.0922411	10.1655	0	1.32943
21PHAS4_347(+)	GAGGCGCCUGGGCUGUGUGAC	0	0.0586259	0.0426017	0	0	0.0592589	24.915	12.9098	0.986107	0	3.71705	4.31408	0.0729463	3.95133	21.3077	7.60124	0.150254	5.42852
21PHAS4_599(+)	GAACCAACGGAAUAGAGAACG	0	0.117252	0.0852033	0	0	0	60.5684	106.543	94.0089	16.6062	11.9154	9.14964	0.0729463	0.166957	0.184482	0	0.0751269	0.110786
21PHAS4_620(+)	CUGGAAGACCCCAUCUCAGGU	0.0398381	0.175878	0.170407	2.08614	3.90296	4.68146	11.5391	10.0904	5.09489	28.6264	42.694	32.5689	37.9321	17.6975	30.7163	23.3532	11.9452	30.577
21PHAS4_641(+)	AGCUUGGUCGGCUCAGGCACG	0	0	0.0852033	0	0.294563	0.0592589	4.75693	10.6345	0	0	0.138955	22.0919	0	0.0556525	9.77756	0	0	5.37312
21PHAS4_662(+)	CGAUUCUCACGCUGAUGCAGC	0.119514	0	0.127805	2.76273	3.68203	5.27405	13.0933	22.0604	11.6689	56.2874	55.3042	61.5349	25.0935	93.051	15.7732	27.1996	35.7604	42.4865
21PHAS4_704(+)	CAUCAUCCCGCAAUUUGGCCU	0.119514	0.351755	0.426017	0	0	0	24.7737	18.1033	21.4752	236.639	208.259	218.975	115.255	63.1099	20.5698	108.066	83.3157	86.0808
21PHAS4_725(+)	CCCCGCAGCACAAGACUGUUG	0	0	0.0426017	0.620204	0.883688	0.711107	4.99242	2.5226	10.9567	0.0482739	1.73694	12.5156	0.0729463	0.166957	9.96204	0	0.0751269	16.1748
21PHAS4_809(+)	CUCGUCGUUGUGGCUCUCCUG	0.0398381	0.0586259	0.127805	2.02976	3.53475	2.84443	8.1951	9.84307	4.65662	22.5922	26.4362	56.4149	20.7168	53.5933	25.3663	16.5304	25.3178	85.2499
21PHAS4_576(-)	CUGCCCAUACUUGUCGAUCAU	0.0398381	0.0586259	0.0426017	1.12764	0.957329	1.54073	0.989064	3.11615	5.14967	69.5145	89.6609	65.6119	25.0935	59.6038	36.0663	31.8703	40.869	57.498
21PHAS4_597(-)	UUCUCUAUUCCGUUGGUUCUC	0	0	0	2.08614	4.41844	4.08887	10.2674	11.3764	8.16278	5.84115	4.96765	7.20594	0.0729463	18.6992	8.02498	0.320534	3.83147	1.44022
21PHAS4_660(-)	UGCAUCAGCGUGAGAAUCGCG	0.0398381	0	0.0426017	0.507439	1.10461	2.42962	18.0857	12.9098	15.2299	5.31013	3.19597	1.56445	0	0	0	4.67064	0	0.110786
21PHAS4_723(-)	ACAGUCUUGUGCUGCGGGGAG	0	0.117252	0	0.676586	1.25189	1.48147	6.82925	15.7291	12.5455	7.09627	1.84116	30.3408	0.729463	0	6.36464	3.02218	1.20203	4.70841
21PHAS4_744(-)	CACGGAGCCUUUCUGAUCCCA	0.0398381	0	0.0426017	0	0	0	6.82925	0	0	18.5372	10.769	17.92	12.0361	4.73046	6.82584	30.6797	6.68629	5.98245
21PHAS5_283(+)	GCAUCGAGAAUGUGAGUGGAA	0.0398381	0.0586259	0.0426017	0	0.147281	0.0592589	27.7409	38.1357	33.8016	12.3099	12.9923	8.8652	10.5772	0.111305	0.553447	22.8953	10.8183	13.6821
21PHAS5_304(+)	GGACAAAGUGAGAACUAAGCA	0	0	0.0852033	0	0	0	4.75693	0	4.98532	16.5097	23.7613	2.22815	0	0.0556525	0	0	0	0
21PHAS5_325(+)	CUACGGCUGUCGAUGAACCUA	0.43822	0.117252	0.51122	2.48081	4.05024	4.44442	6.54666	10.9313	6.79318	168.476	251.926	108.848	23.6346	15.2488	1.47586	64.8853	141.239	120.147
21PHAS5_388(+)	CCACAUCCACGACCUAGCCUA	0.318705	0.410381	0.25561	0.0563822	0.0736407	0	5.13371	31.4088	23.064	165.918	114.881	124.871	96.0703	22.7062	14.2974	75.0508	83.3157	96.9378
21PHAS5_409(+)	GAUCGGCGCAGAGGAAUGUGA	0	0	0.0426017	0	0	0.0592589	10.55	20.1808	17.4212	0.386192	2.67489	15.5496	1.38598	18.0314	0.0922411	0.0457906	6.91167	20.6616
21PHAS5_430(+)	AGGGCUGAAUCCACAAAGGCG	0.0398381	0.234503	0.170407	0.563822	1.91466	1.71851	17.0025	21.1206	29.9119	97.803	122.176	74.2875	18.3095	24.5984	32.5611	44.0048	41.3949	34.7314
21PHAS5_472(+)	UAGGGCACGCACCGCUUGCGG	0	0	0	0	0	0	18.3212	5.78713	21.0917	0	7.92045	0.37926	0.0729463	0	0.553447	2.61006	0.375634	0.941681
21PHAS5_535(+)	CUCCCCUGACUGCCGCACGCC	0	0.175878	0.0852033	0	0	0	31.7914	29.4798	43.6626	0.917205	3.47388	72.0594	0.218839	48.362	117.884	0.137372	1.57766	27.5857
21PHAS5_577(+)	CAACGCCAGCAAGCAGGAUGA	0.0398381	0.0586259	0.170407	0	0	0	0.235491	4.89681	0.109567	38.9571	45.2299	49.3038	0.437678	0.333915	4.24309	26.1922	26.8954	16.6733
21PHAS5_619(+)	CCAAUCUCCUGAUGCACCUGA	0	0.0586259	0.25561	0.112764	0.220922	0.177777	0.0941966	6.67746	8.4367	50.1566	42.3119	50.2519	1.82366	0.0556525	14.4819	25.9633	44.7005	28.9152
21PHAS5_640(+)	UGAUCAGGUCACGCAUGGGCA	0.0398381	0.117252	0.0426017	0.0563822	0	0	19.9226	4.60003	7.99843	28.2403	26.1236	22.3289	0.583571	0.166957	0.184482	4.48748	13.4477	9.97074
21PHAS5_302(-)	CUUAGUUCUCACUUUGUCCUU	0.0398381	0.117252	0.0426017	2.59358	3.53475	6.04441	4.38014	0	0.0547837	27.9989	60.376	11.9941	10.7961	0.0556525	11.0689	25.2306	7.81319	61.597
21PHAS5_365(-)	CCAUCUCCGGAAUGGGCACUA	0.398381	0.527633	0.51122	0	0	0	61.1336	19.241	36.3216	268.5	269.643	232.344	114.599	155.549	119.083	131.465	66.7127	128.733
21PHAS5_386(-)	GGCUAGGUCGUGGAUGUGGGC	0.0398381	0.117252	0.170407	0.169146	0.220922	0.770366	25.2447	27.155	13.8055	3.37918	0.416866	44.9423	5.39803	77.19	66.0446	16.5762	10.9685	32.0172
21PHAS5_428(-)	CCUUUGUGGAUUCAGCCCUUC	0.0796763	0	0	4.17228	11.7089	9.06662	8.1951	1.08818	0.164351	18.4406	29.3196	3.55556	19.1119	28.2715	0.184482	17.9041	14.1239	3.10201
21PHAS5_491(-)	CGACGAAGAGGAGCCAACCCC	0.796763	0.99664	0.809432	0	0.0736407	0	63.0646	64.0542	105.185	684.718	370.698	480.19	108.179	232.293	106.262	214.392	199.612	255.417
21PHAS5_533(-)	CGUGCGGCAGUCAGGGGAGAA	0.0398381	0	0	0	0	0	13.8469	5.63875	18.3526	2.70334	0.625298	19.6741	0.291785	17.6418	26.1042	0	0.0751269	1.05247
21PHAS5_617(-)	AGGUGCAUCAGGAGAUUGGCA	0.0796763	0.117252	0.170407	0	0	0	13.9411	16.6195	28.5423	22.5439	20.4959	63.4786	24.2182	54.2612	16.5112	42.86	60.9279	34.3991
21PHAS5_638(-)	CCCAUGCGUGACCUGAUCAUC	0	0.0586259	0.170407	0	0	0	15.2128	16.9657	4.87575	0.0482739	0.0347388	1.51704	0	0	0	0	0	6.86874
21PHAS5_659(-)	CUAACCUGCCUCUGGCUGCUG	0.0398381	0	0	0	0	0	0	4.79788	0	26.7438	21.2601	16.8297	5.9816	0.89044	13.4672	4.53327	21.1858	10.6355
21PHAS6_102(+)	CAGGCCGACUGGUUCACUCGC	1.55369	0.820762	1.02244	1.35317	2.43014	3.25924	28.4474	44.8627	36.7051	1031.32	1021.77	598.235	297.621	370.256	168.801	286.1	327.929	302.557
21PHAS6_123(+)	CGGUCGGUGGCCGCAAUUGAG	0	0	0	0	0	0	0	0	0	8.20657	14.2082	5.12001	0.0729463	0.0556525	0.184482	1.969	6.23553	4.09908
21PHAS6_165(+)	CUCCGCGCUGGAACAGCCCUA	0	0	0.127805	0	0	0.0592589	4.66273	4.69896	0	9.2686	9.27526	1.56445	0	0.0556525	0	0.0457906	12.3208	4.20987
21PHAS6_186(+)	CUUCUAGUGUGUCAUCAGGUG	0.0398381	0	0.127805	0	0	0	0.0941966	13.6517	2.62962	41.9018	46.3068	23.4193	18.2366	4.39655	0.922411	0.320534	22.3127	26.9764
21PHAS6_249(+)	CUAGCCGUCAUCGAGGUAGUC	0	0	0	0.225529	0.589125	0.414813	0	0.0494627	0	8.59276	22.7539	5.59408	0.0729463	0.0556525	0	4.44169	0	0
21PHAS6_312(+)	CCAAUCGUGGUCGAACAAGGU	0.0398381	0.175878	0.0426017	0.507439	1.25189	0.711107	0.0470983	0	0	53.8254	51.6913	34.4652	0	0	11.1612	11.1271	7.28731	15.8978
21PHAS6_333(+)	CCAGGCUAGCUAGGUCAGCUC	0.0796763	0.0586259	0	0.0563822	0.294563	0.355554	3.06139	0	0.0547837	24.6197	17.3694	13.843	0.0729463	0	10.7922	12.8672	6.91167	7.09031
21PHAS6_354(+)	CUCCGAUGCCACAAGAACGUU	0	0.0586259	0.127805	0.169146	0.220922	0.0592589	22.6072	10.585	10.2446	63.6733	46.3416	42.5245	43.2572	50.6994	0.368964	11.2187	15.6264	18.3351
21PHAS6_396(+)	CCUAACAAAGGCCUGAAGCUU	0.0398381	0	0	0.620204	1.32553	1.48147	0	0	0.109567	13.6133	20.9822	8.39112	0	0	9.40859	0	0	5.42852
21PHAS6_459(+)	GCUGAUGGUGUACGGCUGUGG	0.0796763	0.293129	0.426017	0.112764	0	0	92.5011	112.973	51.8254	16.2683	9.20578	133.452	68.6425	189.33	126.555	47.9428	33.9573	71.734
21PHAS6_480(+)	UCUGUGGAACGAGCUAGCUGG	0	0.117252	0.0426017	4.00313	6.3331	6.81478	0.28259	5.68821	22.1874	20.4199	21.017	26.1215	11.8903	36.5637	23.2448	9.02075	0	2.93583
21PHAS6_522(+)	CCACAACUCACAAGACACUGC	0.0398381	0.0586259	0.127805	0.845732	2.43014	3.14072	18.7922	6.08391	0.0547837	114.506	74.4453	55.846	43.0383	44.5776	26.1042	58.2914	11.4193	27.4749
21PHAS6_543(+)	GUAUACACGCUAGUUGGCUCC	0.0796763	0.117252	0	2.08614	3.24019	2.84443	10.55	15.284	8.16278	16.7993	13.9997	12.7052	10.869	1.72523	13.5594	10.9897	13.0721	11.3556
21PHAS6_184(-)	CCUGAUGACACACUAGAAGUA	0.119514	0.0586259	0.0852033	1.18403	2.3565	2.60739	10.079	5.29251	6.081	110.644	67.4975	26.1215	0.145893	0.278262	0.461206	21.1553	19.3827	23.542
21PHAS6_226(-)	UCGCUUUGAUCUGUAUCUUGG	0	0	0.0852033	3.1574	8.61596	7.28885	0.800671	5.4409	13.2577	14.3856	24.0045	10.9511	0	9.23831	12.2681	13.783	0.0751269	10.7462
21PHAS6_268(-)	AAGGCGAUUGAACCAAGCGGA	0	0	0.127805	0	0	0	14.8831	13.7506	25.2005	16.9442	35.3641	22.4711	1.31303	19.5897	8.02498	4.53327	16.6782	12.5188
21PHAS6_352(-)	CGUUCUUGUGGCAUCGGAGGA	0.0398381	0.175878	0.127805	0	0	0.177777	29.7661	16.57	13.9699	29.3988	23.4834	42.6193	0.437678	17.0297	0.184482	15.5688	23.0639	17.338
21PHAS6_520(-)	AGUGUCUUGUGAGUUGUGGCA	0	0	0.0426017	1.35317	1.91466	2.0148	5.08662	12.7614	6.84797	5.7446	14.0692	8.43853	0	1.00174	0.0922411	18.2704	0	0.055393
21PHAS7_495(+)	CAUGACAUGUCGGCCACAGUU	0.0398381	0	0	0.676586	1.84102	1.54073	0.0941966	5.14412	1.42438	3.18608	10.9775	9.00742	5.32508	0.0556525	0	4.25853	2.55431	10.0261
21PHAS7_516(+)	GUUCCCAGCUGUCGUACUUAG	0	0	0.0426017	0	0	0	0.0470983	9.64522	2.52005	0	1.52851	2.46519	12.255	9.12701	0	1.28214	0	3.9883
21PHAS7_537(+)	UGCGACACACAUGGCCACUGU	0.199191	0.117252	0.0852033	1.01488	1.84102	2.07406	23.7846	40.0648	31.2267	50.1566	45.2994	30.2934	85.2013	51.0333	43.7223	11.9513	19.533	16.3963
21PHAS7_558(+)	GAAGAGAUGAUUUGCCUGUAU	0	0.0586259	0.0852033	0.732968	1.03097	0.651848	21.1942	17.8066	7.17667	1.88268	15.1461	0.805927	0.656517	35.6176	1.29138	16.9425	6.83655	6.92413
21PHAS7_600(+)	UUCAGCCGAUGGAUUCAGUUU	0	0	0.0426017	0	0	0.0592589	24.7266	32.7443	23.5022	0.24137	3.26545	6.73186	0	2.61567	0	0	0	0.221572
21PHAS7_663(+)	CUUGGGCAGGUGGCAUUUGGA	0	0	0	0.958497	1.69374	1.42221	0.141295	20.2302	0	2.4137	0.27791	6.54223	0	0.0556525	0.276723	7.28071	0	0
21PHAS7_472(-)	UUCUCGAUGUGGCUGCAUGCU	0	0.175878	0.127805	3.43931	6.18582	7.22959	34.3347	22.8023	33.0346	4.4412	16.6051	16.0237	0.291785	0.723482	0.0922411	2.06058	0.0751269	4.32066
21PHAS7_514(-)	AAGUACGACAGCUGGGAACAA	0	0	0	0	0.441844	0.177777	21.9478	7.0237	9.86107	11.7788	4.0297	7.44297	22.4675	15.7497	35.6973	7.64703	8.18883	2.49269
21PHAS7_556(-)	ACAGGCAAAUCAUCUCUUCAC	0.0398381	0.117252	0	0.225529	0.589125	0.651848	5.36921	5.39143	5.47837	0.193096	4.72448	0.0474075	12.6197	18.8105	24.6284	6.04436	10.2173	0
21PHAS7_619(-)	UGAGACUUCGGCGUAGGCAAA	0	0	0.0426017	2.48081	3.75567	3.43702	0	9.59576	4.10878	11.0547	15.8756	4.55112	0	0	0.83017	0	0	2.71426
21PHAS7_661(-)	CAAAUGCCACCUGCCCAAGAU	0	0.0586259	0.0426017	0.676586	1.03097	0.711107	0	0	0	4.82739	10.9427	10.0504	0	18.1427	2.85947	9.11233	6.46091	12.4634
21PHAS7_682(-)	CGAUGCUUCUAGAAUUUCCUC	1.43417	1.87603	1.53366	1.74785	3.01927	3.43702	74.1798	87.4006	115.046	1424.47	1190.39	762.312	315.493	376.712	187.342	504.246	413.874	422.261
21PHAS8_312(+)	UUGGUUUGAUUGGUAAGCAGC	0.0796763	0.0586259	0	2.42443	3.82932	4.3259	16.9083	8.7549	20.7083	28.9644	27.93	21.286	24.5829	26.9915	0	4.21274	0.300507	0
21PHAS8_459(+)	CAGACAACAAUGGCGCAUGUG	0.119514	0.175878	0.553822	3.1574	4.713	7.05181	44.9318	29.6281	31.8841	109.34	88.0281	100.03	9.77481	61.0508	12.2681	34.4803	15.0254	22.4342
21PHAS8_501(+)	AACGCUGUCACAGCAACACCC	0	0	0	0.676586	1.9883	2.54813	0.0470983	2.27528	0	1.1103	7.81623	10.6193	10.3584	0.111305	3.32068	10.8982	14.0487	0.055393
21PHAS8_522(+)	CUGCCCCAUCCAAGUUCACUG	0.517896	0.469007	0.468618	1.18403	3.38747	4.02961	62.8762	35.069	58.7282	280.761	207.946	251.591	97.2375	119.486	155.518	131.602	79.2588	88.2411
21PHAS8_543(+)	CUACAGUCCUGACGUAGCCUG	0.278867	0.117252	0.25561	1.18403	1.84102	1.77777	5.4163	7.46887	8.92975	157.518	253.871	157.772	60.7643	25.3775	46.9507	82.0568	94.8101	69.6844
21PHAS8_564(+)	CACCUCUUGCCUGACGCACCG	0	0.234503	0.25561	0.0563822	0	0	20.3936	21.6152	28.4875	139.512	123.253	152.605	70.1744	95.9449	89.5661	61.4052	48.3066	61.7632
21PHAS8_585(+)	CCAUGGAUGGGCAGACAAUCU	0	0	0.0426017	1.24041	3.60839	4.02961	0.329688	3.90755	3.01311	14.1443	1.11164	4.26667	0.0729463	0.166957	12.3603	5.22013	0.0751269	7.75502
21PHAS8_606(+)	CAACAAGACUCAAUCCCUGAC	0.199191	0.175878	0.426017	0	0	0.118518	5.32211	13.8496	6.7384	100.844	146.25	100.362	12.5468	107.354	51.1938	55.2235	80.0101	78.6581
21PHAS8_627(+)	CUGUAGUACUUGCUUCCAUGG	0.0398381	0.175878	0.213008	3.1574	7.14315	8.23699	33.5811	20.2302	42.1835	67.3904	121.864	57.8845	21.0815	41.795	42.2464	68.0906	36.9624	100.483
21PHAS8_415(-)	CAACGGUGCUUGCAGCUUUUC	0	0	0.0426017	0.563822	0.957329	1.0074	0	2.9183	7.34102	55.1771	59.056	42.6193	13.9327	7.79135	11.5301	25.6427	45.4518	41.7109
21PHAS8_436(-)	ACGGAAGAAGUGGCAGGCCGA	0.0398381	0	0.0852033	0.112764	0.0736407	0.118518	8.2893	12.2173	35.3903	0.0482739	0.208433	8.34371	0.145893	56.5986	32.4689	2.33532	0.0751269	1.66179
21PHAS8_457(-)	CAUGCGCCAUUGUUGUCUGUG	0.159353	0.0586259	0.127805	1.80423	4.63936	4.26664	22.984	10.8323	17.9143	93.2653	96.3654	91.9705	40.2664	71.4021	17.8948	29.4891	26.2944	85.1391
21PHAS8_520(-)	GUGAACUUGGAUGGGGCAGGG	0	0	0.127805	0	0.147281	0	2.8259	6.38069	0	0	0.0347388	16.4978	0	0.166957	11.3457	0.0457906	0	4.87459
21PHAS8_604(-)	CAGGGAUUGAGUCUUGUUGAG	0.199191	0.0586259	0.0852033	0.78935	0.589125	1.77777	8.71319	15.0861	14.4629	92.6377	54.9915	68.6934	17.2153	1.28001	0.83017	19.1405	19.9837	14.8453
21PHAS8_646(-)	UCAAUUGACAGGGAUGAUGCC	0	0	0.0426017	5.58183	11.5616	11.8518	26.9873	10.3872	0.931324	0.675835	1.77168	2.93926	0	0	0	1.28214	0	0
21PHAS8_688(-)	CAAUCACCCUCAACAGCUUUG	0	0	0.0426017	0	0	0	0	0.0494627	0	9.65479	7.26041	3.50815	5.54392	0.779135	0.184482	5.3575	0.225381	6.20402
21PHAS8_709(-)	UGCCUCUCACGAAAGUCCGUU	0	0.0586259	0.0852033	0.845732	2.87199	2.78517	12.1043	0	0.493054	6.95145	7.29515	4.74075	5.17919	0.111305	5.81119	3.98378	5.55939	6.48098
21PHAS9_217(+)	CAACUGUUCAGUCAUCUUCUU	0	0	0	0	0	0	0	0.0494627	0.43827	26.3093	19.1758	22.8504	0	0.111305	8.48618	13.0045	10.668	19.2214
21PHAS9_301(+)	CGGAAAAACAUAGAGCGUGGG	0	0.0586259	0.127805	0	0	0	7.44153	4.74842	4.054	27.2265	58.257	52.9541	23.7076	65.7812	13.006	41.6694	15.4761	29.4137
21PHAS9_448(+)	CUGUCUGAAUGAGUAAUGCAU	0.0398381	0.0586259	0.0426017	3.10102	3.46111	3.49628	0	4.45164	12.2168	50.9773	57.9096	66.323	0.218839	0.22261	12.7293	20.4226	5.93502	5.48391
21PHAS9_511(+)	AAUCCCCUCUAAUCCUUCACU	0.0398381	0	0.0852033	0	0	0	5.36921	6.2323	1.97221	16.7511	14.1734	9.19705	27.6467	11.2418	1.5681	10.9897	14.1239	9.97074
21PHAS9_553(+)	CUCUAAAGAAUAAUCCUGGGA	0.0796763	0.0586259	0.127805	51.8716	83.0667	74.9626	36.6896	63.4606	45.0322	124.257	44.5699	70.0682	52.7402	12.967	0.184482	31.916	22.0873	7.31188
21PHAS9_574(+)	CGAUAGCCACGACAAGAUGCC	0	0	0	1.5787	2.43014	3.08147	12.3869	5.04519	1.53394	22.4474	10.4911	14.8385	0.291785	27.8819	0.0922411	3.29692	5.63452	17.2826
21PHAS9_595(+)	CAAAUGUAAGAGAUGCCAGCA	0.0796763	0	0.0426017	15.8434	22.2395	22.6369	12.9991	14.5915	12.4359	62.6113	28.9722	39.0163	0.218839	25.8784	10.7	1.41951	13.0721	21.4925
21PHAS9_679(+)	AUGUUACUGUCAGCUCAAGGC	0.0398381	0.0586259	0.0426017	16.8019	26.1424	24.2369	13.0933	14.8883	9.58715	29.0609	30.5007	23.9408	0.364732	39.235	1.19913	15.0193	2.25381	1.38483
21PHAS9_700(+)	CAGGAAGAGGUGCUGUUUGAA	0.358543	0.117252	0.170407	2.31167	3.9766	3.73331	16.0605	33.9314	6.51927	167.559	113.283	148.101	12.5468	59.1586	12.637	86.2237	58.2233	66.7486
21PHAS9_721(+)	CAGAUCUGCUAAAACCAUCUC	0.0398381	0	0	0	0	0	0	0	0	39.4398	35.8157	14.6015	11.7444	18.0314	0.0922411	13.554	25.3178	26.6994
21PHAS9_425(-)	GUUGAACUGGGAGAAAAAUGU	0.0398381	0.0586259	0.170407	0.732968	0.736407	1.12592	25.6686	25.9184	25.4197	6.51698	7.85097	2.70223	0	0	0.276723	12.7298	6.53604	5.48391
21PHAS9_509(-)	UGAAGGAUUAGAGGGGAUUGG	0.0398381	0.0586259	0.127805	1.80423	3.38747	2.72591	33.2514	20.4281	11.2307	37.364	32.9324	49.209	23.9264	31.1654	18.7249	30.9544	26.2944	22.7111
21PHAS9_551(-)	CCAGGAUUAUUCUUUAGAGCU	0.717086	0.469007	0.937237	7.8935	10.6779	9.83699	70.1294	51.5401	54.455	641.464	538.764	488.155	73.2381	152.71	23.7982	169.288	113.667	148.564
21PHAS9_572(-)	CAUCUUGUCGUGGCUAUCGUC	0.119514	0	0.553822	0	0.0736407	0	21.1471	5.34197	3.88965	65.3146	58.6391	58.406	21.738	17.0853	23.706	75.0966	26.5949	48.912
21PHAS9_593(-)	CUGGCAUCUCUUACAUUUGGG	0.0796763	0.117252	0.170407	2.93187	5.22849	5.45182	7.25314	14.2947	9.14888	6.71008	13.965	16.2608	14.5163	14.9705	0	2.19795	25.6183	10.9678
21PHAS9_635(-)	CUUCACUGCCUUGAGGUUCGA	0.0398381	0.0586259	0.0426017	0	0.0736407	0	0	0	0.109567	12.0202	16.6399	9.76594	0.0729463	10.4627	0.0922411	3.84641	0.375634	4.65301
21PHAS9_656(-)	CUUUGGCUUUUAGUUCUGCUA	0.239029	0.175878	0	10.7126	13.6972	14.1036	24.0672	34.8217	13.8055	59.908	67.9491	107.188	17.5071	31.1654	10.2388	13.6914	13.9736	22.3788
21PHAS9_677(-)	CUUGAGCUGACAGUAACAUCA	0.0796763	0.0586259	0.0852033	6.3148	9.64693	9.89624	9.23127	6.67746	3.67051	63.3354	51.4134	53.3808	0.145893	14.8036	21.1232	40.2499	15.9269	42.5418
21PHAS10_82(+)	CCACAUCGCAAUCACAAGGUC	0.159353	0.469007	0.724228	0.394675	1.84102	1.3037	44.4137	65.3897	82.6139	206.564	251.856	275.437	70.9038	108.355	22.5068	129.404	82.9401	111.783
21PHAS10_166(+)	UCCCAUCCCGUGCAAACUUGC	0	0.117252	0.170407	1.29679	1.62009	2.07406	5.79309	11.0796	14.3533	2.79989	12.1586	10.8089	14.0786	0.0556525	17.5258	4.12115	3.0802	6.42559
21PHAS10_208(+)	AAGGCGUGUUCUCUUCAGUUC	0.0796763	0.234503	0.25561	2.02976	3.53475	2.84443	46.2505	51.6885	39.3895	58.9425	76.2169	43.4252	58.5759	0.278262	37.6344	17.3546	43.1979	24.3175
21PHAS10_271(+)	GCAAUAUAUCGGAGUGAACUG	0.398381	0.410381	0.894635	1.46594	2.79835	3.3185	121.372	100.755	74.8894	318.029	206.974	151.135	67.3295	58.0455	47.7809	133.938	72.6477	51.3493
21PHAS10_334(+)	CACAGCUUUUCCUUCUCGCGU	0	0	0	0.732968	1.17825	1.12592	0.0470983	0	0	4.58602	6.18351	1.42222	0	0	0.0922411	4.99118	10.067	16.9503
21PHAS10_397(+)	CUCGAGAGGACACUGCUGGCG	0.956115	0.820762	1.19285	0	0.0736407	0.118518	139.223	172.18	152.08	271.155	230.075	872.771	165.953	400.253	406.322	275.751	117.048	341.83
21PHAS10_439(+)	CCUCAAUCCAAAUUAACUCUU	0.318705	0.234503	0.383415	0.0563822	0	0.0592589	27.5054	69.2972	62.563	131.933	85.0059	92.3972	25.3853	15.2488	34.037	50.3697	35.535	59.8245
21PHAS10_80(-)	CCUUGUGAUUGCGAUGUGGUU	0.0398381	0	0.170407	0.78935	0.883688	1.48147	11.1623	22.8023	13.0933	33.6469	34.9472	14.2696	10.5772	45.802	1.47586	8.37968	13.598	10.5247
21PHAS10_164(-)	AAGUUUGCACGGGAUGGGAAC	0.0398381	0.117252	0.426017	0.0563822	0.441844	0.296295	47.3809	82.5038	35.3903	5.31013	6.94776	17.2089	12.6197	44.1881	69.7343	19.461	8.78984	3.26819
21PHAS10_185(-)	UCGCUCGGCCACAAGAACUGC	0.159353	0.117252	0.170407	4.05952	7.87955	8.23699	44.3195	39.9658	29.4189	66.7146	95.1148	58.1216	49.7494	29.8297	0.553447	26.4212	30.201	50.6846
21PHAS10_227(-)	CCUGUUUCUUCGCCCGGACGA	0.0398381	0.117252	0.170407	0.394675	0.957329	0.770366	9.08997	6.47961	0	5.5515	12.6449	10.003	0.291785	9.62788	0	8.70021	7.21218	12.685
21PHAS10_311(-)	ACUUGUGGAAGCACCUUGUGG	0	0.0586259	0	3.32655	7.58499	6.87404	8.76028	0.247313	8.98453	16.3166	10.908	12.0889	25.3853	1.28001	0.368964	13.554	14.3492	0.276965
21PHAS10_332(-)	GCGAGAAGGAAAAGCUGUGGA	0.119514	0.0586259	0.127805	1.29679	1.91466	1.71851	17.6148	14.0474	14.7916	21.7715	14.0692	21.523	0.291785	22.428	16.1422	24.269	23.4396	24.1514
21PHAS10_353(-)	CUAACUCCAAACCCCCACUAC	0.0398381	0.0586259	0	0.620204	0.736407	1.06666	0	0.0494627	0	44.3638	28.4511	19.1052	0.80241	0.166957	0.0922411	14.6988	22.6132	14.236
21PHAS10_374(-)	AUUGGAAAAAAGAAGUGCUCA	0	0	0.0426017	0.845732	1.91466	1.95555	17.0025	32.5464	22.5161	27.9023	29.389	28.5867	0.0729463	0.0556525	7.47153	0.870021	0.0751269	4.98537
21PHAS10_395(-)	CCAGCAGUGUCCUCUCGAGGG	0.0398381	0	0	0	0	0	0.141295	7.91403	0	4.48948	0.382127	14.1274	0.145893	0.111305	7.65601	15.9809	0	4.48684
21PHAS10_416(-)	UGGUAUGGUCGGUACAGCUCG	0.0398381	0	0.0426017	2.1989	3.01927	4.20739	4.42724	2.96776	0.109567	9.02723	5.00239	12.5156	0	0.0556525	9.68532	7.87598	18.331	10.1923
21PHAS10_458(-)	UCCGAGCUGUCACAUACUUAA	0.159353	0.234503	0.340813	0.225529	0.147281	0.296295	109.598	100.31	80.8608	22.6888	17.4736	23.4667	1.02125	17.5305	0.0922411	13.4166	3.15533	8.14277
21PHAS11_223(+)	CAACAUUGAUCUAGAUUGGCU	0.0398381	0.175878	0.213008	1.12764	2.20922	3.25924	20.3936	23.841	18.8456	87.8586	55.9295	55.9408	13.0574	27.6593	0.0922411	14.0577	9.2406	10.4693
21PHAS11_244(+)	CCAAUUGCUACCCCAGUGCCC	0.119514	0.0586259	0	0.394675	0.883688	0.770366	3.24978	10.1399	1.36959	15.5925	14.5556	35.0341	11.9632	32.0558	6.08791	15.0193	20.2843	46.7517
21PHAS11_265(+)	GUUAGCCUCUCACAGAUUCGU	0.0398381	0	0	0.0563822	0.0736407	0.118518	11.021	10.1893	7.99843	11.9237	18.6547	6.49482	10.9419	4.67481	2.58275	8.56284	0.0751269	18.7782
21PHAS11_286(+)	GAUGUCGCAGAUGGCCGUGCU	0.0398381	0.0586259	0.170407	0	0.0736407	0	15.0244	46.1487	34.2398	3.08953	3.50862	10.1452	0.510624	10.8522	17.3413	15.3856	0.450761	19.2214
21PHAS11_307(+)	CUAGUUUAGUUCAGUCUGUGU	0.278867	0.527633	0.468618	1.18403	2.3565	2.72591	64.7602	54.6563	67.384	222.495	179.148	234.62	85.1284	40.2924	49.2567	104.128	71.2203	151.278
21PHAS11_370(+)	CAUCCAGCGCAUCGUCGCGUG	0	0	0.0426017	0	0	0	9.23127	0.148388	6.24535	20.1785	22.5107	28.8237	0.145893	0.0556525	0.0922411	8.83759	10.2173	20.7724
21PHAS11_412(+)	CGUAGGUGUGGCGUGCAACCU	0	0	0.0426017	1.97338	3.60839	3.3185	2.40201	5.88606	0	20.2268	18.8979	36.1245	0.364732	18.3653	0.276723	6.13594	0.0751269	8.7521
21PHAS11_433(+)	CAGGCCCCAACGUAUGGUGAU	0.0398381	0	0.0426017	0.112764	0.294563	0.592589	9.51386	21.4668	12.3811	9.31687	21.8507	33.4697	0.218839	37.4541	21.9534	10.9897	1.35228	3.43437
21PHAS11_221(-)	CCAAUCUAGAUCAAUGUUGCU	0	0	0	2.59358	6.11218	5.39256	0.0941966	0.494627	1.97221	17.2821	16.1535	9.05483	0.364732	8.73744	0.0922411	16.5304	0	10.0261
21PHAS11_242(-)	GCACUGGGGUAGCAAUUGGAG	0.318705	0.351755	0.0852033	0	0	0	51.6668	95.2157	86.6131	39.4398	17.0915	126.388	55.2933	33.0576	84.9541	79.9962	15.5513	51.6817
21PHAS11_263(-)	GAAUCUGUGAGAGGCUAACGG	0.0796763	0.0586259	0.0852033	0	0.147281	0	14.8831	26.5615	2.79397	14.3374	21.9549	12.563	11.7444	0.946092	0.276723	17.0799	1.50254	2.88044
21PHAS11_284(-)	CACGGCCAUCUGCGACAUCAC	0.0398381	0	0.0852033	0	0	0	15.1186	34.7723	23.2831	4.68257	3.16123	8.81779	10.5043	2.83828	0.0922411	4.57906	7.88832	4.98537
21PHAS11_305(-)	ACAGACUGAACUAAACUAGAG	0.318705	0.644884	0.51122	2.5372	6.48038	4.44442	131.451	122.519	130.44	244.025	196.309	89.0786	39.6828	20.981	21.6767	29.1686	58.5238	31.0201
21PHAS11_326(-)	AUCACAUCGUAUGCUCUGCAC	0.159353	0.0586259	0.25561	0	0	0	14.365	17.1141	36.5955	39.1019	67.567	50.6786	33.5553	2.05914	25.2741	48.3549	66.938	44.9791
21PHAS11_368(-)	CGCGACGAUGCGCUGGAUGUC	0.0398381	0	0	0.281911	0.736407	1.06666	4.94532	0.445164	5.25924	15.689	25.9846	15.6445	19.7685	0.0556525	5.53447	16.4846	0	7.20109
21PHAS11_389(-)	CUAAUUUGUCCAAUGUGUGCA	0	0.0586259	0.0426017	1.86061	3.24019	3.49628	4.56853	4.40218	10.5185	3.95846	15.7714	26.0741	0.0729463	0.166957	0	5.12855	1.42741	5.42852
21PHAS11_431(-)	CACCAUACGUUGGGGCCUGAG	0.199191	0.644884	0.51122	0.0563822	0.220922	0.0592589	281.412	320.815	299.996	15.3511	8.82366	66.8919	0.80241	117.705	144.634	7.64703	0.450761	41.6002
21PHAS11_515(-)	GUUCGCUGGAUAAGAUCACUU	0.0796763	0.0586259	0.0426017	0	0	0	9.32546	8.95275	10.2446	22.8819	21.0865	12.3259	0.437678	0.0556525	11.8069	19.0031	66.8629	37.2795
21PHAS12_81(+)	UCACCAGGAAAGUGCUCUCUU	0.0398381	0.0586259	0.213008	2.93187	5.00757	5.51108	46.015	37.839	72.698	59.5218	58.7781	40.3438	11.1608	68.1743	11.9913	16.4388	6.38578	22.9327
21PHAS12_207(+)	CAAUACAAUAUGCUAUCUCCU	0	0	0	1.40955	3.01927	3.19998	5.32211	3.75916	0.0547837	11.9237	13.166	2.5126	0.948302	0.111305	0.368964	3.20534	0.375634	6.64716
21PHAS12_312(+)	UCACCACUCUUGGAGGCUGCA	0	0.0586259	0.0426017	2.93187	5.81761	5.51108	14.1766	18.5485	23.6666	2.99298	7.50358	7.11112	0.145893	9.62788	0.461206	0.0915812	6.61116	1.38483
21PHAS12_375(+)	UAGUGAACACUGAACCGUACU	0.0796763	0	0	3.43931	5.9649	4.85923	9.74935	15.3829	8.65583	2.2206	3.85601	3.46075	11.0149	0.333915	0	0	0.0751269	0
21PHAS12_417(+)	CGACGAGGCAUUAUGUGACCA	0.239029	0	0.0426017	0.902114	0.883688	1.24444	4.47434	5.24304	19.01	110.74	53.9494	64.4267	8.38883	36.2854	12.637	34.6177	17.2041	19.7199
21PHAS12_438(+)	UGCGAGCUGUUGACGAUCGAG	0	0	0	0	0	0	8.52479	0.0989254	6.30013	6.56526	8.54575	4.64593	0	0.111305	12.7293	3.8922	3.9066	6.75795
21PHAS12_226(-)	CGUUAGGUGUAACUGGCAUAG	0.199191	0.351755	0.213008	3.66484	6.18582	6.99256	30.7552	37.097	32.2676	162.635	154.31	234.098	52.8131	39.7915	4.79654	37.823	41.2447	64.4775
21PHAS12_289(-)	GCUCCAUGGCUGUGUAUGUAU	0.0796763	0.0586259	0.0852033	0	0	0	10.9268	12.8603	19.9413	4.53775	6.00981	8.20149	40.5582	19.4227	11.6224	23.5364	3.0802	12.408
21PHAS12_331(-)	CACCGAAUUCUUUAGUAACUG	0.717086	0.879388	1.74667	0.0563822	0.220922	0.177777	229.416	266.653	203.576	783.438	625.368	1294.46	107.888	175.918	144.173	219.429	141.99	239.242
21PHAS12_457(-)	UCUGGUUCCCGCAUAUCCUCU	0	0	0	0	0	0	0.141295	9.34845	4.87575	8.30312	5.41925	6.30519	0.0729463	0.0556525	0.184482	3.4343	7.28731	0
21PHAS13_105(+)	CCCUUCAUCGGACCCUUCGCU	0	0.0586259	0	2.42443	3.46111	3.85183	14.0353	0.0494627	0	6.99972	2.60541	13.9852	21.6651	19.5897	10.7	0.0457906	9.84162	3.9883
21PHAS13_126(+)	GCUGGGCGUUGCAUUUCUGGA	0.0796763	0.0586259	0.170407	0.676586	0.810047	0.948143	28.8242	32.497	54.2359	5.79287	4.44657	14.1274	0.145893	1.94784	1.5681	4.8538	16.002	7.86581
21PHAS13_147(+)	CUAAUGUGGUGGCCGAAGGCA	0.0398381	0	0	1.86061	3.53475	4.56294	0.28259	9.64522	0.602621	15.158	7.46884	12.8	9.9207	0.0556525	3.78189	19.0031	6.91167	15.9532
21PHAS13_210(+)	GCUUCCCCACUCACGUACUGC	0.119514	0.234503	0.127805	0	0	0	68.1512	65.9338	64.2065	18.8751	5.24556	174.934	52.2296	62.5534	136.056	19.1863	0.225381	48.912
21PHAS13_252(+)	CAUUGUGGCGUGGUGUUCGUG	0.278867	0.234503	0.127805	3.49569	4.86028	5.80738	31.8855	37.9873	32.8155	200.096	109.358	175.028	85.0554	41.3498	35.8818	61.451	54.467	64.7544
21PHAS13_273(+)	CAGACAUUAGACCUUUAGGCA	0.836601	0.938014	1.06504	6.08927	9.13144	10.9036	147.088	246.918	139.205	753.315	390.325	711.776	94.3196	219.493	160.5	159.077	95.2609	93.2819
21PHAS13_420(+)	CUUCUGGGAGACUCAUCUGUG	0.159353	0.175878	0.213008	0	0.0736407	0	43.613	17.7076	6.4097	70.3834	61.4529	74.4771	51.2083	45.5794	56.1748	56.7803	44.9259	58.6058
21PHAS13_103(-)	CGAAGGGUCCGAUGAAGGGAU	0	0	0	0.169146	0.441844	0.829625	9.18417	4.00648	0.383486	13.4684	8.44153	13.8904	0	0.0556525	0.276723	5.81541	0	7.31188
21PHAS13_124(-)	CAGAAAUGCAACGCCCAGCAG	0.0398381	0	0.0426017	0.78935	1.10461	1.42221	0.188393	5.19358	0.164351	20.1785	8.64996	10.4296	0.0729463	0	7.65601	16.8052	17.5797	3.9329
21PHAS13_145(-)	CCUUCGGCCACCACAUUAGUC	0.0398381	0.0586259	0.0852033	1.63508	2.87199	2.54813	15.1186	25.8195	5.69751	15.158	13.1313	30.3882	0.218839	62.8317	10.5155	4.12115	29.2244	24.4837
21PHAS13_187(-)	CAAGCUAUUUGGCAGGAAGAG	0.756925	0.469007	0.596423	7.10415	10.3833	11.911	75.7341	75.3317	112.581	356.6	202.354	310.709	32.68	114.422	53.961	71.5707	125.161	63.3696
21PHAS13_208(-)	AGUACGUGAGUGGGGAAGCCA	0.0398381	0	0	0.112764	0	0.177777	6.07568	15.3334	9.4228	2.75161	5.87086	42.5245	0.583571	58.8803	11.5301	0	0.0751269	14.5684
21PHAS13_271(-)	CCUAAAGGUCUAAUGUCUGCA	0.358543	0.293129	0.298212	4.62334	6.18582	7.76292	29.7661	53.8154	36.486	229.108	149.933	160.759	51.7919	95.7223	36.8964	100.51	34.4832	65.9177
21PHAS13_292(-)	CUUCCCUUGCCACUUGCUCUG	0.199191	0.527633	0.383415	0	0	0.0592589	5.27501	6.08391	19.0647	232.874	218.16	152.889	58.2841	43.6872	38.0033	86.59	129.819	134.162
21PHAS13_313(-)	CGGGCAGAGCAGGCGUGAGAA	0.0796763	0	0.0426017	0	0.0736407	0.177777	6.07568	7.66672	10.6828	37.3158	7.74675	28.4445	11.0878	0	0.276723	0	7.13705	0
21PHAS13_376(-)	ACCGAUUAGAGCAGUGGAACC	0	0.0586259	0	0.732968	1.10461	1.59999	13.423	5.68821	0	20.9509	17.6473	2.79704	0.510624	21.8714	0	0	0	0.055393
21PHAS13_418(-)	CAGAUGAGUCUCCCAGAAGAG	0	0	0.0426017	3.04464	5.37577	5.57034	8.14801	9.64522	8.87497	20.4682	20.8433	14.3645	15.9023	0.22261	10.331	20.3768	8.9401	6.42559
21PHAS14_81(+)	GCUUCGGGAAUUUCAACUCAA	0.119514	0.117252	0.0426017	0	0	0	8.2893	17.0152	4.49227	0.0482739	1.73694	3.55556	0.145893	12.1322	0	8.10494	0.0751269	0
21PHAS14_123(+)	AUCUGGCAUGCUAUCCCUGGC	0.0398381	0.0586259	0.340813	0	0	0	43.3304	17.3614	29.0354	0.0965479	0.486343	13.8904	13.4951	0.111305	0.645688	4.76222	11.3442	11.134
21PHAS14_144(+)	AGGGCUGGCUAUGGUCGAUGA	0.0398381	0.0586259	0.0426017	0	0	0	19.169	29.183	32.7059	6.03424	2.25802	36.0771	0.291785	64.3343	40.7706	9.47865	1.27716	48.6351
21PHAS14_312(+)	GACGCUUCCAAUUCCCUCCUC	0	0.0586259	0	0	0	0	0	0.0494627	1.75308	2.79989	2.18854	4.88297	2.55312	0	11.4379	11.814	14.8751	0
21PHAS14_333(+)	CGACCAGCUGCAGAAUAACUC	1.47401	1.8174	1.83187	0	0	0	132.488	132.065	120.579	1365.62	1003.92	601.364	304.405	189.051	97.3144	278.819	441.596	341.609
21PHAS14_354(+)	UCUUUCUAUGACUUGAUGCCA	0.0398381	0	0	0.112764	0.589125	0.651848	4.28595	4.35272	2.08178	6.03424	6.3572	2.5126	0.218839	21.5932	23.2448	3.93799	0	2.54808
21PHAS14_396(+)	AUGGUGAUAUAUAUGGAUUGU	0.0398381	0	0.170407	0.676586	1.76738	1.24444	41.0226	32.9421	39.0608	6.03424	7.53832	8.8652	11.8903	15.1375	3.50516	11.0355	7.96345	5.92705
21PHAS14_100(-)	CAUUUUCUCCACUCAUAUCUU	0	0.175878	0.0852033	0.225529	0.368203	0.177777	0	0.0494627	5.53316	35.2883	32.9671	13.1319	32.68	10.0174	0.184482	10.0281	11.269	19.7199
21PHAS14_142(-)	AUCGACCAUAGCCAGCCCUGC	0	0.0586259	0.0852033	0	0	0	44.084	26.512	34.4042	4.68257	5.21082	47.5971	0.218839	26.6575	31.4542	0.183162	0.150254	20.2738
21PHAS14_184(-)	GGACGAGGUGAGGAGCUCCAC	0.0398381	0	0	0	0	0	11.021	4.89681	9.53237	0	0.0694776	2.70223	0	0.111305	0	0	0.0751269	8.97367
21PHAS14_226(-)	CGGAGGUAUAGGAGCAUGCUC	0	0	0.127805	0.0563822	0.0736407	0.0592589	6.54666	24.7808	28.871	26.4058	26.1236	49.9201	45.0079	42.1289	41.9697	29.077	4.65787	24.2621
21PHAS14_268(-)	CAUUAUCAGUGGAAAAGGCAC	0	0	0	0.225529	0.662766	1.36296	0.141295	13.9485	0.0547837	22.737	10.3522	19.3897	13.568	0.0556525	11.2534	10.6234	8.9401	1.21865
21PHAS14_289(-)	CAUUUGGAGAACUGCCAACAA	0	0	0.0852033	0.169146	0.589125	0.296295	3.24978	0	2.79397	26.5989	31.5776	32.0949	0	0	0.184482	1.14477	6.38578	12.5742
21PHAS14_310(-)	GGAGGGAAUUGGAAGCGUCCA	0.0398381	0	0	0	0	0	3.43818	6.57854	2.08178	2.79989	0.138955	8.43853	4.96035	24.1532	0.0922411	2.38111	0	0.609323
21PHAS14_373(-)	CUAUCUGCACUCUCCCCUUUG	0.159353	0.0586259	0.213008	0.112764	0	0	14.1766	10.7334	9.47759	107.265	93.9685	69.3571	81.8458	51.6455	66.0446	31.4124	66.8629	56.7779
21PHAS15_852(+)	CGAAUAGUGAAUCGCCCGCUA	0	0.117252	0.0852033	1.01488	0.957329	1.24444	8.47769	0.0989254	0.821756	14.6753	11.7417	7.44297	0.291785	22.094	5.71895	6.13594	0.826396	8.64131
21PHAS15_894(+)	GCUUGUCUGUUCUGUUCCGGU	0.597572	0.99664	1.15025	0	0	0	115.673	144.283	107.65	479.746	439.724	271.977	241.817	421.901	218.058	356.984	286.91	194.651
21PHAS15_915(+)	UCCUGUUAAGUGUGCAAGCUU	0	0	0.127805	0	0	0	18.7451	5.09466	1.20524	3.62055	1.98011	6.16297	0	0	0	0	4.80812	0
21PHAS15_978(+)	AGCGAGGAAAACAACAACGAG	0	0.0586259	0.213008	0	0	0	48.1345	32.7938	40.4304	32.1504	17.2304	13.7956	0.583571	19.2001	0.276723	13.4166	0.901522	21.1047
21PHAS15_1020(+)	CAGCAACUUACCAGACAUCAU	0	0.175878	0.0852033	0	0.0736407	0	6.49957	6.33122	9.53237	79.7003	88.5492	64.5216	25.4583	65.2247	22.968	30.2218	26.8954	19.8861
21PHAS15_1041(+)	CACCUUGAUUACGAUGGAGCU	0.0398381	0.117252	0.213008	0	0	0	25.2447	6.43015	7.77929	13.1305	53.8451	18.3941	1.45893	27.7149	23.706	23.0327	18.4812	29.6353
21PHAS15_829(-)	CUUUGGGGUUGUCACCGUCUU	0	0	0	0.902114	1.47281	1.42221	2.07233	0	0.0547837	12.1168	15.563	18.4889	12.6197	16.974	0	5.67803	0.375634	3.26819
21PHAS15_871(-)	UCCUCGCUAGCUUUCAUCUUA	0	0	0	0	0	0	0.941966	4.15487	4.32792	0.289644	7.4341	7.96445	11.3796	0	0.0922411	0.274744	0	0
21PHAS15_892(-)	CGGAACAGAACAGACAAGCCG	1.87239	1.5829	1.10764	0	0.0736407	0	95.1857	36.1572	72.698	875.448	1383.58	1217.61	128.969	199.57	80.711	296.952	173.919	300.286
21PHAS15_934(-)	CUUCCCCACUCAACCAUGCAA	0.119514	0.117252	0.213008	0	0	0	5.08662	17.3119	24.5431	98.5754	97.3381	80.5453	28.522	0.333915	6.7336	65.2058	70.7695	100.317
21PHAS15_955(-)	GAUGCACUGGAGAGAACACGG	0.0796763	0.234503	0.383415	0	0	0	86.7551	80.8715	84.093	26.5989	17.0568	75.5201	66.3812	45.9133	45.9361	63.0994	101.421	51.7371
21PHAS15_976(-)	CGUUGUUGUUUUCCUCGCUUU	0.0398381	0	0.0426017	0	0.0736407	0	4.47434	4.84734	3.94443	25.1025	39.1506	36.9304	0	4.89742	10.331	13.3709	17.8051	43.2066
21PHAS15_997(-)	CGAUUUUUCAUUCUCCUUUCU	0	0.0586259	0.0852033	0.394675	0.662766	0.296295	0.0941966	4.30325	5.0401	15.4477	49.0859	28.8711	5.90865	24.8767	12.8215	17.0341	1.27716	9.08446
21PHAS15_1018(-)	GAUGUCUGGUAAGUUGCUGUA	0.0796763	0	0.0426017	0	0	0	15.354	4.05594	27.5014	8.06175	18.0989	12.563	1.31303	0	0	0.0457906	0	0.055393
21PHAS15_1060(-)	AAGGAGAGGGGCCUUCAAGAG	0	0	0.0852033	0	0	0	20.8645	18.7464	4.93054	0.0482739	0.798992	5.0726	0	0	18.0793	4.35011	0	4.98537
21PHAS15_1123(-)	UGGCGACGAGCUGACGAUCCA	0	0	0	0	0	0	4.61563	14.542	2.52005	9.99271	9.55317	13.6534	2.77196	0.0556525	0	0.0915812	0	0
21PHAS15_1165(-)	AUGGUACUUCCUUUCGCGGAU	0	0.175878	0	0	0	0	5.79309	0	6.57405	0	0.416866	4.02963	0	7.23482	0.0922411	4.3959	0.0751269	11.411
21PHAS16_132(+)	UAAUCAGGAGAUGGCAGCACG	0	0.117252	0.170407	0	0	0	70.412	99.8157	56.2629	23.0749	8.51101	8.8652	12.255	22.5393	5.62671	7.55545	6.01015	4.48684
21PHAS16_237(+)	CAGCCAGAGGUGGUGGCACAG	0	0	0.0426017	0	0	0	0	0.0494627	0.0547837	22.3991	50.9271	44.0415	7.07579	0.111305	0.0922411	11.5392	7.66294	17.9473
21PHAS16_258(+)	CGACAGGGCGACAAGGGGUUU	0	0.175878	0.0852033	0.0563822	0	0	2.02523	0.346239	0	26.3093	18.4116	24.8415	4.30383	45.6907	5.44223	11.9513	6.01015	10.4139
21PHAS16_321(+)	GGAUGAAACUGUAAGGCGUAU	0.0398381	0.117252	0.298212	0.112764	0.294563	0.177777	41.8233	53.1724	55.2768	23.4129	26.1583	9.95557	16.34	34.8385	11.0689	19.1863	43.5736	32.9589
21PHAS16_363(+)	CACGCAUCUCAUCGCCGUCUG	0	0.0586259	0	0	0	0.0592589	0	1.33549	0	9.46169	7.71201	11.8519	22.1757	25.9897	10.2388	0.0457906	7.36243	23.4313
21PHAS16_426(+)	CAGCUUUGCACCAGUAUGGUA	0.0398381	0.0586259	0.127805	0.507439	2.13558	1.71851	9.27836	7.86457	5.42359	32.1987	18.7242	32.5689	8.68061	19.3671	0.276723	15.2941	8.56446	11.9649
21PHAS16_468(+)	UUGCAUCGGUAGAGCCUCUAG	0	0	0.0426017	0.112764	0.294563	0.355554	23.0782	9.942	0	2.2206	4.23813	3.41334	0	0	0.0922411	0	6.76142	4.98537
21PHAS16_151(-)	CAUGUCCCCUCAAUGUGUCCG	0.239029	0.351755	0.298212	0.112764	0.294563	0.592589	8.99577	13.9485	8.21756	167.704	197.837	185.458	33.0447	100.008	45.1059	125.375	110.512	65.0314
21PHAS16_172(-)	CGUUCUCACGCGGUCAGUUUA	0	0.117252	0.0852033	0	0	0	9.08997	10.9807	1.36959	35.4331	55.1652	31.9526	42.8924	0.333915	0.276723	26.6959	16.6782	52.3464
21PHAS16_214(-)	CAUCUCGGUGAAACCACGCGA	0.0398381	0.0586259	0	0	0	0	0.0470983	5.29251	7.12189	25.1507	38.8032	34.7497	0.218839	17.3079	12.637	32.0992	0.450761	3.48976
21PHAS16_256(-)	ACCCCUUGUCGCCCUGUCGCU	0	0	0	0	0	0	3.06139	5.4409	11.5046	0	0	3.98223	0.0729463	0	34.5904	0	0	4.7638
21PHAS16_277(-)	CUAGUAGCCGAAGCAGGGAAA	0.0398381	0.0586259	0.0426017	0.0563822	0.147281	0.237036	4.38014	0	4.16356	15.7373	34.4956	15.9289	7.14874	16.4175	11.0689	2.15216	0	25.8685
21PHAS16_487(-)	UGUGUGUGGUGAAUUUUGGCU	0.0796763	0.117252	0.170407	0.169146	0.294563	0.592589	4.19175	25.5227	20.763	29.4471	15.7714	23.6563	11.0878	16.1392	11.5301	16.9425	13.2223	4.15448
21PHAS17_102(+)	GCACCAGGACUAUAGCUUCAU	0.0398381	0	0	0	0	0	25.1505	2.22582	9.36802	0.0482739	0.86847	7.06371	17.5801	20.7027	0.553447	10.2113	6.83655	4.20987
21PHAS17_291(+)	UCCCUCGAAUGCGCCGCUCAA	0	0	0	0.0563822	0.368203	0.177777	0	0	1.36959	5.21359	4.48131	6.63705	0.0729463	1.83653	11.1612	0	8.86497	3.9329
21PHAS17_354(+)	UUGCAUCGUAGUGGUUUGUGG	0.0398381	0	0	0	0	0	15.9663	19.7851	8.38191	1.78614	18.62	11.5674	0	0.0556525	0.0922411	0.0915812	3.45584	0.55393
21PHAS17_375(+)	UGCGGGUCGGGAUCACUGGAU	0	0	0.0852033	0	0	0	11.6333	8.06242	0.109567	13.9029	11.1512	9.43409	0.364732	17.4192	13.1905	0.503697	0	2.3819
21PHAS17_417(+)	CAUCCCCGCGCUGGCUGCCGC	0.0796763	0.175878	0.170407	0	0	0	2.92009	7.12263	9.0941	69.3697	56.9716	69.926	74.4782	67.0056	82.1868	79.8588	69.9431	53.0665
21PHAS17_522(+)	GAGACAAGAAAACCAAUACUA	0	0	0	0	0	0	2.26072	4.1054	8.21756	10.8134	15.1114	1.42222	0.0729463	0	0	0.0915812	6.1604	0
21PHAS17_184(-)	CAAGACCAUCCAUGGCGGACC	0.0398381	0	0	0	0	0	0.329688	1.58281	21.8587	19.5509	9.37948	17.7778	18.0177	28.7167	15.0353	7.3265	8.86497	4.81919
21PHAS17_205(-)	CAACCCAGGAGAGUGCAACCU	0.358543	0.527633	0.852033	0	0	0	30.2371	47.1379	50.401	581.218	273.915	250.217	78.855	77.023	52.1162	112.508	130.27	112.171
21PHAS17_247(-)	CUGCCCGAGGGAGAUGCAGAG	0	0	0.0426017	0	0	0	0	0.0494627	5.0401	37.4123	22.1286	21.8548	0.145893	0.278262	10.9767	10.6234	7.36243	6.81334
21PHAS17_268(-)	CCUCCUAGAGGACUUCCCUGG	0	0	0	0	0	0	10.55	6.628	0.273919	12.3099	5.87086	15.36	0	19.0888	10.8845	7.05175	14.1239	45.4223
21PHAS17_310(-)	CAAUGGAUAGCAUGUGGAGUU	0.278867	0.70351	0.468618	0	0	0	47.428	56.7832	39.8278	396.57	335.716	321.66	83.0129	19.2001	22.0456	139.066	80.9116	106.465
21PHAS17_373(-)	CCAGUGAUCCCGACCCGCACC	0	0	0.0426017	0	0	0	10.2203	5.29251	9.58715	0.965479	2.46646	7.20594	0	0.0556525	13.9284	0	0.0751269	0.055393
21PHAS18_81(+)	GCAUAGGGAAUUUACGUGUGG	0	0	0	0.507439	1.54645	2.19258	13.2346	4.1054	0	0.193096	2.91806	7.44297	0	1.00174	0	3.93799	0	4.26526
21PHAS18_102(+)	GUACUCAUAGUGCUCAUCCAU	0	0	0	0	0	0.0592589	4.70983	5.14412	0	4.73085	5.76664	6.87408	0.0729463	0	0.276723	10.3487	0	0
21PHAS18_144(+)	UACGAUCGCCAAGGCACGGCA	0	0	0	0	0	0	5.5576	6.72693	5.97143	1.83441	6.07929	2.79704	0	0	0.276723	5.31171	0	0
21PHAS18_165(+)	CGCCUAAUCGGGGAAAUGCUC	0.119514	0.117252	0.0852033	1.12764	1.62009	1.89629	0	6.2323	13.2029	93.1204	150.801	99.8875	1.53187	17.141	0.83017	45.1953	16.3777	58.5504
21PHAS18_207(+)	UACGGAGAACCAUCGACACUC	0.0398381	0	0.0852033	10.3743	16.2009	17.6592	39.28	41.2519	38.8965	6.80663	9.90056	12.3259	12.9844	1.78088	13.0982	0.0915812	5.93502	0.055393
21PHAS18_270(+)	UUGCAGUAGUCGAAUCGGCCG	0	0.0586259	0	2.98825	5.52305	5.51108	8.3364	18.6969	10.0254	6.08252	0.382127	7.39557	0.291785	8.12526	0	0.228953	0	0
21PHAS18_291(+)	GCUUCGUCGAUCGAUGCUGGU	0	0	0.0426017	0	0	0	15.1657	9.69469	2.84875	4.58602	7.50358	0.711112	0	0.0556525	4.51981	5.76962	23.7401	11.6879
21PHAS18_354(+)	AUCCUGCUAUCACUAUCCGCU	0	0	0	0	0	0	0.659376	5.29251	0	6.71008	8.33731	9.43409	14.8811	0	3.50516	13.1419	6.1604	8.25356
21PHAS18_184(-)	CUUUGUGCUAGAGCUGUGAGA	0.0398381	0.0586259	0	0.78935	1.91466	2.0148	13.5643	23.7916	18.5169	4.58602	7.22567	7.15853	0	0.556525	0	4.99118	0	0
21PHAS18_247(-)	CACACUGCUGGCUGGGCACUC	2.58948	3.4003	3.53594	3.72122	6.7013	7.11107	467.733	482.558	489.602	1403.76	854.227	1679.41	629.016	767.503	822.791	430.615	482.239	560.079
21PHAS18_289(-)	CAGCAUCGAUCGACGAAGCCG	0	0	0.0426017	0	0	0.0592589	0.56518	6.38069	6.57405	12.6478	21.7465	29.5823	14.8081	20.2575	0.461206	12.8214	19.8335	6.70256
21PHAS18_352(-)	CGGAUAGUGAUAGCAGGAUUC	0	0.117252	0.170407	1.18403	1.9883	1.83703	20.8174	25.7206	8.98453	61.1631	81.7751	46.9334	39.1722	35.4506	32.8378	38.1894	32.2294	44.3698
21PHAS18_394(-)	AGUUGAAGAAAGAGGACCCUG	0.119514	0.117252	0.298212	6.14565	9.13144	10.6074	67.8215	87.4995	68.644	35.5296	48.9817	31.9526	9.26418	21.2592	45.6593	46.569	34.2579	31.4632
21PHAS19_102(+)	GCACCAGGACUAUAGCUUCAU	0.0398381	0	0	0	0	0	25.1505	2.22582	9.36802	0.0482739	0.86847	7.06371	17.5801	20.7027	0.553447	10.2113	6.83655	4.20987
21PHAS19_123(+)	CCAGACAAAAUCCGUUCUUUG	0	0	0.0426017	2.36805	3.60839	4.74072	0.0470983	0	0.0547837	7.82038	4.62026	11.52	11.5985	0	0	0	0	8.25356
21PHAS19_186(+)	UCCGCCAUGGAUGGUCUCGAG	0	0.293129	0.25561	19.7338	36.3785	38.8739	34.2876	52.3315	38.5678	26.1645	36.1631	38.0208	24.7288	4.22959	29.2404	13.8746	28.9238	12.9066
21PHAS19_480(+)	UUCCUGGAUACUAUUGUUGAU	0.0398381	0	0.298212	0.281911	0.441844	0.177777	54.3043	52.5294	55.8794	4.82739	5.07187	4.21926	0.364732	38.9011	0.276723	0	2.62944	0.055393
21PHAS19_184(-)	CGAGACCAUCCAUGGCGGACC	0	0.0586259	0	0.225529	0.736407	0.651848	11.0681	23.6432	21.6944	13.1788	9.97004	16.0711	0.437678	40.515	43.4456	19.9647	7.51269	8.64131
21PHAS19_205(-)	CAACCCAGGAGAGUGCAACCU	0.358543	0.527633	0.852033	0	0	0	30.2371	47.1379	50.401	581.218	273.915	250.217	78.855	77.023	52.1162	112.508	130.27	112.171
21PHAS19_247(-)	CUGCCCAAGGGAGAUGCAGAG	0	0	0.0426017	0.394675	0.441844	0.533331	0.141295	0.692478	0	8.64104	13.0271	9.48149	0.0729463	0	0	0	4.43249	0.055393
21PHAS19_268(-)	CCUCCUAGAGGACUUCCCUGG	0	0	0	0	0	0	10.55	6.628	0.273919	12.3099	5.87086	15.36	0	19.0888	10.8845	7.05175	14.1239	45.4223
21PHAS19_310(-)	GUUGGUUCGCGCUGUAGAGUU	0	0	0	0.451057	0.883688	0.888884	5.79309	13.0581	10.7924	4.48948	9.27526	22.8978	2.48018	21.5375	21.3077	23.1243	10.067	21.3817
21PHAS19_331(-)	AAUGCAUGCACUGUAGCAGGC	0.0398381	0.0586259	0	0.676586	0.883688	1.89629	1.13036	0.0494627	8.54626	16.3649	8.92787	12.0415	0.0729463	20.4801	0.0922411	0	0	3.9329
21PHAS19_457(-)	UCCUCCUCUCGGUCUCCAUUC	0	0	0	0.169146	0.441844	0.118518	0.0470983	3.90755	1.15046	8.39967	12.7491	7.06371	19.1119	0	0.0922411	12.1345	8.41421	5.98245
21PHAS19_520(-)	CUAUCAAUUUCACAUUCGGUC	0.0398381	0	0.0426017	0.112764	0	0	0	0.0989254	2.41048	2.07578	7.4341	5.02519	0.145893	0	0.0922411	5.44908	8.33908	8.86288
21PHAS20_105(+)	GAUAGAGGAGACAUGACAGGU	0.0398381	0.0586259	0	0	0	0	30.8494	22.1593	22.5161	15.8339	3.99496	3.55556	0.364732	25.9897	13.006	4.80801	0.0751269	7.81042
21PHAS20_168(+)	AUUAGUACUUGCAUGGCCUCG	0.119514	0.117252	0.127805	15.8998	30.0454	33.4813	17.8503	14.9872	32.5963	28.723	43.1803	33.043	23.6346	30.8871	26.7499	12.684	11.269	10.3031
21PHAS20_189(+)	AGAAGUAUAUUUGCCCCUCUG	0	0	0	3.04464	6.48038	5.74812	0	0	0	5.59978	13.3744	6.44742	0	0.0556525	0	0.0457906	0	9.80457
21PHAS20_210(+)	AGGCAGCUGUCACGGUGGGUA	0.0398381	0	0.127805	0	0.147281	0.0592589	13.4701	14.4926	14.5177	0	0.173694	17.8252	0.583571	35.6176	50.6404	0	0.225381	6.09323
21PHAS20_294(+)	CACAGGGAGAUGGAGGAGGAG	0.0398381	0.0586259	0	0	0	0.118518	0.0470983	0	0	22.9301	1.91063	12.3259	0	0.111305	2.30603	2.47269	7.21218	0.498537
21PHAS20_336(+)	UUGCCAAACAUGUAUUCUCAC	0.0796763	0.175878	0.25561	7.72436	13.108	14.3999	112.753	155.412	131.755	16.3649	12.8534	24.2726	0.656517	35.5063	8.94739	0.0457906	6.91167	4.04369
21PHAS20_103(-)	CUGUCAUGUCUCCUCUAUCUC	0.318705	0.410381	0.340813	1.18403	3.24019	2.37036	17.3322	28.1443	38.0199	305.333	274.61	207.882	31.5858	104.237	54.9757	91.9475	113.517	102.643
21PHAS20_208(-)	CCCACCGUGACAGCUGCCUCA	0.0398381	0.0586259	0.127805	0.0563822	0.220922	0.0592589	20.4407	22.6044	16.7638	63.8182	45.2299	44.1838	2.77196	7.51309	10.9767	7.00596	7.58781	25.2038
21PHAS20_229(-)	ACAUCUUCCCUUGCGUUCCUA	0	0	0	0	0	0	0	0.0494627	3.61573	1.25512	1.49377	6.30519	12.7656	0.0556525	0	5.08276	17.8051	13.1281
21PHAS20_250(-)	UCCUCCGUUUGGCAAGAACAC	0	0	0	0.676586	1.69374	1.54073	11.5391	13.3549	0.0547837	22.5922	15.0766	8.8652	9.9207	35.5063	3.96637	0	0.0751269	31.4078
21PHAS20_376(-)	CGACAGCUACGAGCCCACAAA	0	0	0	0	0	0	0.0470983	9.942	0.821756	17.1855	12.4365	7.01631	0.0729463	0.0556525	0	4.35011	0.0751269	0.055393
21PHAS20_460(-)	UAAACCGCACCGUAGCAUUAG	0	0	0	0	0	0	8.66609	6.82585	4.65662	4.19983	2.70963	0.0948149	0.0729463	14.8592	4.51981	0	0	0
21PHAS21_260(+)	UGAUCAGAAAGGCAUUUAGAA	0	0	0	0	0	0	4.42724	2.96776	9.36802	2.26888	1.2506	4.02963	12.1091	0	0	4.02957	0	0
21PHAS21_386(+)	CCGCGCCUCCAAUCUCUGCUC	0.0398381	0.117252	0.0852033	0	0	0	4.38014	18.4496	7.12189	81.2933	74.2021	69.3571	41.1417	0.22261	38.5568	27.3828	30.4264	36.4486
21PHAS21_512(+)	GAGGCAGAAGAACCAUCCGGU	0.557734	0.234503	0.553822	0	0	0	107.196	112.973	191.798	62.8527	53.9146	129.422	122.842	0.89044	199.886	154.543	159.795	131.448
21PHAS21_533(+)	CGUCGUGAUGGGGAUAUCUCC	0.0398381	0	0	0	0	0	7.91251	0.0494627	0	3.42745	1.42429	7.20594	10.7231	0	8.39394	1.969	14.4244	1.551
21PHAS21_279(-)	CGACAAUGUGCAUCUCAUCUU	0.199191	0.175878	0.25561	0	0	0	17.2851	0.395701	5.42359	372.337	342.455	254.199	119.048	1.50262	32.0077	111.271	134.026	55.0053
21PHAS21_321(-)	GAUCACAAAUAUGCAGGGCAG	0.0398381	0	0	0	0	0	3.24978	15.185	9.47759	11.1513	5.52347	6.63705	0.875356	0	0.0922411	2.79323	1.87817	0
21PHAS21_342(-)	CAUCUUCUUUCAUUCUGUCAA	0.119514	0	0.0426017	0	0	0	0.188393	6.28176	0.0547837	20.613	22.9276	28.0652	15.9752	0	0.83017	7.69282	0.450761	9.13985
21PHAS21_384(-)	GCAGAGAUUGGAGGCGCGGCA	0	0.0586259	0.0852033	0	0	0	10.7855	11.6237	28.7615	2.31715	2.98754	28.4919	0	0.166957	36.8964	6.77701	0.0751269	18.1135
21PHAS21_405(-)	UGCUACUAACAUUUUGGAUGA	0.0796763	0	0.0852033	0	0	0	8.47769	16.7184	13.7507	10.041	30.6049	15.36	9.84775	0.0556525	12.1758	15.2483	3.15533	0
21PHAS21_426(-)	CCAGCUUUCUCGCAAACUCUC	0.278867	0.586259	0.25561	0	0	0	10.7384	9.74415	4.98532	332.849	416.935	223.147	163.254	0.66783	47.8731	171.898	141.464	109.623
21PHAS21_468(-)	ACCGAGGACUGCAUUUCGUGU	0.278867	0.469007	0.724228	0	0	0	225.365	222.978	204.891	42.6742	60.1329	107.947	122.842	0.66783	35.0516	68.0906	58.8243	30.4108
21PHAS21_531(-)	AGAUAUCCCCAUCACGACGAC	0.0398381	0.0586259	0.0426017	0	0	0	6.16988	10.4366	0.43827	4.6343	2.25802	16.3082	12.8386	0.111305	1.01465	33.6561	39.8172	2.82504
21PHAS21_573(-)	UGCUUCGGGGCUUGCAGAGAA	0.119514	0.175878	0.127805	0	0	0	28.9184	64.895	44.2653	48.9015	49.7112	74.4771	14.1516	0.278262	24.8129	49.6828	36.5868	31.7956
21PHAS21_594(-)	UGUAGCUCGAGAUUUUAACUU	0.0796763	0.117252	0.340813	0	0	0	129.662	117.919	105.075	29.254	37.101	30.5304	25.8959	0.278262	4.24309	10.8982	6.46091	0.664716
21PHAS22_81(+)	CCAUACUUAGUCCAUCCCUAG	0.119514	0	0.0852033	1.35317	2.28286	2.54813	10.3145	20.0818	11.0115	117.74	68.7828	83.5794	13.568	32.668	0.461206	32.6487	17.6548	41.9879
21PHAS22_102(+)	AAGCUCAUUUUUCUCACCCUC	0	0	0	0	0	0	0.0941966	14.8883	3.99921	2.12405	13.7913	0.663705	10.1395	0	0.368964	10.2113	0.676142	16.1748
21PHAS22_144(+)	GAGGAGAAACUCACACUCGAA	0	0	0.0852033	0	0	0	31.3675	4.55057	21.1465	10.2341	7.32989	5.12001	0	0.0556525	0.184482	3.52588	8.26396	6.86874
21PHAS22_186(+)	CAAAUUUGGAGACCUUUAGUC	0	0	0	0.169146	0.883688	0.711107	0	0	0	8.44794	14.7987	2.22815	0	0	0	4.02957	0	3.2128
21PHAS22_207(+)	CCAAACCAUGCGCACGCCAAA	0	0.117252	0.0426017	0.112764	0.220922	0.0592589	0.800671	0.0494627	0	6.56526	8.19836	8.15408	11.3796	17.5305	0	3.29692	13.1472	14.1252
21PHAS22_270(+)	CUUCGGAUCAAACUCGCACCA	0.0398381	0.410381	0.25561	0.0563822	0	0	5.4634	2.81937	0.164351	84.6725	109.149	106.003	4.52267	1.39131	15.1275	56.643	22.1624	86.4685
21PHAS22_291(+)	CCAGCUGUGUUUGUUGUGCGG	0	0.0586259	0	0.620204	1.91466	1.12592	1.36585	3.21507	0	29.254	54.3662	27.4963	0.0729463	0.111305	0.553447	5.3575	7.66294	20.3292
21PHAS22_312(+)	AUGGACUGAAGUAGACGUGGA	0.0796763	0.0586259	0.0852033	0.958497	1.47281	1.65925	5.4634	2.67098	23.5022	37.6537	66.8027	42.9986	8.16999	13.1896	18.9094	47.5306	8.48934	44.3698
21PHAS22_396(+)	CCACAUGUGCUUGUUUACCGG	0.159353	0.234503	0	0.78935	2.3565	2.37036	5.6047	6.38069	11.7785	61.0183	83.929	77.8905	33.4094	91.3814	16.4189	38.6473	59.6507	47.0287
21PHAS22_438(+)	UCGGAUCCAGGUAGCCACAAG	0	0.0586259	0.170407	0	0	0	10.6913	15.9764	19.7221	23.0749	31.8207	20.6222	23.9993	29.1062	10.7	6.3191	13.0721	17.3934
21PHAS22_501(+)	AACUAGAGAGGGCUCAGCAGC	0	0	0	0.0563822	0	0.237036	5.5105	0.247313	4.7114	0	0.173694	3.08149	14.0057	0	29.4249	0	0	0
21PHAS22_522(+)	CUGACAAUGGUGACUACGAGU	0.0398381	0	0	0.338293	1.03097	0.533331	0.0470983	5.09466	4.76619	6.75835	6.56563	7.11112	9.77481	18.1427	0	4.02957	0	0
21PHAS22_79(-)	AGGGAUGGACUAAGUAUGGUU	0	0.117252	0	0.507439	1.39917	1.24444	8.4306	3.95701	11.2307	14.6753	7.81623	0.711112	0.0729463	16.8071	0	3.93799	0	0
21PHAS22_205(-)	UGGCGUGCGCAUGGUUUGGGA	0	0	0	0.169146	1.03097	0.888884	5.03952	0.0494627	7.61494	11.0547	9.06683	7.77482	0.0729463	10.9079	30.0706	3.20534	2.77969	3.04662
21PHAS22_247(-)	CAGCGGUUGCUGCAUGGCGCG	0	0	0.0426017	0	0.147281	0.0592589	2.6846	6.52907	5.69751	12.9374	5.52347	14.7911	0.0729463	0.0556525	0	4.62485	0	5.04077
21PHAS22_310(-)	CACGUCUACUUCAGUCCAUCC	0	0	0.0426017	0.902114	0.810047	0.829625	6.07568	0.840866	0	10.8616	13.6523	9.48149	0	14.6366	0.0922411	18.0415	6.91167	11.8541
21PHAS22_352(-)	AGACACUGGCGGAGACCUCUA	0	0.175878	0.0426017	0	0	0.0592589	18.1799	22.9507	7.77929	3.57227	0.173694	24.1304	8.60767	0.0556525	29.9784	6.59385	7.81319	13.9036
21PHAS22_436(-)	UGUGGCUACCUGGAUCCGACG	0	0	0.0426017	0	0	0	3.72077	9.84307	16.9282	5.16531	2.18854	1.80148	0	1.72523	0	0	6.31066	0.110786
21PHAS22_520(-)	UCGUAGUCACCAUUGUCAGGC	0	0.0586259	0.0426017	0.732968	3.31383	3.73331	5.74599	1.78066	8.21756	14.4339	16.7094	25.5052	0	0	0.0922411	5.26592	11.4944	1.49561
21PHAS23_279(+)	UGCACAGAACCGAGACGAGCC	0.995953	1.64152	1.15025	0	0	0.0592589	245.571	204.726	273.864	488.243	474.775	478.673	263.263	294.68	280.044	256.748	263.545	211.989
21PHAS23_363(+)	CCCUCGUACCUUGAUGCACUA	0.358543	0.351755	0.937237	1.12764	1.62009	3.3185	64.0066	36.9981	89.681	247.066	213.4	305.968	118.1	155.159	108.476	86.4984	92.9319	110.011
21PHAS23_447(+)	GGACAUAUAUAGCUCUGCUGU	0	0	0	0	0	0	16.767	18.8453	56.3177	8.39967	9.72687	8.39112	37.1297	45.4124	13.375	17.3088	0.0751269	20.0523
21PHAS23_489(+)	CAUUGAAACUGACAGUCGGAG	0	0	0	0	0	0	4.99242	11.4753	5.36881	31.2815	34.9125	41.9082	23.6346	1.11305	0.461206	20.2394	17.0538	13.7929
21PHAS23_510(+)	UCCGUACCGUAUUCCAAUUGA	0	0.0586259	0.127805	0	0	0	43.8485	61.3832	33.9111	39.826	28.8679	37.1675	1.24009	36.8976	4.98102	4.25853	24.7919	16.4517
21PHAS23_552(+)	ACCGAUGGAGUGAACACCGAA	0	0.0586259	0.0426017	0	0	0	11.3036	25.0776	11.6689	2.12405	1.00743	3.55556	0.0729463	15.4714	0.368964	0	0.150254	9.69378
21PHAS23_214(-)	CAUCAAUCACACUGCAAUCUG	0.119514	0.234503	0.213008	0	0	0	9.32546	24.4346	15.8873	120.25	120.474	202.667	12.182	28.1045	45.6593	40.7078	18.6315	36.7256
21PHAS23_235(-)	CGAUGGACUCGCUUCAAACCG	0.557734	0.410381	0.426017	8.51371	16.4219	15.5258	37.1606	67.4176	40.3756	273.665	385.08	356.552	69.1531	90.2683	54.7912	126.153	121.405	174.82
21PHAS23_277(-)	CUCGUCUCGGUUCUGUGCAGG	0	0	0.0426017	0	0	0	3.10849	7.66672	5.0401	43.3017	63.7457	64.2845	13.4221	4.4522	0.645688	44.1421	13.3726	34.2883
21PHAS23_319(-)	CUGCAGGCAUCAUCAACUCGA	0.63741	0.820762	0.553822	9.97964	17.821	20.148	55.6702	73.2542	59.4404	397.198	331.964	362.62	39.0263	42.6855	28.8715	99.5488	78.5827	128.013
21PHAS23_361(-)	GUGCAUCAAGGUACGAGGGGA	0.199191	0.175878	0.213008	0	0	0	100.225	95.2157	92.2558	7.57901	2.04959	28.5867	60.0348	36.2298	118.991	21.1553	43.9492	32.6265
21PHAS23_424(-)	CUUUCUUCAGGGUUGGCGGAA	0.119514	0.0586259	0.0426017	0.394675	0.368203	0.414813	10.7855	8.21081	3.88965	63.7216	50.7881	62.8623	2.84491	42.4072	24.5361	21.9337	25.1675	7.42267
21PHAS24_522(+)	ACCGCUCCUCGGCAUGCUUGU	0	0	0.0852033	0.225529	0.0736407	0.118518	4.80403	8.35919	0	0	1.38955	1.51704	0	0.0556525	36.0663	0	0	0.830895
21PHAS24_585(+)	GGAAACUCCUGGCUACUCUGU	0	0.0586259	0.0852033	0.225529	0.662766	1.36296	12.5281	0.148388	9.47759	0	0.104216	5.12001	11.3067	32.2228	10.6077	9.20391	0	0.055393
21PHAS24_606(+)	AGCAACACACUGCAUGGCUGG	0	0.117252	0.170407	0.451057	1.9883	1.83703	33.0159	37.74	47.5523	21.675	7.74675	59.5438	53.9803	56.6542	22.4146	23.3532	18.1056	64.0897
21PHAS24_669(+)	CAAUUCUUUGCCAUUCAGCUG	0.0398381	0	0.0852033	0	1.25189	1.0074	0.0470983	0	0.0547837	2.89644	5.41925	5.87853	0.0729463	21.8158	0	0	0.150254	1.16325
21PHAS24_711(+)	CGUUCAAUCCAGGGCCUGCCA	0.0796763	0.175878	0.25561	0	0.147281	0	38.1496	12.3162	25.9127	44.3155	36.3715	70.2579	20.425	27.2141	35.8818	31.046	25.7685	35.0638
21PHAS24_732(+)	CAGCGAUGUUCUGUUGAAGUA	0	0	0.0426017	0.169146	0.957329	0.711107	6.49957	4.25379	4.65662	22.8819	27.2352	17.1615	0	0.0556525	0.276723	9.79919	6.53604	0
21PHAS24_247(-)	CAAGCUCGCCAUUCGACCAAG	0.0398381	0	0	0.169146	0.147281	0.177777	0	0.0494627	0	24.2818	15.3546	10.7615	11.6714	0	0.0922411	2.24374	1.1269	0
21PHAS24_352(-)	GAAUCCACUAGGCGUCGACUG	0.0398381	0.0586259	0.0426017	0	0	0	0.753573	9.99146	1.31481	1.49649	3.23071	15.8341	0.145893	19.0331	0.184482	19.0489	0	12.7404
21PHAS24_499(-)	CAACUAGUGGGACUGCCCUAG	0	0	0.0426017	0.0563822	0	0.0592589	0	0.0494627	0	10.7168	14.0345	18.6785	0.0729463	0.0556525	0	0.0457906	6.68629	0
21PHAS24_541(-)	CUAUCCUUCUGCAGAGACCAC	0.159353	0.0586259	0.213008	0	0	0	7.11184	10.2882	3.99921	75.7901	84.0332	54.3764	35.2331	0.111305	12.5448	42.3563	26.5949	30.0784
21PHAS24_562(-)	GUCACCCACUCGGCGUCGCCC	0.0398381	0	0.0852033	0	0	0.0592589	0	5.88606	5.14967	0.675835	0.0347388	9.24446	0.437678	29.3845	19.4629	0	0	4.04369
21PHAS24_709(-)	GCAGGCCCUGGAUUGAACGGC	0.119514	0.410381	0.468618	0.112764	0.736407	1.3037	90.57	112.033	58.7282	24.7163	16.1535	305.399	50.26	172.578	122.957	89.4748	16.2274	94.2789
21PHAS25_249(+)	UACCCCCUAAGGAGCCUGGCC	0.0398381	0	0.468618	0	0	0	71.872	55.2993	41.5809	32.1987	17.4041	27.4015	12.7656	0.0556525	0.922411	13.8746	7.66294	7.86581
21PHAS25_270(+)	CUUGCCUCUCGUAUCCGACGG	0.119514	0	0	0.281911	0.294563	0.414813	2.6375	5.29251	0	34.0814	48.5648	37.7838	13.4221	0.166957	0.368964	27.0622	32.7553	33.7344
21PHAS25_438(+)	CCACACUCUUUGGCCUUUGCU	0.199191	0.0586259	0	1.69146	1.84102	2.54813	0.706474	22.2582	5.69751	108.327	108.628	85.6653	71.2686	0.22261	0.553447	49.9575	65.2101	37.6119
21PHAS25_480(+)	ACUACUCGAGCUUAAACAUCA	0.0398381	0	0.0426017	1.07126	2.43014	2.60739	8.05381	18.4496	15.5586	4.24811	32.0292	15.0756	0.145893	0.166957	0.368964	11.9971	1.1269	8.41974
21PHAS25_121(-)	CAUCUUAAGGCGCGGCAAGUU	0	0.0586259	0.0426017	0	0	0	0.0470983	1.43442	4.76619	12.2616	9.7616	11.7571	0	0.111305	0	0	6.1604	4.20987
21PHAS25_163(-)	CUAAAUGGGAUCUGUAAAUGG	0.0398381	0	0.127805	0.225529	0.589125	0.237036	13.7998	14.1958	20.5987	54.5496	38.9075	61.5349	3.72026	0.0556525	8.11722	39.4257	9.61624	15.1777
21PHAS25_289(-)	UUGAUCCGCGGUAGUGUCCCC	0	0	0	0	0	0	7.39443	21.912	20.1604	7.77211	8.47627	7.91705	0.0729463	0.0556525	1.38362	5.99857	6.76142	0
21PHAS25_457(-)	CAUACUCACAAAGGCAACUAG	0.0796763	0.175878	0.170407	0	0	0	12.7165	19.7851	19.1743	99.8305	128.742	93.6297	5.0333	0.389567	16.2344	35.9914	17.0538	38.055
21PHAS25_478(-)	AUGUUUAAGCUCGAGUAGUCA	0.0398381	0	0	1.86061	3.53475	4.02961	4.52144	13.1571	0	2.75161	4.75922	3.50815	0	0	0	0.0457906	7.96345	0.055393
21PHAS25_499(-)	CUUCAAUGAUCUGCUACCCUG	0.318705	0.70351	0.383415	0	0	0.0592589	73.803	61.3832	52.2637	361.958	357.636	437.049	130.574	1.66957	194.26	241.088	189.094	177.922
21PHAS26_81(+)	CAUUGUGACCCAGACAAGUAU	0.0398381	0.0586259	0.0852033	2.64996	4.19752	5.6296	6.40537	20.6754	0.766972	36.5917	31.4734	33.5171	0.364732	0.111305	0.0922411	4.48748	18.8568	4.15448
21PHAS26_102(+)	CUAGUCGUAAACCUGUUGGAG	0.278867	0.234503	0.340813	6.3148	14.4336	13.7481	13.9882	10.7829	14.5725	125.319	161.883	174.507	45.5185	71.2352	10.7	146.622	71.671	112.337
21PHAS26_123(+)	CGAUGAGGUCUCUAGCUCUUG	0	0	0.0426017	1.86061	4.713	3.85183	0.423885	0	0	20.6612	50.8576	30.1037	10.1395	0.0556525	0.184482	8.60863	5.70964	18.1689
21PHAS26_186(+)	CUACACUUGUGUCCUGAACUA	0.0398381	0	0.0852033	2.59358	4.713	6.10367	17.0025	0.197851	7.12189	98.1409	157.158	56.9364	28.2302	0.22261	1.19913	70.2886	52.5137	82.3694
21PHAS26_228(+)	GAGGGAUGGAGAGAAGCAGUG	0.119514	0.117252	0	0.225529	0.294563	0.296295	5.98148	9.89254	10.8472	4.68257	0.138955	6.02075	0.145893	9.07135	10.8845	7.3265	6.46091	1.10786
21PHAS26_249(+)	CAACUGCAUCGAAUUCUACUC	3.62527	60.2674	5.45301	13.5881	25.3324	24.8295	485.442	518.171	538.579	2961.94	3167.97	2453.15	734.205	962.565	659.616	1276.78	1023.6	1257.64
21PHAS26_270(+)	UGCUCGUAGACGGGAAGGCAA	0	0.0586259	0	0	0	0	0	0	13.8055	19.4544	16.5009	1.65926	0	0	0	0	0	5.37312
21PHAS26_333(+)	GAGACGUCGAGACACUGAGCU	0	0	0	1.97338	3.9766	3.43702	8.1951	16.2732	4.21835	0.193096	5.00239	5.21482	0.145893	17.8644	0	0	0	0
21PHAS26_417(+)	UGGCAUAGCAUUUGAACAUUU	0	0	0.0852033	0.563822	0.883688	1.12592	18.0857	8.85382	14.2438	7.67556	4.16866	11.283	0	0	21.7689	4.35011	0	0
21PHAS26_142(-)	UGGAGAUGUUUUACUGAAUCA	0.119514	0.0586259	0	2.08614	3.82932	4.26664	13.6114	15.7291	6.30013	15.4477	21.6075	21.523	0.0729463	0	0.0922411	4.53327	9.09035	3.43437
21PHAS26_184(-)	GUUCAGGACACAAGUGUAGAG	0	0.0586259	0	0	0	0	5.27501	10.6839	11.4498	1.97923	16.6399	6.30519	3.35553	0.0556525	0	0	0	3.37897
21PHAS26_205(-)	CGCUGUUUGCUUGGCUGUUUA	0.0398381	0.175878	0.213008	1.40955	1.76738	2.48888	26.7989	12.1678	8.87497	30.7022	78.475	30.246	43.0383	29.8297	7.10256	33.2898	32.9056	27.6411
21PHAS26_226(-)	CUGCUUCUCUCCAUCCCUCCA	0.0796763	0	0.0426017	1.07126	1.62009	1.89629	0.0470983	0.0989254	5.53316	16.8959	16.0493	18.7259	12.255	0.556525	14.5741	0.0915812	14.3492	20.994
21PHAS26_289(-)	UAUCAUCUGGGAGACUUGUUU	0.0796763	0.117252	0	0	0	0	7.53573	11.6732	4.54705	3.28263	6.5309	4.64593	0	7.51309	0	0.320534	0	0
21PHAS26_331(-)	CUCAGUGUCUCGACGUCUCGU	0	0.0586259	0.0426017	1.40955	1.84102	2.07406	0	2.76991	0.712189	34.7572	23.3445	24.1304	7.8782	5.23133	11.5301	23.8111	0	23.7636
21PHAS26_352(-)	CACAAGUUGGUUGCCUCCCAG	0	0	0.0426017	0.563822	0.662766	1.77777	4.80403	0	3.12267	19.4061	11.3596	13.2267	0.0729463	0.111305	0	4.89959	0.375634	10.0815
21PHAS27_102(+)	CUCGUCGAAAUUACCUCUGUG	0.119514	0	0.127805	4.28504	4.713	8.41477	14.8831	4.64949	12.1072	44.8948	67.0806	37.9734	14.5163	44.355	0.276723	16.8052	3.68122	19.8307
21PHAS27_123(+)	CCAGGUGCUGCAUUGAACUGC	0.796763	1.28977	33.9961	17.0274	27.6153	26.7258	102.863	98.035	69.0275	949.742	690.191	668.682	124.884	191.5	127.385	259.037	200.063	246.222
21PHAS27_144(+)	CAGAGCAGUGUUGACAGCGGU	0.278867	0	0	0	0	0	5.88729	1.33549	3.17746	75.6453	70.9019	81.2564	40.1205	31.6106	3.96637	28.3444	44.1746	32.2941
21PHAS27_186(+)	UGAUGUUGUGUUUAGUUGGAG	0	0	0	1.24041	4.19752	4.20739	7.58283	19.5872	14.2438	5.7446	9.69213	8.20149	0	2.44871	7.01032	3.80062	0	1.93876
21PHAS27_354(+)	GACCCACUUGGACGACUCGUU	0.0398381	0	0.127805	0	0	0	67.9157	47.2863	46.1279	5.02049	2.04959	20.8119	0.0729463	8.29222	8.67066	0.0457906	0.150254	0.110786
21PHAS27_100(-)	CAGAGGUAAUUUCGACGAGUA	0	0	0	3.83399	6.55402	5.68886	7.53573	4.89681	1.58873	26.4541	8.8584	11.1408	0.0729463	0	1.19913	4.80801	3.53096	4.59762
21PHAS27_121(-)	AGUUCAAUGCAGCACCUGGCA	0.0796763	0	0.0426017	0	0	0	10.55	8.01295	7.77929	9.89616	18.3421	4.31408	0.583571	35.5619	0.0922411	0.457906	7.43756	0.387751
21PHAS27_142(-)	CGCUGUCAACACUGCUCUGGC	0.0796763	0	0.0852033	0	0	0.0592589	27.0815	38.0368	34.2398	0.337918	15.7019	20.7171	29.3974	3.22784	39.387	46.1569	10.2173	54.6175
21PHAS27_163(-)	CAUUCCAUCACUGUUUUGUAC	0.0398381	0.117252	0	0.0563822	0	0	0.0470983	6.43015	5.14967	18.8751	12.1238	7.39557	0	0	0	7.00596	1.1269	12.408
21PHAS27_226(-)	CAAGAAAAGUGCGUUCGUCCU	0.0796763	0	0.0426017	1.5787	1.84102	2.13332	0.0470983	1.63227	3.06789	30.316	26.2278	16.2134	9.33713	47.082	0.276723	11.3561	17.9553	15.3993
21PHAS27_310(-)	AGGCGGCUUGAACCUGGAUUU	0.0398381	0.0586259	0.0426017	0.112764	0.220922	0.355554	13.0933	16.8173	3.83486	0	0.243172	16.64	10.5043	14.581	9.8698	0	0.0751269	0.055393
21PHAS27_373(-)	GAACCGACCGAUUUCGACGAA	0.0398381	0.0586259	0.0426017	0	0	0	9.41966	3.46239	28.2684	2.4137	0.138955	2.41778	9.41008	0	2.67499	2.56427	1.72792	9.08446
21PHAS27_415(-)	AACAUUAGAUGAGGCGACCUG	0.199191	0.117252	0.596423	4.28504	7.21679	6.69626	38.1496	66.0327	53.7976	31.185	51.4134	33.7067	34.8683	55.2073	15.0353	21.4758	23.3645	42.8188
21PHAS28_198(+)	CAAAUAAUGAGUCUCCAGCUA	0.0796763	0.0586259	0	0.732968	1.69374	2.25184	0	0.74194	5.47837	17.2821	27.9647	10.5719	15.6835	2.39306	0	4.99118	0.150254	3.04662
21PHAS28_240(+)	GCUUGUCUGUUCUCUUCCGGU	0.119514	0.234503	0.127805	0.338293	1.10461	1.48147	6.54666	8.30973	14.3533	9.12378	29.7712	6.40001	0.0729463	0	12.637	19.2321	3.68122	12.5742
21PHAS28_261(+)	UCCUAGUCCGUGCAAGAGCUU	0.0398381	0	0.127805	0.507439	1.32553	1.42221	4.52144	9.10113	10.0802	16.0269	22.1634	16.2134	0.145893	14.9149	0	11.4477	37.6386	5.70548
21PHAS28_282(+)	GCAGUUUUGGUGGCCGAGCGG	0	0	0	0.112764	0.147281	0.0592589	8.3835	16.1248	12.655	0.0482739	0.0347388	2.32297	0.0729463	0	0.461206	0	0	0
21PHAS28_345(+)	UGGUUGUGGAGCGGGGAACGA	0	0	0.127805	0.225529	0.368203	0.829625	18.3683	5.19358	7.12189	7.43419	8.30257	14.4593	1.67777	0.0556525	22.6913	0.641068	0.150254	11.0232
21PHAS28_387(+)	GAUUACUUGGCAAGAUGAGAG	0.0398381	0.0586259	0.213008	0	0	0	105.123	92.2479	98.1177	9.65479	15.8409	9.57631	0.291785	67.0056	8.57842	16.2099	7.36243	8.58592
21PHAS28_408(+)	UUAAAUUGGCACGUCAGCUAG	0.0398381	0	0.0426017	1.91699	4.19752	3.85183	14.5063	29.0346	37.2529	9.60652	12.3323	4.21926	4.74151	16.7514	0	0	0.0751269	0.055393
21PHAS28_429(+)	CCUUUGUUAGUGUAGCUUGUG	0.0796763	0.0586259	0.213008	1.29679	2.28286	3.55554	28.73	35.7615	24.4335	46.4395	66.6985	40.3438	10.4313	73.2387	10.0543	18.362	12.2457	16.064
21PHAS28_450(+)	CGAGUAACACCAUAGAUUUUU	0.0398381	0	0	0	0	0	3.48527	9.69469	4.7114	11.7788	11.7765	11.2356	0	2.17045	0	0	0	0
21PHAS28_492(+)	UGUUGAGGAAGAAUAAGAUGU	0.0796763	0	0	0	0	0	3.90916	3.41293	13.1481	14.2408	8.82366	16.1659	0	0	0	0.183162	0.0751269	0
21PHAS28_175(-)	CUCGGGAAAUAGAACCACCUU	0.159353	0.0586259	0.0852033	1.01488	1.39917	1.71851	4.00336	4.79788	4.16356	34.8538	99.7698	69.4519	13.568	0.500872	0.368964	35.854	20.2091	22.6557
21PHAS28_196(-)	GCUGGAGACUCAUUAUUUGUA	0	0.0586259	0	0.563822	0.957329	1.36296	0.0470983	26.1163	20.27	6.71008	5.45399	3.93482	0	0.0556525	0	0.0457906	0.0751269	0
21PHAS28_238(-)	CGGAAGAGAACAGACAAGCUG	2.07158	2.16916	1.53366	1.46594	2.3565	3.02221	86.8022	132.807	91.9271	1544.77	1458.23	1053.77	378.081	351.612	229.68	664.696	606.875	429.739
21PHAS28_259(-)	GCUCUUGCACGGACUAGGAAC	0	0.0586259	0.0852033	0	0.0736407	0	0.376786	8.95275	21.1465	1.35167	0.243172	7.82223	0.510624	5.39829	0	1.969	7.36243	10.5801
21PHAS28_322(-)	CAAGAUUGCUGUUGGACGAAC	0	0	0.0426017	0.507439	1.47281	1.06666	0.706474	1.83012	0	13.4202	5.9056	9.86075	0	0	0.184482	4.35011	0	0.997074
21PHAS28_448(-)	AAAUCUAUGGUGUUACUCGCA	0	0	0	0	0	0	7.86542	0	7.28624	7.9652	6.39194	1.70667	0	0.0556525	0	0	0	5.04077
21PHAS29_406(+)	CAACCGAGCAAAACCAUUCUC	0.0796763	0.117252	0.127805	0.112764	0.0736407	0.0592589	10.7384	4.94627	16.8734	56.384	51.6566	67.7453	3.79321	55.3186	5.34998	38.052	17.6548	7.20109
21PHAS29_553(+)	CGAAGGCAUUAGACACAGUAC	0.63741	0.410381	0.213008	0.0563822	0.0736407	0.0592589	43.8485	48.0777	29.6928	282.354	323.974	211.153	92.423	105.183	58.0197	110.493	101.797	123.526
21PHAS29_299(-)	UGCUCGAUCGGUGGCUAGGCU	0.0398381	0	0.0426017	0	0	0	1.93103	0	0.109567	12.8409	8.30257	10.6193	10.869	20.4245	0.184482	4.99118	2.17868	4.81919
21PHAS29_509(-)	CAUCUUGUCUUGACUGACUUG	0.0398381	0	0.0852033	0	0	0	0.329688	0.197851	11.1759	12.1168	10.4564	13.9852	0	0	0	0	6.68629	3.71133
21PHAS29_530(-)	CGUCCAGGAGCAGUAGCGCCA	0.0398381	0.234503	0.298212	0	0	0	11.9159	8.35919	4.49227	277.672	246.055	255.668	102.49	35.395	46.305	74.3181	73.6243	80.2645
21PHAS29_551(-)	ACUGUGUCUAAUGCCUUCGUG	0.0796763	0	0	5.01801	10.3833	10.6074	7.72412	9.44737	6.62883	6.13079	16.5357	4.64593	6.9299	20.2575	11.8069	23.3074	8.1137	2.21572
21PHAS29_593(-)	CAUCCUCUGGGGACAUGUCCA	0	0.0586259	0.127805	0	0.0736407	0	6.64086	4.60003	6.19056	22.9784	32.0987	38.6371	6.12749	0.0556525	1.19913	10.5318	8.18883	11.6325
21PHAS29_614(-)	ACUUGAGCUCACAUCAGACCU	0	0	0	4.00313	6.7013	5.98515	0.0470983	4.74842	9.4228	4.73085	12.0544	0.853334	0	0.0556525	0.0922411	0.0915812	0	4.37605
21PHAS30_252(+)	UCCAUAUCACCGGGCCGGAAU	0.159353	0.234503	0.170407	8.11903	11.6352	10.8444	59.8619	63.5595	59.4404	57.1564	30.3617	39.1112	19.3308	0.723482	2.21379	16.393	22.1624	18.7782
21PHAS30_273(+)	UUGAUUGCAUUCUAGGGGGGG	0.0796763	0.117252	0.0426017	1.12764	2.87199	2.13332	20.2994	1.83012	20.763	13.9994	17.3694	28.4445	11.8173	55.0403	23.337	13.0961	12.4711	11.1894
21PHAS30_294(+)	CGUGGUUGCCGGCAACUGCAC	0	0	0	0.0563822	0	0	4.00336	0	0	4.10329	0.208433	5.54667	0.145893	17.9201	16.3267	0	0	0.110786
21PHAS30_357(+)	CUUCGCAACGAGGCCAACAGA	0.239029	0.351755	0.383415	0	0	0	34.8056	56.2885	72.7528	222.543	161.084	257.328	55.5851	17.8644	45.0137	80.1793	93.9086	55.8362
21PHAS30_420(+)	AUCUGUCAGCCAUUUUAGCCU	0.0398381	0	0.0852033	0	0	0	14.3179	2.1269	3.94443	2.89644	14.2429	7.72742	0.0729463	4.67481	0	1.23635	0.150254	8.7521
21PHAS30_441(+)	UCUCUAAUACAAGCGCACGGU	0.0398381	0.0586259	0.0426017	0	0	0	15.5424	24.1873	22.7353	12.6478	7.19093	13.6534	0.145893	12.1322	10.7	2.28953	6.83655	0.997074
21PHAS30_462(+)	CGAGGACACCAGCACACUUUA	0.159353	0.0586259	0.0426017	0.845732	1.54645	0.770366	4.38014	2.62152	11.6689	58.3149	40.0886	32.8534	5.17919	6.90091	2.58275	33.7935	44.4751	31.7956
21PHAS30_504(+)	AGCUCACACGACUGUUCUGCA	0.0796763	0.117252	0.340813	0.0563822	0	0	75.0747	58.366	41.8548	33.1159	57.1106	38.2104	18.5284	4.95307	22.5991	8.56284	13.8233	9.13985
21PHAS30_546(+)	CAGAGGGUGUGAGAAUAACUA	0.119514	0.0586259	0	3.32655	3.60839	4.79997	10.3616	10.6345	26.844	133.091	135.863	110.033	42.2359	56.2647	0.368964	36.083	9.91675	43.6497
21PHAS30_229(-)	CCGAUCAACCACGCUGGCAGC	0.119514	0.0586259	0.127805	0	0	0	29.719	22.6044	56.756	4.34466	10.6301	39.443	28.7409	43.075	20.2008	9.84498	30.5766	23.7636
21PHAS30_271(-)	CCCCCUAGAAUGCAAUCAAAU	0.0398381	0	0.0426017	0.169146	0.441844	0.296295	9.04287	0.0989254	17.7499	3.71709	12.2281	6.87408	10.4313	0	0	0	0	11.0232
21PHAS30_376(-)	CUACAUUCUGCUGCUAGGUUC	0	0	0.0852033	1.01488	2.28286	1.77777	4.47434	4.40218	0	13.3719	45.0215	19.3897	0.0729463	0.111305	0.276723	23.5364	9.09035	18.0027
21PHAS30_397(-)	UGUAUUGGGAUUAUUCUGGCU	0	0.0586259	0.0852033	4.1159	7.14315	6.57774	26.1396	26.0174	22.6257	25.6335	12.7491	28.0178	0.145893	2.3374	3.32068	7.41808	6.08528	2.16033
21PHAS30_418(-)	GCUAAAAUGGCUGACAGAUUA	0	0.0586259	0	0.507439	1.54645	1.95555	0.141295	5.53982	3.99921	7.77211	7.46884	0.0948149	0.0729463	20.6471	10.9767	3.25113	0	3.37897
21PHAS30_460(-)	AAGUGUGCUGGUGUCCUCGAC	0.0398381	0.0586259	0	1.5787	0.883688	3.19998	17.2851	23.4948	11.5594	7.91693	6.42668	19.4371	14.0057	53.7046	19.5551	5.8612	2.55431	0.720109
21PHAS30_502(-)	CAGAACAGUCGUGUGAGCUAA	0.0398381	0	0.170407	0.902114	1.84102	1.42221	0.141295	3.56131	1.47916	27.9989	56.8674	70.969	26.4795	40.0141	1.29138	29.2602	19.6832	51.9033
21PHAS31_186(+)	CUACCUAACAAGACUGGACAG	0.159353	0	0.0426017	6.3148	8.24776	9.00736	29.2951	7.07316	4.43748	64.3974	138.643	103.111	2.62607	32.1671	49.0723	39.4715	63.1066	49.9091
21PHAS31_249(+)	AGAGUGUGUAGUAUGUAUGAU	0.0796763	0.0586259	0.383415	3.7776	4.49208	6.69626	165.88	149.674	154.107	35.0469	51.205	46.0801	18.8202	36.508	22.3223	29.8097	12.8467	8.41974
21PHAS31_333(+)	UCCGACAUUUUGAAGCAGCAA	0.0796763	0	0.0426017	8.11903	10.3833	10.2518	45.3557	13.1076	29.4189	13.9512	15.6672	17.1615	0	0.389567	1.19913	18.6826	0.0751269	1.66179
21PHAS31_396(+)	UAUCCCUUGCUGCUUCUUCCU	0.0796763	0	0.0852033	0	0	0	13.7056	23.2475	22.0231	4.48948	7.67728	11.9467	9.11829	0	11.5301	9.57024	0.901522	0.387751
21PHAS31_417(+)	CACCCCGUACUCAAUUCUCUG	1.07563	0.99664	1.36325	0	0.0736407	0.0592589	213.544	286.785	225.654	459.471	397.03	408.937	183.168	165.733	143.804	300.249	196.231	287.878
21PHAS31_438(+)	AUUGCAUCUGAAUACUACUAC	0	0.0586259	0	9.07753	12.8135	15.9407	6.02858	27.6496	31.5554	9.89616	27.3742	22.8504	2.62607	0	14.3896	2.24374	6.08528	2.60347
21PHAS31_121(-)	UGGAGUGGGUCAAUGGAUGCA	0	0	0.0852033	0.845732	1.10461	0.592589	4.85112	17.4603	14.1342	3.76537	1.7022	5.49927	0	0	0	0	0	4.26526
21PHAS31_247(-)	CAUACAUACUACACACUCUUG	0.0398381	0	0.0852033	2.08614	2.57742	3.73331	12.8107	4.69896	5.69751	2.75161	11.0469	7.44297	10.6502	9.96179	14.2051	8.19652	5.40913	2.32651
21PHAS31_268(-)	CUUAGAAUUGUUGCAUGGUAU	0.0796763	0.175878	0	2.5372	2.94563	3.67405	7.01765	4.45164	10.7924	25.199	34.982	30.0563	36.6191	12.1322	0.368964	7.64703	14.8751	8.86288
21PHAS31_310(-)	UAACAAGGGCGUGGCUGAUUU	0	0	0.0852033	0.958497	0.736407	1.24444	19.9697	29.4798	21.53	7.53074	19.2453	7.11112	0	4.39655	1.84482	4.57906	0	1.16325
21PHAS31_373(-)	CACCUCGCGGGGAUCAUGGAG	0	0	0.127805	0.0563822	0	0.118518	10.4558	2.57206	12.3811	137.388	133.432	114.489	41.9441	70.8456	16.5112	48.8586	50.7106	73.6173
21PHAS31_415(-)	GAGAAUUGAGUACGGGGUGAG	0.318705	0.175878	0.383415	7.32968	13.8444	16.8888	74.4153	85.2737	118.278	204.585	120.335	147.342	65.8705	169.629	113.18	147.492	76.1786	140.92
21PHAS31_457(-)	UCUUCUCUGAAUUCAAAAUGU	0.119514	0.175878	0.170407	12.6296	21.9449	22.2221	76.2992	54.9036	43.1696	13.8546	35.3988	32.1897	40.1205	50.8107	0.184482	13.2793	0	16.8395
21PHAS32_111(+)	CUCCGUUUGGGUUGCUUGGUG	0.239029	0.351755	0.468618	0	0.220922	0	30.3313	42.7852	29.7476	83.5622	89.244	107.805	105.334	156.662	87.4446	155.963	92.406	93.6142
21PHAS32_258(+)	AACAGAACAACUGACGAACAG	0.0398381	0	0.213008	0	0	0	14.365	44.6153	9.20367	28.3851	24.6298	15.8341	0	0	0	0.0457906	0.0751269	4.43144
21PHAS32_342(+)	CGGAGUUUGUUGCAUGCAUAA	0.159353	0.175878	0.0852033	0	0	0	13.3288	15.5807	6.02621	64.1561	62.5646	39.6801	56.3146	4.00698	37.4499	21.8879	72.7979	40.0492
21PHAS32_405(+)	CCACGAUCCGAGCCGAGUCAU	0.0796763	0	0	0	0	0	4.99242	0.148388	0.0547837	31.0884	19.1063	21.6178	10.2854	7.68004	22.968	15.4314	13.5228	1.551
21PHAS32_88(-)	CCGAUCUGUCCAGAGAACGAG	0.119514	0.117252	0.0426017	0	0	0	0.141295	13.9485	0	93.2653	117.765	80.1186	0.510624	17.6418	0.645688	27.1538	38.0142	38.6089
21PHAS32_172(-)	GUUCUGUGAGAUUGAGAGCCA	0.239029	0.293129	0.383415	0	0.0736407	0	42.153	58.9101	54.1811	63.3837	104.599	87.2771	59.0865	132.342	18.8172	123.955	26.5949	51.6263
21PHAS32_193(-)	CCUGCAAGCGUCAGUGUGUGU	0.0398381	0	0	0	0	0	6.82925	0	6.4097	13.8063	5.97507	26.2163	30.7104	18.5323	0.0922411	9.20391	10.9685	34.8976
21PHAS32_256(-)	GUUCGUCAGUUGUUCUGUUCU	0.0796763	0.0586259	0	0	0	0	21.1942	18.2517	21.1465	16.1235	26.9921	20.48	15.5376	7.847	2.30603	33.4271	6.83655	23.7082
21PHAS32_298(-)	GAAAACUGGAAAAGCUGCACG	0	0.0586259	0.0426017	0	0	0	0.0941966	10.2388	0.164351	11.0065	9.20578	12.5156	0	0	11.8069	0.0457906	0.0751269	7.03491
21PHAS32_361(-)	CGAGAUUGUCGUGAUUCUGUU	0.0796763	0.175878	0.127805	0	0	0	6.12278	8.16134	7.94364	51.0738	59.9939	65.2801	12.3279	33.7811	12.637	42.1731	11.9452	48.1919
21PHAS33_144(+)	CCCCCACAUGGCUCUCUCUCC	0	0	0	0	0	0	7.95961	0	9.03932	0	2.50119	12.4208	12.4738	16.0279	21.9534	4.76222	8.1137	7.47806
21PHAS33_354(+)	CCAGAACGGGUCUUCAGGCGG	0.119514	0.0586259	0.213008	0	0	0	9.89064	0.0494627	1.09567	65.1698	53.4283	53.1438	18.8931	72.6821	19.2784	33.7019	29.7502	41.7109
21PHAS33_438(+)	CAGACGGCUGCGAUGGAGCAU	0	0	0.0852033	0	0	0	0	0.0494627	1.75308	40.1156	31.4039	6.21038	17.653	0.111305	0.368964	18.9115	0	8.03199
21PHAS33_543(+)	AGCAUUGCGGCCUGGAUCCAG	0	0	0.0852033	0	0	0	34.0992	20.6754	30.898	0	0.972687	28.5393	25.0206	19.9792	42.4309	0	0	14.236
21PHAS33_79(-)	GAUUGCACUGCUACCCUCGCU	0	0.117252	0.0852033	0	0	0	14.2708	20.4281	7.66972	5.69633	2.22328	20.3378	0.218839	7.23482	39.1102	21.7047	8.56446	4.87459
21PHAS33_100(-)	CCUUGUGGCCUGGAUACCUCC	0.0796763	0.0586259	0.127805	0	0	0	52.2791	17.0152	16.3256	22.4474	12.2281	90.1216	12.255	38.6785	11.8069	12.9129	6.08528	52.1248
21PHAS33_121(-)	CUCUCCACUGCUCCCUGCCCG	0	0	0.0426017	0	0	0	0.0470983	5.4409	0.0547837	5.40668	6.60037	21.2385	10.5772	17.5862	5.44223	5.72383	0	4.09908
21PHAS33_142(-)	AGAGAGAGCCAUGUGGGGGUC	0.0398381	0	0.0426017	0	0	0	20.2052	6.13337	8.98453	1.44822	0.903209	50.0149	0	0	33.7602	4.99118	1.80304	0.387751
21PHAS33_226(-)	UCGUGCAGGUGGAAGAAGCUC	0	0	0	0	0	0	5.5105	4.60003	10.8472	2.2206	14.8682	5.59408	0.0729463	0	6.08791	10.1197	6.01015	9.02906
21PHAS33_268(-)	CAGCCCGUCUUCCCACUACUA	0.0398381	0	0.0426017	0	0	0	5.4163	0.0989254	0	11.0065	17.1957	13.7482	4.8874	0.111305	0.184482	14.653	0	11.4664
21PHAS34_83(+)	GCCCCAGGAACUUAGUUUUAG	0	0	0.0426017	0	0	0	11.3036	22.6044	25.091	4.58602	2.3275	2.27556	0	0	0	0.0457906	0	0
21PHAS34_104(+)	GCGGCUUGUACUAUCGAAGAU	0	0	0.127805	0	0	0	32.4036	14.9377	26.7892	14.3374	15.5977	10.6193	0.291785	18.1427	11.0689	5.12855	26.069	7.81042
21PHAS34_125(+)	CAGACCAACCAAAAUGAACUU	0.398381	0.586259	0.76683	0	0.0736407	0.0592589	60.7097	62.7681	80.4773	411.149	578.297	274.868	49.0929	92.6057	25.3663	130.87	71.3705	154.27
21PHAS34_146(+)	GUGGAAACUAGAGAUGUAGAG	0.0398381	0.0586259	0.25561	0	0	0	75.4044	51.639	52.3733	46.7292	22.8581	25.6	0.218839	0.166957	0.0922411	0.0915812	0.150254	0.110786
21PHAS34_167(+)	CAGCUGAUGGCAGACCAUGUU	0.0398381	0.0586259	0.127805	0	0	0	7.53573	9.34845	7.56016	68.5973	61.6614	36.7408	0.583571	18.3097	0.184482	23.1243	16.8284	36.6702
21PHAS34_188(+)	GGGAACUAGAGAUGUAGAGUG	0.159353	0.469007	0.681627	0	0	0	152.504	206.853	169.665	231.86	127.491	124.445	97.5292	189.775	121.205	153.261	95.2609	110.454
21PHAS34_209(+)	UUUACGUCAUUAAGCACUGAG	0.0796763	0.117252	0.340813	0.169146	0.294563	0.237036	84.0705	80.179	116.306	3.08953	9.97004	4.07704	0.218839	18.3097	0.0922411	0.0915812	0	2.54808
21PHAS34_293(+)	CACAGAGAGCUUGAUGUACUG	0	0	0	0	0	0	0	0.346239	0.109567	23.9922	23.0666	15.7867	0.0729463	0.166957	0.0922411	14.9735	0	5.09616
21PHAS34_314(+)	CCGAGAUAGAUGCCUACUGUU	0.159353	0.117252	0.213008	0	0.0736407	0	64.5718	91.3576	71.2189	72.7006	63.6415	86.566	47.9987	103.013	38.7413	31.6871	35.0091	40.7139
21PHAS34_102(-)	CUUCGAUAGUACAAGCCGCCU	0.0398381	0.0586259	0.0852033	0	0	0	0.0941966	3.06669	14.7368	44.1224	37.379	60.5393	17.3612	39.5133	11.5301	20.3768	23.8152	11.5217
21PHAS34_123(-)	GUUCAUUUUGGUUGGUCUGAU	0	0.0586259	0	0	0	0	12.8107	26.2152	10.0254	2.94471	5.17608	3.41334	0.0729463	8.51483	0	0	2.47919	1.38483
21PHAS34_144(-)	CUACAUCUCUAGUUUCCACAA	0.0796763	0	0	0	0	0	0	0	0	18.0062	23.5876	17.4459	15.2458	0.166957	12.0836	9.02075	14.6497	15.1223
21PHAS34_228(-)	CAAGUAGCACGAAGGCCCUCU	0.159353	0	0.0852033	0	0	0	15.354	4.84734	13.8603	66.2319	64.7879	43.2356	50.26	17.3079	42.5231	38.2809	60.6274	87.244
21PHAS34_312(-)	CAGUAGGCAUCUAUCUCGGCA	0.0398381	0	0	0	0	0	4.52144	0.692478	0	2.46197	9.34474	6.21038	0.437678	9.79484	0.184482	6.63964	17.6548	4.59762
21PHAS35_144(+)	CUGUGAUGGAUGGCAAACUGC	0	0	0	1.01488	1.47281	1.77777	0.0470983	2.57206	0.0547837	7.48246	7.29515	13.843	0.145893	0.89044	3.68964	5.72383	18.1807	6.53638
21PHAS35_228(+)	CAUUAAACCAUGGUGUACUCG	0.119514	0.175878	0.0852033	4.1159	4.63936	6.99256	11.6333	45.8519	18.1882	113.106	66.1427	112.261	0	0.278262	4.24309	30.0386	8.78984	39.3844
21PHAS35_333(+)	AAUGGAGUUGGCUUUGCACCG	0	0.234503	0.213008	8.51371	17.5265	20.9184	35.4179	20.3786	18.1882	39.0053	59.7855	50.3941	15.3917	5.12003	0.184482	30.3134	21.336	21.991
21PHAS35_354(+)	CAGCAGGAGGAAUCAAAGCAC	0.0398381	0	0	0.0563822	0.0736407	0.0592589	0	0.0494627	3.06789	18.4889	16.7788	13.3215	0.0729463	0.0556525	0	1.64846	0	0
21PHAS35_375(+)	GGCAUCGUUGGUCUAGCACCA	0.0796763	0	0.0426017	0	0	0	10.4558	18.3012	6.79318	0	0.104216	9.38668	18.4554	35.3393	20.662	0.320534	16.603	5.09616
21PHAS35_396(+)	UGGCCGGAGUGGAUGUAGCUC	0	0	0	1.63508	2.87199	2.60739	17.4735	23.8905	15.5586	7.67556	3.47388	3.74519	0	0.0556525	12.7293	8.97496	0	1.71718
21PHAS35_438(+)	CGACGACGUACUGGACCUCGG	0.398381	0.527633	0.852033	1.12764	2.43014	2.3111	38.2909	24.7808	28.5423	368.378	384.489	360.818	117.517	95.9449	66.4136	180.781	232.968	160.141
21PHAS35_501(+)	CUGAAGCUGUAGCACUGUUUG	0	0	0.0426017	2.08614	2.43014	4.20739	4.89822	5.4409	9.58715	22.6405	45.091	24.6993	29.0326	0.22261	11.8069	6.59385	10.5178	9.19524
21PHAS35_522(+)	CCUCCACUCUAUGUAUCUCCU	0.0796763	0.469007	0.25561	0	0	0	13.6585	26.3141	33.5276	340.235	193.843	168.534	107.523	111.917	39.9404	126.519	56.871	105.468
21PHAS35_564(+)	CAAUUAUGGCAUGAAUGACUA	0.0796763	0	0.0426017	2.31167	5.37577	5.57034	7.39443	14.641	14.682	32.9711	46.9321	44.6104	4.74151	18.4766	12.9138	14.5156	0.0751269	12.7958
21PHAS35_585(+)	CAAUACAGCCAUCCACUCCUU	0.159353	0.0586259	0.25561	0.958497	1.9883	2.13332	15.6837	2.67098	7.28624	47.936	55.2	30.2934	1.02125	16.5288	7.37929	18.6368	9.09035	26.2009
21PHAS35_606(+)	CAGUCCCGAUGCUUCCUGCUU	0.159353	0.0586259	0.127805	0.0563822	0.147281	0.533331	12.8578	16.2238	8.38191	93.5066	70.4156	72.486	4.15794	32.5567	15.2198	33.6103	31.3279	49.6322
21PHAS35_268(-)	CGAGGCUGAGCGGGAGCAGUU	0	0	0.0426017	0.169146	0.147281	0.237036	4.61563	4.40218	0.0547837	8.97895	8.12888	7.39557	0	0	0	1.00739	0	0
21PHAS35_520(-)	GAGAUACAUAGAGUGGAGGCA	0.0796763	0.0586259	0.0426017	4.00313	9.42601	11.1999	7.44153	5.78713	26.1866	18.1027	19.2106	21.4756	13.2033	5.23133	17.8948	25.0017	16.4528	6.70256
21PHAS35_583(-)	GGAGUGGAUGGCUGUAUUGUA	0.0398381	0.175878	0.0852033	0.563822	0.736407	0.829625	39.4213	42.1422	50.9489	7.77211	4.30761	8.15408	6.20044	0	1.01465	7.46387	2.85482	4.20987
21PHAS36_80(+)	GCACCGGGAAUGAACUCCCCU	0.119514	0	0.170407	0	0	0	37.5844	32.0518	21.6944	0.144822	3.50862	12.6578	9.62892	16.6957	24.0749	11.5392	0	17.8919
21PHAS36_101(+)	CCUUUUGCUUGUGACCCUGCU	0	0.0586259	0.0426017	0	0	0	16.6257	0	1.15046	10.4754	13.8955	9.05483	2.69901	0	0.184482	8.92917	0.225381	9.08446
21PHAS36_143(+)	CCCGAUUCAUCAGCUGCAGCA	0.43822	0.469007	0.51122	0	0	0	106.772	117.325	103.486	157.277	84.3111	224.664	245.537	206.359	130.244	191.13	203.218	113.833
21PHAS36_185(+)	CGGUCACAAACUCACAGACUC	0.159353	0.175878	0.170407	0	0.0736407	0.0592589	9.79645	4.69896	15.5586	124.064	181.406	91.1646	33.3365	0.22261	11.8991	63.6947	40.5685	41.157
21PHAS36_353(+)	CGGGAAGGAAACGUGCCUCGC	0.0796763	0	0	0	0	0	3.76786	9.39791	0.0547837	9.0755	17.8557	23.2771	0.0729463	9.12701	0.0922411	10.8066	7.13705	18.5567
21PHAS36_99(-)	CAGGGUCACAAGCAAAAGGAG	0.0796763	0.117252	0.127805	0	0	0	4.61563	9.99146	6.13578	107.12	95.358	119.656	10.6502	8.68179	11.0689	55.5898	4.43249	59.3259
21PHAS36_162(-)	UGCAUCGAGUCAUCGACCCUG	0.0398381	0	0	0	0	0	0.56518	4.5011	3.23224	4.19983	7.32989	7.06371	0	0.0556525	0	0.366325	4.80812	9.58299
21PHAS36_183(-)	GUCUGUGAGUUUGUGACCGUG	0	0.234503	0.298212	0.0563822	0.0736407	0.0592589	52.1849	51.738	31.1172	30.8471	31.6818	15.6919	1.24009	21.3149	0.184482	11.7224	11.87	0.166179
21PHAS36_225(-)	CAGGAACAAAUCCCCAAGCUU	0	0	0.0426017	0.338293	0.368203	0.829625	0	0	0	2.75161	12.7144	3.1763	0	0.0556525	0.0922411	6.77701	6.91167	0
21PHAS36_246(-)	CACCCUGCUACUGUGAGCCCG	2.74883	2.52091	3.70635	0.0563822	0.147281	0.0592589	396.002	364.144	391.539	2683.45	1849.74	2018.7	604.944	754.481	738.298	726.834	891.756	700.5
21PHAS36_267(-)	AGCUUUGCACGUAGAAAGGGA	0.43822	0.644884	0.51122	0.0563822	0	0	124.01	222.582	193.88	212.792	316.644	173.891	168.871	173.858	51.2861	117.728	73.4741	117.212
21PHAS37_237(+)	CUACCACUCACCAUGCCAUCC	0	0	0.0852033	0	0	0	0.0470983	3.75916	2.57484	18.1993	11.8807	15.1704	23.7805	0.612177	0.0922411	5.44908	0	12.408
21PHAS37_405(+)	CCGUGAUGCUCAGUGGUUCAU	0.0796763	0.293129	0	0	0	0	3.67367	3.56131	5.58794	116.775	91.9884	56.083	46.175	23.8193	26.012	32.2366	54.0162	24.4837
21PHAS37_510(+)	CAACUGAAUCUCUGAUAUGAA	0	0	0	0	0	0	0.0470983	1.03872	3.28702	31.8608	41.3739	17.2563	0.0729463	0.0556525	0	4.76222	6.23553	6.59177
21PHAS37_657(+)	GAAACUUCCAUGAACGGCACA	0	0	0	0	0	0	4.47434	0.148388	0.821756	9.36515	7.36463	3.88741	12.6197	0.0556525	0.0922411	0	0.150254	0.166179
21PHAS37_382(-)	CGCAAUAGAAGUGGCUGGCAG	0.199191	0.644884	0.383415	0	0	0	52.7501	41.697	46.2923	213.274	121.898	229.737	96.2892	108.801	122.957	121.895	72.272	49.7983
21PHAS37_424(-)	CAAGAUUACGGCUUCAAACAU	0.0398381	0	0.0426017	0	0	0	7.11184	0.0494627	0.164351	20.2751	45.5773	20.243	0.729463	15.3044	0.83017	11.4477	0.0751269	0.055393
21PHAS37_466(-)	CAAAUUAAGGGCUGUGCACGC	0.358543	0.351755	0.426017	0	0	0	29.1538	24.8797	24.0501	356.938	255.712	243.485	142.027	112.195	34.3137	94.0539	152.282	120.757
21PHAS37_571(-)	CCACGCUUUUUGGGACAGGUC	0.119514	0.351755	0.25561	0	0	0	20.2523	10.7829	11.5046	140.912	158.235	157.63	41.0688	29.3289	22.8758	77.9356	58.0731	78.6027
21PHAS37_592(-)	CCUCCUUGCCCAUGAAUGCUA	0.0398381	0.117252	0.170407	0	0	0	8.05381	6.628	4.10878	25.0542	30.5354	21.9971	3.42848	20.0349	5.71895	11.1729	7.51269	50.1861
21PHAS37_613(-)	CGAUUAACCGUUUGUGUGCCA	0	0	0	0	0	0	0.0941966	4.94627	5.69751	24.4266	27.791	24.6519	0.875356	18.254	0.276723	13.783	0.0751269	6.42559
21PHAS38_154(+)	CUGGAUUGGUGCCUUUUUCAU	0.0398381	0	0.0426017	0.958497	1.39917	1.12592	2.49621	1.03872	5.0401	8.11002	15.2156	24.1778	13.0574	0.111305	0.184482	23.4448	4.88325	10.5247
21PHAS38_217(+)	CACUCUCUCAUGCAACAGUAG	0	0	0	1.97338	2.28286	2.42962	0	6.03445	3.83486	2.89644	7.71201	4.07704	0	0.612177	12.7293	0.0915812	0	5.81627
21PHAS38_280(+)	CACUCUCAGAUUAACUGCCCG	0.358543	0.527633	0.553822	0	0.0736407	0	46.5802	50.2541	38.6225	318.511	298.997	482.75	33.7742	126.164	60.4179	170.02	144.018	230.989
21PHAS38_343(+)	CUUCUGUACCUGGUCCUGCAG	0.0398381	0.117252	0.0426017	0.0563822	0.0736407	0.0592589	1.08326	10.0409	3.06789	50.3497	26.1236	31.8578	1.31303	2.67132	14.6663	3.20534	24.4914	15.6208
21PHAS38_364(+)	CUUGUCCGGCACCCUGACACC	0	0	0.0852033	2.08614	2.87199	2.90369	2.873	0	5.80708	4.6343	5.48873	6.82668	0.145893	9.85049	10.7922	1.23635	6.46091	4.70841
21PHAS38_406(+)	CAACUUGGUGGUGUGACUUUG	0.836601	0.938014	0.809432	20.5795	38.2932	37.6294	59.4851	72.4628	51.3324	552.447	658.544	510.294	120.143	58.3238	49.1645	218.925	261.216	281.341
21PHAS38_173(-)	UUCCGGUUGAACAAGUUGAAU	0	0	0.0852033	0	0	0	11.5391	16.7679	12.4359	7.24109	11.8459	9.48149	0.437678	50.4212	0.0922411	8.42547	0	3.65594
21PHAS38_299(-)	UUCCAGACCAAUUCACGAGCG	0.119514	0.117252	0.170407	0	0.0736407	0	14.836	0	4.27313	8.78586	21.0517	17.2563	14.2975	34.8385	0.0922411	2.74744	5.63452	26.7548
21PHAS38_320(-)	UAGCAAGGCGCAAGGGAUGGC	0.0796763	0	0.0426017	0.112764	0.147281	0.0592589	18.3683	29.0841	18.736	12.696	11.0469	20.48	3.57437	16.6957	0	3.61746	0	9.85996
21PHAS38_362(-)	UGUCAGGGUGCCGGACAAGCU	0	0	0.127805	0	0	0	0	0.0494627	7.77929	15.0615	15.5977	14.8859	2.0425	0.556525	0.184482	4.02957	14.7249	8.64131
21PHAS38_383(-)	CGCCGUGAUGUAGCAACGUGG	0.517896	1.05527	1.15025	5.24354	6.62766	7.58515	87.3673	107.037	104.418	500.553	436.319	745.909	101.104	250.325	87.7213	319.939	169.636	306.213
21PHAS38_425(-)	UGGUGCAGCGUAGCCUAGGCA	0	0	0.0852033	9.75411	15.3909	14.9925	2.7788	0.0494627	5.75229	13.1788	11.2206	20.6697	0	4.84177	30.9008	9.57024	0.300507	8.91828
21PHAS38_467(-)	CAGAUAUACCCCCUCAAGCUA	0.0398381	0	0.0426017	3.10102	4.41844	5.80738	0.188393	2.72045	0.383486	5.98597	13.4787	7.53779	0	0.0556525	0.0922411	1.64846	3.00507	10.3585
21PHAS38_488(-)	UGCUGCUUACAAAAUUCCCUU	0.0796763	0.0586259	0.0852033	0	0	0	8.47769	15.5807	25.4197	22.3026	19.9053	22.7082	10.7231	25.6558	4.79654	4.3959	21.7868	4.59762
21PHAS39_165(+)	UGGGACCAGAGAUGCCAUGGC	0	0	0.127805	0.281911	0.662766	0.592589	23.455	6.43015	23.9405	32.5366	19.5927	28.16	2.55312	77.6909	37.1732	12.9587	14.4995	8.08738
21PHAS39_228(+)	GUGUCGUGGAUAGAGCAAGGA	0.0398381	0.117252	0.0852033	0	0	0	32.3094	28.3916	41.1426	12.4064	2.9528	13.7482	2.26134	53.7046	12.3603	13.4624	0.225381	17.6704
21PHAS39_249(+)	GAGGGCCGGCCGAAUAGUGCA	0.0398381	0.0586259	0.0852033	0	0	0	13.3759	29.3314	15.1203	4.34466	1.63272	6.3526	0	0.111305	1.01465	0	0	0
21PHAS39_270(+)	CGAAUCGCGCGCCUGCACCAA	0.478058	0.70351	0.340813	0	0	0.0592589	49.83	66.3295	62.9465	476.995	180.155	253.156	89.1404	126.832	72.7782	130.915	149.502	112.836
21PHAS39_291(+)	GAACAACACACAUUGGGGCUG	0.0796763	0.234503	0.170407	0	0	0	32.5449	26.6109	42.7313	34.6124	29.4238	26.2637	62.0044	33.5028	54.5145	59.8941	25.0172	59.9906
21PHAS39_396(+)	UUGCUGGCUGCAAGUACAAAC	0.0398381	0	0.0426017	0	0.0736407	0.177777	8.14801	4.40218	0	6.8549	16.3272	2.84445	0.218839	18.1427	0.184482	8.05915	0	0.055393
21PHAS39_79(-)	CAAAACACGGAGGCAUUUCUA	0.0398381	0	0.0426017	0.0563822	0.147281	0.592589	0.0470983	0.692478	0	8.06175	15.3198	2.93926	0.0729463	7.34613	0	0.0457906	0.150254	8.97367
21PHAS39_142(-)	ACUAGGAUCUUGCUAAGUGCU	0.0398381	0	0	0.0563822	0.147281	0.592589	0	0	5.25924	2.89644	2.01485	2.03852	0.218839	0.0556525	10.6077	4.48748	6.68629	20.6062
21PHAS39_205(-)	CUAGGCUCGAUCCAUACUACA	0	0	0.0426017	0	0	0	5.6518	0.0989254	0	6.08252	16.5704	8.15408	0	0	0	3.80062	0	0
21PHAS39_247(-)	CACUAUUCGGCCGGCCCUCUC	0	0.0586259	0	0	0	0	5.4634	8.50758	0.164351	1.44822	8.40679	8.96001	0.0729463	6.28873	0	0.641068	0	15.6208
21PHAS39_289(-)	GCCCCAAUGUGUGUUGUUCUU	0	0	0	0	0	0	2.40201	2.42367	4.76619	4.53775	1.38955	10.0978	0	0.22261	0.276723	9.34128	2.85482	7.42267
21PHAS39_373(-)	UGCGUCCUGUUGCUGCUACAU	0	0	0	0	0	0.177777	0.0470983	4.00648	14.5177	20.0337	26.1236	5.54667	0.0729463	0.111305	0.0922411	12.0887	22.2376	7.31188
21PHAS39_457(-)	CAAACUACAAGGCAUGUCUAG	0	0	0.0426017	0	0	0	0	0.0494627	0	8.01347	11.2206	7.96445	0	0	11.8991	0	5.78477	11.3002
21PHAS39_541(-)	GAUUAUUGCCUGGAUGAGUGA	0	0	0.0426017	0	0	0	8.1951	3.85809	7.61494	10.7651	3.43914	4.59852	0.218839	8.79309	0	0.0457906	0	0
21PHAS40_291(+)	CUGUUCAACACGAUGUCUUGG	0.0398381	0.117252	0	0	0.0736407	0.0592589	0.659376	1.1871	10.4089	13.5167	32.7934	37.5941	0	5.28699	0.0922411	16.4388	1.72792	13.959
21PHAS40_312(+)	CAGUGGUAGCUUGAUGAUCAG	0.0796763	0	0.25561	0	0	0	8.4306	3.21507	0.164351	59.2321	38.3169	64.9482	1.82366	0.389567	0.0922411	16.4846	10.4426	24.9823
21PHAS40_459(+)	CCGGUAUACUGCGCAGUAGAG	0	0.175878	0.0852033	0.732968	0.810047	0.770366	24.8679	19.6861	10.2446	50.2532	20.878	64.0949	26.6254	24.8767	31.2697	47.4849	40.4183	47.4164
21PHAS40_247(-)	CAGCCUUGUCGCCAUGGAUCA	0.0796763	0.117252	0.0426017	0	0	0	21.1	6.97424	6.57405	40.6949	43.1456	84.6223	35.306	27.4367	17.8948	14.0119	23.0639	13.1835
21PHAS40_394(-)	CUUGAUCUCACUUAGUACCCG	0.278867	24.447	0.596423	0	0	0	83.3169	96.0565	101.35	448.079	427.322	520.629	78.3444	182.985	106.815	214.3	129.519	227.056
21PHAS40_415(-)	AAAAUCACCUUGUUCUGCCUC	0	0	0.0852033	0.112764	0.294563	0.118518	0.0470983	5.09466	0.109567	11.3444	6.00981	8.34371	10.9419	10.6296	1.01465	12.1345	9.46599	14.513
21PHAS40_478(-)	GUCAAACUUCGGCUGGAACCU	0.0398381	0.351755	0.298212	0	0.147281	0	47.2396	29.7271	17.5308	33.309	35.8157	38.3526	90.3076	23.6523	48.8878	61.6799	99.6182	79.7106
21PHAS40_499(-)	CUCGUUCAAGUAGAGAUGGGU	0.159353	0.0586259	0.213008	4.05952	8.46868	8.88884	16.1076	4.40218	0.164351	53.4393	73.9242	83.0105	12.5468	68.8421	33.299	21.7963	22.4629	85.1391
21PHAS40_541(-)	GGAGAUAUUGUACUAACUGAG	0.557734	0.293129	1.53366	3.38293	6.40674	7.22959	432.598	444.076	368.366	526.283	297.781	327.87	217.161	263.681	132.827	269.34	209.379	151.278
21PHAS41_396(+)	CUGAAUAAGAUGAUUGCUGAC	0	0.0586259	0.0426017	1.80423	4.41844	4.6222	11.5391	0.0494627	0	30.7022	18.2726	19.2	0.145893	0.166957	1.66034	4.62485	0.150254	7.1457
21PHAS41_417(+)	AGCCAGACGAGACGAAGCAGC	0	0	0.0426017	0	0	0	7.48863	0	0	0.0482739	0.0694776	6.11556	0	0	0.368964	10.2113	0.0751269	12.5188
21PHAS41_459(+)	CGUGGCACUCAAGAUUACUGG	0.836601	0.586259	0.596423	0.0563822	0.0736407	0	52.2791	44.9616	67.8223	526.814	396.96	291.935	178.427	174.637	95.8385	150.468	130.796	154.159
21PHAS41_522(+)	AGAGGCGUCAUGGAUGAUUUC	0	0	0.0852033	0	0	0	7.58283	11.8216	8.05321	9.50997	7.39937	15.9763	10.869	30.275	4.05861	12.1803	6.38578	18.889
21PHAS41_564(+)	CGAGGUACAAGGAUCAAUGGU	0.278867	0.175878	0.340813	2.25529	5.67033	6.39997	17.6148	14.8883	12.162	164.518	142.325	177.446	42.3089	47.3046	17.3413	97.0761	50.4853	63.8128
21PHAS41_585(+)	GGAAGAAUCAAUACGCUAGAU	0	0	0.127805	0.225529	0.0736407	0.237036	14.6947	10.0904	4.82097	6.03424	9.97004	6.77927	0	0	0	0	0	3.76673
21PHAS41_606(+)	UGGCGACCGGAGAUUUGUGGC	0.239029	0.293129	0.724228	31.0666	59.0598	62.696	165.645	183.507	164.735	133.333	95.1496	133.547	31.0751	80.9744	45.3826	72.9902	27.7969	32.8481
21PHAS41_163(-)	CAUACUGUUUGAGUUCUCCCA	0	0.0586259	0	0	0.0736407	0.177777	0.0941966	9.69469	0	7.19282	24.3519	26.88	9.9207	18.421	0	0.961603	0.525888	0.886288
21PHAS41_520(-)	AAUCAUCCAUGACGCCUCUCU	0	0	0.0852033	0	0	0	33.063	23.3464	24.5979	14.096	6.60037	7.39557	1.53187	0.0556525	0	8.70021	9.16548	0.055393
21PHAS41_562(-)	CAUUGAUCCUUGUACCUCGUG	0.0796763	0.0586259	0	0.0563822	0	0.177777	8.14801	24.7313	17.2569	40.5984	34.6346	22.8978	15.2458	18.421	1.84482	14.5614	19.3076	18.6674
21PHAS41_583(-)	CUAGCGUAUUGAUUCUUCCAC	0.159353	0.234503	0.0852033	1.29679	3.09291	2.72591	1.46005	0.692478	6.081	65.6526	41.2697	48.9719	0.145893	0.111305	1.10689	28.5733	6.76142	18.6121
21PHAS41_604(-)	CACAAAUCUCCGGUCGCCAAU	0	0	0	0.112764	0.441844	0.948143	0.0470983	0	0.766972	11.5857	11.0817	10.0978	14.954	2.67132	0.0922411	7.09754	0	1.05247
21PHAS42_80(+)	GGGUCGAGAAUGAAUUCAGAC	0.0398381	0	0.0426017	0	0	0	13.5643	3.56131	12.8194	0	3.47388	0	0	0	0.0922411	3.61746	0	0
21PHAS42_206(+)	CAAUUGAGGGUUCUGGUGAAA	0	0.0586259	0.127805	0.225529	0.294563	0.177777	9.65515	3.56131	12.2716	41.419	46.1331	37.6415	12.5468	60.4386	9.96204	3.98378	12.6964	14.6792
21PHAS42_227(+)	CCGAUGGAGACGACAAGGCUG	0.0398381	0.0586259	0.0852033	0.281911	1.10461	0.711107	0	0.197851	0	32.5849	28.2774	27.0223	10.9419	1.66957	33.9447	23.9943	14.2741	16.2302
21PHAS42_248(+)	GAGUGCUUGAUCUCAUCGCUG	0	0	0.0426017	0.563822	1.84102	2.72591	1.74264	0	0.547837	3.28263	15.5282	6.73186	0	11.4644	0	0.137372	7.51269	3.04662
21PHAS42_269(+)	CUUGAUGUUAUUGGGAGUUUU	0	0	0	0.451057	0.0736407	1.0074	0	0	8.82018	23.7508	32.5503	18.5837	0.0729463	0.111305	0	6.41068	2.25381	9.74917
21PHAS42_290(+)	CACCCCCAAGUAGGCGUUGGC	0.0398381	0.0586259	0	0	0	0	5.79309	6.38069	7.66972	6.37216	8.37205	9.48149	0.0729463	20.4245	7.28705	2.38111	1.35228	5.42852
21PHAS42_311(+)	UGAUGGUGAACAAGUUGGUGA	0.0398381	0	0	2.70634	5.59669	5.33331	6.64086	19.9829	0.219135	6.56526	5.07187	12.1363	2.84491	0	0.0922411	2.28953	10.4426	1.10786
21PHAS42_416(+)	GCAGUCCUGAGAUCUUGUCAU	0	0	0.0426017	0	0.147281	0.0592589	14.6476	14.8388	5.97143	5.84115	1.32007	3.84	0	0	0.0922411	0	2.02843	2.10493
21PHAS42_437(+)	CUGGUUGGCCUGCAUACCCAU	0.0398381	0.117252	0.0852033	0.394675	0.441844	0.592589	13.5643	26.2152	16.983	57.3012	51.205	74.809	25.0206	28.9949	10.5155	28.6649	44.6254	42.8742
21PHAS42_99(-)	AUGCUGAACCGCCUCCACUGU	0.0398381	0.0586259	0.170407	0.676586	1.10461	1.54073	11.3036	26.6109	21.3109	3.57227	3.50862	14.5067	14.0786	0	3.41292	8.70021	0	0
21PHAS42_162(-)	CCAAUUCCUUGUUUAUUUCUG	0.119514	0.117252	0.340813	2.70634	6.25946	4.14813	19.9697	17.5593	6.19056	81.2451	63.2246	94.7201	26.4795	64.7238	0.737929	41.8526	14.5746	54.0636
21PHAS42_204(-)	UCACCAGAACCCUCAAUUGCU	0.199191	0.234503	0.681627	4.39781	8.83688	11.911	141.342	121.975	123.647	35.8193	59.3686	32.4267	24.7288	37.788	0.368964	12.3177	26.069	9.85996
21PHAS42_246(-)	GCGAUGAGAUCAAGCACUCCA	0.0398381	0.0586259	0	0.281911	0.441844	0.414813	0	0.0989254	0.0547837	2.94471	18.0642	7.6326	8.9724	0	19.9241	6.59385	6.53604	4.70841
21PHAS42_351(-)	CGAACUGAAGAAGCAACACUA	0.199191	0.234503	0.213008	0.563822	1.47281	1.24444	3.86206	0.197851	8.98453	99.7822	139.963	90.6431	16.5588	18.6992	0.737929	51.6518	17.4294	38.332
21PHAS42_477(-)	UAGAAUUGUUGCUGGGAACCA	0.0398381	0.0586259	0.127805	0.676586	0.957329	0.948143	32.6391	33.5852	34.5138	18.5372	27.27	18.963	0.291785	24.4871	11.8991	0	0.150254	9.85996
21PHAS43_133(+)	CGGAAGCCUCAAUGUGAACCC	0.63741	0.469007	0.51122	12.0094	20.693	20.148	20.4878	42.7358	39.5539	361.958	368.301	362.809	105.116	128.835	101.926	184.032	161.748	93.6142
21PHAS43_154(+)	CGGAUCACCAUCCUGUGUCAU	0	0	0	0	0	0	0	0	0	9.84788	9.97004	9.5289	0	0	0	0.137372	14.8751	2.3819
21PHAS43_175(+)	CCAGUGCGACACAUUAUAGAG	0.119514	0.175878	0.0426017	0	0	0.0592589	0.0941966	4.74842	9.80629	74.3902	25.3593	31.6208	0.218839	17.1966	26.381	12.9587	0	8.36435
21PHAS43_217(+)	UGGAUACAUAGAAGGAUAGCA	0.159353	0	0.170407	2.36805	3.75567	4.02961	31.0849	25.0281	27.4467	5.11704	15.8409	10.003	0	15.3601	0.0922411	0.0915812	1.05178	3.60055
21PHAS43_259(+)	AUAAUAUCUUAGCAGAAGGGG	0	0.0586259	0	2.08614	4.86028	3.73331	0.0470983	0.0494627	8.65583	7.38591	10.3174	10.7615	0.0729463	4.61916	10.8845	8.65442	10.668	4.09908
21PHAS43_364(+)	CCACGUAGGGUAAGAAGGGGC	0.0796763	0.234503	0.298212	0.676586	0.883688	0.948143	33.1572	28.0453	11.6689	46.7292	30.2228	77.6534	59.3783	74.1291	49.2567	37.4567	25.6934	43.9267
21PHAS43_110(-)	CACUCUCUUGCUUACAAUCGC	0.199191	0.175878	0.170407	6.03289	11.9298	15.4666	18.1328	16.2732	7.77929	89.5482	89.9388	130.56	45.5185	43.2976	20.0163	43.2721	52.0629	28.9152
21PHAS43_131(-)	GUUCACAUUGAGGCUUCCGAG	0.159353	0.175878	0.468618	0	0	0	82.5162	103.971	72.4241	241.515	272.144	196.646	70.1014	198.679	115.578	154.452	158.668	172.715
21PHAS43_173(-)	CUAUAAUGUGUCGCACUGGAU	0.159353	0.351755	0.340813	0	0	0	7.77122	14.6904	17.8595	169.828	112.276	118.803	56.3875	42.7968	38.5568	87.4143	53.3401	82.1479
21PHAS43_194(-)	UGGUGAAAUGGCGAAUGCUCU	0.0398381	0	0	6.65309	8.10047	11.1999	13.7527	16.4216	14.1342	19.5992	27.131	18.0148	0	0.111305	0.0922411	3.80062	4.95837	0.055393
21PHAS43_215(-)	CUAUCCUUCUAUGUAUCCAGC	0.199191	0	0.170407	0	0	0	19.3103	6.08391	9.97064	90.755	120.439	111.171	35.8166	45.5237	53.8688	69.3728	71.7462	97.0486
21PHAS43_383(-)	CGAUGCUAUCAGGAUUUUUGC	0	0	0.0852033	1.18403	2.72471	2.48888	14.0353	1.58281	0	14.5305	8.16362	18.2519	5.54392	2.00349	0.0922411	5.95278	0	3.9329
21PHAS44_123(+)	CAUCAAUUCACCAAUCCACGG	0.239029	0.293129	0.170407	0	0	0	3.06139	19.9829	20.5439	95.0031	71.9788	73.9082	38.4427	37.1759	38.649	43.089	33.9573	56.3347
21PHAS44_165(+)	GAACCCGAUCAGUGGCUCGAG	0.0796763	0	0	0	0	0	5.08662	17.7571	9.0941	0.0482739	5.07187	10.8089	11.3067	55.9864	6.36464	10.4403	0.0751269	17.5042
21PHAS44_291(+)	CUAGCACCAAAUUUGGCCCAG	0.278867	0.117252	0.170407	0	0	0	14.6476	4.15487	0.383486	44.3155	82.4004	88.0357	26.4066	21.5375	40.6783	17.8125	9.09035	29.2475
21PHAS44_333(+)	UGCCUGAAGCUGGUGUGUGGA	0.0398381	0.117252	0.298212	2.59358	3.75567	5.39256	39.7981	32.497	18.9552	65.3629	68.1228	61.5823	0.437678	78.8596	14.5741	31.046	17.2792	36.227
21PHAS44_417(+)	AUGUGCGGAUGACACGAAUGC	0	0	0	1.69146	2.06194	1.95555	4.99242	0	0.0547837	2.94471	10.6648	1.70667	0	0	12.4525	5.22013	0.0751269	6.75795
21PHAS44_438(+)	CCGCAGAAUUUCGCUAGCUUG	0.119514	0.175878	0.127805	0.958497	1.91466	3.08147	15.7308	22.555	13.2029	28.8195	40.9223	33.9912	39.1722	41.0715	9.59307	19.9647	14.5746	23.0435
21PHAS44_121(-)	GUGGAUUGGUGAAUUGAUGUG	0.0398381	0	0.0426017	0.0563822	0.368203	0.118518	0.329688	2.57206	0.0547837	9.94443	6.25298	7.20594	4.30383	9.12701	0	0.366325	1.80304	0.055393
21PHAS44_184(-)	AUUCUGAUGAGCUCAUUGUCU	0	0	0	0	0	0	0	0	0	8.44794	8.47627	6.30519	0	0	0	0	0	12.962
21PHAS44_205(-)	ACUCAAUCAUUCCAUGGCUGC	0	0	0.0852033	0	0	0	5.98148	20.7743	5.80708	14.8684	29.7017	6.30519	2.11544	19.2558	3.68964	19.5068	11.269	13.2943
21PHAS44_226(-)	CAUCCCUUGACCUCAAUUGCA	0	0.0586259	0.170407	0	0	0	0.0470983	0.0989254	0.0547837	17.089	16.1535	6.68445	2.18839	19.534	7.10256	9.11233	24.9421	7.9766
21PHAS44_352(-)	CAUUCCGUAGAUCGCUUUCUC	0.0796763	0.0586259	0	0	0	0.0592589	1.97813	0.395701	14.0246	16.7511	28.4511	29.9615	22.7593	6.51134	0.276723	45.0122	20.4345	15.1777
21PHAS44_394(-)	CCAAGUUUGGGAUUAUGCUUU	0	0	0	0.394675	0.515485	0.770366	4.28595	0	0	6.90317	7.67728	20.0534	0	0	0	0.503697	0	2.21572
21PHAS45_123(+)	AAUUGUCAUCAGGUCCUGGUC	0	0.0586259	0.213008	0	0	0	8.2893	5.29251	8.49148	4.53775	12.1586	6.30519	0	5.6209	0.184482	2.9306	7.06193	1.21865
21PHAS45_144(+)	UCUAAUCAAGCUGCGAGGAUC	0.159353	0.234503	0.25561	3.1574	4.56572	5.45182	79.4548	47.4842	44.4296	102.872	67.1154	100.409	23.9993	0.333915	17.2491	16.3472	18.0304	34.0113
21PHAS45_165(+)	CUGGAGAAUGGACUGGAAGGU	0.677248	0.586259	0.809432	3.32655	5.37577	6.16293	123.727	97.8867	150.546	477.333	403.491	514.561	217.161	284.885	263.717	305.149	213.285	285.828
21PHAS45_207(+)	GCAAAUGUGGGGAAAUCAGGC	0	0	0	0.225529	2.43014	2.13332	2.35491	2.57206	0.164351	10.572	4.44657	3.88741	6.9299	0	0	9.89077	3.75634	0
21PHAS45_270(+)	UGGUCAUGAGAACAAGUUCUU	0.0796763	0	0.51122	0	0.147281	0	44.6021	47.4842	35.4451	36.302	30.6049	48.403	20.2791	64.5569	0.184482	19.6442	20.3594	11.2448
21PHAS45_291(+)	CUUGAUCAAUCUGUCCGAGGG	0	0.0586259	0	0	0	0	0.0470983	4.69896	4.7114	45.0879	31.1607	37.2623	0.875356	6.40004	1.38362	3.29692	5.25888	1.77258
21PHAS45_375(+)	GUGCGACAAAUAUACCGAGAG	0	0	0.127805	0	0	0	5.22791	28.3421	8.7654	9.60652	11.2206	6.87408	11.5985	0	23.5215	10.715	0.375634	1.66179
21PHAS45_417(+)	CUCUGCCGGCAUGCUUACGUA	0.0398381	0	0	0	0	0	4.70983	0.0494627	0.0547837	6.56526	6.49616	17.1141	13.2033	0.0556525	0.83017	1.92321	6.91167	8.53053
21PHAS45_459(+)	ACGUAGUAUGAUAAGGUUCUG	0.159353	0.0586259	0.0852033	0	0	0	4.42724	12.1678	12.4359	17.2821	48.6343	17.4459	24.51	0.0556525	10.2388	17.7668	4.88325	10.4139
21PHAS45_121(-)	CCAGGACCUGAUGACAAUUGA	1.39433	1.70015	1.61886	2.14252	5.30213	5.21479	131.875	84.6801	128.906	919.812	864.44	789.714	249.476	177.643	167.418	323.144	303.513	408.579
21PHAS45_163(-)	CUUCCAGUCCAUUCUCCAGGA	0	0	0.0426017	0	0	0	0.28259	15.185	2.84875	2.46197	4.82869	4.31408	0	0.0556525	10.8845	3.84641	0.150254	5.76087
21PHAS45_205(-)	CUGAUUUCCCCACAUUUGCAA	0.0398381	0	0.0426017	0.169146	0.220922	0.118518	0	0.74194	2.46527	10.041	5.41925	6.77927	0.218839	15.0262	0	2.79323	11.0436	4.87459
21PHAS45_289(-)	CUCGGACAGAUUGAUCAAGAA	0	0	0	0	0	0	0	0	3.28702	5.26186	19.8011	7.20594	0	0.0556525	0.184482	12.8214	0	0
21PHAS45_373(-)	CUCGGUAUAUUUGUCGCACGU	0.119514	0.0586259	0.127805	0	0	0	5.5576	6.43015	3.50616	25.9231	74.9316	49.4934	5.9816	33.948	8.85515	26.6501	12.3208	44.6468
21PHAS45_415(-)	CGUAAGCAUGCCGGCAGAGUG	0	0	0	0	0	0	1.31875	8.80436	3.72529	14.4339	12.6797	18.2993	0.145893	0.111305	0	2.83902	0	6.3148
21PHAS45_436(-)	GUCACUGUAACUACUAGCCUA	0.0796763	0.0586259	0.0852033	0	0	0	12.9049	7.46887	17.9143	8.78586	37.1358	24.8889	6.49222	57.6003	26.7499	30.5423	26.2193	27.2534
21PHAS45_457(-)	GAACCUUAUCAUACUACGUAG	0.0398381	0.0586259	0.213008	0	0	0	14.2708	28.1937	13.0385	17.6683	44.8825	33.3749	11.2337	0.0556525	19.4629	2.38111	5.55939	10.7462
21PHAS46_99(+)	GGGUCAUCCUAUGCUGUAGUG	0.0398381	0.0586259	0.0852033	0	0	0	19.169	10.9313	2.90354	0	2.9528	7.30075	0	0	12.637	0	7.21218	0.055393
21PHAS46_120(+)	CUGUCGUUAACGGUAGAGGUU	0.159353	0	0.0426017	1.12764	2.72471	2.42962	0	0.494627	0.0547837	19.4544	46.1331	17.7304	23.2699	0.0556525	0.184482	25.4138	11.7949	16.064
21PHAS46_162(+)	CGGGAUAGCGGUAUGAAUGUG	0.239029	0.234503	0.383415	1.86061	4.05024	3.91109	70.93	26.1163	29.4737	205.261	131.556	208.214	21.811	39.6246	39.2025	67.6327	31.7035	50.74
21PHAS46_246(+)	CUUGCACUAUUAGUUCCGGAG	0.0398381	0	0.127805	2.59358	4.56572	5.98515	2.44911	6.52907	3.67051	37.5089	40.8181	32.2371	15.0999	18.3653	0	2.15216	15.7015	11.2448
21PHAS46_267(+)	UCCUACCAUGAUCACGAUCUG	0.199191	0.0586259	0.170407	0	0.0736407	0	23.8788	26.0174	15.8873	41.5639	36.5105	33.043	23.7805	15.3601	31.9154	36.1288	29.9005	27.5857
21PHAS46_309(+)	UGGAUCGAAUGCUAGGCUGUU	0.159353	0.234503	0.553822	0.0563822	0	0.0592589	88.9687	90.764	58.8377	80.4244	105.745	101.594	77.6149	125.775	67.0593	61.1305	54.0913	44.4806
21PHAS46_351(+)	CGAGAAAGAUUACUGCUGGGG	0.159353	0.234503	0.383415	1.40955	4.05024	3.73331	35.3237	32.9916	43.1148	261.886	86.3259	192.664	55.5122	54.4281	6.54912	85.72	68.9665	57.5534
21PHAS46_624(+)	CUCUCUCUUGCUGUAUUUUGU	0	0.0586259	0	0	0.0736407	0	4.99242	0	0.43827	10.7168	10.9427	10.1926	0.364732	17.4192	0	6.18173	1.72792	4.48684
21PHAS46_97(-)	CUACAGCAUAGGAUGACCCGG	0.398381	0.762136	0.298212	33.0963	60.6063	67.4959	100.319	104.663	66.7266	335.456	261.062	375.704	70.3932	148.481	136.701	165.35	170.463	142.305
21PHAS46_160(-)	CAUUCAUACCGCUAUCCCGUU	0.0796763	0.0586259	0.127805	0	0	0	6.02858	8.26027	14.2986	11.634	17.6821	27.7808	0.145893	22.9845	0.0922411	13.4166	0	12.2419
21PHAS46_244(-)	CCGGAACUAAUAGUGCAAGAA	0.278867	0.0586259	0.0852033	0	0	0	6.82925	5.58928	15.7229	113.685	80.0035	111.692	0.218839	0.166957	21.8611	17.5378	9.99187	26.644
21PHAS46_307(-)	CAGCCUAGCAUUCGAUCCAGU	0.0398381	0	0	0	0	0	4.56853	0	1.58873	6.95145	13.305	21.9497	5.17919	15.0818	0.0922411	1.00739	6.08528	8.30895
21PHAS46_349(-)	CCAGCAGUAAUCUUUCUCGAU	0	0	0	1.18403	1.76738	1.3037	0	0	0	7.24109	6.77407	16.9719	0	0	0.0922411	4.25853	5.25888	1.16325
21PHAS46_370(-)	CAUUUCUUACCAAUCUGGCCC	0	0	0.0852033	0.169146	0.0736407	0.474072	0	0.0494627	0.0547837	0.144822	10.769	9.14964	12.4738	0	0	0.183162	5.33401	0
21PHAS46_580(-)	AGACAAUAGGAACACAGACAG	0	0	0.0426017	0.0563822	0	0.0592589	9.56095	8.90328	0	8.06175	5.48873	1.32741	0	0	10.1465	4.16694	0	0
21PHAS47_291(+)	GGGACCAAUGUGCAAGGCAUU	0	0	0.0426017	0	0	0	5.98148	7.66672	21.6944	0.0482739	0.0347388	6.11556	0.0729463	0	19.8318	0.0915812	0.0751269	0
21PHAS47_354(+)	CAACUGAACUACAUCAUCCCU	0.358543	0.175878	0.51122	3.10102	8.24776	6.87404	14.365	14.0474	19.2839	296.74	212.984	173.369	83.5235	81.0857	61.8938	114.705	228.235	95.3314
21PHAS47_396(+)	CCGCGUUGCAGCGAGACUCUG	0.278867	0.117252	0.213008	2.81911	4.05024	5.39256	15.3069	5.8366	17.0925	121.795	158.339	86.092	44.2055	19.6453	12.8215	64.7479	39.2162	77.5502
21PHAS47_417(+)	AAGUCCACUGAGCCACCCGAG	0.159353	0.293129	0.127805	0	0	0	60.0032	108.076	69.3014	10.1858	7.26041	55.2771	0.364732	51.4785	18.1715	0.961603	3.30558	12.5188
21PHAS47_438(+)	CUAGACAGGCAAUGCACACGG	0.43822	0.644884	0.681627	9.86688	25.3324	26.6073	71.6836	67.1209	83.1617	506.104	342.455	417.281	200.092	160.39	213.907	163.427	143.793	154.491
21PHAS47_480(+)	UCAGGCUGCCACUCCAUGACA	0.0398381	0	0	2.14252	3.24019	3.08147	9.18417	28.3421	14.7916	32.5849	15.424	20.4326	3.42848	12.1879	0.0922411	4.35011	9.31573	5.76087
21PHAS47_501(+)	CCAUCCAUGGCUGAUAACAUG	0.159353	0	0.0852033	0.0563822	0	0	4.99242	7.91403	5.75229	55.3219	43.2845	63.8105	0.0729463	0.111305	18.9094	11.9056	18.4061	13.1835
21PHAS47_522(+)	CAGGUCCAUCAUCUCUUACUU	0.358543	0.117252	0.0852033	1.07126	1.76738	2.37036	18.7451	30.0733	21.6944	221.915	218.82	142.602	25.9689	124.606	65.4912	71.5249	69.6426	97.3809
21PHAS47_268(-)	AUGCGUGGGAGCUACCUGGAC	0	0	0.0426017	0.0563822	0	0	11.2565	9.39791	3.12267	1.15857	3.33493	18.0148	0	0.0556525	17.5258	0	0	7.20109
21PHAS47_289(-)	UGCCUUGCACAUUGGUCCCGU	0.0796763	0.0586259	0.0852033	1.86061	4.63936	5.68886	2.11942	17.3119	13.0933	14.1443	16.362	19.3422	20.5709	21.0366	9.68532	10.1197	0.225381	13.0728
21PHAS47_310(-)	CUGCACGACGAAGAAGCAUAA	0	0	0	0.394675	0.368203	0.888884	0.0470983	3.26454	3.61573	7.53074	8.82366	5.40445	0.0729463	0	0.0922411	4.3959	0	3.87751
21PHAS47_331(-)	GCGAGAAGCACUGCAAAGGGG	0	0	0	0.845732	1.54645	1.06666	0	0	6.02621	3.13781	0.972687	4.21926	15.5376	0.0556525	0.184482	4.62485	4.28223	9.91535
21PHAS47_457(-)	GGCAGUGCCUGGACUGGAGCC	0.199191	0.0586259	0.340813	0.281911	0.957329	0.770366	76.0638	63.5595	93.6802	9.46169	2.15381	89.7423	11.3067	165.344	199.886	2.9306	0.300507	103.807
21PHAS48_445(+)	UGCCAACUACAUAAUUCUGCA	0	0	0	0	0	0	19.4516	23.6926	9.31324	0	0	1.8963	0.145893	0	0	0	0	0
21PHAS48_655(+)	CUUCCAAGCUUUGUAGUGCUC	0.0398381	0.234503	0	0	0	0	8.05381	10.9313	5.80708	88.631	114.742	75.5201	11.3796	5.06438	0	24.8185	6.91167	22.8773
21PHAS48_697(+)	CCAUAGCUCAAAGCCUUCCGG	0	0.0586259	0.127805	2.87549	4.86028	4.68146	13.5172	14.9872	3.45138	26.5989	68.7481	28.6341	3.13669	0.22261	3.68964	30.7255	14.199	22.4342
21PHAS48_739(+)	CUUGAUGGCAGAAAUUAUGGG	0.0398381	0.0586259	0.127805	1.12764	2.28286	3.91109	14.6476	5.8366	10.5185	47.2119	39.7065	43.0934	5.54392	0.166957	33.9447	20.4226	14.8	17.7258
21PHAS48_380(-)	CUGAUGAGAGGAGUAGAUCGA	0	0	0.0426017	0	0	0	0.894868	0.0494627	0.109567	15.4477	11.0122	19.4371	9.33713	29.3289	0.184482	11.6766	0	4.20987
21PHAS48_464(-)	CAAUCAAACAAAUGGCGACUG	2.23094	2.93129	1.95968	0	0	0	149.773	138.496	199.851	1071.2	1850.4	1689.89	169.381	351.334	159.024	504.521	146.272	672.748
21PHAS48_506(-)	AAAGGUAUCAACAUUCGACGA	0	0.0586259	0.213008	0	0	0	18.1799	0.939791	4.27313	5.79287	6.80881	5.16741	0	0.166957	1.84482	0	0	0.387751
21PHAS48_632(-)	CAAGGGUUUCUACUUGCAGCU	0	0	0	0	0	0	0	0.0494627	0	13.2271	18.0642	8.9126	0.145893	0	0	0	0	0.664716
21PHAS49_124(+)	CAAACUACCAAGAACUUGCCA	0	0.0586259	0	0	0	0	0.0941966	9.74415	3.72529	10.4272	19.1063	15.123	8.46177	0.0556525	0	4.67064	19.9086	5.87166
21PHAS49_502(+)	CUACACGAUGUUGGGUACCCU	0.278867	0.234503	0.553822	1.29679	4.19752	4.14813	4.28595	44.1702	9.75151	268.113	175.049	199.301	90.2346	115.924	59.5878	90.6654	115.094	49.9091
21PHAS49_523(+)	CUGUAGAGAGCUGUUCAUUGC	0.358543	0.351755	0.639025	1.46594	3.46111	4.14813	34.8056	21.9614	27.0632	293.795	273.846	219.544	69.7367	52.2577	7.47153	88.2385	46.804	71.3462
21PHAS49_565(+)	CGUCGGUUCACUGCUAGCUCA	0.0398381	0.175878	0.0852033	0	0	0	0.0470983	5.29251	15.0107	26.6472	41.3044	25.4104	11.2337	34.7271	3.1362	18.6826	8.03857	24.7607
21PHAS49_607(+)	CUUUCAGAUUAUUGGUUCCUU	0.0796763	0	0.170407	0.958497	1.39917	1.0074	12.7165	8.7549	6.51927	46.5844	38.4211	32.6163	15.1728	54.9847	0.461206	32.145	8.26396	16.6179
21PHAS49_353(-)	UCGGACUCCUACCCCAGGCAG	0	0	0	0	0	0	0	0	0	12.8891	5.45399	1.8963	4.66857	0.166957	0	4.62485	15.5513	0
21PHAS49_437(-)	CAAAGGAAGGAUGUAGGACUG	0.717086	0.70351	0.852033	1.91699	3.68203	3.55554	52.8914	37.3938	54.729	762.439	809.345	701.156	158.512	258.005	98.2368	306.431	120.804	325.268
21PHAS49_500(-)	GGUACCCAACAUCGUGUAGUU	0	0	0	0.281911	0.147281	0.296295	9.37256	13.3549	15.3394	0.144822	2.60541	3.50815	0	0.0556525	0	0	0.150254	0.221572
21PHAS49_563(-)	AGCUAGCAGUGAACCGACGCG	0	0.117252	0.0426017	0.902114	1.69374	1.42221	0	0.840866	4.43748	0.772383	0	5.7363	1.38598	19.4227	0.276723	18.9115	0.0751269	0
21PHAS50_81(+)	CGUUGUAUCCACAUCUAGCUC	0	0	0	0.676586	1.91466	1.12592	0	0	4.27313	19.0682	24.5951	27.9704	0.0729463	0	0.184482	14.5156	0.0751269	4.09908
21PHAS50_123(+)	GCUACACGCCUGAAGAACGCC	0.199191	0.175878	0.383415	0.676586	0.294563	1.06666	76.7231	63.5101	88.6401	26.4541	11.8459	13.9852	11.8903	27.7706	28.0413	23.6279	40.6436	8.69671
21PHAS50_207(+)	CUUGGAACUUCCAAUUUACGG	0.358543	0.293129	0.170407	2.98825	3.60839	3.6148	51.5726	52.2326	24.8718	121.361	150.766	146.584	60.5455	36.1741	14.4819	64.7479	41.9959	48.7459
21PHAS50_228(+)	AGACAGCUAGCCAUGGCCGGG	0	0	0.0426017	0.112764	0.147281	0	0	0	0	7.9652	1.91063	12.6104	1.31303	3.22784	0	2.51848	0	14.4576
21PHAS50_270(+)	CGCCUACCGAUCUCCGACCGA	0	0	0	0	0.0736407	0.118518	7.48863	0.296776	2.19135	4.68257	2.98754	15.9289	0.0729463	0.0556525	21.4922	5.08276	0	0.664716
21PHAS50_354(+)	GAAGAUUGGAGGAGAUUGGCU	0	0	0.0426017	0.338293	0.957329	0.533331	0	2.9183	0	21.4819	13.5481	6.11556	5.68981	19.5897	5.71895	10.5318	19.9837	12.7958
21PHAS50_396(+)	UGCUUGUUCUGUAACGCCUGG	0	0.410381	0.170407	2.08614	2.57742	3.37776	16.9083	26.6109	24.2144	31.185	76.1475	73.9082	16.6318	91.4927	31.5465	31.7787	35.0091	25.7024
21PHAS50_121(-)	CGUUCUUCAGGCGUGUAGCUU	0.159353	0.293129	0.340813	0	0	0	33.6282	28.3916	19.6126	217.233	200.686	220.208	27.7926	61.329	40.4938	65.2516	67.0883	55.0053
21PHAS50_226(-)	CGGCCAUGGCUAGCUGUCUCC	0.0398381	0	0.25561	0.0563822	0.147281	0	19.64	23.1485	28.6519	4.68257	9.17104	69.0727	9.77481	9.62788	69.8265	6.8228	0	5.26234
21PHAS50_331(-)	GCCCCAACUCUUCGGCCGUGC	0.0398381	0	0.0852033	0	0	0	11.492	5.24304	16.5995	0	0.347388	16.9245	0	0.166957	12.5448	0	0	9.41681
21PHAS50_415(-)	UGACGAAGAGACGAGGAAACC	0.119514	0	0	0.225529	0.736407	0.770366	30.5197	15.0367	22.2422	18.5855	6.04455	12.7052	11.3796	0.0556525	0.0922411	0	0	13.0728
21PHAS50_478(-)	AAGCUUGCGGAAAAGGCACCC	0	0	0.0426017	0	0	0	10.4087	10.8323	8.71061	6.27561	10.8732	15.6445	10.5772	0	4.15085	0.228953	7.06193	6.3702
21PHAS51_144(+)	CUGGGGCAUUCCGAGAGCUUG	0.517896	0.644884	0.681627	3.72122	5.22849	6.04441	42.3885	42.5874	62.07	668.546	327.517	420.125	129.553	142.637	78.1282	162.74	134.477	198.861
21PHAS51_165(+)	CGGAUGCUGCACUUGAUACUA	1.15531	0.820762	0.639025	0.451057	0.441844	0.888884	59.3439	51.639	59.276	1165.24	420.687	350.815	270.339	150.206	92.7945	275.476	436.788	194.928
21PHAS51_186(+)	CUGCUAAUUUGUGGGUUGCGG	0	0.0586259	0.127805	2.31167	3.68203	4.26664	5.18081	0.0989254	5.31402	9.65479	30.188	24.2252	0	0	0.368964	10.0281	5.18375	9.30603
21PHAS51_207(+)	CUUCUGCGCUCAAGUACCGCC	0.0398381	0	0	0	0	0	0.0941966	6.08391	2.3557	9.02723	20.3222	14.1274	1.24009	34.4489	0.368964	8.88338	9.09035	2.93583
21PHAS51_312(+)	UGUAAGUGCAGAGGAGACGCC	0.0398381	0	0.0426017	6.37118	9.35237	9.83699	11.0681	17.1636	22.79	21.0474	19.2106	33.9912	2.9908	4.34089	0.645688	13.2793	2.40406	5.92705
21PHAS51_333(+)	UCGGUAGCUAGACUGUCUCUU	0	0	0.0852033	1.46594	2.57742	2.13332	14.836	19.5872	12.9837	8.93068	23.5876	9.24446	16.7777	0	0.368964	12.8672	7.13705	8.91828
21PHAS51_417(+)	CUAAAUGUCUGUGCUUUGCUG	0.0398381	0.117252	0.0426017	1.46594	1.84102	1.77777	4.52144	15.4818	10.7376	46.343	28.6595	41.9556	13.7869	24.2645	1.47586	7.00596	2.02843	10.0261
21PHAS51_100(-)	CAACCAGUGCUCCCUUUUGAG	0.0398381	0	0.0852033	0.338293	0.294563	0.118518	4.99242	5.09466	0.87654	22.8819	18.481	20.1956	0	10.9079	0.0922411	4.57906	24.1909	10.9124
21PHAS51_142(-)	AGCUCUCGGAAUGCCCCAGGU	0.0398381	0	0.0426017	0.0563822	0	0.0592589	4.00336	5.39143	14.4629	1.93096	0.138955	8.15408	0.437678	18.0871	25.9197	0	0	5.65009
21PHAS51_205(-)	CGGUACUUGAGCGCAGAAGCC	0.756925	0.644884	0.724228	7.66797	13.5499	12.5629	62.4994	91.407	81.9017	550.564	419.158	485.832	258.157	381.275	312.79	416.008	280.449	333.632
21PHAS51_247(-)	ACGAAGUCUGCUGAACAUCGC	0	0	0.127805	5.07439	8.83688	6.57774	12.9991	1.33549	0.0547837	0.337918	15.4935	13.3689	14.8081	0.111305	0.461206	10.9897	14.7249	7.53345
21PHAS51_268(-)	AGAACCCAAAACCAUGGCUGC	0	0.175878	0.340813	5.75098	7.21679	10.1333	51.7139	25.7701	27.3371	8.59276	17.4041	20.243	27.6467	18.8662	13.6517	29.9013	27.1959	29.4137
21PHAS51_310(-)	CGUCUCCUCUGCACUUACAAC	0	0	0.0426017	0	0	0	5.93439	0.148388	4.49227	5.35841	11.3943	12.5156	0	0.111305	12.0836	0.0457906	13.9736	11.7433
21PHAS51_352(-)	ACCGACUGGGCAGAUUUCAAA	0.0398381	0.0586259	0	0.0563822	0.220922	0.0592589	14.9773	25.2754	10.0802	10.8134	4.0297	14.2222	1.02125	0	12.2681	0.824231	0.0751269	0
21PHAS52_479(+)	UUGGAGAGAGUAGCCACGAGA	0	0	0.127805	5.86374	9.86785	8.59255	27.7409	54.6068	48.3193	11.9719	14.9029	5.0726	0.583571	36.3411	0.645688	0.0915812	0.0751269	4.81919
21PHAS52_542(+)	CUAGACCUAGCGUGCGAACAC	0.0796763	0	0.0426017	0	0.220922	0.533331	4.66273	0	0.0547837	11.634	14.1734	9.5289	11.8173	0	14.2051	12.5008	7.81319	4.15448
21PHAS52_731(+)	CAGAUCGGCGCAAGUAAAGGA	0.0796763	0.0586259	0	0	0	0	22.3717	17.6087	20.763	42.1432	31.4386	44.4208	0	0.111305	12.4525	7.83019	13.598	8.19817
21PHAS52_794(+)	GUAGAGCUGGUCGCCUGUCGA	0.0398381	0	0	0.169146	0.220922	0.414813	6.02858	4.89681	11.395	0.0482739	3.43914	4.02963	0.145893	0	12.5448	4.57906	0	0
21PHAS52_962(+)	CAAUUUGAUGUCCUGAUUCUG	0	0.0586259	0.127805	1.74785	4.63936	4.44442	5.03952	2.57206	0	55.0806	34.3219	24.7941	0.0729463	0.166957	0.0922411	5.58645	6.38578	10.3585
21PHAS52_456(-)	CUAGUGGCUGUCUGGUAGGAC	0.0398381	0.117252	0	0	0.220922	0.0592589	4.23885	3.41293	0.109567	20.3233	12.8186	12.3733	1.75071	0.0556525	0	10.1197	24.3411	11.9649
21PHAS52_561(-)	CCAUAUCCUCCUCUACUGUGU	0.0796763	0	0.0852033	0	0.515485	0.829625	1.64844	2.02797	6.51927	8.88241	12.6102	11.52	0	6.01047	5.53447	7.7844	11.4944	3.87751
21PHAS52_582(-)	CCAGGAGCUUGAAACGAUGAA	0	0	0.0426017	0.676586	0.810047	0.948143	3.34398	5.14412	0	33.309	45.751	34.7497	4.66857	0.166957	9.8698	19.7357	6.83655	22.1572
21PHAS52_603(-)	CUCGGUUUGUCCUUUUUGCGC	0	0	0	0.507439	1.03097	0.829625	0.141295	3.21507	0	26.8403	24.1087	32.7112	10.5043	0.0556525	0	3.93799	0	9.02906
21PHAS52_729(-)	CUUUACUUGCGCCGAUCUGCU	0	0.0586259	0.0426017	0.676586	0.957329	1.48147	10.55	1.13764	4.16356	11.5375	7.4341	5.49927	12.5468	0.0556525	12.5448	0.595278	0.150254	4.87459
21PHAS52_750(-)	UUUCUUCCUAGGCUAGCACUC	0	0.175878	0.170407	0	0	0	23.5021	31.7056	21.8587	3.57227	12.7839	8.81779	0.145893	0.0556525	0.0922411	0	0.0751269	0
21PHAS52_855(-)	GACAUGGAGUGACUGUUCCGU	0	0.0586259	0	0.0563822	0.0736407	0.177777	0.0941966	4.94627	0.0547837	2.51025	1.42429	3.1763	17.8719	0	0	7.7844	9.31573	8.7521
21PHAS52_897(-)	GACCUAGCCAAGUAGAACCUC	0.119514	0.117252	0	0	0	0	0.0470983	0.0494627	10.9567	6.8549	9.65739	18.8208	37.7862	52.2577	12.4525	26.3754	20.5848	22.6557
21PHAS52_918(-)	CGAAACUUAGAACUCGUUCUG	0.0398381	0.0586259	0	1.86061	2.65106	2.54813	4.38014	0.0494627	9.86107	34.3228	78.2318	30.7674	50.1141	0.0556525	0.553447	8.24231	19.4579	12.0757
21PHAS53_266(+)	CAUAUGGAGUAUGAUGGGGUA	0.199191	0.175878	0.0426017	1.35317	3.53475	4.20739	16.6728	20.527	16.3256	22.2543	27.8953	50.726	22.9781	0.389567	18.1715	32.6029	32.1543	11.3002
21PHAS53_287(+)	AACAACUGCGUCAUGGAGGGA	0.199191	0	0.426017	4.62334	8.10047	9.36291	65.5608	118.067	84.4765	47.5016	45.3341	89.5527	67.7671	36.3411	27.7646	66.0758	49.8842	107.573
21PHAS53_329(+)	GGCAGCGCAAACCAAAUUCCC	0.0398381	0	0	0.225529	0.810047	0.888884	0.0470983	0.0494627	0	2.36542	16.3967	1.37482	0	17.5862	0	9.20391	6.53604	10.3585
21PHAS53_350(+)	CGCUGAAGAUUUGAAGUUGCU	0	0	0.0426017	1.24041	1.62009	2.78517	5.93439	3.80863	8.92975	33.309	16.4315	1.61185	0.0729463	0.111305	0.0922411	4.62485	0	0
21PHAS53_413(+)	CUUUCUCCGGCUCUCUUCCAU	0.0796763	0.0586259	0.127805	0.169146	0.220922	0.414813	1.50715	13.1571	1.53394	86.5069	57.2843	49.5408	44.9349	43.5759	12.637	48.2633	53.7157	17.3934
21PHAS53_455(+)	CCUCCAAGCUCAUUGAUACAU	0.119514	0.0586259	0.0426017	0	0	0	0.612278	0.148388	6.95754	21.5785	17.96	12.7526	15.3187	12.967	0.0922411	13.3251	12.2457	12.8512
21PHAS53_497(+)	CUCGGAAGAUUGUUUAGCUAG	0.159353	0.0586259	0.170407	1.24041	1.69374	2.48888	20.2994	18.4496	17.0925	91.286	85.7354	93.3453	0.364732	43.5202	17.987	41.4405	20.8101	52.9003
21PHAS53_285(-)	CCUCCAUGACGCAGUUGUUUA	0	0	0	0	0	0	9.37256	0.148388	13.2577	4.15156	0.208433	4.83556	0	0	0	0	0	5.81627
21PHAS53_327(-)	GAAUUUGGUUUGCGCUGCCGG	0.0796763	0.175878	0.25561	1.91699	2.94563	3.73331	21.0058	10.8818	5.53316	36.7365	48.7038	43.4252	17.9448	33.3915	4.24309	36.2204	22.6883	51.4601
21PHAS53_348(-)	CAACUUCAAAUCUUCAGCGGG	0.159353	0.0586259	0.213008	2.42443	3.68203	4.50368	22.7014	26.9572	6.62883	80.2796	111.164	103.68	33.6283	17.1966	4.05861	46.6606	46.3533	69.1859
21PHAS53_369(-)	CCUGAACUUGUAGGGGCGUAG	0.597572	0.586259	0.894635	0.0563822	0.368203	0.711107	57.3186	48.3745	79.3816	369.199	394.841	476.113	216.286	143.027	81.2644	258.763	165.805	305.825
21PHAS53_453(-)	GUAUCAAUGAGCUUGGAGGAG	0	0	0	0	0	0	5.98148	7.66672	7.28624	0.0965479	4.62026	2.56	0.291785	15.6383	0	0	0	0.609323
21PHAS53_495(-)	AGCUAAACAAUCUUCCGAGAC	0	0.0586259	0	0.902114	1.47281	1.48147	5.6518	2.81937	10.0254	1.44822	7.92045	5.45186	6.56517	0.0556525	0	0.320534	0.0751269	2.82504
21PHAS53_516(-)	CUGAACUGUUGAGAGGGCCCU	0.278867	0.175878	0.383415	0.958497	1.17825	1.71851	5.22791	12.7614	12.7098	232.391	198.671	251.165	44.0596	103.625	53.1309	96.7097	76.6294	153.273
21PHAS54_216(+)	CACCCAAUUGAUUAGAAACAA	0.0398381	0.234503	0.213008	0	0.0736407	0	72.1546	62.0262	45.7444	133.96	59.9939	111.739	9.19124	15.2488	0.922411	43.73	12.0203	36.3378
21PHAS54_279(+)	CUCCUAGUCAUCUUCCUGCAA	0	0	0.0426017	0	0	0	0.0941966	0	5.53316	9.46169	0.173694	4.26667	0.0729463	0	0.0922411	8.10494	14.3492	6.48098
21PHAS54_300(+)	CACAGGCACCGGGGUGGAGCU	0.0398381	0.0586259	0	0.0563822	0	0	5.5576	17.3614	25.2553	6.71008	3.05701	20.4326	0.218839	26.5462	69.1808	0	0	10.9678
21PHAS54_342(+)	CCGCAGACCGGACAGGACACC	0	0.0586259	0	0	0	0	0.0941966	5.53982	6.30013	0	1.77168	15.3126	0.0729463	16.2505	0	4.67064	0	0.110786
21PHAS54_384(+)	CGACGUCCUCAUCCCAGAUGG	0.0398381	0	0.0426017	0	0	0	1.08326	0.395701	0	16.0269	5.69716	4.17186	0	17.0853	0	0.0915812	5.8599	2.93583
21PHAS54_405(+)	GAAGGAGGCUGCCAUCACUGC	0.0398381	0.0586259	0.0426017	0	0	0	5.79309	21.0216	13.422	3.524	3.92548	19.0104	0.291785	17.6418	30.7163	4.62485	0	9.63839
21PHAS54_426(+)	CAUUCCCCUAGCUAGCCCCGU	0.159353	0.117252	0.127805	0	0	0	5.27501	2.81937	5.25924	89.0172	72.2567	54.7556	28.7409	49.5864	46.8585	47.1643	27.1208	45.5885
21PHAS54_489(+)	CGGAUCAUGGGACGACGAGAG	58.9604	0.351755	0.51122	0	0	0	61.9814	42.6368	42.293	79.9899	53.6715	175.36	25.6042	114.811	97.0376	55.4524	37.5634	98.9873
21PHAS54_510(+)	GCUGUGCUCGCCAGUGGACCA	0	0	0	0	0.0736407	0.177777	5.08662	5.49036	7.88886	0.0482739	1.66746	6.30519	0	0.111305	1.47586	0	0	18.0027
21PHAS54_531(+)	UGGGGACGAGAGGAUGUAGCA	0.239029	0.117252	0.468618	0	0	0	131.969	128.949	79.4912	30.7505	54.5399	35.7452	10.5043	46.2472	3.41292	14.1035	6.53604	17.1164
21PHAS54_277(-)	GCAGGAAGAUGACUAGGAGAA	0	0.0586259	0.0426017	0	0	0	7.58283	4.69896	10.135	4.92394	1.49377	8.58075	0	16.1949	0	4.3959	7.51269	0.055393
21PHAS54_298(-)	CUCCACCCCGGUGCCUGUGUU	0.0398381	0	0	0	0	0	6.73506	10.1893	12.1072	5.16531	4.23813	13.4163	0.0729463	5.28699	17.5258	0.915812	0	5.15155
21PHAS54_340(-)	UGUCCUGUCCGGUCUGCGGAG	0.0398381	0	0.0426017	0	0	0	8.61899	0	0.0547837	11.4409	14.6945	8.34371	0.0729463	18.8105	3.50516	6.50227	8.26396	5.81627
21PHAS54_361(-)	GCACAAGGAGGUAGACCGUGG	0.0796763	0	0	0	0	0	8.66609	10.2882	9.86107	15.4959	1.91063	75.1408	19.9143	41.4611	11.8991	27.4286	0.751269	9.69378
21PHAS54_382(-)	AUCUGGGAUGAGGACGUCGAG	0.0796763	0	0.0426017	0	0	0	15.7779	22.5055	8.54626	4.68257	8.47627	28.2074	21.5921	0.166957	32.3766	13.6914	0	8.30895
21PHAS54_424(-)	GGGGCUAGCUAGGGGAAUGGC	0.0398381	0	0.0426017	0	0	0	8.66609	6.2323	20.6535	0	0.0694776	10.6193	0	0	30.1628	0.0457906	0	0
21PHAS54_445(-)	UGGUCUGGAUUGCCGCCGCAC	0	0	0.0852033	0	0	0	5.84019	6.57854	5.64273	15.158	11.8807	19.0104	5.76276	6.90091	2.39827	11.0813	10.9685	3.76673
21PHAS54_508(-)	GUCCACUGGCGAGCACAGCCU	0	0	0	0	0	0.0592589	4.99242	0	8.60105	0	0	3.1763	0.218839	20.5358	14.1129	0	1.72792	0
21PHAS54_529(-)	CUACAUCCUCUCGUCCCCAUG	0.0398381	0	0	0	0	0	0	0	0	6.46871	15.8062	13.3215	0.0729463	0.0556525	0	1.69425	6.23553	8.03199
21PHAS55_287(+)	UGAUGUUAGCAACCGGUUUCU	0	0.0586259	0	0	0	0	6.92345	5.4409	14.7368	6.22734	4.48131	0.0474075	0.437678	0	0.184482	0	8.03857	0.166179
21PHAS55_308(+)	CCACACCUUGCAGAGUUUUCC	0.0398381	0.0586259	0.0426017	0	0	0	0.423885	0	0.87654	24.5232	26.9573	23.04	12.1091	4.17394	0	5.99857	6.46091	16.3963
21PHAS55_329(+)	AGGGUUGUUUGGUACUUGCUU	0.119514	0	0.170407	0.0563822	0	0	4.38014	43.8734	6.95754	24.5232	17.96	24.8415	26.9172	37.1759	18.9094	24.0859	27.7218	14.236
21PHAS55_371(+)	CAACGUCGAGAAACCCAUCUC	0.119514	0.175878	0.0852033	0	0	0	4.75693	18.5485	14.189	66.087	66.7332	63.9527	0.437678	0.111305	25.4585	43.8216	26.5198	56.8332
21PHAS55_392(+)	CGGUCUACUCAGUUGUCUUGC	0.0796763	0.0586259	0.170407	0	0	0	24.9621	30.0238	28.0493	70.142	93.7253	84.1957	45.3726	75.7987	65.3067	28.1612	19.9837	106.465
21PHAS55_434(+)	AAACUUGGAACAACUGAUUUG	0.0796763	0.0586259	0.127805	0	0	0	25.2447	35.4153	39.6634	9.12378	9.20578	14.7437	0.0729463	0	0.184482	1.74004	0.150254	0.387751
21PHAS55_497(+)	ACGAGCACGGCGGAGCAGAGC	0	0	0	0	0	0	6.64086	8.60651	3.39659	0	0	6.21038	7.8782	16.7514	0	0	2.02843	0
21PHAS55_518(+)	AAGACACUUUGACUGAAACGG	0	0.0586259	0	0	0	0.0592589	0.0941966	1.48388	4.76619	3.91019	16.7788	6.11556	13.0574	13.9131	7.01032	10.2571	0	12.1865
21PHAS55_581(+)	CCGUCAUCCUCGAAACCUCUC	0.0398381	0	0.170407	0	0	0	2.40201	18.2023	0.164351	46.7292	36.3715	29.5823	9.11829	44.8559	0.553447	47.668	36.6619	24.7607
21PHAS55_602(+)	GCCGAUGACACUGUGACGCUC	0	0	0.0852033	0	0	0	13.7056	10.3872	14.9012	2.84816	0.0694776	10.1452	9.70186	0	4.98102	4.94538	7.73807	3.37897
21PHAS55_749(+)	AACUGGUACCUAGCAUCUCUA	0.0398381	0.117252	0	0	0	0	4.28595	26.8088	5.25924	0.193096	5.97507	5.87853	0.145893	15.527	12.9138	19.2321	0	2.93583
21PHAS55_222(-)	GAGUCUGUAACUUGCUUGAGA	0.0398381	0	0	0	0	0	21.9007	0.197851	16.2708	0	0.0347388	1.42222	0	0.0556525	0	0.0457906	0	0.055393
21PHAS55_243(-)	ACAUGUCCAUUGAUGUACUCU	0.159353	0.117252	0.340813	0	0	0	159.475	153.433	174.322	49.7704	32.585	24.8889	10.2854	65.2804	14.2051	26.7875	0.225381	34.676
21PHAS55_390(-)	AAGACAACUGAGUAGACCGGA	0.278867	0.469007	0.639025	0	0	0	144.733	153.038	191.798	50.8325	72.0483	92.9186	52.0107	71.4021	50.4559	85.2621	51.1614	56.4455
21PHAS55_495(-)	UCUGCUCCGCCGUGCUCGUGC	0	0	0.127805	0	0	0	13.7998	8.06242	3.12267	8.35139	0.764254	8.01186	0.0729463	10.574	14.5741	2.01479	7.66294	0.387751
21PHAS55_579(-)	GAGGUUUCGAGGAUGACGGCG	0.0398381	0.0586259	0.0426017	0	0	0	8.61899	5.49036	0	6.17907	2.08433	11.8993	0.218839	49.8646	6.64136	5.54066	0.375634	3.26819
21PHAS56_354(+)	AGCAGCCACCAAGAUCACCCG	0	0	0	0	0	0	5.32211	8.26027	14.2438	9.50997	3.4044	35.603	10.3584	22.094	3.50516	8.51705	4.2071	12.2973
21PHAS56_396(+)	AAGAUGUCAAGACAAGCAGGA	0.0796763	0.234503	0.213008	0	0	0	54.3514	14.3442	19.9961	80.183	94.1422	71.0638	0.656517	17.6975	23.4292	39.1052	37.4883	20.1631
21PHAS56_438(+)	ACAGACGGUUAAUGGGUUCUC	0.0398381	0	0	0	0	0.0592589	9.46676	0.197851	11.395	6.22734	36.0241	21.1437	9.9207	19.7566	14.2051	11.1271	28.1726	29.5799
21PHAS56_501(+)	AUUAAAAUUGUAGCCUAUUGA	0.0398381	0.0586259	0.298212	0	0	0	19.8755	33.8819	25.584	13.3236	25.2898	29.4874	0	10.6853	18.7249	7.73861	3.68122	0
21PHAS56_226(-)	GGAUGCUAAUCAUGGAUGUGU	0.0796763	0.117252	0.213008	0	0	0	43.2833	26.4625	8.92975	8.64104	25.1509	20.1956	9.99365	16.2505	11.7146	18.7741	47.0294	24.2621
21PHAS56_289(-)	CGUUGACGAGGCGAGCUUCAG	0	0.175878	0.0426017	0	0	0	0.141295	0.148388	4.60183	45.812	39.8801	24.2726	10.7231	17.7531	0.368964	8.88338	21.1107	22.3788
21PHAS56_352(-)	GGUGAUCUUGGUGGCUGCUGC	0.0796763	0	0.0426017	0	0	0	0	8.7549	9.4228	1.49649	4.0297	60.3971	2.69901	23.541	11.0689	31.5497	3.30558	45.0345
21PHAS56_394(-)	CUGCUUGUCUUGACAUCUUGG	0	0.175878	0.0426017	0	0	0	5.69889	7.56779	15.6134	18.4406	33.5577	27.5911	10.5772	0	3.68964	31.4581	18.4061	15.6208
21PHAS56_415(-)	AACCUCACUGUUUUCCAACUC	0.597572	0.293129	0.639025	0	0	0	141.154	161.347	148.902	64.6388	102.618	44.0415	139.619	63.8891	47.5042	85.72	16.6782	48.9674
21PHAS56_436(-)	GAACCCAUUAACCGUCUGUGU	0.0796763	0.175878	0.170407	0	0	0	15.2128	12.2173	18.6265	0.868931	17.022	4.50371	19.9143	19.9236	4.51981	14.9735	11.5695	18.889
21PHAS56_457(-)	UGCUAUUCGUGGCAAUCGGGA	0.0796763	0.117252	0.127805	0	0	0	40.5987	26.9077	24.6527	21.5302	28.3816	22.7082	25.2394	17.6418	29.4249	32.6487	15.4761	14.7345
21PHAS56_478(-)	UCACUAUAUCAGACGUUCGGU	0	0.0586259	0.0426017	0	0	0	9.18417	16.5205	5.64273	1.3034	4.655	0.758519	7.14874	2.05914	0	4.8538	0	0.276965
21PHAS56_541(-)	GCAUAAGGAACCAAAGACUGC	0	0.0586259	0	0	0	0	16.1547	0	0.821756	9.0755	7.01724	4.97778	0.364732	9.0157	4.98102	5.67803	8.26396	8.69671
21PHAS57_364(+)	CGCCGCCAGGUGCACACGAAG	0.0398381	0.0586259	0	0.112764	0.0736407	0.0592589	0	0	0	7.82038	10.6648	13.3689	0.145893	18.8662	0	0	0.150254	4.37605
21PHAS57_406(+)	AUGCAAUUCUCAGGCUGGUGA	0.358543	0.234503	0.170407	1.86061	3.60839	5.33331	8.2422	5.98498	19.9961	79.4106	99.1793	64.6638	59.816	98.0597	32.5611	83.0641	94.8101	61.2093
21PHAS57_448(+)	CGUUAACACCCUGAUUAUCUC	0.0796763	0	0.127805	4.28504	10.6043	9.83699	1.93103	3.06669	0.0547837	34.7572	43.5625	34.7497	0.437678	43.8542	0.461206	21.5216	7.43756	24.7053
21PHAS57_469(+)	CCCCUGGACGCUGGACUGUUG	0.0796763	0.117252	0.0852033	0.112764	0.147281	0.237036	9.27836	8.40866	30.2954	3.04126	3.36966	73.6238	0.510624	53.4264	61.2481	11.7682	0	56.3901
21PHAS57_511(+)	CAGAAUAUCUGGGACGAGCAU	0.239029	0.410381	0.383415	2.5372	6.11218	4.79997	23.2195	15.4324	2.52005	256.142	203.222	213.713	30.1998	31.4993	4.33533	58.4746	30.802	53.4543
21PHAS57_553(+)	CUCGGACUUGUUAAUCUCCUA	0.0398381	0	0	0.845732	1.54645	1.59999	0	0	0	2.51025	13.6523	4.78815	0	0	0.368964	16.8509	10.2173	8.03199
21PHAS57_194(-)	AUAUGGUUCAGUAGAGGUGUU	0.0398381	0.234503	0.127805	0.112764	1.10461	0.533331	34.8056	42.2411	24.4335	15.7373	27.8258	12.8948	28.8138	6.17743	21.9534	3.34271	12.5462	4.32066
21PHAS57_215(-)	UUUCGGUUGGCUGGUUAUUUC	0	0	0	0	0	0	3.62657	12.8108	8.27234	0.144822	6.63511	1.94371	3.72026	2.00349	0	0.0457906	0	0.166179
21PHAS57_320(-)	UCACCUAACCUAUUCACUGUA	0	0	0.298212	2.02976	5.44941	5.21479	71.7778	97.7383	137.507	0.772383	9.7616	19.3897	0.145893	6.62265	5.1655	1.09897	0	0.110786
21PHAS57_383(-)	CUGGGCUGGGUUGAUCAGGCU	0.199191	0.0586259	0.0852033	1.01488	0.957329	0.948143	11.4449	0.791403	0	61.3079	71.9788	55.7512	8.0241	0.0556525	0.184482	12.5008	10.5178	38.8859
21PHAS57_404(-)	ACCAGCCUGAGAAUUGCAUGC	0	0	0	10.5998	22.3868	23.9406	4.47434	0	0	17.62	19.2453	16.403	10.7961	0	4.88878	13.1877	0	10.9678
21PHAS57_467(-)	ACAGUCCAGCGUCCAGGGGGA	0.0796763	0.117252	0.0852033	0	0.368203	0.237036	25.7628	6.87531	14.7916	5.35841	5.17608	51.2475	11.4526	9.40527	13.9284	4.94538	8.41421	8.69671
21PHAS58_102(+)	CUAGAAUCGUUUAUCUUUCCU	0	0	0.0426017	0.281911	0.515485	0.177777	0.141295	5.39143	0.219135	3.23435	15.2851	8.39112	0.218839	3.00523	21.8611	9.89077	0.375634	0.664716
21PHAS58_207(+)	AGACGAUGUGAAUGGAUGCCU	0.239029	0.117252	0.468618	1.01488	0.957329	1.3037	31.8855	35.3164	27.1727	99.5409	138.226	91.1646	72.8004	51.1446	50.7326	95.9313	49.734	83.4219
21PHAS58_228(+)	GAUGACGUUCUUGCUGAUGGC	0	0.0586259	0.170407	0	0	0	14.6005	5.58928	13.6959	5.16531	0.86847	2.32297	0	0	1.10689	4.25853	0.150254	0.055393
21PHAS58_375(+)	UGUACACACUUGCCUCUGCUA	0	0	0	0.676586	1.47281	2.07406	4.99242	4.00648	1.26003	6.03424	7.74675	17.2563	9.77481	8.45918	0.0922411	9.84498	0	4.87459
21PHAS58_417(+)	UGACUGGAUACUGGGCGGGUU	0	0	0.0852033	0.394675	0.589125	1.0074	5.93439	11.2775	11.395	9.12378	10.769	5.26223	0	0	0	0.412115	6.68629	0.110786
21PHAS58_205(-)	GCAUCCAUUCACAUCGUCUGG	0.239029	0.117252	0.25561	0	0	0	40.0807	40.0153	24.6527	39.7295	56.52	37.9734	18.0177	47.9724	18.6327	35.8082	23.4396	27.9181
21PHAS58_226(-)	CAUCAGCAAGAACGUCAUCAG	0.159353	0	0.0852033	0	0	0	9.70225	19.3894	7.01232	58.7494	58.5349	41.4341	17.3612	0.22261	20.2008	15.7978	4.2071	28.9706
21PHAS58_268(-)	CCGAGUGCCAUGUUGAUGCAG	0.0796763	0	0.127805	1.52232	3.09291	2.96295	5.74599	21.7636	5.69751	84.0932	67.1501	83.5794	22.4675	2.67132	46.5818	23.4906	24.7167	20.3292
21PHAS58_289(-)	UUUAGUGUGAAGCUAGAGGGA	0.0398381	0	0.0852033	1.40955	2.65106	2.07406	16.1076	9.84307	6.24535	0.434466	1.14638	3.27112	0	0	0.184482	0.0457906	0.0751269	0
21PHAS58_331(-)	CUUGACUUGUAUAUCUGGCAG	0.119514	0	0	0.112764	0.441844	0.829625	5.4634	0	0	11.8271	32.5155	22.6134	0	0.111305	0	0.320534	0	11.3556
21PHAS58_394(-)	CUGAACCAGUUUGACCAUCUA	0.0796763	0.234503	0.0426017	0.620204	1.62009	1.42221	6.21698	1.63227	10.4089	61.0665	73.7852	69.3097	24.8747	2.89393	19.0939	30.1302	19.1574	15.8978
21PHAS59_406(+)	AAUCGUGGGGUAAAUAGGGAA	0	0	0	0	0	0	3.06139	4.25379	4.16356	3.13781	7.98992	0.805927	0	0.0556525	2.76723	7.18912	8.03857	0.166179
21PHAS59_448(+)	UUGGGAGGCUAGCUAGGAUAC	0	0.117252	0	0	0	0	0	1.53334	13.1481	4.92394	5.48873	9.67112	0	0.0556525	0	0	0.0751269	5.15155
21PHAS59_490(+)	CGGGCACCAGGCACACGCUGC	0	0	0.298212	0	0	0	30.5197	36.8002	19.8317	3.08953	2.22328	55.5616	0.364732	26.8245	71.4869	3.4343	1.20203	13.4051
21PHAS59_511(+)	CAACGCCAUUGCGAACAACGA	0.0398381	0.117252	0.0426017	0.338293	0.515485	0.770366	9.41966	0.0494627	0	16.7511	15.4588	9.76594	23.5617	0.111305	0	0.228953	0	4.09908
21PHAS59_553(+)	GGGACCGACAAAACAGAGAUG	0.0398381	0	0.0852033	0	0	0	8.94868	7.66672	29.0354	5.40668	11.7765	4.83556	0.0729463	0	0	0.0915812	0	0
21PHAS59_595(+)	CUUGUCCAUCUGGCUAGAGAG	0.278867	0.293129	0.25561	0	0	0	13.8469	44.9121	26.4605	169.828	160.597	175.028	50.0412	34.8941	33.299	60.6725	65.8111	47.7488
21PHAS59_616(+)	GAUCAAGGAUGGAGCAUGGCU	0	0	0.170407	0	0	0	15.0715	1.08818	6.68362	14.9649	8.82366	7.34816	11.7444	0.111305	0.276723	0.0457906	8.78984	1.93876
21PHAS59_341(-)	CACUGGACAAAGCAUCAACUA	0	0	0.0852033	0	0	0	6.45247	0.0989254	0.164351	7.24109	7.05198	7.82223	3.64732	0	2.39827	3.66325	0	5.09616
21PHAS59_362(-)	UACACAUCUGCAGCCUGAGAG	0.0796763	0.175878	0.298212	0.112764	0	0.118518	71.6365	128.949	99.049	10.041	22.8581	20.5274	1.75071	35.3393	10.8845	0.0457906	0.300507	5.37312
21PHAS59_467(-)	CUGCUAGCACUCUUACGGCGU	0.0796763	0.293129	0.0426017	0	0	0.0592589	5.6518	0.0494627	5.42359	59.3287	79.8298	49.8727	0.0729463	0.44522	16.1422	38.4183	23.7401	16.6733
21PHAS59_530(-)	UCGAUCGCUUGGCACUGCAUC	0.0398381	0.0586259	0.170407	0	0.0736407	0	44.8376	44.8132	65.3022	15.7373	16.7441	28.8711	10.6502	0.612177	1.01465	5.31171	27.5716	2.88044
21PHAS59_551(-)	UCUCUGUUUUGUCGGUCCCCC	0	0.0586259	0	0	0	0	1.83683	0	0.0547837	16.6062	14.625	2.60741	0.145893	0.111305	12.3603	4.76222	7.73807	14.9007
21PHAS59_593(-)	CUCUAGCCAGAUGGACAAGCC	0	0.0586259	0.0426017	1.91699	3.60839	3.55554	10.1732	0	8.4367	5.69633	8.89313	11.0459	0	13.4679	0.0922411	4.76222	7.73807	1.93876
21PHAS59_614(-)	CCAUGCUCCAUCCUUGAUCCU	0.199191	0.117252	0	0.0563822	0	0	0.188393	12.0194	6.24535	30.3643	35.0167	30.3882	22.0298	0.556525	4.88878	44.829	54.0162	35.3961
21PHAS59_635(-)	CAUACAUUGCAUGCUGGGUAG	0.0796763	0	0.0426017	0	0	0	16.8141	13.0581	21.5848	56.4805	80.8719	54.9927	30.8563	20.2019	11.9913	16.7594	38.3898	36.227
21PHAS60_171(+)	CUCUCCCUUCCCAUUUGUCAA	0	0.175878	0	0.0563822	0.441844	0.533331	2.6846	0.148388	7.01232	25.9714	45.9942	41.0549	5.32508	21.3149	13.375	25.3222	33.2812	29.4137
21PHAS60_192(+)	CAGAAUUUGGUCAGAGUGGGG	0.0398381	0.0586259	0.127805	0	0.147281	0.237036	0.56518	15.4818	15.2299	106.058	73.6463	98.4653	24.2911	39.8472	50.2714	21.8879	11.87	47.9704
21PHAS60_255(+)	CGAAUCUGUCGAGGGAUGGCA	0.199191	0.117252	0.127805	0	0	0.0592589	13.2346	0.346239	3.83486	51.6048	57.5969	70.6371	31.294	62.3864	1.19913	36.1288	40.0426	50.7954
21PHAS60_276(+)	CCAAUCUUACCUGUCGGAGCC	0.199191	0.234503	0.170407	0.281911	0.662766	0.296295	12.5281	17.4603	18.243	134.395	212.219	140.374	58.1382	66.2821	39.5714	109.943	84.4426	145.462
21PHAS60_297(+)	AUCAGAUUUCCAUGACCCGUA	0.0796763	0.175878	0.0852033	0	0	0	62.0285	52.1831	67.1101	89.3551	65.5174	39.0638	39.2451	44.8559	35.1439	24.3606	30.7269	31.574
21PHAS60_339(+)	AACCCAGUGACAGUGAGAGGC	0.278867	0.234503	0.468618	0	0	0	47.7577	60.3939	86.887	43.8327	34.3567	198.211	27.6467	63.2769	73.1472	68.5943	38.7655	63.9236
21PHAS60_360(+)	GAAAAACGAGACACUGCAUCA	0.0398381	0	0	0.112764	0.0736407	0.237036	0.800671	6.52907	10.4089	9.2686	6.49616	5.87853	0	0.0556525	0	0.0457906	8.71472	4.70841
21PHAS60_381(+)	GAGUUUUCAUGUGUUUCGGGA	0	0.0586259	0	0.112764	0.368203	0.296295	8.90158	15.185	11.6142	11.9719	19.4885	8.77038	8.46177	0.111305	0.276723	6.8228	2.70457	0.166179
21PHAS60_444(+)	UGUGCGACAAUGUGACUGUGU	0.119514	0.0586259	0.25561	0.225529	0.220922	0.474072	52.0907	66.7746	38.0199	86.2173	94.3506	100.646	14.8081	74.2404	38.4645	26.1922	61.5289	52.0694
21PHAS60_190(-)	CCACUCUGACCAAAUUCUGUU	0.119514	0.293129	0.298212	0	0	0	20.7703	27.8475	26.4605	115.23	114.777	87.4668	36.4002	29.1619	11.9913	56.7346	59.1248	47.915
21PHAS60_211(-)	UCGAGACCCCGCCUUGAGUCC	0.0398381	0	0.0426017	0.225529	0.0736407	0	5.36921	9.29898	0	8.20657	14.2776	15.5022	14.8811	9.90614	0.184482	11.9056	9.99187	13.0728
21PHAS60_232(-)	AGCUCAUCUUGGGCAUGGCAC	0	0	0.0852033	0	0	0	4.52144	6.87531	6.62883	0	0.0694776	11.0933	0.291785	3.33915	13.4672	0	3.68122	13.9036
21PHAS60_253(-)	CCAUCCCUCGACAGAUUCGUG	0.199191	0.293129	0.426017	0	0	0	48.2287	42.5379	37.4721	151.966	121.308	185.079	78.0526	45.9133	64.292	64.29	62.3553	60.8215
21PHAS60_274(-)	CUCCGACAGGUAAGAUUGGUG	0	0	0	0	0	0	4.56853	0	2.73919	7.24109	18.7242	7.58519	0.145893	18.0314	5.81119	1.60267	0	22.7665
21PHAS60_337(-)	CUCUCACUGUCACUGGGUUGG	0	0	0	0	0.0736407	0	1.17746	0.0494627	4.98532	6.03424	8.16362	15.8341	1.60482	0	0.0922411	13.2335	10.2924	27.3088
21PHAS60_379(-)	CCGAAACACAUGAAAACUCUG	0.0796763	0.117252	0.127805	0.169146	0.147281	0.177777	4.66273	18.7464	10.1898	67.8732	64.9616	88.7468	0.875356	26.9358	38.9257	38.2809	3.38071	43.4835
21PHAS60_484(-)	CGCAAUUCUCUCUUGGGCAGC	0	0	0.0426017	0.112764	0.147281	0.355554	5.93439	0	0	8.1583	0.243172	3.36593	0	0	0	9.98235	0	13.2389
21PHAS61_102(+)	CUUAGUAGAAACAGACAUGGG	0.119514	0.117252	0.383415	0.958497	1.54645	1.83703	20.0639	38.4325	8.21756	400.625	181.093	168.249	77.3231	37.2872	35.4206	55.8645	49.8842	38.4982
21PHAS61_123(+)	CUCUGGAGCAUGGACGGAUCU	0	0	0.0426017	0.0563822	0.294563	0.474072	0.0470983	4.69896	4.49227	2.51025	4.58552	15.0756	5.47097	43.075	0.922411	3.02218	6.08528	4.43144
21PHAS61_207(+)	AUGGACUAUCUGGAAAGCAAG	0.0398381	0	0	0.902114	2.20922	2.48888	9.04287	10.2882	4.54705	3.28263	10.9427	8.01186	0	0	0	0.0915812	7.21218	0
21PHAS61_249(+)	CACCUUGUCUGAUUAUACCAU	0	0	0.0426017	0	0	0	12.2927	4.55057	3.12267	70.4317	86.4301	70.0682	25.4583	20.981	0.184482	29.077	8.18883	50.8508
21PHAS61_291(+)	UAAUUGGAUCACAAUGUGGGC	0	0	0	2.76273	6.3331	5.45182	16.9083	10.4861	3.67051	12.4547	12.7491	15.0282	0.145893	8.45918	13.9284	0.137372	0.300507	6.42559
21PHAS61_375(+)	GGUAAGUGGGAUGGUAACUAG	0.0398381	0.117252	0.298212	0.169146	0.220922	0.770366	30.3313	33.14	23.9405	14.4822	6.77407	14.4119	26.9172	47.1377	25.5508	21.9337	10.5178	23.3759
21PHAS61_396(+)	AGGAGAGAAGGGUAGCUUUUG	0	0	0.0852033	0.0563822	0.368203	0.118518	0	4.40218	0	0	0	1.23259	0.145893	16.6957	0	10.944	5.8599	0
21PHAS61_417(+)	UUUAGAUGAUCUGAGCCUGCG	0	0.0586259	0.0852033	0.902114	1.17825	1.0074	23.3608	10.7334	11.9976	2.12405	2.3275	3.03408	0.0729463	14.414	0	0	0	0
21PHAS61_100(-)	CAUGUCUGUUUCUACUAAGUA	0.119514	0.175878	0.0852033	1.97338	3.24019	4.08887	14.8831	16.7184	23.7214	109.582	114.881	107.994	9.55597	17.3079	1.5681	13.9661	19.3076	15.0115
21PHAS61_121(-)	AUCCGUCCAUGCUCCAGAGCC	0.159353	0.175878	0.213008	0	0	0	48.7467	72.6607	53.9072	10.6203	3.5781	99.9824	20.1332	81.7535	88.6437	34.114	37.7888	16.9503
21PHAS61_142(-)	CGGCUUCGCUCUAUUUCACAG	1.71304	1.28977	1.06504	0.676586	0.810047	1.59999	71.1655	54.3595	41.5261	892.247	1090.24	858.691	212.566	419.397	167.418	398.103	385.476	608.271
21PHAS61_331(-)	CUCCCCGCAGACAUCCCUUAA	0	0.0586259	0	0	0	0	1.17746	0.0989254	9.31324	18.3924	21.7812	12.4682	13.2033	5.84351	0	4.12115	7.51269	5.31773
21PHAS62_333(+)	UCAUCUGCUGUGGCCACAGGA	0.159353	0	0.127805	9.52858	10.3833	13.8666	59.4851	43.1809	67.2744	18.3441	27.7563	18.963	11.0149	52.9812	0.737929	25.4596	19.6832	10.9678
21PHAS62_375(+)	CCAACCUUGCUGAUGUCAUGA	0.0398381	0.0586259	0	2.48081	5.9649	6.45923	0	0.0494627	0.712189	0.579287	10.0048	2.93926	0.218839	31.8889	0.0922411	7.05175	7.43756	9.13985
21PHAS62_396(+)	GUCAAGACUGCGACCACCGUC	0.119514	0.117252	0.213008	0	0	0	34.2405	38.9766	41.5809	3.28263	10.9427	43.3304	11.3067	135.514	128.031	9.02075	19.0071	41.434
21PHAS62_501(+)	CAUAGAAACAACAUGCUCUGC	0.0796763	0.351755	0.213008	25.8794	43.0798	46.7553	83.9763	68.6542	51.4967	56.0461	59.7507	120.368	22.9051	15.1375	42.2464	32.4655	6.9868	22.9881
21PHAS62_522(+)	CUAUGUUUCUUGUGUUCACGA	0.0398381	0	0	4.17228	6.77494	6.99256	0	0.0494627	0	14.5787	9.06683	13.0845	0	0.66783	1.19913	3.93799	0	2.21572
21PHAS62_585(+)	GAUAAAGAUGUGGAAUCAGUG	0	0	0.0426017	0	0	0	3.86206	3.26454	0	11.634	9.37948	1.37482	0	0	0.0922411	3.70904	0	4.59762
21PHAS62_268(-)	CAGAGAUGGCGACGGGAAUCU	0	0	0	0.112764	0.220922	0.118518	14.6476	19.5378	3.94443	0	1.32007	16.3082	0.145893	0	40.2171	11.7682	0.0751269	4.32066
21PHAS62_310(-)	UGCUACCCGACCUGGCUGUGA	0.159353	0.234503	0.127805	6.3148	8.76324	9.06662	36.6896	39.7185	35.5546	73.4729	47.4532	72.0594	88.1192	60.8282	26.1965	43.1347	71.3705	33.1804
21PHAS62_373(-)	AUGACAUCAGCAAGGUUGGGG	0.119514	0	0.0426017	1.63508	4.12388	4.3259	7.91251	19.1421	11.8333	27.9023	38.1779	29.9615	12.8386	36.675	14.7586	26.3754	21.937	19.1106
21PHAS62_415(-)	UUUGUGGCACAGGUGCAGGGA	0.0398381	0.0586259	0.213008	0	0	0	21.0529	28.0453	9.36802	13.4684	4.75922	2.27556	24.8747	15.861	0	0.0457906	0	0
21PHAS62_436(-)	UCAUCAUGGCACCGCGGUACU	0	0.117252	0.298212	3.38293	1.69374	4.6222	81.8097	82.0586	67.8223	15.8339	11.2206	10.3822	3.57437	33.2802	10.9767	0.137372	0.300507	10.0815
21PHAS63_338(+)	UUGGGUAUCAAAUGGCUAGAG	0	0.0586259	0.0852033	0.338293	1.62009	1.18518	26.1867	1.48388	19.8865	10.4272	5.03713	7.77482	0	0	0	0.0457906	0.0751269	0
21PHAS63_359(+)	CAGUGCUGCUAUCUUUCUCUG	0.0796763	0.0586259	0.0426017	0.507439	0.957329	1.65925	1.17746	4.15487	4.60183	42.1432	53.4283	41.1497	22.1027	28.1602	1.29138	35.3046	11.4944	57.3318
21PHAS63_443(+)	AGGAGAGUUUACAGUGUGGCA	0	0	0.0426017	0.845732	2.06194	1.65925	9.27836	0.593552	30.1858	14.6753	11.6375	2.65482	15.7564	0.166957	0.0922411	5.03697	0.0751269	0
21PHAS63_611(+)	GGCUUGGUUGAAAGGUUCUCU	0.159353	0	0.383415	1.46594	3.16655	3.43702	44.8376	32.8927	42.8957	43.6879	124.921	46.4119	25.8959	21.6488	0.645688	70.6091	37.4883	72.6203
21PHAS63_632(+)	ACACAAUAAUAACCCAACUGU	0.0398381	0	0	0.732968	3.09291	3.02221	5.5576	13.256	1.31481	26.1645	19.419	7.30075	0.0729463	0	0	3.02218	11.269	4.92998
21PHAS63_441(-)	CCACACUGUAAACUCUCCUUC	2.46996	2.93129	2.6413	3.27017	4.49208	5.74812	130.133	127.267	128.304	1873.17	2086.93	1365.86	904.462	660.372	478.362	917.964	1068.91	1466.42
21PHAS63_462(-)	AUUACUGGCCCUCACUUCUUG	0	0	0.127805	2.42443	6.25946	6.87404	35.2766	31.8045	15.2299	6.75835	4.82869	3.41334	0.218839	16.0836	0.0922411	3.80062	5.78477	2.76965
21PHAS63_483(-)	UAUGCCAUCCUGAUGAAACCA	0	0	0	0	0	0	11.3036	16.2732	27.611	2.79989	4.30761	1.46963	0.0729463	0	0.0922411	0	0	3.1574
21PHAS63_525(-)	CCACCACUGAGUUUCAUGCGU	0	0.0586259	0.0426017	0	0	0	0.0941966	7.07316	2.62962	13.9994	13.0618	18.7734	0	11.2418	0.0922411	6.50227	0.601015	0.830895
21PHAS63_567(-)	UGAUCCGGAUGAGCCUGUUAG	0.119514	0.234503	0.170407	0	0	0	28.3532	21.6152	32.3772	16.558	31.0565	37.2149	15.8294	19.8679	9.68532	9.89077	23.0639	9.63839
21PHAS63_609(-)	AGAACCUUUCAACCAAGCCCG	0.159353	0	0.213008	3.7776	7.95319	9.65921	9.93774	8.90328	5.53316	15.8339	32.724	19.2	20.4979	23.8193	12.3603	8.746	7.66294	39.7722
21PHAS63_630(-)	AGUUGGGUUAUUAUUGUGUAG	0.199191	0.293129	0.213008	1.40955	2.43014	2.25184	96.787	78.893	98.282	127.347	137.809	75.6149	61.8585	82.6439	71.3946	57.4214	22.6132	79.9321
21PHAS63_651(-)	CAGCGCAUUGGGGGCUUCUAC	0.159353	0.0586259	0.0426017	0.112764	0.147281	0.0592589	2.16652	10.6345	11.8333	87.762	82.7478	79.7868	62.588	0.22261	2.49051	19.1405	25.8436	50.8508
21PHAS63_672(-)	GCAUCAGGAAAUUAGCGCUCG	0	0	0	0	0	0	0.0941966	4.60003	2.30092	3.81364	11.0469	9.38668	9.41008	0	0	4.94538	0.0751269	12.1311
21PHAS64_114(+)	AUCCACUUUAAGCUACUUGAA	0.0398381	0	0	0	0	0	13.7998	4.89681	10.4637	0	1.80642	0	9.84775	10.6853	0	0	0	0.055393
21PHAS64_219(+)	GAGGUCUAGAAUUCCGAGGCC	0	0	0	0	0.0736407	0	0	0	0	11.5375	10.769	10.4771	12.1091	16.4175	5.07326	4.16694	0	2.10493
21PHAS64_240(+)	ACCUAGGUCAUUUGGAUGGCA	0	0.175878	0.0426017	1.40955	5.52305	3.91109	0.235491	3.16561	0	10.8134	34.4609	23.7985	11.3796	0.278262	12.7293	17.4462	10.9685	15.2331
21PHAS64_324(+)	CCUCCAUCUAUGUUGCUUCUG	2.66916	2.16916	2.98212	0.0563822	0.147281	0.0592589	306.657	318.738	262.743	1641.07	1160.83	1670.59	481.446	650.244	547.359	692.903	492.607	628.711
21PHAS64_345(+)	CACUUGGUCGCAGUAGCACAU	0.0796763	0.0586259	0.0852033	0.225529	0.957329	1.3037	0.188393	5.19358	0.164351	45.5706	87.7502	67.3186	21.811	38.9567	1.10689	50.4155	14.6497	25.2038
21PHAS64_366(+)	GGUGAUCUGUUGCCAUCUCUC	0.0398381	0	0	0	0.220922	0.118518	0.0941966	0.0494627	0	1.49649	2.57067	6.21038	11.6714	1.22435	13.9284	19.8731	15.1756	29.4137
21PHAS64_175(-)	UGAAUGAACAUAUCCGAGCAA	0.0796763	0	0.127805	0	0	0	21.3355	5.24304	13.8055	11.8271	19.1758	16.1659	0.218839	15.2488	3.50516	4.07536	0	5.04077
21PHAS64_217(-)	CCUCGGAAUUCUAGACCUCCA	0.318705	0.351755	0.298212	0	0	0.118518	44.3195	44.1207	69.2466	142.698	243.693	102.353	189.806	109.413	55.9903	135.311	178.426	159.477
21PHAS64_259(-)	AGUGAAUUGGGAGCGUGUUUG	0	0	0	0.169146	1.17825	0.533331	10.1261	0	0	4.87567	12.2628	5.49927	0	0.0556525	13.7439	4.53327	6.61116	4.54223
21PHAS64_322(-)	GAAGCAACAUAGAUGGAGGUG	0	0	0	0	0	0.0592589	1.97813	5.78713	0	10.2824	9.06683	10.7141	0	0.389567	0.276723	6.45647	5.93502	4.37605
21PHAS64_385(-)	UAGGGAUAGGGGAAGUGGGGA	0.0398381	0	0.0426017	0.112764	0.441844	0.296295	12.9991	13.4539	0.712189	9.79961	4.51604	8.77038	0	0	0.0922411	0.641068	9.2406	0
21PHAS64_427(-)	CUUGAACUGGUAAUGGAUUGU	0.0796763	0.234503	0.170407	1.18403	5.08121	5.80738	20.4878	13.0087	19.01	123.726	126.658	121.742	13.0574	18.254	13.006	48.6754	12.0203	63.6466
21PHAS65_117(+)	ACUGGAGGUAAAGCAAAUGCU	0	0	0.0426017	3.27017	3.9766	4.91849	5.4163	10.7829	0.547837	6.42043	8.40679	2.41778	0.0729463	0	0	5.31171	7.36243	12.2973
21PHAS65_138(+)	CAUUAAUCCUGGGAGCAUCUG	0.557734	1.05527	1.53366	2.48081	3.09291	3.91109	168.329	151.9	146.711	799.996	518.998	656.925	166.245	288.447	78.5894	310.506	193.902	321.723
21PHAS65_264(+)	AUUGCUCUUAGUUAACCAGGA	0.0398381	0	0.0852033	3.27017	4.86028	6.10367	7.53573	6.57854	14.9012	5.9377	8.30257	9.29186	0	0	0.0922411	1.37372	7.13705	2.99122
21PHAS65_285(+)	UUGUCAAUGCUAUUUCUGUGU	0.0398381	0	0.0426017	1.35317	2.57742	3.67405	24.3027	28.2927	21.6944	4.6343	2.36224	6.54223	0.875356	62.1082	0.184482	0.503697	0.601015	0.387751
21PHAS65_327(+)	CCCGCUUGCAUAUUUUCCUUC	0	0	0	0.451057	0.294563	0.237036	0.0470983	5.14412	1.26003	7.19282	2.74437	1.84889	9.48302	0.111305	12.0836	9.29549	5.93502	1.49561
21PHAS65_136(-)	GAUGCUCCCAGGAUUAAUGAG	0.0796763	0	0.127805	0	0	0	25.2918	17.7571	27.3371	27.5161	39.4285	8.72297	15.6105	22.261	0.0922411	5.8612	8.63959	6.48098
21PHAS65_157(-)	CUAUAUGAGAACCAGGAAUCA	0.0398381	0.0586259	0.127805	1.29679	1.9883	2.37036	3.43818	4.89681	5.47837	40.3087	22.1634	30.0089	0.583571	32.0558	10.0543	43.1805	11.9452	0.110786
21PHAS65_178(-)	CAAUUUCACCGGAUCAUCUGA	0.0398381	0.293129	0.298212	1.74785	2.87199	2.90369	4.52144	1.87958	32.2128	123.967	79.6561	93.1083	15.6835	30.7758	13.4672	38.3725	56.0446	9.41681
21PHAS65_199(-)	ACACAUAUUGAUGGCCUGGUG	2.07158	2.40366	3.40813	1.46594	2.94563	3.02221	526.559	604.385	491.848	1675.44	986.721	826.407	555.34	601.102	219.165	750.325	486.597	348.367
21PHAS65_220(-)	CUUGCUUGUAGGACACCACGG	0.43822	0.469007	0.553822	5.18716	9.35237	9.89624	26.9402	44.6153	48.0453	306.926	245.464	274.394	94.6114	130.839	77.298	183.162	92.0304	161.194
21PHAS65_262(-)	CUGGUUAACUAAGAGCAAUUC	0.159353	0.0586259	0.0426017	0.902114	2.06194	1.48147	4.66273	13.5528	11.9976	61.0665	57.0759	53.9971	25.3853	0.22261	0.645688	31.5497	11.3442	24.4837
21PHAS65_325(-)	AGGAAAAUAUGCAAGCGGGCU	0.0796763	0	0.127805	0.845732	1.62009	1.48147	11.6804	21.0711	2.62962	43.35	20.3917	8.9126	33.7012	36.675	5.90343	7.64703	15.5513	9.08446
21PHAS66_298(+)	CAUGACGACUUCACCAACCAU	0.199191	0.0586259	0.0852033	0	0.0736407	0.118518	2.21362	0	0.273919	99.6374	85.2143	41.0549	21.738	1.78088	1.29138	68.5027	22.6883	8.58592
21PHAS66_319(+)	CCAUAGCUAAGGGUGUAGGAG	0.0398381	0.0586259	0.0852033	0.0563822	0.441844	0.237036	0.0470983	4.1054	0.328702	50.0118	88.6534	51.5793	0.145893	35.7845	0.276723	9.38707	9.39086	15.0669
21PHAS66_340(+)	CAGCGAGGUCGCAAACACUCU	0.0398381	0	0	0.112764	0.147281	0.0592589	0	0	0	10.1375	9.62265	5.78371	6.9299	0	0.0922411	4.16694	0.150254	0
21PHAS66_403(+)	CUCUCUCUCUGUUAGUACGUC	30.1176	0.234503	0.127805	0	0	0	18.4625	0.296776	0.547837	32.0539	66.1079	28.2549	20.7897	17.5305	11.8069	22.1627	25.2426	27.8627
21PHAS66_424(+)	CUUGUAGCUUCGACGACCGAG	0.358543	0.175878	0.213008	4.34143	6.7013	10.6074	33.9108	82.1081	26.351	149.166	133.189	142.08	29.9809	44.0211	58.6653	59.8941	56.1198	70.183
21PHAS66_487(+)	AGUUCUGCAUGCUCAUACACC	0	0	0.0426017	0	0	0	5.18081	9.29898	9.14888	0.0482739	2.91806	6.92149	0	0	0	0	13.8233	0.055393
21PHAS66_592(+)	UGGCUGGGGUUGGCUGCACUG	0.0398381	0.0586259	0.127805	0.0563822	0.294563	0.118518	50.772	30.1228	33.8016	37.4606	37.5526	37.5467	0.656517	26.6019	23.4292	25.9175	1.35228	13.3497
21PHAS66_401(-)	CGUACUAACAGAGAGAGAGGC	0.0796763	0	0.0426017	0	0	0	2.873	0.148388	9.47759	24.2335	21.816	29.203	3.79321	10.2401	17.4336	18.1331	7.66294	4.26526
21PHAS66_485(-)	UGUAUGAGCAUGCAGAACUGA	0.0398381	0	0	0.169146	0.294563	0.296295	24.2556	13.5033	8.16278	33.5021	35.4336	26.4534	14.8811	14.9705	0.184482	9.06654	6.68629	5.81627
21PHAS66_527(-)	CUAAAGUCCAUCUCUCAGCCG	0	0.234503	0.0852033	0.169146	0.441844	0.592589	4.94532	0.840866	3.67051	21.9646	35.9894	32.9482	11.1608	15.4157	22.4146	39.8836	12.4711	13.2943
21PHAS66_548(-)	CGAAGCUUCAACCAACUCCUG	0.0796763	0.0586259	0	0.0563822	0.294563	0.296295	0	0	0.0547837	20.9992	22.7539	14.3171	11.7444	0.166957	10.7922	7.28071	12.3208	13.8483
21PHAS67_342(+)	UUCCCCUGAACUAUGCAGAAC	0	0	0	0	0	0	10.1732	4.99573	0	7.33764	5.83612	8.48594	0	0.0556525	0	4.16694	0	5.20694
21PHAS67_447(+)	AGAUUGUGUUGGGAGUUUGGC	0.0796763	0	0.213008	3.04464	4.49208	5.51108	13.7998	19.8345	8.16278	18.9717	21.6075	14.6963	6.63812	23.8193	0.184482	18.1789	11.3442	22.7111
21PHAS67_468(+)	CACCAGAGCUGAACAAAGAUC	0	0	0	0	0	0.118518	2.21362	4.69896	5.20446	2.2206	2.88332	3.08149	0.218839	17.2523	0	3.06797	0	5.04077
21PHAS67_193(-)	CUAUCAACAUUCAAGAGGGCC	0.0398381	0	0	0	0	0	0.376786	0	0	2.31715	6.39194	14.0326	0.364732	18.0314	5.1655	0.73265	0.0751269	3.43437
21PHAS67_235(-)	UGAUCAAGAAGAACAGGAGGU	0.119514	0	0	0	0	0	6.87635	9.74415	9.31324	15.8339	8.02466	12.9422	0.0729463	15.5827	12.2681	4.07536	0.0751269	0.055393
21PHAS67_403(-)	CUCCAUGGCUAUGAUCACCAG	0	0	0.0426017	0.451057	0.220922	0.829625	9.74935	9.5463	3.88965	10.1375	6.04455	15.123	3.20964	0.166957	0	3.66325	4.88325	10.6909
21PHAS67_466(-)	UCUUUGUUCAGCUCUGGUGGC	0	0	0.0426017	10.6562	18.042	15.6444	8.66609	10.1399	3.34181	10.3306	13.7566	19.0104	0	0	0.276723	13.9661	0.0751269	9.13985
21PHAS67_550(-)	ACUGGAGAUAACAAAGUAGGA	0	0	0.0426017	1.29679	2.43014	2.19258	5.69889	0.0494627	7.72451	6.8549	9.58791	4.17186	0.0729463	8.45918	0	0	0	3.04662
21PHAS67_592(-)	UUUAGGCUGGCCAAAAUAGAG	0.398381	0.586259	1.23545	4.56695	9.49965	10.4296	336.894	174.109	236.282	28.1437	20.7043	53.7601	0.218839	16.1949	0.737929	4.21274	0.300507	4.92998
21PHAS68_594(+)	CUCCCAAUCCCAGAUGGACCC	0.199191	0.117252	0.0426017	0	0	0	2.6375	8.50758	7.88886	74.1488	60.8971	73.7186	28.7409	19.4784	20.2008	23.4906	23.9655	32.0726
21PHAS68_657(+)	CUACCCUUCCUUAAGAUACGA	0	0.0586259	0.0852033	0.394675	1.10461	1.18518	0.56518	0	0	16.0269	14.6945	17.8726	1.45893	1.61392	10.7	9.70761	3.53096	12.685
21PHAS68_678(+)	GCUGGAAGUGACAAAGGAGUG	0	0.0586259	0	0.338293	0.220922	0.948143	13.9411	14.0969	3.50616	0.0965479	6.77407	2.13334	0	1.61392	0	3.8922	0	3.65594
21PHAS68_720(+)	CUUUUGCAACGGUUCUUUGAG	0.239029	0.0586259	0.25561	0.676586	2.3565	3.02221	23.455	22.2087	15.3394	118.464	138.92	155.165	15.0999	54.762	32.6534	41.5779	23.0639	97.9349
21PHAS68_592(-)	GUCCAUCUGGGAUUGGGAGUA	0	0	0	0	0	0	12.1985	14.4926	12.8742	2.17233	2.9528	7.39557	0.729463	33.8367	10.331	8.05915	2.32893	17.2272
21PHAS68_634(-)	GACGAUGAUGGUUUCCUGUAG	0.358543	0.410381	0.724228	0	0.0736407	0	88.5919	63.4112	96.9672	35.0469	81.3235	53.0015	100.593	230.067	83.8472	101.289	91.5797	109.9
21PHAS68_655(-)	GUAUCUUAAGGAAGGGUAGAC	0.0398381	0.0586259	0.0426017	0	0	0	4.38014	10.2388	5.20446	2.26888	5.9056	10.5719	0.0729463	0.0556525	0	0	6.31066	0
21PHAS68_676(-)	CUCCUUUGUCACUUCCAGCUC	0.398381	0.117252	0.553822	0.732968	1.84102	1.77777	7.86542	20.4776	28.7067	378.613	234.556	205.891	73.384	90.8249	76.2834	102.342	86.8467	78.6581
21PHAS68_697(-)	GCGAAAUUGUUUGUAACCCCA	0	0.0586259	0.127805	0	0	0	17.6619	0.0989254	19.2291	21.5785	13.1313	10.5245	0.218839	18.3653	0.276723	3.61746	0	13.5713
21PHAS68_718(-)	CAAAGAACCGUUGCAAAAGUA	0.0398381	0.175878	0.213008	1.07126	1.54645	2.42962	50.2539	72.908	76.1494	176.103	51.6219	93.7246	0.656517	24.5427	11.3457	26.7417	5.78477	19.8307
21PHAS68_739(-)	UCGCCGUCGAUCCUUGUACCU	0.0796763	0.117252	0.0852033	0	0	0	15.6837	3.90755	8.54626	17.4269	24.8035	6.30519	0.145893	17.5862	0	0.0457906	0.0751269	6.14863
21PHAS68_760(-)	CUAACUUCAGAUCGCAUGCUC	0.0398381	0.0586259	0.0426017	0.112764	0	0	9.18417	10.3377	0	23.4129	29.1806	20.5274	21.5921	0.166957	0.645688	19.5526	31.5533	35.23
21PHAS68_781(-)	CAUAGAUCUCCACUCCAUCAG	0.159353	0.0586259	0.0426017	0.902114	1.62009	1.77777	1.78974	5.63875	0.109567	79.3624	76.1822	78.4594	56.8981	64.0004	33.8525	42.7684	33.6568	44.7576
21PHAS69_195(+)	GGGACAAGCAACGGGAGUGAG	0	0.0586259	0.25561	0	0	0	56.6122	71.8198	30.1858	5.5515	0.104216	12.7526	0.364732	17.8088	17.4336	0.320534	0.0751269	0
21PHAS69_216(+)	UGAGCCUAGCUACAACUCGCA	0.0398381	0	0	0.78935	0.957329	1.71851	3.86206	0.0989254	6.46448	11.634	10.3869	5.54667	0	0	0	0	7.81319	0
21PHAS69_237(+)	GCAACACCAUGACACCCGGAC	0.0398381	0	0	0.169146	0.220922	0.296295	13.7998	11.871	9.86107	0	0.104216	1.37482	0	0	0	0	0	0
21PHAS69_279(+)	GGCUAGACUAUCGUAGAGGGG	0.119514	0	0.127805	0.563822	1.54645	1.59999	47.9461	39.5207	38.0199	17.7648	12.6797	26.5482	8.31588	59.2142	49.0723	50.5986	15.4761	40.9908
21PHAS69_300(+)	CCUUUCGGCACGGUAGUAUGC	0.0796763	0	0.127805	2.31167	4.78664	5.74812	23.2195	14.2947	45.1966	70.6731	74.2021	151.799	92.1312	81.9205	37.5421	97.7171	66.8629	69.0751
21PHAS69_342(+)	CAUCGCCUAUUCCCUACCCAA	0.0796763	0.117252	0.0426017	0	0	0	0.706474	0	4.98532	26.6472	35.9547	30.483	26.1877	35.0054	14.7586	8.37968	4.95837	19.3876
21PHAS69_405(+)	CUGCUAAUGUGGGAUGGAUAG	0.278867	0.351755	0.0852033	0.338293	0.736407	0.829625	19.9226	27.9464	17.4212	150.663	158.305	159.289	54.0532	75.0195	46.1206	60.4894	51.3117	60.8215
21PHAS69_468(+)	UUGGAUGUGUGGAAACGGGCU	0	0	0	0.338293	0.810047	0.177777	9.08997	17.9055	8.49148	0.0482739	3.47388	4.83556	0	0.0556525	0	0	0.0751269	0
21PHAS69_489(+)	GAGGCAACUAUGGUGGAACGU	0	0.0586259	0.213008	0	0	0.0592589	38.1025	39.8175	28.5971	5.64805	3.92548	15.7393	45.7373	59.9934	4.33533	33.3813	7.36243	36.0609
21PHAS69_193(-)	CACUCCCGUUGCUUGUCCCUU	0.159353	0.410381	0.340813	0.225529	0.368203	0.177777	16.7199	29.7765	23.557	111.416	73.3684	78.6016	33.4824	39.7915	55.7136	44.0048	31.403	58.8828
21PHAS69_235(-)	CCGGGUGUCAUGGUGUUGCUG	0	0	0.0426017	0.563822	0.294563	0.651848	1.64844	0.0989254	8.60105	11.5857	9.55317	10.6193	18.6743	0.0556525	11.8069	8.97496	0.375634	8.41974
21PHAS69_277(-)	CCUCUACGAUAGUCUAGCCAU	0.0398381	0	0	0	0	0	0.0470983	0.494627	0	7.62728	4.41183	4.74075	22.9781	0	2.12155	1.60267	0.225381	9.5276
21PHAS69_340(-)	GGGUAGGGAAUAGGCGAUGAG	0	0	0.170407	0	0.0736407	0	35.3708	18.2517	20.4343	2.07578	0.0694776	4.36149	0	14.6923	0.83017	2.01479	0	0
21PHAS69_403(-)	AUCCAUCCCACAUUAGCAGGC	0.0796763	0.0586259	0	0	0	0	0	2.72045	4.43748	8.78586	2.39698	2.22815	0	17.8644	13.2827	0	12.1706	0
21PHAS69_445(-)	CUAACCCAAACUGAAAACGAG	0.119514	0.0586259	0.0426017	1.29679	1.9883	2.13332	15.6837	31.6561	27.611	38.4261	33.384	53.6178	6.71106	32.6124	12.7293	35.7167	6.23553	23.9852
21PHAS70_737(+)	ACGACAAUGGUUUACUAGGCA	0.0796763	0.293129	0.127805	0	0	0	0.470983	15.7786	6.57405	37.8468	71.9093	35.4608	25.0206	51.9238	19.0017	38.8762	12.5462	18.6674
21PHAS70_800(+)	CCACUUCUGUGAAGCCUUCUA	0	0	0	0	0	0	0	0	0	2.79989	10.7343	5.0726	11.2337	0.111305	0	3.80062	1.50254	12.5188
21PHAS70_821(+)	CCAUAGUCCAACCCAAAACGU	0.0398381	0.0586259	0.383415	0	0	0	24.0201	12.613	24.1596	106.444	85.6659	89.6475	9.48302	22.4836	27.1189	49.1333	56.3452	33.9559
21PHAS70_863(+)	GAGUUGCUUGUCAUUUCUGGU	0	0.0586259	0.0426017	0	0	0	8.3364	2.17636	0	8.88241	8.78892	7.25334	0.291785	20.1462	0.83017	4.30432	0.826396	1.05247
21PHAS70_884(+)	GACAAGAAUACGUUGACAUCC	0.0398381	0	0.0852033	0	0	0	12.5281	2.22582	9.53237	3.66882	4.13392	7.01631	0.291785	1.0574	0	0.183162	0.225381	5.15155
21PHAS70_968(+)	CUCCUAGGGUUCAGUCACGUC	0	0	0	0	0	0	2.92009	9.10113	1.20524	2.75161	1.7022	12.3733	11.5255	0	2.30603	1.74004	3.83147	13.4605
21PHAS70_1031(+)	CAACUGGUGCAUUGUUUACAU	0.0398381	0	0	0	0	0	2.7788	0	0.0547837	5.69633	12.6449	17.5882	9.77481	0.166957	0.276723	14.424	6.46091	2.93583
21PHAS70_735(-)	CCUAGUAAACCAUUGUCGUGG	0	0	0	0	0	0	7.67702	10.2882	3.61573	19.6475	12.0891	6.3526	10.5772	0	0	8.19652	4.50761	0
21PHAS70_819(-)	GUUUUGGGUUGGACUAUGGUA	0	0.0586259	0	0	0	0	7.72412	10.4366	9.36802	10.3789	4.27287	1.65926	0.0729463	0	0	2.4269	0	0.055393
21PHAS70_861(-)	CAGAAAUGACAAGCAACUCCA	0.398381	0.0586259	0.213008	0	0	0	28.4003	50.6003	29.3641	130.533	179.53	122.975	89.651	26.1567	48.0576	90.1617	88.4995	93.0603
21PHAS70_966(-)	CGUGACUGAACCCUAGGAGUG	0.358543	0.762136	0.340813	0	0	0.0592589	34.5702	45.5551	54.1263	168.717	112.137	162.465	140.495	22.3166	69.9188	185.498	176.849	118.32
21PHAS70_1008(-)	UGGAUCGCUUCGUCUGAUGGU	0.119514	0	0	0	0	0	1.83683	25.0776	3.39659	23.5577	18.1684	23.6089	6.63812	0.166957	20.2008	4.67064	0.0751269	26.2009
21PHAS70_1071(-)	GAGACGAGAGACCAAGCGACC	0.0796763	0	0.0852033	0	0	0	12.481	13.6022	9.25845	0	0.0694776	4.59852	0	0.0556525	0.0922411	0.0457906	0.0751269	0
21PHAS71_132(+)	CCUUAGAUUGGACCCUUCGCU	0	0.117252	0	4.00313	6.62766	8.23699	15.9192	14.2453	18.4621	17.8131	43.354	11.7096	46.4668	2.3374	0.83017	28.5733	32.2294	13.5713
21PHAS71_195(+)	CGAGCCUCAUCCCUAGAUCCC	0	0.0586259	0.127805	0	0	0	9.60805	9.00221	0	15.689	5.80138	23.2771	11.4526	35.6732	0.184482	0.137372	12.3208	11.5771
21PHAS71_151(-)	CAGAGCAACGCCAAGCUGUAG	0.0796763	0	0.0426017	0.281911	0	0.0592589	0	0	0.0547837	23.1232	22.8581	8.53334	0.0729463	0.0556525	0	6.09015	7.43756	17.2826
21PHAS71_193(-)	GAUCUAGGGAUGAGGCUCGGG	0.119514	0.0586259	0	0	0	0	6.68796	0.0494627	6.13578	3.81364	0.173694	28.2074	0	18.5879	10.6077	21.1553	9.54111	2.10493
21PHAS71_214(-)	CGUCCUGCAACGGAUGAUGGG	0	0	0	0	0	0	0.0470983	0	0	15.9304	9.86582	18.8682	12.1091	0	0.0922411	7.28071	1.1269	4.09908
21PHAS71_277(-)	CGGAAGGUCCUAGUCAUGGAG	0.0398381	0.0586259	0	0.507439	1.03097	0.474072	4.38014	0	0.0547837	37.702	27.2005	39.443	5.0333	17.7531	2.85947	9.38707	2.02843	17.7258
21PHAS71_340(-)	CAUCCGUCGGCCCCGCCACAG	0	0	0	0	0	0	2.07233	5.04519	0.273919	5.88942	13.3744	9.71853	3.50142	0	0	3.75483	0	4.7638
21PHAS71_361(-)	CACCGCUGGCCUGCACGUCUC	0.0398381	0.0586259	0	0	0	0	16.4844	8.50758	7.61494	1.97923	1.77168	9.43409	0.0729463	0	12.2681	0	6.61116	7.42267
21PHAS71_382(-)	CGAUACUGCAUGCCUCUACGC	1.15531	1.70015	2.17269	3.32655	4.93393	5.21479	205.396	257.305	130.933	1184.11	819.627	1186.94	352.696	401.811	171.292	378.276	242.059	387.585
21PHAS72_238(+)	AAGAAAGAGUACGUCAGGGUG	0	0	0	0.169146	0.368203	0.237036	0.0941966	2.96776	0	2.65507	7.57306	3.55556	0.218839	11.0748	7.93273	3.8922	0.0751269	1.16325
21PHAS72_385(+)	CCACCAUGAAGAAAAUAGCUC	0.0398381	0.117252	0.170407	3.32655	6.77494	7.34811	29.6248	31.7056	22.1874	83.6587	69.3734	82.5364	10.869	39.5689	40.5861	43.1347	8.18883	49.9645
21PHAS72_406(+)	UCCGAUGGCAUAUAUUUUCAU	0.0796763	0	0.0852033	1.69146	2.3565	2.07406	20.4878	7.61725	19.3387	3.18608	2.50119	3.12889	0	8.01396	0	0.0915812	0	0.720109
21PHAS72_532(+)	UGAGGUAGGCAGUGGACUCUA	0	0.293129	0.0852033	1.5787	2.50378	3.79257	5.5576	5.98498	11.6689	21.8681	37.3095	15.8815	11.0878	7.17917	0.184482	8.24231	6.68629	21.6033
21PHAS72_553(+)	CAAGGUGUCCUAGUGAUUGUC	0	0.0586259	0.0426017	1.07126	2.13558	2.0148	0	5.09466	0	4.05501	15.8062	8.77038	2.62607	0.66783	0.0922411	4.57906	0.0751269	7.86581
21PHAS72_595(+)	CCAGAUCUUCCUCAUAGCCUA	0.0398381	0.117252	0	0.451057	0.736407	0.829625	0	0	4.27313	17.5234	22.7887	18.8682	12.9844	15.0262	0.922411	9.02075	7.88832	9.97074
21PHAS72_616(+)	CACAAAAUCUAGAUCUAGUAG	0	0	0	0.958497	2.3565	2.48888	2.11942	0.0494627	4.82097	9.89616	13.166	7.96445	0.145893	19.7566	0.184482	4.67064	0.375634	4.65301
21PHAS72_236(-)	CCCUGACGUACUCUUUCUUUU	0.0398381	0	0.0426017	0.0563822	0.147281	0.237036	3.81496	8.30973	21.9135	14.2891	14.9377	5.16741	0.510624	19.534	10.7	8.51705	6.08528	12.5188
21PHAS72_257(-)	CUCUAGCAUAUAUUUGAACCA	0.0398381	0	0	0.338293	0.883688	0.296295	0	0	4.21835	5.7446	6.07929	12.3733	0.218839	16.3062	0	0.0457906	5.8599	0
21PHAS72_278(-)	CAUAGACCAACGGCCAACGCA	0	0	0	0.112764	0.368203	0.533331	0.141295	10.1399	0.109567	12.165	12.4365	10.3348	11.6714	0	2.76723	0.228953	0	4.43144
21PHAS72_320(-)	CUACAACGAUCUCUGGGAUGC	0.159353	0	0.0426017	0	0	0	10.2674	0.0989254	0.109567	34.178	37.1358	37.8786	0.0729463	1.00174	1.84482	11.9513	24.6416	23.819
21PHAS72_425(-)	CAGGAAAGAGCCCUUCCGGAU	0	0	0	0.394675	0.441844	1.24444	0	0	0	24.8128	25.4983	14.8859	15.8294	19.9792	0.553447	9.84498	15.7015	16.5071
21PHAS72_467(-)	UAGGAGAUGACCAGAAGAGGG	0.0398381	0.117252	0.0426017	2.70634	3.53475	5.6296	10.2203	0	5.86186	8.83413	21.1212	16.5926	23.124	42.5185	0.553447	7.18912	0	12.2419
21PHAS73_144(+)	CUGCAAAAUUGAUGGGUAGAC	0	0.117252	0.0852033	0.902114	1.84102	1.54073	4.75693	5.14412	9.86107	11.8271	23.7613	17.6356	13.2033	18.1427	0	0	0	0
21PHAS73_186(+)	AAAUACUGUGUGCUGAUGGGA	1.15531	1.28977	1.83187	15.5615	25.0378	24.7702	377.163	452.93	436.791	447.017	306.292	371.769	199.216	223.834	161.606	309.636	138.459	221.517
21PHAS73_207(+)	UCAACCGAAGCCCAUGAACUG	0.0398381	0.117252	0.213008	10.769	17.5265	20.0888	59.0142	87.1038	59.5499	18.2958	9.9353	14.3171	0.218839	0.0556525	0.184482	4.35011	0	9.97074
21PHAS73_270(+)	CCAUGGAGACAAAUGCUGCAG	0.159353	0.234503	0.298212	2.42443	3.46111	4.38516	7.11184	19.8345	3.12267	155.056	179.669	144.498	2.40723	19.1445	24.1672	48.8128	59.9512	63.3142
21PHAS73_100(-)	CAUCGGCGGAGCCUUGAACUC	0.478058	0.469007	0.298212	0	0.220922	0	17.238	13.8496	9.53237	365.917	282.774	401.589	86.2955	117.037	73.3317	98.404	133.275	143.357
21PHAS73_142(-)	CUACCCAUCAAUUUUGCAGUG	0	0	0	9.97964	16.5692	19.4962	4.28595	21.6152	5.47837	29.3988	27.131	27.2119	10.5772	18.5323	1.66034	3.06797	1.20203	10.2477
21PHAS73_184(-)	CCAUCAGCACACAGUAUUUGC	0	0	0.0426017	0	0	0	4.85112	4.99573	0	0.434466	4.89817	6.11556	0.437678	20.7584	0	0.503697	0.0751269	0
21PHAS73_289(-)	GAAUUGUGUGUUCUUCUUGCU	0	0	0	2.5372	4.41844	4.26664	9.41966	21.9614	9.58715	5.02049	8.19836	2.79704	21.1544	0	0	0	0.0751269	0
21PHAS73_310(-)	CAAGUCGAGCGGCAAAAACUG	0.119514	0.0586259	0	2.25529	4.12388	4.14813	0.0941966	6.67746	3.83486	64.1561	39.4633	32.9482	0.875356	20.3688	0	7.55545	12.0203	6.86874
21PHAS74_256(+)	GCUGCUUGCUGAGAAUAUGCU	0	0	0	0	0	0	0.0470983	8.35919	0	8.44794	4.72448	3.08149	9.77481	0.0556525	0	3.84641	0	11.6325
21PHAS74_277(+)	GAUGACUCCAUGGGACGAGAA	0.278867	0.351755	0.639025	0	0	0	160.841	182.814	163.42	0.144822	5.9056	49.446	57.1899	61.329	73.1472	31.5039	14.6497	62.9265
21PHAS74_361(+)	UCAGCAAGGAAUAGUUCAGGG	0	0	0.170407	0	0	0	21.9007	4.45164	3.39659	0.144822	7.12145	10.9985	0	0.111305	10.0543	0.686859	0	5.5393
21PHAS74_149(-)	CGACAAUUCCAUCGCUAAGGC	0.0398381	0.0586259	0.170407	0	0	0	14.8831	14.641	6.081	27.9989	34.4956	33.1852	0.145893	3.45045	10.1465	14.4698	15.0254	12.7404
21PHAS74_212(-)	CGAGAAGGAAACUGUCAAGGA	0.43822	0.527633	0.681627	0	0	0.0592589	17.1909	15.284	27.4467	326.284	441.878	332.326	37.9321	24.0975	55.5291	98.4956	55.5188	114.664
21PHAS74_275(-)	CUCGUCCCAUGGAGUCAUCAG	0	0.0586259	0	0	0	0	4.14465	0	0.0547837	5.06876	14.3819	13.1319	0.218839	0	9.40859	8.24231	6.76142	20.8832
21PHAS74_317(-)	CAGUUGGUUAAACGUGACGGC	0.0398381	0	0.0852033	0	0	0	4.28595	2.62152	0.383486	8.93068	15.7367	8.67557	11.1608	27.2697	1.38362	4.48748	0.150254	17.3934
21PHAS74_338(-)	CAGUGCCCGGAGAAGCGACAG	0.517896	0.410381	0.639025	0	0.0736407	0	108.891	44.5659	51.6063	529.903	321.855	430.081	45.6644	133.009	73.8851	131.327	109.46	132.279
21PHAS74_359(-)	CUGAACUAUUCCUUGCUGAGG	0	0.0586259	0.170407	0	0	0	17.5677	5.39143	4.43748	19.744	11.0469	15.4548	5.9816	2.94958	0	0.0457906	7.06193	3.1574
21PHAS74_464(-)	AGGAACUGUGUAUGUAUAUAC	0.239029	0.644884	0.468618	0	0	0	128.437	70.1381	68.5345	71.3972	58.0485	81.3512	39.391	12.9114	31.0853	38.9678	11.1188	19.8861
21PHAS75_294(+)	CUACAUCUCUAGAAAAAAGCU	0	0	0	0.902114	2.28286	1.36296	0	0	3.23224	13.1305	13.6523	8.15408	0	0.0556525	0	4.94538	0.0751269	5.92705
21PHAS75_315(+)	CAGACUAGGACAGCAUGCUCU	0.199191	0	0	1.24041	2.87199	2.54813	2.6375	10.1893	5.80708	40.5501	68.7828	49.3986	7.73231	0.333915	14.4819	12.0887	17.8051	12.4634
21PHAS75_378(+)	CUCUUCUUUCGGAUGGCCAGG	0.0398381	0.0586259	0.0852033	0.394675	1.03097	0.770366	0.612278	0	0.0547837	7.57901	34.5998	22.0445	11.7444	19.9792	9.96204	0.0915812	15.7015	14.4576
21PHAS75_399(+)	AUGGCAUGAACAAAAGCAGUU	0	0	0	2.25529	4.12388	3.97035	5.13371	3.51185	8.27234	24.5714	17.5431	10.0504	9.48302	0.0556525	0	0.0457906	0	9.41681
21PHAS75_441(+)	GCAGUAGAACCAAUCGUCCUC	0.0398381	0	0.0852033	1.80423	5.89125	4.68146	17.4264	0	2.52005	9.50997	14.9029	14.2696	0.0729463	4.61916	12.4525	14.8819	0	14.0698
21PHAS75_504(+)	GACCAAGAUCAUGACAAUGUU	0	0	0.170407	0	0	0	23.5021	15.284	15.7777	5.64805	4.13392	0.948149	0	0.0556525	0	0.0457906	0.0751269	0
21PHAS75_187(-)	CGUCUGCCAGAAAUCAAAUAA	0.0796763	0.175878	0.127805	0	0	0	12.5281	16.57	20.8178	46.7775	48.3217	35.4134	0.510624	57.8229	7.84049	14.424	5.78477	5.70548
21PHAS75_334(-)	UGAUGAUAACUAUAGAGGUAG	0	0	0.170407	0.958497	2.20922	1.59999	57.8367	99.0243	78.2312	31.0884	42.2424	40.3438	12.0361	72.0143	9.68532	3.8922	14.3492	5.98245
21PHAS75_355(-)	GCCUGUGCAUGUAGAGAACGC	1.3545	2.05191	4.38797	3.27017	5.52305	4.56294	1145.9	1369.03	1302.65	189.62	121.516	502.472	1017.89	904.075	628.531	782.561	710.625	602.288
21PHAS75_376(-)	UGGCCAUCCGAAAGAAGAGUA	0.0398381	0.0586259	0	0.676586	0.957329	2.07406	28.9184	8.21081	19.7221	10.7168	9.44895	22.6134	0.291785	31.1654	4.79654	9.52444	1.05178	0
21PHAS75_397(-)	CUGCUUUUGUUCAUGCCAUCC	0	0	0	1.24041	2.50378	2.19258	1.69554	0	0.164351	16.0752	8.71944	18.7734	11.4526	0.0556525	0.0922411	16.1183	14.9502	17.4488
21PHAS75_439(-)	GGACGAUUGGUUCUACUGCAC	0	0.0586259	0.213008	0	0	0	29.0126	22.4066	40.4304	25.8266	40.957	40.3438	43.1113	22.428	15.0353	62.7789	18.331	62.6495
21PHAS75_481(-)	AUUCAUCAGAAAUCGACUCGA	0.0398381	0.117252	0.0426017	0	0	0	18.3212	19.1915	11.9429	13.9994	13.9303	7.53779	0.0729463	0.111305	9.03963	0.0457906	9.61624	3.9883
21PHAS75_502(-)	CAUUGUCAUGAUCUUGGUCUA	0.0796763	0.234503	0.0426017	1.46594	2.94563	2.90369	7.44153	14.0969	13.2029	76.0315	140.275	92.5868	67.4754	10.4627	16.3267	49.7744	78.2822	83.1449
21PHAS76_102(+)	CGACGUUCUGAGAUGGCUGGG	0.278867	0.527633	0.51122	0	0.0736407	0	79.3606	84.6801	61.3578	137.243	145.521	157.819	56.3146	80.4735	56.3593	99.6403	141.689	64.5883
21PHAS76_123(+)	CUAUUCCGCCAUCGUAAUCGG	0.159353	0	0.0852033	8.852	14.2863	12.8592	18.5096	15.2345	9.03932	20.9026	33.5924	52.1956	0.437678	0.0556525	0.276723	10.1655	1.50254	16.2302
21PHAS76_144(+)	UAGCCACAAGCUGCAUCUGGG	0.239029	0.234503	0.468618	0	0	0	160.652	117.424	165.118	88.4379	84.5542	68.7408	80.3139	25.2662	14.4819	20.7889	28.2477	23.3205
21PHAS76_165(+)	AGCUGCAGUGUCAGGGGCGAC	0	0	0.0426017	0	0	0	9.89064	11.2775	9.25845	2.70334	3.89075	17.3511	0.291785	19.6453	38.0033	6.18173	1.87817	20.3292
21PHAS76_228(+)	ACAAGCGGCACUGGUUGGAGC	0	0.117252	0.0426017	0	0	0	7.62992	8.30973	0	0.917205	6.60037	24.7467	0.218839	9.73918	24.6284	2.33532	2.17868	6.03784
21PHAS76_270(+)	CGGUUGGACUAGGUGACAUAG	0.0398381	0.175878	0.213008	0.0563822	0.0736407	0	1.50715	12.3657	11.0663	104.561	136.628	83.0105	52.0837	3.2835	21.8611	59.8941	61.9797	63.425
21PHAS76_291(+)	GUACGGAUUGAUAGACACUAA	0.0398381	0	0.0426017	0	0	0	5.79309	9.79361	4.43748	1.83441	15.1461	3.46075	0.729463	0.0556525	0	7.41808	0	6.20402
21PHAS76_333(+)	UCUAGAUAUGUCAUGGCUGUG	0.119514	0.293129	0.383415	0.0563822	0.147281	0.177777	64.2892	100.854	101.788	31.5229	37.9	33.5171	0.656517	47.7498	30.1628	10.0739	7.66294	9.13985
21PHAS76_354(+)	UGUAUUUCAUGUAGAGGUCGA	0	0	0	0	0	0	4.33304	0	0	3.42745	4.51604	10.9985	11.1608	0	0	5.03697	0	0
21PHAS76_100(-)	CAGCCAUCUCAGAACGUCGAU	0.0796763	0.293129	0.426017	0.0563822	0.0736407	0	31.5088	9.10113	11.2307	91.9619	140.692	137.908	11.3067	46.0803	35.2361	37.0904	33.2061	86.0808
21PHAS76_163(-)	CGCCCCUGACACUGCAGCUCC	0.239029	0.469007	1.19285	0.0563822	0	0	182.506	260.223	264.386	15.689	7.98992	172.279	2.55312	241.031	252.464	13.3251	0.601015	26.8656
21PHAS76_184(-)	CCAGCAAUGGGCAGGGGCAGU	0	0	0	0	0	0	4.52144	15.4324	9.58715	1.15857	0.0347388	9.38668	0.0729463	9.96179	14.0206	0.0457906	0.0751269	0.276965
21PHAS76_205(-)	CUUGCUUGGAACCUGUCUCUC	2.43013	2.57954	2.17269	0	0	0.118518	156.413	154.868	168.296	1400.19	1516.97	1393.78	492.825	656.31	375.237	641.16	698.605	736.173
21PHAS76_268(-)	AUGUCACCUAGUCCAACCGUC	0.0398381	0.117252	0	0.0563822	0	0	9.23127	0.0989254	10.0802	5.98597	4.75922	6.25779	31.8046	0.723482	14.5741	13.5998	6.1604	5.65009
21PHAS76_331(-)	CAGCCAUGACAUAUCUAGACC	0	0	0	0	0	0	4.05045	6.57854	9.64194	6.46871	16.223	12.9422	2.11544	0.111305	0	4.48748	0.0751269	0.221572
21PHAS77_102(+)	GUUAUACAUACGGAGCGAUAG	0	0.117252	0.340813	0.225529	0.810047	1.18518	67.8215	64.4004	28.2136	53.1496	79.1003	27.0223	9.33713	33.1689	12.1758	25.1848	19.3076	35.1192
21PHAS77_144(+)	CAAGCCAACUGGAAGGCUCUG	0	0.175878	0	0.169146	0.368203	0.237036	4.23885	5.4409	0.0547837	15.4477	16.8136	6.82668	12.182	0	0	0	0	0
21PHAS77_165(+)	CCGGCAACCGCACUGCUUCUC	0.159353	0.234503	0.0852033	0.451057	0.883688	0.711107	4.61563	7.66672	1.58873	132.802	121.898	85.3809	53.9073	18.4766	47.1352	52.8424	68.8913	55.8362
21PHAS77_186(+)	CUUCCUGGAGUGGAUUUCUUC	0	0.0586259	0.0426017	0	0	0	9.60805	3.51185	0	7.77211	11.4291	21.2385	0	1.94784	1.29138	4.62485	0	0.443144
21PHAS77_228(+)	UGCGAAUUGGGAAUGGUGACU	0.0796763	0	0	0.338293	1.17825	0.533331	0.518081	9.10113	0.164351	0.193096	5.59295	2.93926	0.0729463	15.5827	0	0	0	3.54515
21PHAS77_312(+)	GCAUUUACUCCAAGGCACUGG	0	0	0.0426017	2.59358	5.37577	6.22219	7.30024	5.24304	11.3402	3.57227	4.58552	4.93038	5.0333	2.3374	25.0896	13.9661	9.2406	7.64424
21PHAS77_480(+)	UGACUGUUCAGAUAUUUCUCA	0.0796763	0.117252	0.127805	0.394675	1.25189	1.59999	33.534	13.9485	31.6102	17.7648	40.1581	24.1304	11.9632	28.9949	0.922411	10.7608	19.9837	8.97367
21PHAS77_501(+)	CAUCUACCAACUGUCAGGCUA	0	0.0586259	0	0	0	0	0.0941966	7.0237	1.53394	9.65479	12.0196	10.9511	6.9299	2.2261	9.96204	14.1035	5.40913	8.7521
21PHAS77_100(-)	AUCGCUCCGUAUGUAUAACUU	0.43822	0.527633	2.08748	0	0	0	393.271	335.852	391.649	247.983	159.138	184.51	78.7091	79.4161	68.2584	70.1512	90.7533	148.896
21PHAS77_205(-)	UCGCAAGACAGGGGCCAAGGA	0	0	0.127805	3.7776	7.73227	9.83699	27.8351	31.4088	15.0107	6.32389	10.5953	9.57631	0.364732	0.111305	0	1.23635	0.150254	2.65887
21PHAS77_226(-)	UCACCAUUCCCAAUUCGCACC	0.0398381	0.0586259	0.127805	2.76273	4.27116	7.17033	6.12278	22.7528	5.20446	9.2686	13.826	4.69334	6.12749	22.1497	0	2.01479	16.1523	0.166179
21PHAS77_268(-)	CUGCAGCAAGAACAUCUAUUC	0.159353	0	0	0.169146	0.368203	0.533331	4.28595	14.2453	4.10878	36.3503	52.9072	43.3778	9.77481	17.9758	0.368964	26.467	7.28731	23.542
21PHAS78_81(+)	UCAUGGGGAAUUGGAGAUGAA	0.0398381	0.0586259	0.127805	0	0	0	30.1429	20.0324	50.4558	13.2753	8.19836	9.95557	0.0729463	17.8088	0.184482	4.89959	0	4.65301
21PHAS78_102(+)	CUUUGGUGACAUCAGUAUGGU	0.159353	0.234503	0.0852033	2.08614	4.05024	3.73331	9.51386	6.82585	7.56016	97.9961	69.2692	97.8964	13.4951	26.8801	2.39827	36.8156	27.2711	60.8215
21PHAS78_144(+)	CUUCUCAGUCCAGUACGGGUC	0	0.0586259	0.0426017	0	0	0	1.50715	10.7334	0	15.3511	14.7293	13.4163	5.0333	2.05914	2.95172	2.33532	1.87817	8.14277
21PHAS78_165(+)	CCUUCUGUUCUCUAUGCACGA	0	0.117252	0.213008	4.7361	8.6896	7.99996	4.61563	0.197851	8.92975	29.5437	49.7807	53.4756	4.81446	0.166957	0.276723	26.1006	6.68629	25.7024
21PHAS78_186(+)	CGCCGGAAGCGGGCGGUGCUG	0	0	0	0	0	0	0	0	0.0547837	11.1996	6.39194	5.54667	0	0	14.1129	4.3959	0	0
21PHAS78_207(+)	CUGCUUCGUCUGGUCUUUCUC	0.318705	0.117252	0.127805	1.74785	3.16655	3.73331	7.62992	4.60003	9.20367	122.037	156.603	102.021	46.4668	21.9271	29.3327	99.4572	45.3015	114.774
21PHAS78_228(+)	AGGCUGAGCCGGUGAGAGUGA	0.0398381	0.0586259	0	0.451057	0.294563	0.414813	3.62657	11.1786	21.4204	3.13781	3.33493	26.2163	1.38598	32.668	18.356	4.02957	0	5.42852
21PHAS78_249(+)	CAUUGGCCAUCUCAGAAGCUC	0.0398381	0.117252	0.0426017	1.46594	3.38747	4.38516	1.83683	0	0	42.7224	35.4683	31.4786	0.583571	20.0905	0	11.9971	3.83147	0.387751
21PHAS78_142(-)	CCCGUACUGGACUGAGAAGCG	0.0796763	0.234503	0.0852033	0	0	0	15.5895	19.1421	16.1064	22.737	24.734	44.6104	55.5122	37.6767	8.02498	57.8793	40.869	44.259
21PHAS78_163(-)	GUGCAUAGAGAACAGAAGGGA	0.0398381	0	0.298212	0	0	0	84.1176	64.5488	60.3169	43.7362	42.3119	19.9585	9.33713	41.6837	14.2974	15.8435	11.0436	13.0728
21PHAS78_205(-)	GAAAGACCAGACGAAGCAGCA	0	0	0	0	0	0	4.85112	6.08391	8.92975	0.289644	6.80881	5.12001	0.0729463	0.0556525	0	4.16694	3.75634	0.055393
21PHAS78_289(-)	CACUUUUGUUGUGUACUGGUG	0.0398381	0	0	1.74785	4.49208	3.14072	4.94532	4.60003	11.1211	28.6264	37.5179	22.7556	0.218839	0	0.0922411	0.961603	13.5228	1.05247
21PHAS78_394(-)	CCUCGAGUAUGUUUUGUUUAU	0	0	0.0426017	0	0	0	7.53573	12.8603	4.27313	14.6753	6.60037	14.8859	4.08499	0.0556525	2.58275	8.2881	0.0751269	22.4896
21PHAS79_333(+)	ACUGACUUAUGCUCUCCUCCC	0.119514	0.0586259	0.0852033	0	0	0	5.5576	14.3442	4.32792	15.4477	30.7091	16.403	0.0729463	0.0556525	11.8991	0.457906	21.7868	15.0669
21PHAS79_459(+)	CUCCCUUCCGAGGACACUGGA	0	0	0	0	0	0	10.079	4.79788	16.983	7.77211	6.9825	18.1097	11.5985	5.56525	0	4.21274	0	2.54808
21PHAS79_627(+)	UCUCCUUUAAGAACCAUCUAG	0	0	0	0	0	0	8.66609	6.03445	0	0.0965479	5.83612	3.41334	0	0	0	0.0457906	5.70964	17.8919
21PHAS79_732(+)	CAAAUGGACCCUGUGUAUCUG	0.557734	0.99664	1.32065	9.52858	19.6621	19.0221	107.761	44.6153	80.1486	451.12	613.348	424.249	163.619	248.711	89.3816	237.928	175.121	380.827
21PHAS79_331(-)	GAGGAGAGCAUAAGUCAGUAG	0.0398381	0	0	0	0	0	1.22456	0	2.3557	18.8751	18.481	15.36	0	0	5.07326	0.0457906	0	7.64424
21PHAS79_373(-)	AGGAGAGGAGAUGGAGUGUGA	0.119514	0	0	0	0	0	0	1.03872	0.712189	4.29638	0.382127	4.88297	9.26418	31.555	0.0922411	9.47865	6.23553	10.3585
21PHAS79_394(-)	CUUCUCCGGUCGAUGAAGUGG	0	0.0586259	0	0	0	0	0	5.68821	0.0547837	7.82038	9.13631	7.96445	0	0.0556525	0	0.183162	0	9.08446
21PHAS80_237(+)	ACUCGUGCAUUUUACUCCCCA	0.0796763	0.0586259	0.0426017	0	0	0	9.65515	24.0389	22.5709	46.9705	32.5155	29.8667	52.2296	2.61567	11.9913	30.0844	20.134	4.20987
21PHAS80_258(+)	GACAAUAGGUUUAAAUGUGGA	0	0	0.0852033	0	0	0	10.079	10.2882	4.54705	3.28263	9.86582	5.30964	0	0	0	0	0	0.055393
21PHAS80_300(+)	CUUAAUUUCUCGCGUCUCUCG	0	0	0.0426017	0	0	0	2.35491	0.0494627	5.0401	8.59276	9.20578	11.1882	0	0	0.184482	3.84641	0.676142	4.59762
21PHAS80_384(+)	CUCACGAAUUCCGCCCCUUCC	0.0796763	0	0	0	0	0	6.12278	5.58928	0	14.4822	3.23071	19.4845	13.641	0.111305	12.9138	11.9056	0.0751269	14.0698
21PHAS80_657(+)	CAUGUGGCAUUGGACGGCGCA	0.0796763	0.117252	0.170407	0	0	0	19.4045	14.2453	14.0794	53.4875	34.5651	87.8934	8.16999	78.1917	45.2904	15.0651	17.2792	27.7519
21PHAS80_361(-)	UUCUCUGUUUUUCGCCUGUGA	0.0796763	0.117252	0.170407	0	0	0	60.0974	31.3099	47.2236	14.4339	15.9451	11.7096	30.2727	49.7533	0.0922411	0.0915812	0.676142	0
21PHAS80_382(-)	AAGGGGCGGAAUUCGUGAGUC	0.119514	0.117252	0.0852033	0	0	0	9.51386	12.4151	10.2446	17.089	10.908	66.7023	28.6679	10.0731	32.1921	21.7047	9.2406	9.5276
21PHAS80_445(-)	CAUCCUGCACCCAUGAGACAG	0.0398381	0.0586259	0.127805	0	0	0	1.36585	12.0689	2.027	53.5358	51.7956	66.4653	15.1728	19.2558	25.3663	6.50227	16.3777	11.7433
21PHAS80_466(-)	UGGCUGCAAUCAACCACUUUG	0.0796763	0	0.0852033	0	0	0	10.9739	8.50758	5.47837	20.7578	30.3965	13.7956	28.3032	12.1879	14.3896	1.41951	40.9441	15.787
21PHAS80_508(-)	CUAGAGGAGCAUAGGGUUUAG	0.0796763	0.351755	0.426017	0	0	0	15.4011	20.3786	17.0377	178.131	116.618	115.248	79.7303	48.362	24.7206	67.999	67.5391	51.7925
21PHAS80_529(-)	CUUCCAUGUACGAGUAGACAG	0.318705	0.410381	0.298212	0	0	0	0.56518	12.613	11.7237	189.379	289.27	249.126	57.1899	57.6003	39.5714	101.06	93.533	77.2733
21PHAS80_613(-)	CCAGAGCAGACGAUUCGGAAC	0.199191	0.234503	0.0852033	0	0	0	0	0.247313	13.6412	70.9627	81.3235	63.9053	35.1601	24.1532	8.11722	47.3017	27.1208	52.9003
21PHAS80_655(-)	CGCCGUCCAAUGCCACAUGCC	0	0.0586259	0.0852033	0	0	0	6.21698	4.15487	3.99921	0.0965479	1.04216	8.58075	12.5468	0.0556525	0.368964	13.3251	0	4.09908
21PHAS81_134(+)	CUGUGCACUGGCAUCCUCUCC	0.278867	0.175878	0.298212	0.902114	1.03097	1.18518	120.948	117.771	140.027	57.446	47.349	203.473	81.2622	197.01	147.401	94.5118	44.6254	122.474
21PHAS81_155(+)	CGGGUUGAUCCUUUAGUUCUG	0.0796763	0	0	0.169146	1.10461	0.948143	8.2893	13.8496	9.20367	36.6399	67.3238	28.8237	6.05455	0.166957	0.461206	23.4906	9.99187	47.3056
21PHAS81_260(+)	AUGGUGAUUUUUGAGAAUGUU	0.0398381	0.0586259	0.170407	0.281911	0.662766	1.12592	30.8494	44.1702	27.4467	28.9161	43.4235	40.9601	1.60482	17.6418	36.5275	15.3399	7.21218	9.13985
21PHAS81_302(+)	UGUCCUUUUCGAGCUUUGUGG	0	0	0	0	0	0	0	0.0989254	0.602621	10.9099	3.30019	7.20594	9.9207	21.2036	0.0922411	9.43286	0.0751269	0.55393
21PHAS81_344(+)	CAGAUGGUGCGAAGAAAGGAU	0	0	0.0426017	0.281911	0.589125	0.177777	1.36585	4.1054	5.75229	0.724109	3.5781	14.5067	0.364732	27.1584	0.83017	3.57167	0	9.08446
21PHAS81_386(+)	AGUUUGCAACUGGAAGAGGAU	0	0.0586259	0.0426017	0.281911	0	0.592589	18.4625	10.0409	18.4621	9.50997	10.0743	8.01186	9.55597	0	11.7146	17.9499	0.901522	17.6704
21PHAS81_428(+)	CAUGCGUACUCCUGAAUUCUC	0.119514	0	0.170407	0.112764	0.662766	0.711107	13.0933	7.76564	12.4907	30.1229	52.1429	31.4312	27.4278	29.4958	0.184482	10.1197	34.2579	16.0086
21PHAS81_470(+)	CUGGAAACCUUGUAGAAACUC	0.0398381	0.234503	0.553822	0.0563822	0.220922	0.296295	44.3195	22.9507	18.9552	155.104	188.805	173.132	26.1877	61.2734	42.4309	101.564	55.8944	112.78
21PHAS81_596(+)	AGAAGGAGAAUAGAUAUGGUU	0.0398381	0.117252	0.0852033	0	0	0.177777	11.7275	8.55704	18.9552	9.31687	5.1066	0.711112	0	0.0556525	0	5.81541	0	0
21PHAS81_132(-)	AGAGGAUGCCAGUGCACAGGC	0	0	0	0	0	0.414813	6.12278	0.247313	8.71061	1.39994	1.00743	9.14964	0.218839	12.4662	33.299	9.47865	0	6.3148
21PHAS81_153(-)	GAACUAAAGGAUCAACCCGGG	0.0796763	0.117252	0.170407	0	0.0736407	0	47.1925	68.0607	37.746	97.7547	132.945	58.3112	6.78401	5.28699	0.645688	39.4257	33.3563	38.2766
21PHAS81_237(-)	CAGGGGUAAGCGAUGCAUGUU	0.0398381	0.410381	0.0852033	0.507439	0.0736407	0.592589	10.1261	11.7721	6.84797	106.879	83.8595	78.6964	14.2975	39.2907	7.65601	69.8765	6.53604	31.4078
21PHAS81_405(-)	CAAAGAACUACUAACAUGCAU	0.0398381	0.0586259	0.170407	0	0.368203	0.237036	5.13371	5.04519	0.0547837	26.792	35.9547	37.7363	5.17919	0.166957	0.83017	14.5156	6.61116	1.49561
21PHAS81_426(-)	GAAUUCAGGAGUACGCAUGCU	0	0	0.0852033	0	0	0	9.56095	0	0	2.84816	7.01724	0	0.0729463	18.1984	0	4.48748	7.21218	5.76087
21PHAS82_300(+)	CUUCCGUGAUGUGAAUAGGAU	0	0	0	0	0	0	0.0470983	0.0989254	5.53316	11.5857	14.9724	9.76594	0	0.0556525	0	4.94538	0	0
21PHAS82_321(+)	CCAAUUGUAGCAGCACGGCUC	0	0	0	0	0	0	3.76786	0.0494627	0	17.3303	20.5654	12.563	0	0.111305	0.0922411	1.05318	9.01522	8.53053
21PHAS82_363(+)	GUUGUAUAGUCAAAGGUUGUG	0	0	0.0426017	0.281911	0.736407	1.12592	10.6913	6.47961	18.2978	3.42745	8.19836	0.995557	0	0	0	0	0.150254	0
21PHAS82_384(+)	CUACACUGCCCCCAUCCCAUU	0.0796763	0.175878	0.0852033	0.902114	0.957329	1.59999	6.59376	0.0989254	4.54705	74.6315	50.4755	47.3601	59.3054	30.7202	11.6224	26.8333	30.201	66.9702
21PHAS82_447(+)	GUCAUGGAUUGUGAGUCUCAC	0.318705	0.175878	0.383415	0	0	0	97.1638	83.3941	63.9874	36.4468	90.5988	21.4756	100.885	96.4458	59.2188	79.9504	44.4	67.2471
21PHAS82_489(+)	GCCCAACGCUUGUCCACUUCC	0.0796763	0	0	0	0	0	8.94868	17.955	7.56016	0.144822	0	5.83112	0	1.44696	0	3.3885	0	0
21PHAS82_319(-)	GCCGUGCUGCUACAAUUGGAU	0	0	0	0	0	0	4.19175	9.79361	14.3533	0.0482739	0.0694776	3.60297	0.0729463	29.2732	0	4.12115	1.65279	3.71133
21PHAS82_361(-)	CAACCUUUGACUAUACAACCA	0.318705	0.586259	1.15025	0.0563822	0.294563	0.948143	104.417	94.6716	103.158	509.145	448.131	397.843	71.5603	163.062	55.8059	117.682	110.512	108.183
21PHAS82_382(-)	UGGGAUGGGGGCAGUGUAGCA	0.0398381	0.0586259	0.0852033	0.394675	0.515485	0.296295	16.767	5.8366	18.6265	15.9787	7.53832	7.34816	0.510624	54.9847	0.184482	9.11233	0	0.055393
21PHAS82_571(-)	GGUGGGUGAUUAAGUAGUGAG	0.0796763	0.0586259	0.0426017	0	0	0.0592589	17.1909	16.0259	19.3387	5.26186	2.43172	5.49927	0.0729463	13.9688	14.5741	14.6988	32.1543	6.97952
21PHAS83_291(+)	CGUUCACUCACCCCUACACAU	0	0.0586259	0.0426017	0	0	0	0	0	0	7.72383	9.51843	7.15853	15.8294	19.9792	0.184482	8.97496	0.601015	2.49269
21PHAS83_354(+)	CGAUCGAUUUCACUCUUAGAG	0.119514	0.0586259	0.213008	0	0.0736407	0	4.52144	27.155	3.12267	104.803	102.723	65.5645	20.425	21.8158	12.637	28.9855	21.4863	15.787
21PHAS83_375(+)	AAGAAGAUAGACGACAACUCC	0.0398381	0	0.127805	1.63508	3.9766	2.42962	0.518081	0.643015	20.6535	22.3991	36.9621	14.2696	12.1091	18.4766	0.0922411	9.43286	11.3442	13.7929
21PHAS83_480(+)	UCGCUAGCCAAAUCCUCCCUG	0	0.117252	0	0.620204	1.39917	1.71851	10.0319	0.0989254	0.0547837	8.54449	10.769	0.237037	8.60767	1.11305	2.30603	9.34128	3.53096	11.5771
21PHAS83_543(+)	CGCUGAACAAUUGCGCACCUG	0.916277	0.70351	1.15025	51.195	86.7487	92.8588	102.533	99.9641	86.394	797.341	839.845	665.506	239.118	169.462	153.397	251.345	325.6	295.743
21PHAS83_564(+)	CCUACCAAUGCGCAGUGACUU	0.398381	0.175878	0.383415	0.338293	1.03097	0.770366	32.4036	1.33549	23.6118	142.746	142.429	114.773	30.3457	72.1813	8.20946	89.3833	56.7208	57.2764
21PHAS83_436(-)	CAUGCUCGUUCAGCUGGCGGU	0.119514	0	0.0426017	0.451057	0.957329	0.355554	8.4306	11.4753	4.16356	46.3913	41.9645	30.4356	14.2245	17.5305	10.6077	26.0549	19.8335	22.8773
21PHAS83_457(-)	UAGCCGGCUGAGUGUGCAGAA	0	0	0.127805	0	0	0	18.3212	47.1874	17.9691	34.6607	41.9297	32	4.52267	9.73918	3.41292	11.0355	10.1421	11.134
21PHAS84_207(+)	CACCAGGGAUUUCAUCGACUC	0.239029	0.469007	0.553822	0	0	0	63.6769	64.4993	75.2729	276.61	295.28	260.599	158.221	130.282	86.2454	108.798	107.356	181.8
21PHAS84_228(+)	AUCUCCACUGUUACAGGCCUA	0	0	0	0	0	0	5.98148	14.4431	10.7376	0.0482739	3.61284	4.17186	13.641	0	3.96637	4.99118	13.7482	5.20694
21PHAS84_312(+)	GAGACGCGCCGGCACAGUGGU	0.119514	0	0.0426017	0	0	0.0592589	20.7703	4.79788	16.1612	0.0482739	0.0347388	6.54223	0.145893	10.9079	12.5448	0	0.0751269	8.08738
21PHAS84_333(+)	CGUCCAUAUCGUGCAGCGUGU	0.0398381	0.175878	0.170407	0	0	0	62.5936	20.7249	33.8016	6.80663	17.3694	24.083	39.0992	19.2558	35.6973	31.5497	16.603	19.443
21PHAS84_522(+)	CACAUAAGAGUUCUCGCACUA	0	0.117252	0.170407	0.394675	0.515485	0.948143	9.93774	10.8323	0.164351	66.2801	70.2766	53.3808	6.56517	5.5096	13.4672	19.2321	0.225381	36.504
21PHAS84_289(-)	ACGACGAGACUUGGCUAGCAG	0.0398381	0.0586259	0.213008	0.169146	1.03097	0.770366	49.4061	63.5595	71.8763	9.99271	3.64757	22.6608	32.607	65.336	45.4749	31.5497	7.13705	40.1599
21PHAS84_331(-)	ACGCUGCACGAUAUGGACGAC	0	0	0	0.0563822	0.0736407	0.237036	5.5576	5.68821	17.9691	0.820657	0	0.805927	0	10.407	0	0.0457906	0	2.88044
21PHAS85_81(+)	GCAUCGAGAACUAGAGUUGAA	0	0	0	0	0	0	0.0470983	9.64522	20.8726	2.75161	5.45399	3.46075	0	0	0	4.3959	11.87	0.055393
21PHAS85_123(+)	CAAAUGGUUAUCUCGUGCUAG	0.398381	0.175878	0.170407	2.1989	3.75567	4.74072	14.8831	15.3829	24.5979	137.726	296.774	128.853	116.495	21.2592	23.5215	56.3682	88.9502	106.244
21PHAS85_144(+)	CAAGAGGCAACCGGAACAUUG	0.119514	0.0586259	0.0426017	1.07126	1.91466	1.71851	9.46676	20.7249	13.7507	44.2672	48.4954	28.3497	38.3698	0.166957	1.75258	28.5733	7.36243	19.4983
21PHAS85_165(+)	CGAAAAUCCUUAUUUCUGGUC	0	0	0	0.225529	0.957329	0.651848	0	2.27528	0.0547837	1.01375	7.12145	1.80148	0	22.1497	0	8.33389	1.27716	0.830895
21PHAS85_186(+)	GUUGGACAAGUAUAAUAGGCU	0	0	0.0426017	0.112764	0.662766	0.948143	5.69889	9.5463	4.7114	13.7581	9.9353	5.0726	0.291785	13.4122	0.0922411	9.47865	6.91167	0
21PHAS85_375(+)	CAGACGCCGAGAAACAUGUGU	0	0.0586259	0.0426017	2.1989	6.55402	5.27405	20.2523	25.3744	7.88886	9.94443	5.76664	8.20149	7.58642	21.1479	0	1.14477	0.225381	8.03199
21PHAS85_100(-)	CUGGUCUGUAUCAACGUGCUU	0.318705	19.1707	0.25561	1.40955	3.46111	4.56294	14.6476	4.74842	22.3518	191.551	307.091	182.708	42.0171	63.8334	51.7473	132.289	85.4944	112.78
21PHAS85_142(-)	AUGUUCCGGUUGCCUCUUGCU	0.0796763	0.0586259	0.0852033	3.1574	3.68203	4.50368	24.9621	18.6474	24.7623	11.4892	11.5333	4.50371	9.11829	17.9758	0.184482	9.98235	15.9269	15.2885
21PHAS85_184(-)	CCUAUUAUACUUGUCCAACGA	0.0796763	0	0.0426017	1.12764	2.43014	2.84443	8.2893	2.57206	0.0547837	19.7923	17.7863	41.6712	0.145893	7.06787	0.184482	16.9883	6.01015	14.8453
21PHAS85_310(-)	ACAAUGGCUGGCUCACGACUA	0	0.0586259	0.213008	0	0	0	20.8174	27.3529	7.45059	0	0	1.37482	0.145893	16.8627	11.8991	4.80801	0.525888	4.32066
21PHAS85_352(-)	UUCAUGGCUCCACGGAACUCC	0.0398381	0.0586259	0.0426017	0.338293	0.220922	0.651848	27.6467	12.9592	0.0547837	24.9576	15.9104	9.29186	0	13.6349	6.91808	8.15073	12.9969	0
21PHAS86_212(+)	UUAAGAUGGUUUGAUGAAGUG	0	0	0	0.845732	1.03097	2.25184	8.66609	2.72045	12.7098	4.00674	3.99496	1.28	14.2245	0	0	0.0457906	0.0751269	0
21PHAS86_233(+)	CCAUGGCUUGGGUCUCAUCAU	0.0398381	0.0586259	0.213008	0.112764	0.294563	0.118518	4.38014	4.30325	4.7114	76.5625	63.8847	52.2904	11.6714	0.333915	11.3457	21.2926	11.1188	20.8278
21PHAS86_296(+)	AUCUUCUGUGGCCAACAAGCU	0	0	0.0852033	0	0	0	9.32546	9.44737	7.34102	22.5439	38.6296	21.0963	23.124	25.7114	11.9913	12.1803	9.31573	22.7111
21PHAS86_359(+)	GGGGAUGGACAAAAAUGUGAG	0.159353	0	0.0426017	0	0	0	6.78215	4.20433	4.27313	7.62728	8.75418	6.30519	0.218839	22.8175	7.93273	0.0457906	0.0751269	3.10201
21PHAS86_401(+)	UGAGUGACUGGUGCAGAGGCC	0.199191	0	0.0426017	7.16053	9.35237	10.7851	33.7224	48.0777	27.7754	55.7081	36.7189	31.6208	11.7444	20.2019	24.0749	24.7269	14.199	18.2243
21PHAS86_506(+)	GCUGCUCGUUCAUUUCUGUGU	0.199191	0.234503	0	0.563822	0.736407	1.06666	27.4583	24.2367	37.4721	50.929	53.9841	40.9126	51.2813	31.9445	11.3457	38.0978	39.7421	44.2036
21PHAS86_168(-)	AAAUGAAGACAUCGUGAAGAG	0	0.117252	0.0852033	2.02976	4.78664	4.74072	27.9764	12.8603	41.4165	1.73786	4.27287	7.01631	0	0	0.0922411	0	0	0.055393
21PHAS86_273(-)	AUCAGAACCAUGUAUGCACAC	0.119514	0.234503	0.426017	0	0	0.0592589	54.9637	57.4756	65.7953	38.1364	70.6935	31.1941	22.3945	55.1516	59.4955	24.2232	14.9502	35.4515
21PHAS86_315(-)	CAUAGAACCCCUCAGCUCUAG	0	0	0.0426017	1.07126	1.91466	1.77777	4.09755	0.0494627	0	4.00674	20.0443	7.68001	0.510624	0.0556525	0.0922411	14.5614	5.18375	4.7638
21PHAS86_399(-)	CCUCUGCACCAGUCACUCAUU	0	0.0586259	0.0426017	0	0	0	21.2413	25.7701	8.21756	2.65507	0.0347388	5.26223	12.182	0.0556525	0	0	0.0751269	0
21PHAS86_420(-)	GCAUAUUGGUGAUGACUUGGG	0	0	0.0426017	0.112764	0.0736407	0.474072	7.48863	12.8108	3.17746	2.75161	7.46884	0.995557	0	0	0	0	0	0
21PHAS87_81(+)	CAUCUCUUAUUUUUCAACCUU	0	0	0	0	0	0	0	3.51185	5.42359	8.64104	9.17104	10.9985	1.8966	0.0556525	0.0922411	19.461	1.05178	2.10493
21PHAS87_102(+)	CCAAAUUCAAAUGACUAGCAG	0.43822	0.293129	0.724228	2.42443	4.49208	5.03701	18.4154	46.4455	31.9389	325.366	298.233	334.649	38.3698	90.9362	38.0033	84.9416	31.0274	105.025
21PHAS87_165(+)	CCCGGUUUAAUUGCAAGGCUG	0.0796763	0.234503	0.0426017	0.78935	2.3565	2.72591	11.3036	19.0926	14.3533	21.4819	60.9319	50.0623	46.1021	48.3064	34.3137	30.8171	26.8954	52.3464
21PHAS87_207(+)	CAACGGAGCAAACACAGCACA	0	0	0.127805	0.281911	0.147281	0.296295	2.49621	0.0494627	0.164351	42.4811	36.7537	27.9704	0.510624	0.0556525	15.4965	14.4698	12.2457	4.43144
21PHAS87_228(+)	AGGGCUCGGAGAAUUUAACUA	0.0398381	0.0586259	0.127805	3.38293	5.59669	4.91849	23.4079	19.7356	38.8965	20.8061	37.1358	29.4874	10.4313	0.278262	8.85515	20.7431	5.8599	24.9269
21PHAS87_121(-)	CAUCGAAAAUGCUGCUAGCCU	1.47401	1.17252	1.23545	0	0	0	49.4532	60.6907	65.6857	798.21	807.92	722.395	110.076	198.958	168.617	360.143	179.328	311.42
21PHAS87_142(-)	CGUUCCAUUGCAGCAUCAGAA	0.0796763	0.175878	0.213008	0.0563822	0	0	34.1934	21.3679	15.1203	53.922	58.8128	92.8238	2.77196	59.9377	25.3663	16.8052	6.91167	30.3554
21PHAS87_205(-)	UGCUGUGUUUGCUCCGUUGUU	0.0398381	0	0.0426017	1.80423	3.46111	4.26664	30.7081	10.1399	10.6828	9.17205	12.2628	17.3037	0.0729463	0.0556525	0	5.08276	6.61116	0
21PHAS87_457(-)	UGCUGAUAGAACCAAUUUUCU	0.0398381	0	0	0.676586	0.883688	0.948143	15.9663	17.2625	10.135	6.08252	8.0594	2.79704	0	0.0556525	0	3.8922	0.0751269	0
21PHAS88_144(+)	UGCUAAUUCCACCCACUGUCU	0	0.0586259	0.0426017	0.507439	1.32553	0.888884	15.6366	4.84734	0.109567	8.11002	5.00239	2.74963	0.218839	12.9114	0	3.25113	0	20.8278
21PHAS88_165(+)	CUCUUUCAUACGGCUGCACCA	0.159353	0.351755	0.639025	0.732968	0.957329	1.12592	32.1681	29.6281	16.983	160.221	138.191	180.622	42.0171	147.479	47.5042	68.8233	52.6639	102.699
21PHAS88_249(+)	CAUGUCAUCCAGGUACACCUU	0	0	0.0426017	0.0563822	0.294563	0.0592589	0	0	0	22.9784	12.1238	9.33927	3.86616	11.1305	0.0922411	4.30432	0	0.443144
21PHAS88_312(+)	CAGGUCGCUAUGGUGUUGUGA	0	0	0.0852033	0.281911	0.589125	1.0074	2.02523	0	0.0547837	9.65479	14.9377	28.2549	15.4646	19.8123	0.276723	7.00596	0	6.25941
21PHAS88_333(+)	CAGCCUGUGUCGAUGAUGCUA	0	0	0	0.0563822	0	0	0	1.28603	0	13.8546	16.1883	6.73186	10.869	0.0556525	0	0	0.300507	9.25064
21PHAS88_100(-)	UGUUGCUGGACUGCAUCGAUC	0	0	0.0426017	0.225529	0.147281	0.237036	0	0	0	0	0.312649	0	0.364732	30.3306	0	4.21274	0	5.42852
21PHAS88_163(-)	GUGCAGCCGUAUGAAAGAGAG	0.0398381	0.117252	0.127805	0	0	0	21.3826	21.3679	15.449	20.8061	9.41422	12.6104	1.16714	29.8297	10.5155	4.21274	6.76142	8.14277
21PHAS88_310(-)	ACAACACCAUAGCGACCUGCC	0	0	0.0426017	0.958497	2.28286	1.48147	1.64844	8.60651	1.86265	8.54449	4.44657	5.59408	0.0729463	0	0	0.686859	0	4.20987
21PHAS88_331(-)	GCAUCAUCGACACAGGCUGUC	0.0398381	0	0.0426017	0	0	0	6.78215	4.60003	7.77929	3.37918	4.96765	6.02075	0.0729463	0	0.0922411	6.73122	0.0751269	0.221572
21PHAS88_373(-)	CAUUGUAGAGGAACGCGGCGC	0	0.117252	0.127805	0.281911	0.589125	0.711107	2.49621	1.38496	0.164351	31.6677	26.1236	51.5793	0.218839	36.7863	0.0922411	16.9425	12.0954	23.2097
21PHAS88_394(-)	GUGAGAACUCACAGAAAGGUG	0	0	0	0.676586	0.515485	1.12592	5.08662	8.80436	18.7908	5.16531	5.9056	2.03852	0	0	0.184482	0	0	0
21PHAS88_478(-)	GGUACUUUCUGUUGAACCGGA	0	0	0.0426017	1.80423	2.79835	2.84443	9.46676	8.30973	7.99843	7.9652	5.48873	3.27112	0	0.0556525	0.0922411	0	0	0
21PHAS89_145(+)	CUGACGAUGAACAGAUCUGCA	0.0398381	0	0.0426017	0.78935	1.32553	1.89629	3.01429	4.89681	16.5995	37.4123	59.9939	33.043	0.0729463	17.5305	24.5361	11.5392	28.8487	11.7433
21PHAS89_187(+)	AGUUGCAGCGGGAUGUUCACA	0	0	0	0	0.220922	0.118518	10.7384	4.35272	0	7.86865	4.82869	12.1363	0	0.0556525	0.0922411	4.94538	0	0.775502
21PHAS89_208(+)	CUCCACAAAGCCUUCACACUU	0.0398381	0	0	0	0	0	0	0.296776	0	10.3306	6.25298	14.9808	0.0729463	0.0556525	0.0922411	5.44908	0	4.87459
21PHAS89_292(+)	CUGAAAUUGGCUGACUAGUGA	0.517896	0.586259	0.681627	0.732968	3.24019	4.26664	84.4472	83.7403	82.2852	277.141	239.976	306.063	48.8011	96.724	51.4705	92.8175	22.9137	111.285
21PHAS89_313(+)	GUACUGGAUUGCAGAGCACUG	0.199191	0.175878	0.25561	0	0.0736407	0	16.2489	13.6517	41.6904	48.8532	52.9767	93.9616	217.964	42.6298	42.8921	82.9726	140.412	104.305
21PHAS89_376(+)	CCUACAACAGCAUCGAUCGGC	0	0	0	0	0	0	0	0.0494627	0	3.47572	11.3943	0.521482	2.18839	2.61567	0	1.14477	7.28731	9.02906
21PHAS89_80(-)	CUGGGGAUGGAUUUGGCUCAC	1.71304	2.05191	2.38569	0.0563822	0	0.0592589	46.5331	59.7509	74.8346	1332.84	1028.48	1198.79	359.407	413.776	322.014	480.389	477.732	466.52
21PHAS89_122(-)	CUAGAAUGAUCCAUCUGAGAA	0.239029	0.0586259	0.0852033	0	0.810047	0.414813	17.8503	25.226	12.7646	122.905	132.355	121.885	10.7961	16.8071	16.4189	22.5748	12.6964	18.2797
21PHAS89_185(-)	UGAACAUCCCGCUGCAACUGG	0.0796763	0	0.0426017	0	0	0	9.27836	11.9205	27.118	14.3856	9.69213	7.86964	14.3704	16.6957	0.83017	3.61746	12.1706	0.055393
21PHAS89_206(-)	GUGUGAAGGCUUUGUGGAGUG	0.0398381	0	0.170407	0.112764	0.515485	0.651848	16.9554	3.16561	15.6134	13.1788	5.55821	5.54667	0.145893	14.9705	0.184482	5.44908	2.70457	0
21PHAS89_227(-)	UGCUACCGCGGAGACUAUGAA	0	0	0	0.0563822	0.515485	0.474072	26.1396	23.2475	27.0084	9.60652	11.2206	7.15853	18.3095	0.278262	11.6224	5.49487	0.150254	0.110786
21PHAS89_269(-)	GAACCGAGCAUGUCAAUGGAU	0	0	0	0	0	0	9.27836	9.84307	9.69672	0	1.56325	0.521482	0	2.44871	0	0	0	4.81919
21PHAS89_374(-)	CGAUCGAUGCUGUUGUAGGCA	0	0	0	0	0	0	3.57947	0.0494627	0	15.4477	12.3323	23.0874	0.218839	16.3618	0.184482	0.870021	0	6.09323
21PHAS90_151(+)	CGACCAUGUCGUGUAGAGGCU	0.119514	0.234503	0.298212	0.0563822	0	0.0592589	28.6829	31.0131	5.80708	295.533	357.705	206.175	45.8832	26.1567	20.2008	84.9874	67.6893	92.1186
21PHAS90_193(+)	AUGUCAGCCCUUCACCGAUCC	0	0	0	0	0	0	1.74264	1.1871	0	8.20657	1.66746	3.88741	0.0729463	0.0556525	12.4525	23.6279	0.150254	5.37312
21PHAS90_214(+)	ACGGCCUACACAAAUGCAGCG	0.0796763	0	0	0.338293	0.220922	0.474072	0	1.13764	0	9.55824	40.0886	14.7911	0	0.278262	11.1612	5.26592	5.48426	0.775502
21PHAS90_235(+)	GUUUAGCUCGUUUGAUCGGUC	0.0796763	0	0	1.18403	3.16655	1.83703	0	1.78066	0	2.02751	12.4365	7.86964	4.96035	0.0556525	0	6.09015	8.48934	10.4139
21PHAS90_277(+)	UCGGACGAGCAGCAGCCGCGA	0	0	0.0426017	0.225529	0.294563	0.770366	13.6585	10.1399	14.5725	18.5855	9.27526	14.6015	0.145893	6.6783	0	0	0	5.81627
21PHAS90_298(+)	UCGUGCAGAGACUGUCGAGAG	0.0398381	0	0	0.281911	1.10461	0.711107	19.2632	4.35272	2.46527	11.0065	18.8979	5.0726	0.0729463	0	13.0982	5.72383	7.21218	0.055393
21PHAS90_592(+)	ACAUAGGGAGUAUAUUGGUAG	0.119514	0.293129	0.0852033	0	0	0	14.1766	21.2195	16.8734	51.7014	37.9695	31.9052	35.2331	35.4506	12.1758	17.6294	19.0071	27.6965
21PHAS90_170(-)	GCCGUGAUGCGUCGGCAGGAG	0	0.0586259	0.0426017	0	0.0736407	0	7.01765	9.00221	5.25924	0	0.0347388	11.8993	0	0	24.1672	0	0	14.9007
21PHAS90_191(-)	AUCGGUGAAGGGCUGACAUGA	0.0398381	0.0586259	0.0426017	0	0	0	0	0.643015	0	19.5992	10.3869	19.1052	0.291785	18.8105	6.7336	1.19056	13.2223	4.37605
21PHAS90_212(-)	CUGCAUUUGUGUAGGCCGUGG	0.119514	0.0586259	0.298212	1.40955	3.09291	2.78517	65.2311	50.8476	50.4558	166.642	83.6858	94.009	30.4916	16.9184	25.8275	39.0136	47.8558	33.679
21PHAS90_233(-)	CCGAUCAAACGAGCUAAACCG	0.119514	0.175878	0.213008	0	0	0	5.6047	13.0087	4.3827	96.4513	67.9144	57.4104	21.9568	40.6263	1.47586	11.4019	28.9238	9.41681
21PHAS90_317(-)	CCGUCUCCGGCAAGGUUUGCU	0	0	0.0426017	0	0.147281	0.474072	0	6.2323	0	9.2686	9.13631	4.02963	0.145893	3.22784	14.5741	0	7.43756	10.3031
21PHAS90_569(-)	CCAAACUAGGAGGGCAGUCCC	0.0398381	0	0.0426017	0	0	0	0.0941966	2.62152	4.43748	2.75161	0.625298	6.40001	0	0	0	12.9129	11.4944	0
21PHAS91_123(+)	CGGUCCAGACGUACGCAUGCA	0.0398381	0	0.0426017	0	0	0	30.5668	11.7721	38.5678	20.1302	25.4288	60.8712	9.48302	11.0192	11.3457	28.6649	33.2812	37.8334
21PHAS91_270(+)	CAUAUUGCCAUGCUGACGCCA	0	0	0	0	0	0	4.75693	6.03445	0.0547837	2.65507	8.33731	9.29186	0	0.278262	0.0922411	2.15216	5.70964	4.32066
21PHAS91_291(+)	CCUCUCAUGAAACCAAGCUCU	0	0	0.0426017	0	0	0	3.53237	4.05594	0	11.3927	14.8682	11.5674	0	8.57048	1.38362	24.8185	0	20.4954
21PHAS91_354(+)	CGGGGAAUCGUGUUACGCCGG	0.0796763	0	0	0	0	0	0	1.97851	0	8.97895	8.0594	8.43853	0	0.0556525	0.0922411	14.0577	0.375634	0
21PHAS91_375(+)	UGGUCAGGCACAGGUUACCGG	0	0.0586259	0.0852033	0	0	0	2.7317	9.44737	5.20446	1.3034	6.5309	8.67557	9.70186	0.166957	0	4.53327	6.08528	0
21PHAS91_480(+)	UGUAGAAAAUUGAGUAAGGUG	0.0398381	0	0	0	0	0	6.54666	14.3442	15.0107	4.34466	3.54336	7.53779	0.218839	14.8036	0	6.77701	7.28731	0
21PHAS91_121(-)	CAUGCGUACGUCUGGACCGGG	0	0.117252	0.127805	0	0	0	51.761	35.168	14.956	23.5577	21.1907	84.006	12.6927	35.8402	48.6111	32.4197	17.8051	42.6526
21PHAS91_142(-)	CCUGUGGUGACUGAUCAACUG	0.478058	0.351755	0.340813	0.169146	0	0	9.74935	9.942	7.45059	310.739	395.918	262.827	80.0221	63.2769	31.7309	151.246	233.795	84.419
21PHAS91_436(-)	CGGCGCCGACUGACGGAUCUG	0	0.175878	0	0	0	0	0.894868	8.50758	9.75151	20.8543	22.5802	34.8445	0.0729463	0.0556525	0.368964	16.622	15.7766	13.8483
21PHAS91_499(-)	CCACUGUACAAAAUAUUACCA	0.0398381	0	0.25561	0	0	0	9.46676	0.395701	1.86265	14.627	23.3792	25.7423	15.6835	0.166957	0.276723	15.0193	0.150254	9.19524
21PHAS92_502(+)	GUGCAUUGACAUGUGGAUCAC	0.0796763	0	0.0852033	0	0	0	11.3978	21.7141	24.5431	3.18608	13.3744	8.34371	17.2883	17.4749	5.25774	8.42547	14.4995	7.03491
21PHAS92_523(+)	CUGAGAUGGUGGCUUUCCUCU	0	0	0	0	0	0	0.0470983	0	0	0.24137	1.21586	8.15408	0.291785	40.2367	4.15085	0.0457906	0	0
21PHAS92_565(+)	UCACCAAAUGCCUCACUGUCA	0.0398381	0	0.0852033	0	0	0	18.2741	4.20433	10.4637	25.1025	20.0443	11.0459	16.8506	3.67306	2.85947	5.99857	0.601015	0
21PHAS92_649(+)	CCACUUCAUGCAGAUCUCGUC	0	0	0.0426017	0.281911	0.883688	0.948143	2.7788	0.0989254	4.82097	13.1305	11.8112	10.3348	11.3067	0	0	5.40329	0.150254	12.0203
21PHAS92_458(-)	GAGGAAAGAGAAUUGGGAGUU	0	0	0.0852033	0.169146	0	0.177777	35.1353	14.2947	15.5586	5.40668	7.95519	1.94371	0.145893	0.0556525	10.8845	7.7844	0	13.5713
21PHAS92_500(-)	GAUCCACAUGUCAAUGCACUC	0	0.0586259	0.0426017	0	0	0	4.23885	31.0131	28.378	2.17233	5.07187	2.22815	11.0149	0.0556525	0.184482	9.11233	3.75634	3.37897
21PHAS92_605(-)	UUGAUGCGGGCUAUGUCGAUC	0	0.0586259	0	0	0	0	5.03952	14.8388	9.31324	3.47572	6.84354	3.88741	0	0	0	0.73265	0	0
21PHAS92_647(-)	CGAGAUCUGCAUGAAGUGGUC	0.278867	0.469007	0.25561	0.225529	0.736407	0.237036	37.9141	51.0455	34.1851	110.547	187.485	133.689	19.2578	0.22261	0.83017	55.0403	98.1157	34.5652
21PHAS92_689(-)	CUUAAAUCCACCGUCUGACCG	0.239029	0.234503	0.170407	0.338293	0.294563	0.888884	16.2489	20.3786	33.2537	104.948	77.2938	73.3394	10.7961	49.8646	5.1655	36.1746	16.1523	49.4106
21PHAS92_710(-)	CACUCGCUGAAUUUGUUAGGA	0.0398381	0	0.0852033	0.281911	0.220922	0.948143	22.2775	11.0302	0.0547837	43.5431	42.7635	33.0904	0	0.22261	6.36464	14.653	0	6.70256
21PHAS93_373(+)	UGCGUACUGAAGAGAUCUGUU	0.159353	0.117252	0.0852033	6.42757	9.42601	12.9185	44.1782	54.6563	23.9405	35.771	66.0385	30.8149	19.1849	16.9184	11.0689	34.4803	27.6467	40.9354
21PHAS93_415(+)	CUGAGCUGCACUGAGUUGGUA	0.119514	0.0586259	0.0852033	7.32968	12.8871	13.0962	2.54331	13.3055	22.8996	90.3206	45.1604	81.9675	17.9448	20.5914	14.5741	11.1271	40.7939	24.9269
21PHAS93_457(+)	CGCUCUAAAGAAUUGGUCGCC	0	0.0586259	0.0426017	0	0	0	5.4163	5.53982	9.25845	16.6062	31.6123	32.1423	15.4646	30.6645	3.68964	13.1877	6.46091	12.7958
21PHAS93_119(-)	CCAGUUUGUGUUCGGGUGUGC	0.0796763	0.0586259	0	0.451057	1.17825	1.06666	0	6.92478	0.657405	9.60652	11.4638	24.6045	0.437678	0	0	10.8066	17.3543	9.5276
21PHAS93_140(-)	CUUUUGAUGGGCCUUUCUCAG	0	0	0.127805	0.732968	0.736407	0.888884	0	0	0.0547837	8.59276	10.5606	6.49482	5.61687	0	0	4.48748	0.525888	17.9473
21PHAS93_161(-)	CGCCCGCAUUAUUAUCAGCUA	0	0	0	1.12764	1.39917	1.18518	0.0470983	4.94627	3.28702	6.03424	8.44153	14.8385	0.0729463	0	0	11.3561	0.225381	4.20987
21PHAS93_245(-)	UUGGUGAGAUUUUGAUGUGAU	0	0	0	0.902114	2.43014	1.06666	12.0101	12.7119	18.5717	3.76537	4.16866	3.1763	8.0241	0	0	0.0457906	2.70457	0
21PHAS93_329(-)	ACGCUUCGCAAAGGCAGUGCG	0	0	0	0.902114	2.06194	1.89629	6.12278	0	4.43748	0.0482739	3.09175	9.38668	11.5255	0.111305	0.0922411	4.94538	1.05178	4.32066
21PHAS93_350(-)	CAUGUCUAGAAGUAACUGUGC	0.597572	0.879388	0.468618	7.16053	8.61596	9.18514	98.8593	104.811	107.595	325.994	212.358	553.435	76.3748	198.512	73.2394	162.877	54.9177	81.9263
21PHAS93_371(-)	CAGAUCUCUUCAGUACGCAUA	0.159353	0.117252	0.170407	0	0	0	9.37256	5.09466	24.9814	104.03	78.0581	80.972	9.62892	19.3114	12.1758	28.6191	32.9807	45.81
21PHAS93_413(-)	CCAACUCAGUGCAGCUCAGAA	0	0.0586259	0.0426017	0.676586	1.47281	1.18518	0	4.15487	0	15.7856	22.4065	19.6741	0.0729463	0.0556525	0.0922411	5.95278	19.9086	0
21PHAS93_455(-)	CGACCAAUUCUUUAGAGCGGC	0	0	0	0	0	0	0.0941966	1.58281	0	22.5922	20.4959	5.49927	0.218839	0	0.0922411	13.0961	19.3827	0.166179
21PHAS93_476(-)	CUCAUUGCUUCGGUAGGCUGG	0.756925	0.762136	0.76683	8.51371	15.7591	14.9925	94.5734	85.3231	90.448	400.288	537.27	420.789	176.165	100.787	124.71	216.498	237.852	274.805
21PHAS94_154(+)	CCAACCGUGGAAGUGUGCGAC	0.0398381	0.0586259	0	0	0	0	0.28259	6.47961	5.47837	16.8959	15.3546	20.9067	0	0	0.0922411	0.0457906	0	0
21PHAS94_280(+)	CAUCAUCUGAACCGAGCCGAG	0.0398381	0.117252	0	0	0	0	3.86206	18.5485	24.1596	80.6175	54.3662	64.4742	21.3733	17.141	32.4689	28.7107	13.2975	22.0464
21PHAS94_490(+)	GUAGAGAGCCGUUGUUAGGGC	0.0398381	0	0.0426017	1.52232	1.9883	3.08147	9.27836	0	3.06789	5.16531	16.7094	5.59408	14.3704	16.2505	13.0982	21.4758	13.8985	2.43729
21PHAS94_553(+)	CAGCUUCCAUCGUCGAAUUGG	0.0398381	0.0586259	0	0.78935	1.69374	1.06666	0	4.94627	4.7114	12.0202	14.1734	8.05927	0.145893	5.45394	0.0922411	0.0457906	24.3411	4.37605
21PHAS94_616(+)	CCUGCAAUCUUCAGCUAGCUC	0	0	0.0852033	0.732968	1.17825	1.12592	0.0470983	5.39143	0	6.61353	10.9427	7.44297	0	0.0556525	14.2051	13.3709	1.65279	0
21PHAS94_278(-)	CGGCUCGGUUCAGAUGAUGGG	0	0.0586259	0.170407	0	0	0	3.53237	0	0	35.8675	21.0517	19.2474	0.0729463	0.0556525	0.276723	11.9971	8.71472	6.75795
21PHAS94_320(-)	GAAGGAGCGAGGCGGAGCGUG	0	0	0.0426017	0	0	0	7.48863	9.84307	0.493054	0.434466	3.19597	15.5496	0	0	16.6034	0	0.0751269	2.21572
21PHAS94_341(-)	GCAACGGCGAGAGAGAGGUGG	0.0398381	0.0586259	0.0426017	0	0	0	4.70983	3.41293	8.82018	3.524	0.0694776	6.11556	0	0	19.8318	4.62485	0	0
21PHAS94_404(-)	CUCCUCGCCGACCUCGCCUAG	0.159353	0.0586259	0	0.169146	0	0	3.95626	7.86457	19.5578	101.134	85.0753	77.7008	16.4129	0.278262	41.1395	22.0711	28.5482	24.8715
21PHAS94_488(-)	CCUAACAACGGCUCUCUACUC	0.0796763	0.0586259	0.127805	0.451057	1.76738	1.77777	15.2598	16.6195	14.5725	30.7022	26.9921	20.1008	2.77196	0.166957	11.2534	30.4507	55.5188	18.0581
21PHAS94_530(-)	ACGGAUGGUGGUGGCGCUGAG	0	0	0	0.225529	0.589125	0.177777	2.44911	10.1893	12.655	0.0482739	0.764254	14.4119	0	0	14.8508	0	0.0751269	1.16325
21PHAS94_572(-)	AACAACUCAGGUGUAGAUGCC	0	0.117252	0.0852033	4.28504	8.91052	7.9407	15.354	19.6367	8.49148	18.0545	20.6348	24.2726	0.218839	18.9218	21.8611	4.57906	12.1706	18.1135
21PHAS95_200(+)	CAUAGAGUCAAUGAGACCCAG	0	0	0.0426017	5.63822	9.0578	10.074	0.894868	3.90755	1.97221	18.9717	13.2702	16.9719	0.218839	35.0054	8.85515	8.33389	4.65787	6.3702
21PHAS95_221(+)	CCAGACGGGUGAAUCGACUAC	0.0398381	0.117252	0.0426017	0	0	0	5.4163	11.0796	2.62962	59.039	63.7457	61.5823	43.0383	1.00174	14.2974	36.0372	23.2893	28.9706
21PHAS95_284(+)	GGGCACAAGCAACCGCAUCGG	0	0.0586259	0.0852033	0	0	0	18.5096	13.5033	22.297	0.0482739	0.173694	14.2222	0.0729463	25.8784	1.93706	0.0457906	0.225381	5.81627
21PHAS95_368(+)	CAAAUCAAACAAGAACACUCG	0.239029	0.234503	0.170407	0	0	0	24.3498	18.3507	27.0632	139.463	66.9417	97.4223	3.79321	58.936	11.4379	33.0608	3.68122	26.8102
21PHAS95_389(+)	CUCGAUCGCUGAGAAGUACGC	0.0796763	0	0	0.0563822	0	0	6.21698	0.0989254	0.109567	17.62	22.0939	16.7822	24.8747	21.3149	0.0922411	11.9513	20.4345	10.3031
21PHAS95_410(+)	CGCCACCGCACCGUUUGCCUG	0.398381	0.644884	0.937237	0.78935	0.441844	0.474072	100.979	63.8069	94.9402	479.795	267.072	451.035	107.961	175.806	102.111	103.349	88.9502	103.862
21PHAS95_431(+)	UCGCAUUCUCUAUCCAACUGU	0.159353	0.293129	0.51122	1.07126	1.39917	2.0148	110.916	84.6307	115.265	89.6447	83.4426	102.258	58.1382	103.625	86.7066	21.9337	35.4599	32.6265
21PHAS95_219(-)	AGUCGAUUCACCCGUCUGGCU	0.0398381	0.0586259	0.127805	0	0	0	17.709	47.9293	14.2438	12.9857	2.7791	27.8756	48.2175	4.50785	24.1672	24.5438	5.48426	2.88044
21PHAS95_240(-)	AUGCAUCCAACGAACUCAUGU	0	0.0586259	0.0426017	0.563822	0.589125	0.770366	8.00671	9.20006	21.4752	1.93096	5.00239	13.0845	0	0	10.6077	8.15073	0	10.6355
21PHAS95_366(-)	AGUGUUCUUGUUUGAUUUGUA	0	0	0	0.112764	0	0.177777	11.5391	9.69469	15.2299	5.16531	2.74437	1.84889	0.0729463	0.111305	0	4.48748	0	0
21PHAS95_492(-)	UACCAUCAGGAAAAUAGUUCU	0	0.0586259	0.0426017	0	0	0	12.6223	6.38069	11.6689	0.0482739	4.2034	6.25779	0.510624	61.2177	0	0.0457906	0.0751269	4.54223
21PHAS96_186(+)	AUCUUAUUCUUGGUCACUGCG	0.278867	0.293129	0.213008	0	0	0	49.3119	49.8089	78.9982	82.2105	69.026	71.8223	60.4725	48.6959	27.8568	19.9189	22.4629	14.1806
21PHAS96_270(+)	UACACAAUCAAACACGGGCGG	0.0398381	0.0586259	0	0	0	0	2.26072	21.5163	2.30092	2.12405	3.92548	5.12001	0	0.0556525	9.40859	0.0457906	0	1.88336
21PHAS96_291(+)	CACCGAGUACAUACCGUGGAG	0	0	0.0426017	0	0	0	16.9083	1.92904	7.12189	7.82038	5.48873	21.1437	0	0.166957	12.637	3.84641	6.61116	16.5071
21PHAS96_354(+)	UUCGUUCGCCCCUUUGCUCUA	0.0796763	0	0.0852033	0	0	0	9.08997	13.8496	8.05321	2.75161	8.54575	6.68445	23.7076	26.8801	0.0922411	0.0915812	0	0
21PHAS96_121(-)	CUUGCCCAUCCCAUCAAACAU	0	0	0.0852033	0.169146	0.147281	0.177777	1.41295	2.22582	0.0547837	16.7028	24.8035	13.3689	2.11544	1.33566	1.19913	6.86859	27.1208	3.87751
21PHAS96_163(-)	ACGAGGACACCACACAAGCAU	0	0.0586259	0	0	0	0	6.40537	19.1421	10.5733	4.15156	0.0347388	5.49927	11.3796	0.0556525	8.67066	4.21274	1.35228	4.98537
21PHAS96_184(-)	CAGUGACCAAGAAUAAGAUUG	0.0398381	0	0.127805	0.0563822	0	0	6.82925	8.45812	12.4907	42.9155	43.4235	41.2919	11.0878	26.4906	3.41292	17.1257	8.03857	0.110786
21PHAS96_205(-)	CUCUACCUUUAGGCUGCAGCG	0	0	0.0426017	0.169146	0.220922	0.177777	2.7317	5.14412	15.5038	6.17907	15.0072	7.77482	0	0	0.184482	0	0	0
21PHAS96_268(-)	GCCCGUGUUUGAUUGUGUAAA	0.0398381	0.117252	0.0426017	0	0	0	25.8099	33.7336	20.8726	7.57901	6.84354	2.08593	0.0729463	0	0.0922411	0.0457906	0	0
21PHAS96_289(-)	CCACGGUAUGUACUCGGUGCC	0.159353	0.351755	0	0	0.147281	0.118518	46.5802	37.74	30.4598	51.1221	62.0782	190.341	20.6438	133.677	38.0956	58.7493	33.3563	40.2707
21PHAS97_767(+)	GCACUGGGAAUCAAAGAAUCA	0.0398381	0.0586259	0.0852033	0	0	0	15.8721	34.6239	30.898	11.7788	25.9499	9.76594	0	0.22261	10.1465	9.15812	11.7198	4.70841
21PHAS97_788(+)	CACAAACCAACCUGACCGCCU	0.0796763	0.117252	0	0.0563822	0	0	24.1614	0.939791	6.35491	14.2408	4.0297	9.00742	0.0729463	19.9792	1.47586	13.9203	6.46091	8.69671
21PHAS97_830(+)	AAGAACUGCUCAGACACUUUG	0.0398381	0	0.0426017	8.79562	15.0963	15.2295	13.9882	4.15487	21.3109	11.3927	17.5431	10.9511	11.0878	1.39131	10.7922	4.30432	0.150254	1.16325
21PHAS97_851(+)	CGUGCUGUCCAGGAGCCGGUC	0	0	0.0852033	0.78935	0.662766	0.592589	0	0.0494627	0	7.09627	9.10157	8.62816	11.5255	18.421	0.0922411	10.0281	0.150254	0.166179
21PHAS97_872(+)	CAGUGGCGCAGUGAUCAUGAU	0	0	0	1.07126	1.47281	1.77777	0.0470983	0	0	9.79961	1.45903	6.3526	11.4526	0	0.0922411	1.05318	5.8599	5.81627
21PHAS97_914(+)	CGGCGGAUGGCUCCGGAGAGA	0	0	0	0.394675	0.441844	0.118518	7.01765	19.4883	13.8055	0.0482739	1.45903	7.96445	0.0729463	0	0.184482	0	0	0
21PHAS97_935(+)	GGUACUCGCCGUUGGAGUUGU	0	0	0	0.0563822	0.0736407	0.118518	9.23127	5.53982	0	0	2.11907	3.1763	0	0	11.8069	6.18173	0	10.5801
21PHAS97_998(+)	CAGGCGCUUGCUUCUUCACUU	0	0	0	0.225529	0.736407	0.533331	4.00336	4.74842	0.219135	16.3649	20.4959	19.2948	13.9327	14.0801	1.47586	8.47126	17.2792	11.3556
21PHAS97_1145(+)	GGAAGAAUUAGAGAGUAGUAG	0	0.0586259	0.0852033	0.112764	0.294563	0.0592589	22.8898	24.8303	11.0115	6.22734	5.2803	11.7571	11.5255	19.0888	30.0706	15.1109	0	0
21PHAS97_786(-)	GCGGUCAGGUUGGUUUGUGUG	0	0.351755	0.25561	0	0	0	54.3985	33.4862	65.7953	64.6388	50.7534	119.277	132.981	152.933	118.438	94.2371	74.7512	56.2793
21PHAS97_807(-)	CCAACACAGAAGUUCUUGUAG	0.0398381	0	0.0852033	1.35317	2.87199	2.84443	0.0470983	0	0	42.2397	66.1079	25.2208	0.948302	0.111305	12.7293	37.5025	5.0335	3.54515
21PHAS97_828(-)	AAGUGUCUGAGCAGUUCUUCA	0.0398381	0.117252	0	3.27017	8.02683	8.17773	3.34398	14.1463	20.3796	7.43419	16.6051	6.25779	0	0.22261	9.03963	7.37229	0.0751269	0
21PHAS97_870(-)	CAUGAUCACUGCGCCACUGGA	0.0398381	0.234503	0.298212	0	0	0	80.8207	70.1381	84.4217	44.6051	22.8929	35.3186	30.2727	42.5741	39.5714	31.6413	57.3218	10.4139
21PHAS97_954(-)	CUCCAUGGACACAAGCCACAC	0	0.0586259	0.0852033	0	0	0.118518	0	0.148388	0	13.0822	8.78892	16.3556	12.4009	1.94784	0	12.1803	0	16.5071
21PHAS97_975(-)	GAUCGAUCGCGAGCUCCCUCG	0.0398381	0.0586259	0.0426017	0	0	0.118518	6.26407	8.80436	22.0231	6.95145	4.09918	19.8637	6.27338	38.2889	7.84049	8.37968	0	7.53345
21PHAS98_176(+)	CUUACAACUGAACACACCAUG	0.0796763	0	0	0.563822	0.589125	0.770366	5.13371	0.840866	0	6.46871	7.29515	0.142222	0	0	11.7146	3.8922	7.13705	5.98245
21PHAS98_239(+)	GUGUAAGUGACUAACCCGCGA	0.199191	0.117252	0.213008	15.5615	19.2939	20.8591	48.0403	84.2844	56.0438	41.5156	46.3416	58.3586	5.54392	31.7219	36.2508	36.9072	45.9776	59.7137
21PHAS98_323(+)	GUUGACCCACUUACACCCCUA	0	0	0	0	0	0	8.47769	3.16561	0.109567	2.89644	0.173694	6.02075	0.729463	13.7462	0	4.62485	5.48426	8.69671
21PHAS98_216(-)	CUAACUAGAUUCCAUGAUGAA	0	0.117252	0.170407	0	0	0	28.4003	22.8518	24.0501	18.4406	24.6646	21.6178	4.52267	3.3948	0.276723	9.06654	4.95837	12.1311
21PHAS98_321(-)	GGGGUGUAAGUGGGUCAACCG	0	0.0586259	0	0	0	0	4.61563	9.00221	4.7114	0.0482739	3.82127	21.8548	0.145893	17.3636	0	0	0	17.2826
21PHAS98_363(-)	CCAUCGUGGCCUGAACACCGA	2.78867	2.63816	2.81171	0.112764	0.368203	0.118518	235.68	251.27	326.456	2361.95	1839.25	2020.89	408.791	437.317	460.375	760.49	897.015	750.576
21PHAS98_384(-)	UAGAUGAAACGAAAAGCUUGG	0	0.117252	0.0426017	3.21378	5.15485	5.74812	4.89822	17.9055	9.75151	5.45496	7.53832	6.77927	0.875356	0	0.368964	4.67064	0	6.48098
21PHAS98_426(-)	CGACGACUCUUGUCUUCCUGG	0	0.0586259	0	0.958497	1.39917	1.0074	0.0941966	0	0	9.89616	26.3668	12.3259	0.0729463	0	0.0922411	4.21274	7.28731	8.47513
21PHAS99_81(+)	CUUCCAAUCUGUUACCUUCAU	0.0398381	0.117252	0.170407	0	0	0	0.0470983	0.0494627	0.0547837	52.9082	56.3463	20.243	11.1608	37.1202	0.276723	17.0799	26.3695	7.81042
21PHAS99_165(+)	GAGAAGGCGAUGCAGCGGCUG	0	0	0.0426017	0	0	0	1.36585	8.06242	0	2.12405	3.61284	20.5748	0	0.111305	9.77756	2.56427	0	5.65009
21PHAS99_249(+)	CAUUCUUGUGUGCAAACUCUC	0	0.0586259	0	0	0.515485	0.296295	0.0470983	0	0	15.2063	19.5927	14.7437	16.7047	0.111305	0.184482	7.14333	0	11.6879
21PHAS99_396(+)	CAGGACGCUAGGUAACUACUU	0	0	0	0.0563822	0.220922	0.0592589	0.0941966	5.58928	0.0547837	3.13781	8.02466	7.30075	0	0	0	6.13594	0	4.59762
21PHAS99_564(+)	CCACUAACGGCAUGAUGACUA	0	0	0.0426017	0	0.0736407	0.0592589	0	0	0.0547837	11.5375	7.32989	4.97778	0.0729463	8.06961	0	0	0	7.86581
21PHAS99_100(-)	CCAGCAGAUGGCACUCAGGAU	0.119514	0	0.25561	0.169146	0.294563	0.118518	28.73	10.4861	7.77929	10.5237	7.39937	13.843	0.0729463	16.8071	0.184482	5.8612	0.300507	4.59762
21PHAS99_289(-)	ACAAGCUUGGCAUAGGAUUAU	0	0	0	0.169146	0.294563	0.118518	5.22791	7.8151	10.6828	0.868931	5.55821	4.26667	12.0361	0	5.53447	0	0	0
21PHAS99_415(-)	CAUUAUUACUGGGUGUUUGAA	0	0	0	0.112764	0	0.118518	0.0470983	0	0	7.38591	14.3124	6.82668	0.0729463	0	10.7922	5.03697	0.525888	0.110786
21PHAS99_457(-)	GGAACCUCGUAUCACUCCCGG	0	0	0	0	0	0	4.66273	14.8388	5.14967	0	0.312649	5.26223	0	0.0556525	0.184482	9.06654	8.9401	0
21PHAS100_123(+)	CUCUCAGCAGCCGUGCACGCU	0	0	0.0852033	0.112764	0.147281	0.355554	0.0470983	0.445164	0.0547837	13.7581	22.7192	15.0282	2.91785	8.29222	0.0922411	6.59385	1.65279	14.2914
21PHAS100_144(+)	UGCAGAUUGGAAGCACAAGAA	0.0398381	0	0	0.169146	0.294563	0.711107	0	0.0989254	6.35491	2.65507	9.58791	4.12445	0.291785	18.7549	0	0	0.0751269	0
21PHAS100_165(+)	CUUUGAACCCUGAAACGCUGA	0.119514	0.0586259	0	1.91699	3.31383	3.49628	1.78974	12.0689	15.2847	44.7499	37.0316	67.7927	0.291785	35.2837	13.5594	13.8746	0.0751269	18.3351
21PHAS100_228(+)	GCCUACUCGGAAUAUCUUGCA	0.0398381	0.0586259	0.0426017	0.620204	1.62009	1.24444	6.92345	25.127	10.2993	17.2338	9.65739	10.9511	0.0729463	1.11305	0.0922411	0.0457906	11.1939	3.2128
21PHAS100_249(+)	CAUUUUGGUAAAUAUUCUCUG	0	0.0586259	0.0426017	0.620204	0.515485	1.06666	7.48863	0	0	17.5234	10.3522	10.003	9.26418	1.83653	0.553447	17.3546	0	3.82212
21PHAS100_291(+)	AUUUUCUUCUAGGUUCUUCUG	0.0398381	0	0	0.112764	0.662766	1.3037	5.18081	6.08391	8.92975	0.579287	6.04455	6.49482	10.7231	13.8018	0.0922411	1.60267	0	0.110786
21PHAS100_312(+)	CUCGCGGUUCAGUUCUCUCAG	0.677248	0.234503	0.468618	0.620204	0.662766	1.06666	4.80403	32.1507	28.8162	407.673	374.172	278.661	115.839	139.298	87.629	153.353	203.218	197.31
21PHAS100_333(+)	GACAGAAGGUACCGAGAAUGC	0.916277	0.70351	1.15025	1.40955	0.957329	3.08147	235.68	320.518	202.426	451.313	405.02	311.467	257.355	222.944	236.783	269.936	220.873	174.1
21PHAS100_354(+)	CUCAAUCUAUUGUUCUGCCCC	0.239029	0.234503	0.213008	0.225529	1.25189	0.592589	11.5862	17.213	18.736	142.07	106.544	100.978	29.4703	15.3601	3.04396	67.4496	33.1309	81.04
21PHAS100_121(-)	CGUGCACGGCUGCUGAGAGUA	0	0.0586259	0	0	0	0.0592589	27.2699	17.213	22.0778	3.524	0.0694776	7.91705	0	18.254	0.553447	0.0457906	0.751269	0
21PHAS100_184(-)	CUACCUGUAUUUCUUUAGCUC	0.717086	0.469007	0.894635	0.732968	1.10461	1.48147	40.0807	33.3873	53.6333	427.9	672.161	360.723	148.665	89.0996	55.5291	183.941	240.556	179.695
21PHAS100_205(-)	CAUCACUCGCUUUUUAGAUAA	0	0	0.0426017	0	0	0	0	0	4.32792	8.83413	6.5309	10.0504	0	0.111305	0	0.0457906	6.1604	1.44022
21PHAS100_226(-)	CAAGAUAUUCCGAGUAGGCUG	0.756925	0.410381	0.681627	0.732968	3.31383	1.83703	44.1782	64.2026	26.0223	336.373	386.817	385.612	49.8223	171.632	60.9714	159.672	77.5309	114.608
21PHAS100_268(-)	CAAAUCAAUGACCUCAAUGCA	0	0.117252	0	0.112764	0.147281	0.414813	1.69554	0	3.83486	29.254	20.9475	17.6356	14.5163	0.111305	0.184482	0.686859	1.72792	0
21PHAS100_310(-)	GAGAGAACUGAACCGCGAGCA	0	0	0.170407	1.46594	3.38747	4.85923	10.4087	44.0218	9.69672	14.3856	23.2403	14.8859	0	34.4489	25.7353	18.8199	18.0304	4.98537
21PHAS100_331(-)	AUUCUCGGUACCUUCUGUCCU	0.119514	0	0	0	0	0	11.3036	0.643015	4.93054	21.2405	28.6943	16.403	11.3067	38.6785	7.47153	14.8362	8.9401	9.41681
21PHAS100_352(-)	GGCAGAACAAUAGAUUGAGGC	0.0796763	0	0.127805	1.86061	5.00757	4.6222	5.5576	4.05594	2.57484	66.5698	45.7857	31.4786	0.583571	23.8193	25.9197	30.5881	24.6416	13.1281
21PHAS101_81(+)	CCUCGUAUCUCCGUUCAGCUC	0.478058	0.410381	0.724228	0	0	0	20.1581	14.3936	45.7444	436.203	380.355	325.026	152.677	1.11305	115.394	201.662	230.414	70.9031
21PHAS101_123(+)	GAUACAUGGCGGCCUGAGCCC	0.199191	0.234503	1.15025	0.0563822	0.0736407	0.0592589	223.952	171.487	221.217	35.9641	30.6396	266.667	22.7593	0.612177	164.005	20.0563	7.21218	88.0195
21PHAS101_165(+)	CGGAGUGGUAGACUCUUGCGA	0.0796763	0.0586259	0	0	0	0.118518	5.13371	0.0494627	0.273919	22.206	25.7067	19.3897	0.0729463	0.0556525	0.737929	0	0	4.15448
21PHAS101_312(+)	ACCACAACGGAAGGCACUGCU	0.0796763	0.234503	0.340813	0.902114	1.54645	2.0148	44.5079	38.6798	53.4141	5.26186	7.39937	38.9689	11.5255	0	27.3034	36.8156	6.53604	12.962
21PHAS101_205(-)	CCAUUGUCAAUGAGCCGCGUG	0.0796763	0	0.127805	3.55208	6.7013	8.47403	8.2422	6.38069	4.49227	69.4662	48.0438	53.1912	17.653	0.22261	15.1275	21.0637	14.3492	16.2302
21PHAS101_226(-)	UCCUCCCUGCCGGCUCUCUUG	0	0	0.127805	0	0	0	13.2346	5.68821	1.86265	47.2119	27.1657	23.6089	3.72026	0.0556525	0.0922411	7.69282	9.69137	8.03199
21PHAS101_289(-)	UUGGCAUGGUAGAAGCAGGAA	0.159353	0.469007	0.852033	2.14252	4.05024	3.85183	162.207	223.819	222.641	152.449	100.082	67.1764	20.425	0.44522	21.031	29.5349	21.0355	13.4051
21PHAS101_457(-)	CCAUCAUUCAGGUACAGCUUU	0.0398381	0	0	0	0	0	0.0470983	0	0.0547837	10.3306	7.95519	11.52	0.0729463	0	0	0	0	7.64424
21PHAS102_272(+)	UCAGUAGAAGCUCAAGCACUA	0.0398381	0	0.0426017	1.29679	2.43014	3.37776	7.72412	0.148388	13.0385	8.73758	10.2479	8.34371	0	0	0.0922411	0	0.150254	0
21PHAS102_335(+)	UGCCUUGGCAUUAGCAGUUUG	0.0398381	0	0	33.8293	51.1066	68.1478	5.5105	7.07316	3.50616	6.27561	7.39937	6.58964	8.0241	8.12526	0	0.870021	3.45584	1.551
21PHAS102_377(+)	CGAGAAUAAGUGAUAAAAGAA	0.836601	1.11389	1.32065	2.87549	4.05024	4.26664	244.299	221.989	187.47	626.499	295.94	717.37	40.5582	179.034	78.2205	108.524	15.9269	174.322
21PHAS102_398(+)	CACACGACAGUUGCAGAACAA	0.796763	0.469007	0.639025	2.36805	4.63936	4.02961	56.8947	76.3209	88.8592	421.673	439.168	328.107	82.2835	159.333	42.9844	102.25	107.431	137.652
21PHAS102_440(+)	ACCGUUCUGAGAAAUCUAGGA	0	0	0	0	0	0	6.07568	8.30973	13.8055	7.9652	0.0694776	1.84889	0.0729463	0	0	0.0457906	0	0
21PHAS102_144(-)	CCAGCCCGGUGUUCAAAUUAA	0	0	0.0426017	0.169146	0.0736407	0.177777	13.1875	0	4.7114	10.8616	3.30019	1.75408	0	0.0556525	0	0	0	5.26234
21PHAS102_207(-)	CAAGGUCUUGGGUUUGUCUCU	0.119514	0.175878	0.213008	1.86061	2.28286	3.97035	11.3036	13.7506	22.1874	128.843	108.42	115.579	22.3945	25.0993	25.2741	32.7861	25.8436	51.2385
21PHAS102_312(-)	UAGGAGACGGAAUAACCUGCA	0.0796763	0.0586259	0.0852033	11.7839	18.4838	18.4888	34.6643	52.0347	41.6356	2.75161	25.9499	18.1097	11.8173	33.5028	0.0922411	3.3885	5.63452	0.720109
21PHAS102_396(-)	GUUCUGCAACUGUCGUGUGUU	0	0	0	0	0	0	5.98148	9.74415	8.65583	0.579287	4.75922	2.98667	0	1.61392	13.4672	4.99118	6.68629	4.26526
21PHAS102_417(-)	UUGUUCUGCUGAUCUGCUCUU	0	0.0586259	0.213008	4.17228	8.76324	8.53329	14.4121	31.3099	19.8317	19.5027	34.4262	25.2682	0.291785	48.1394	0	0	11.9452	4.81919
21PHAS102_438(-)	CUAGAUUUCUCAGAACGGUUG	0.0796763	0.117252	0.426017	0	0	0	7.06474	4.30325	10.2993	119.188	132.598	94.6253	4.74151	46.6924	6.08791	36.6783	32.9056	88.4073
21PHAS103_135(+)	UUACUCAAGAACAGAACUUCA	0.0398381	0	0.170407	5.41269	10.0888	7.76292	31.6972	51.0455	39.6086	6.8549	14.4513	12.3733	0.145893	0.0556525	0.0922411	0.0915812	0.300507	0.055393
21PHAS103_156(+)	UAGAUUGCGCUGAGACUUGGC	0.517896	0.586259	1.53366	0.0563822	0	0	362.516	372.454	344.754	221.046	230.179	237.464	69.7367	240.363	69.642	114.202	68.8913	126.795
21PHAS103_282(+)	CGGCAAGACUAUUCAGCAGAA	0.318705	0.293129	0.170407	0	0	0	9.93774	3.11615	8.82018	113.492	110.574	139.236	24.437	72.4595	13.6517	54.4908	36.2112	30.8539
21PHAS103_303(+)	CACAAAGAGAUUAUUGGGCUG	0.0796763	0.175878	0.213008	0	0.0736407	0	10.1732	14.2947	5.58794	94.1342	100.152	164.457	10.7231	53.7046	55.5291	34.3887	35.535	48.0258
21PHAS103_324(+)	CAUUUUUGCAGAGUAUUGGGC	0.0398381	0	0.0426017	0	0	0	5.4634	2.96776	4.76619	14.1443	15.7714	21.0963	42.8924	16.1392	0.0922411	2.47269	38.2396	5.15155
21PHAS103_366(+)	GGUAGUAUUGUACAGCGCUUA	0	0	0.0426017	0	0	0	0.0941966	14.6904	0	19.4061	17.5778	7.72742	0.0729463	0.0556525	0	8.42547	0	7.9212
21PHAS103_387(+)	UUUGUAGGCCGAUAGUGAGGU	0	0	0	0.0563822	0	0.0592589	4.56853	0.395701	9.0941	8.59276	7.46884	8.96001	0	0.0556525	0	0	0	0.720109
21PHAS103_112(-)	CAGCUAAAGCUGUAGACGCUG	0.557734	0.586259	0.340813	2.31167	2.87199	2.72591	38.6206	52.7767	18.6265	277.672	329.324	319.953	82.5752	37.788	11.7146	128.488	116.897	66.804
21PHAS103_175(-)	GACCCCUUGCAUUCUUGGUGC	0	0	0.0852033	0	0	0	3.57947	4.69896	10.135	3.28263	3.23071	4.40889	23.9264	0.111305	0.0922411	11.2187	3.68122	5.65009
21PHAS103_217(-)	AUUAUCUCUCAGGUUCGACGU	0	0	0	0.112764	0	0	0.235491	12.7614	12.9837	8.01347	19.4885	16.9245	11.2337	9.62788	0.276723	15.9809	6.46091	7.42267
21PHAS103_259(-)	AUCUCCUUCGUAUCAACUGAU	0.0398381	0	0.25561	0	0	0	40.4103	6.82585	19.7769	11.0547	23.9003	27.4963	42.2359	15.861	0.83017	31.1376	6.46091	10.4693
21PHAS103_280(-)	CUGCUGAAUAGUCUUGCCGUA	0.0398381	0.0586259	0.127805	0	0	0	11.7746	3.01722	7.56016	10.041	15.3198	17.1615	1.53187	1.55827	0.0922411	4.94538	4.2071	9.41681
21PHAS103_364(-)	AGCGCUGUACAAUACUACCCA	0.119514	0.70351	0.383415	0	0	0	23.8317	45.9508	76.0946	78.1555	169.456	80.5927	77.469	182.039	34.1292	76.6535	53.1898	58.2181
21PHAS103_406(-)	UCAGCCAUACAAUUACAGAAC	0.0796763	0	0.0426017	0	0.0736407	0	14.2237	0	0	3.04126	3.64757	5.45186	0.145893	0	0.276723	4.57906	0	3.82212
21PHAS104_184(+)	UCGAUCACGGAUUGGUGCGCG	0.0398381	0.0586259	0.0426017	0	0	0	3.20268	15.9764	4.10878	3.04126	7.36463	3.84	0	0	0	0	7.58781	0
21PHAS104_205(+)	CCACGAGAAACGGUGACUCCU	0.517896	0.527633	0.681627	0.0563822	0	0	128.625	122.371	89.8453	378.226	352.39	522.904	142.683	280.433	106.077	187.925	137.632	146.404
21PHAS104_247(+)	CCUCCGUCCAUGGACAUGGUA	0.0398381	0.0586259	0	0	0	0	2.49621	5.09466	1.47916	25.9714	36.8926	26.3586	16.0482	0.166957	0.184482	7.55545	25.9188	30.1892
21PHAS104_373(+)	CCUAGCUACUCCAUGCACAAU	0	0.0586259	0.0426017	1.46594	1.17825	1.48147	4.14465	0	0	20.9992	11.6028	17.2089	0.0729463	6.34438	0	3.52588	4.13198	2.16033
21PHAS104_436(+)	CGAUGAUGUGUCACUAAACUA	0	0.0586259	0	2.70634	4.713	5.6296	0.0470983	0.989254	0	14.7718	45.6468	19.6741	0.218839	15.4157	0.276723	25.139	3.83147	16.2855
21PHAS104_478(+)	UUACGCGGCAUCCAUGCACCU	0.0398381	0	0.0426017	1.5787	5.00757	5.03701	2.92009	12.7614	18.1334	0.193096	1.98011	1.84889	0.80241	0	12.3603	0.0457906	0	0
21PHAS104_161(-)	CAUCCCGUCGUGCCUGCCGUC	0.0398381	0.293129	0.0852033	0	0	0	6.92345	1.13764	1.09567	43.5431	45.091	62.246	22.2486	35.0611	0.0922411	14.0577	13.8233	46.6409
21PHAS104_329(-)	AGCAAGCGCCGUACGUGAUGA	0	0.0586259	0	1.18403	1.25189	1.71851	4.23885	17.0646	4.21835	0.482739	1.18112	11.0933	12.5468	0.111305	10.2388	0	0	9.19524
21PHAS105_175(+)	CAUCCUUUUCCCUUUAUUCCU	0.0398381	0	0	0	0	0	0.659376	4.15487	0	12.503	18.759	17.7778	11.4526	7.51309	18.8172	8.10494	23.9655	8.7521
21PHAS105_217(+)	GCCUAUACCCGAGAGAACUCA	0.0796763	0.234503	0.0852033	1.86061	4.49208	4.85923	92.1243	77.1123	88.147	15.4477	9.72687	60.1601	60.9102	61.7743	44.8292	40.1126	43.4985	10.857
21PHAS105_301(+)	CUCUGAUGCACUACGACUGUC	0.119514	0.117252	0.25561	2.5372	4.3448	3.79257	15.3069	24.9787	13.9699	20.7578	61.1403	54.329	21.4462	86.9292	22.5068	46.9354	24.867	31.1863
21PHAS105_322(+)	AGACAAAGCUUGCCAGAUUGC	0	0	0	0.563822	1.62009	1.65925	0.0470983	5.09466	7.61494	3.81364	8.44153	4.17186	0	1.94784	1.10689	0.961603	0	9.41681
21PHAS105_343(+)	CACCCGCAAGCAUGACACUCA	0.43822	0.293129	1.06504	0	0	0	219.431	227.38	198.701	23.7991	30.2922	133.357	19.9143	152.543	63.9231	62.0463	10.8934	90.4014
21PHAS105_427(+)	CAGCACUAAUGCUCUCGGUGA	0	0	0	0.225529	0.294563	0.888884	2.02523	0.890328	8.7654	5.40668	5.14134	4.31408	1.16714	0.500872	16.7879	4.94538	0	0.110786
21PHAS105_194(-)	GUAGUUAGUUGUUGAGGCCAG	0	0	0.127805	0	0	0	16.5315	8.85382	17.6951	5.16531	9.13631	3.60297	14.8081	8.57048	0.461206	6.86859	0.525888	12.1311
21PHAS105_278(-)	CCAACUGCUGUAAGCCUGUAA	0	0	0	0.563822	0.883688	1.24444	4.19175	4.40218	0	2.02751	17.7168	7.82223	0	0.0556525	0.184482	7.41808	19.9837	11.9095
21PHAS105_299(-)	CAGUCGUAGUGCAUCAGAGUU	0.199191	0.469007	0.426017	4.39781	7.14315	8.23699	55.1992	53.9638	74.3415	188.461	177.932	238.08	69.8096	90.7135	87.2601	59.0699	58.599	65.8069
21PHAS105_341(-)	AGUGUCAUGCUUGCGGGUGGC	0	0	0.0426017	0.281911	0.368203	0.355554	2.6846	19.7851	7.01232	0.24137	1.56325	18.8208	1.96955	0.0556525	0	0.320534	0.300507	9.80457
21PHAS105_362(-)	CUUGCUUUAGUAGAAAUUCUG	0.199191	0	0.127805	1.01488	2.43014	2.13332	33.6282	14.641	40.2113	79.121	103.8	103.111	0.218839	13.7462	0.276723	44.3253	13.5228	26.5887
21PHAS106_110(+)	UAGUCUGUUUUCAUGUGUGCA	0.0796763	0	0.0852033	0.732968	1.62009	1.48147	27.9764	32.1013	37.6912	9.84788	11.2554	7.86964	0.145893	18.1984	2.21379	0.870021	0.150254	0
21PHAS106_131(+)	CGAGCCUAACUGGCAUGGCGC	0	0.0586259	0.127805	0	0	0	0.188393	4.55057	1.6983	70.5765	49.7807	61.2979	5.90865	5.67655	13.5594	13.7372	17.2041	18.2797
21PHAS106_173(+)	CUUGCGCGUCCUUCGAAUCUA	0	0	0.0852033	0	0	0	4.47434	5.78713	0.0547837	25.1025	13.965	12.1363	1.31303	0	0.276723	13.5998	12.0954	3.9883
21PHAS106_215(+)	AUCUUGCUGCCAGAUCCUUUU	0.199191	0.117252	0.298212	0	0	0	103.522	113.27	102.939	28.192	15.8062	22.7082	56.3146	81.3639	14.4819	43.089	10.3675	34.2329
21PHAS106_257(+)	CCUCAAUCAUCCGACUCCGUG	0.159353	0.234503	0.340813	0	0	0	29.2951	12.9098	36.5955	44.6534	52.4556	84.3379	81.554	56.9325	41.9697	27.7033	84.8182	59.3813
21PHAS106_278(+)	UAUGCAGACGAGGAUCAUUUG	0	0.117252	0.127805	0	0	0	39.751	37.1465	13.6959	3.524	8.12888	7.34816	11.0149	13.9131	5.1655	0	0	5.26234
21PHAS106_320(+)	CGGCCCCGAGAUCGAAACUGA	0.119514	0.351755	0.25561	0	0	0	47.9461	129.048	103.76	11.4409	13.6871	30.1511	16.6318	19.2558	54.33	9.47865	26.5949	42.0433
21PHAS106_341(+)	CAGGAGAUCAGCAGAGGUGGC	0	0	0	0	0	0	5.84019	1.43442	3.06789	4.73085	3.05701	15.5496	23.9993	0.0556525	33.8525	26.0549	26.3695	18.0027
21PHAS106_425(+)	CGCUGCUAUGUUUGUCUUCCU	0.0398381	0	0	0	0	0	0.800671	0.445164	5.0401	9.02723	12.3323	4.88297	1.09419	0	1.29138	0.228953	5.25888	4.37605
21PHAS106_150(-)	AACACACCCUUGCCUGCACGC	0	0.117252	0.0426017	0.225529	0.662766	0.414813	5.74599	15.0367	0.43827	1.73786	3.02228	3.7926	0	9.46092	1.84482	1.28214	0.0751269	10.5247
21PHAS106_192(-)	ACUUUGCACGAGAUGGGCCUA	0	0	0.0426017	0.112764	0.0736407	0.296295	4.66273	3.7097	6.95754	0	0.625298	3.74519	10.5043	2.50436	9.22411	6.41068	3.23046	0.609323
21PHAS106_213(-)	AAGGAUCUGGCAGCAAGAUGC	0.0398381	0.0586259	0.127805	0	0	0	29.719	19.4883	6.84797	25.9714	11.5333	19.5319	17.1424	29.7741	15.2198	30.2676	23.4396	21.9356
21PHAS106_255(-)	CGGAGUCGGAUGAUUGAGGAC	0.0398381	0.0586259	0.0426017	0	0	0	4.23885	9.49684	14.2438	47.1636	38.4211	54.1867	0.0729463	0.166957	0.0922411	8.42547	13.0721	19.3876
21PHAS106_297(-)	AGACGCAUAUCAGAAGGGGCA	0.0398381	0	0.0426017	0	0	0	4.99242	19.9829	7.99843	9.65479	2.57067	6.63705	0.510624	8.62613	1.84482	20.5142	15.401	8.86288
21PHAS106_339(-)	CACCUCUGCUGAUCUCCUGUC	0	0.0586259	0.0852033	0	0	0	18.9335	13.0087	8.32713	10.1858	4.96765	25.0311	30.9292	15.9166	34.3137	19.1863	27.0457	16.064
21PHAS106_360(-)	UGCGGUGGCUAAUCUGGUGGC	0	0	0.0852033	0	0	0	8.47769	13.7506	14.7368	4.58602	4.30761	14.4119	13.1303	19.1445	0.184482	4.57906	11.7198	10.0261
21PHAS106_423(-)	GAAGACAAACAUAGCAGCGGG	0	0	0.0426017	0	0	0	1.22456	0.148388	9.14888	5.16531	8.19836	3.98223	0.80241	16.974	0	5.76962	3.53096	8.53053
21PHAS107_459(+)	UGGCUCAUUCUGAUUGUAUUU	0.278867	0.469007	0.553822	5.01801	10.0151	10.1925	282.26	237.075	297.311	67.1491	78.1623	85.5705	33.4824	79.917	36.712	43.5011	20.5096	34.2883
21PHAS107_564(+)	UACCUAGAGCCAAACUGCACA	0.517896	0.351755	0.809432	0	0	0	128.484	192.459	154.49	119.719	90.842	126.815	23.9264	64.8908	25.7353	44.1879	21.8619	53.9528
21PHAS107_585(+)	AUACAGAAUCAAGAGGAAGGU	0.318705	0.820762	1.49106	12.7424	13.5499	19.6147	324.696	240.24	249.869	309.774	256.338	351.432	90.3805	139.465	63.9231	194.106	59.801	111.562
21PHAS107_606(+)	CUAGAACUCCUCAAAAUCCUG	0.478058	0.70351	0.51122	5.52545	9.64693	10.2518	91.2294	79.6844	115.429	421.528	362.812	511.716	48.947	124.272	104.786	191.725	221.699	228.275
21PHAS107_247(-)	AAAAAGACUGAGGAUGGCUAG	0	0	0	0.112764	0.441844	0.474072	5.18081	17.5593	9.97064	7.53074	3.96022	2.93926	0	1.33566	0	0.457906	1.27716	0
21PHAS107_541(-)	GACAUCAAAAGGGCUGAAGCC	0.119514	0.117252	0.0852033	0	0	0	3.90916	11.7227	2.41048	11.103	23.5876	9.86075	0	0.22261	0	6.54806	0.150254	0
21PHAS107_562(-)	UGCAGUUUGGCUCUAGGUAAU	0	0.0586259	0.170407	2.25529	3.01927	3.37776	15.1186	39.6196	25.9675	28.9161	19.9748	18.4415	11.0878	16.3062	5.90343	3.61746	1.35228	5.5393
21PHAS107_583(-)	CUUCCUCUUGAUUCUGUAUUG	0	0	0.0426017	0	0	0	0.941966	10.0904	5.14967	50.7842	51.7956	71.4905	11.8903	15.9166	16.8801	31.1376	18.331	36.1163
21PHAS108_153(+)	GAACCAGGAACGAGGAGCCCU	0	0	0	0	0	0	4.66273	17.4603	0.109567	0	0.0694776	2.08593	0.218839	18.4766	10.8845	0	5.8599	0.055393
21PHAS108_174(+)	CGUUGUCUCACCUGUACACGA	0	0	0	0	0	0	0	0	2.3557	11.2478	13.9303	10.6667	0.0729463	0	0.0922411	4.07536	17.9553	0.664716
21PHAS108_237(+)	CUUGGCUAACCUUUCAGAUUU	0.0398381	0	0.0852033	0.225529	0.294563	0.651848	4.80403	14.3442	15.5038	16.8476	11.0817	19.4845	10.5043	0.0556525	10.7922	5.99857	3.45584	11.6879
21PHAS108_172(-)	GUGUACAGGUGAGACAACGAG	0.0796763	0	0.170407	0	0	0	27.4112	27.798	18.4073	16.1235	14.6598	30.9097	22.2486	0.111305	8.57842	17.5836	8.03857	12.5742
21PHAS108_277(-)	ACGGCGUGCACUGAUGAACAC	0.119514	0.117252	0.213008	0	0.220922	0.118518	71.4952	33.7336	56.4273	22.6405	9.72687	55.0401	71.8521	19.1445	30.5318	36.4493	31.2528	54.4513
21PHAS108_319(-)	AGAAGCGUCCUGAAAUUUCCC	0	0	0.0426017	0.563822	1.62009	2.13332	10.6913	2.96776	0.43827	13.7098	37.2747	15.2178	1.24009	0.0556525	1.19913	5.40329	18.1056	22.9327
21PHAS109_212(+)	AAUUCAACUAGGAGCCACUCA	0	0	0	0	0	0	0	9.49684	9.64194	2.4137	7.71201	5.30964	0	0.0556525	0	0	0	0.110786
21PHAS109_233(+)	GCCACAUCAACCCUUGACCUG	0.0796763	0.117252	0.127805	0	0	0	1.13036	4.05594	11.7785	6.32389	0.312649	25.9793	0.437678	45.1898	13.375	14.8362	7.43756	18.6121
21PHAS109_296(+)	CAAUUGGGCAGAGGUAACGAA	0.119514	0.175878	0.213008	0.281911	0.883688	1.3037	17.4264	20.3786	16.216	114.409	66.3511	88.0357	42.2359	0.44522	0.368964	25.139	37.7137	26.6994
21PHAS109_359(+)	UGAAUAUGGUCCGUCGUCUGC	0.0796763	0	0	0.958497	2.28286	1.83703	8.2893	0.346239	6.68362	2.17233	10.7343	6.02075	0.145893	7.56874	1.10689	0.0457906	0	5.20694
21PHAS109_380(+)	UGUCCAUUUCCUUGAUCAGCA	0.0796763	0	0.0426017	0	0	0	5.32211	0.0989254	24.1596	7.14454	3.92548	6.73186	0	0	0	0	0.0751269	2.71426
21PHAS109_401(+)	AGCUGCGCAGUGUGAUCUGGG	0	0	0.0426017	0.225529	0.294563	0.533331	5.4163	12.7614	4.98532	4.39293	0.729515	13.8904	6.41928	2.2261	0	10.8982	7.28731	15.3993
21PHAS109_464(+)	GUCUUUGGACAUUUGGGAGGC	0	0.0586259	0	0.451057	0.736407	1.48147	5.18081	9.79361	18.243	30.7505	23.0318	14.8859	0	8.40353	0.461206	16.8967	0	5.04077
21PHAS109_485(+)	CAUCCUUGGGUGACUAUUGAA	0.119514	0.117252	0.0852033	0	0	0	0.141295	0.939791	0	94.9549	113.874	70.3527	14.7352	29.4402	11.9913	12.1345	29.9005	24.7053
21PHAS109_231(-)	GGUCAAGGGUUGAUGUGGCUG	0	0.0586259	0.127805	0	0	0	9.41966	1.92904	0	3.91019	2.29276	11.4252	0.656517	59.9377	13.8362	10.486	2.70457	10.9124
21PHAS109_336(-)	CCACCUAUAGACUUGGCACCA	0.916277	0.70351	1.10764	19.8465	36.2312	35.6146	140.117	190.431	141.561	597.969	867.22	609.613	163.4	262.179	113.457	227.121	328.981	236.971
21PHAS109_399(-)	CAGAUCACACUGCGCAGCUUG	0.0398381	0	0	0	0	0	0.0941966	5.93552	3.88965	28.7713	23.4834	31.763	0.0729463	3.22784	23.0603	14.3325	7.88832	48.0258
21PHAS109_462(-)	CUCCCAAAUGUCCAAAGACUG	0.43822	0.234503	0.25561	0.0563822	0.220922	0.0592589	24.6795	21.1206	23.557	171.228	317.131	152.984	70.5391	50.6438	36.343	186.23	164.378	210.161
21PHAS109_504(-)	CAUGGAUCUGAUAUAUUCGUU	0	0	0	1.29679	2.87199	3.79257	0.28259	0.148388	0	9.50997	19.8011	8.43853	12.255	0	0.184482	6.77701	0.0751269	4.04369
21PHAS110_228(+)	UCUCUGACUCCUCUCUUUUGU	0.0398381	0	0.0852033	0.0563822	0.147281	0.118518	13.894	8.40866	13.5316	22.6405	26.7489	15.123	0.0729463	31.1097	23.5215	2.9306	14.3492	0
21PHAS110_312(+)	UCCACAAGGCAAUAUGGCACC	0	0	0.0852033	23.2294	42.1961	36.622	4.47434	18.9442	30.5145	20.3716	10.8732	16.64	0.0729463	3.17219	0.184482	8.7918	0.150254	9.5276
21PHAS110_375(+)	CCGAGUCGUUCAUGAUGGGCA	0	0.0586259	0.0852033	3.60846	3.75567	5.21479	27.788	6.03445	6.4097	15.9787	14.9724	26.4534	8.0241	8.79309	11.0689	22.6206	19.9837	43.3727
21PHAS110_417(+)	AGUGUAACUCGCCGUGCUGCC	0.0398381	0.117252	0.0852033	3.49569	4.713	5.98515	20.7233	27.6991	3.88965	8.49621	12.6102	36.8356	30.7104	21.7045	32.0077	28.3444	30.2761	20.0523
21PHAS110_438(+)	CAUCAUGCCGUGUGGCGCUCG	0.0398381	0	0.0426017	0	0	0	6.31117	18.598	17.4212	5.31013	8.92787	28.8711	0.875356	0	10.2388	9.15812	0	8.97367
21PHAS110_564(+)	ACAUCCACGGCUGCUACCAUA	0.0398381	0.117252	0.0426017	0	0	0	7.20604	17.1141	5.14967	10.7168	8.89313	11.8993	6.9299	0.0556525	8.48618	2.65585	7.43756	11.411
21PHAS110_585(+)	CUGAACGGAACACUCACGCUA	0.0796763	0.0586259	0.0852033	9.58497	16.2746	14.637	0.470983	19.4883	6.46448	86.8448	169.491	58.4534	12.0361	2.2261	10.331	62.8705	31.5533	54.6175
21PHAS110_289(-)	UUGAUUAACUCUACACCUGUA	0	0.0586259	0	5.75098	9.57329	11.3185	24.0201	48.2261	28.1041	21.3854	8.02466	14.9808	0.0729463	0.166957	0	0	7.13705	8.19817
21PHAS110_352(-)	UGGCCGGCCUCAGGUGACGAG	0.0796763	0.0586259	0.170407	23.8497	32.1073	38.1035	24.8679	34.6733	11.7237	27.3713	30.0491	29.203	11.4526	17.2523	0.184482	7.96756	14.199	11.9649
21PHAS110_394(-)	AACGAAGGUACUCACAUGCUG	0	0	0.0426017	13.0807	21.7976	22.5184	8.14801	10.9313	5.36881	1.97923	11.5333	5.97334	0	1.89218	0.0922411	8.60863	0.0751269	6.53638
21PHAS110_415(-)	CAGCACGGCGAGUUACACUGU	0.0796763	0.0586259	0.0852033	0.0563822	0	0.118518	16.5786	26.4625	29.0902	24.3301	44.3615	43.0934	19.4767	20.2019	22.4146	20.6974	6.01015	27.2534
21PHAS110_436(-)	AGCGCCACACGGCAUGAUGGG	0.0398381	0	0.127805	0.338293	0.515485	0.651848	13.0933	4.60003	24.9814	5.69633	2.64015	63.6682	5.10624	10.0731	58.2041	9.66182	0.150254	18.2797
21PHAS110_520(-)	CAUCGCAGCGAGCUCUCCAGU	0.199191	0.117252	0.213008	0	0	0	8.94868	19.1915	10.1898	149.408	81.3583	61.0608	59.743	72.5708	26.8422	44.3253	42.2213	41.157
21PHAS111_249(+)	AGUGGGCAAUCUGAAGUUCUG	0	0	0	0.958497	0.589125	1.71851	8.00671	1.83012	0	8.11002	19.7316	2.74963	19.9143	0.0556525	0	8.47126	0	9.58299
21PHAS111_270(+)	AACCAUGUUCUGAACAACUCC	0.0398381	0	0	0.112764	0.0736407	0	10.0319	4.20433	9.58715	4.77912	7.64254	13.2267	0.291785	17.8644	0.0922411	9.38707	0	3.48976
21PHAS111_396(+)	GUGGAUCUUCUCACUUAGCCG	0.0398381	0.0586259	0	0.169146	0.441844	0.296295	8.3364	4.74842	2.52005	30.4609	58.3612	47.4549	0.583571	69.343	21.7689	34.8924	9.76649	21.3263
21PHAS111_417(+)	UGCAAUCCUUUCCUCUUUCAC	0	0	0	0.0563822	0.589125	0.474072	0.0470983	0	8.4367	3.524	11.2554	0.474075	0.0729463	8.79309	0	6.3191	0	0.055393
21PHAS111_459(+)	GUGACAGUUGUUUCCAGUGUG	0.0398381	0.0586259	0	0.676586	1.39917	0.948143	0.0470983	0	3.34181	18.6337	14.0345	6.3526	0.0729463	0.66783	0.0922411	8.47126	6.68629	2.21572
21PHAS111_163(-)	UUGAAAUUUGUUGGAAACUCA	0	0	0	0.394675	0.662766	0.711107	15.4953	5.29251	15.6681	0.0482739	0.347388	1.18519	0	0	0	0.0457906	0	0.110786
21PHAS111_226(-)	ACAUUGGUACCAUGGAUCCCU	0	0.0586259	0	4.28504	5.00757	5.51108	8.90158	3.90755	6.4097	6.17907	12.2628	12.4208	0.291785	0	1.75258	17.9957	5.0335	4.54223
21PHAS111_352(-)	CGACUCAUCCAUCGGCAUUGG	0.0398381	0	0	0.902114	1.54645	1.95555	1.97813	8.30973	7.72451	9.41342	12.9923	11.52	0.0729463	19.4784	0.276723	6.63964	6.61116	3.04662
21PHAS111_415(-)	GAAAGAGGAAAGGAUUGCACG	0	0	0	0	0	0	0.0470983	6.92478	3.56094	19.5992	15.6325	22.1867	0.291785	0.111305	1.01465	5.67803	3.23046	16.1194
21PHAS111_436(-)	CGCAUUCAUGAUCACUGACGU	0.119514	0.175878	0.127805	0.676586	1.62009	0.711107	0.423885	1.33549	0.43827	64.4457	102.028	47.0756	55.8039	21.4819	8.57842	33.1066	45.9776	28.3612
21PHAS111_457(-)	CACUGGAAACAACUGUCACCG	0.398381	0.410381	0.426017	1.24041	2.65106	2.78517	21.4297	15.9764	32.8155	281.872	360.207	387.983	39.0992	142.749	54.7912	130.595	55.4436	155.322
21PHAS111_478(-)	CGGUUCUUGGCACUCUGCUCA	2.58948	28.0818	3.79155	5.86374	9.35237	10.5481	271.098	275.952	246.253	2075.59	2102.81	1824.29	795.553	736.839	510.923	1063.49	1118.86	1011.98
21PHAS112_136(+)	GAGACAAAGAAAAAAGAACAA	0.0398381	0.0586259	0.170407	0	0	0	47.1454	108.67	41.3617	28.5782	17.5084	49.3512	8.38883	0	10.2388	8.746	0.225381	7.36727
21PHAS112_220(+)	GACAUCAUUGACGAGCUUCUC	0.0398381	0.117252	0	0	0	0	9.93774	8.95275	20.0508	26.4058	33.1408	29.7245	0.291785	0.111305	9.96204	13.1419	11.269	17.8366
21PHAS112_283(+)	CUCUUUCCAAACGAACCAGCA	0.199191	0.0586259	0.127805	0	0.0736407	0.118518	9.13707	12.3162	10.2446	73.2316	64.9616	66.2282	9.70186	83.1448	0.553447	13.554	20.4345	19.6091
21PHAS112_304(+)	CACUGACUCCGAAUAGCCGUU	0.0398381	0	0.127805	0	0	0	5.74599	15.9764	3.99921	5.26186	9.20578	26.2637	12.9115	0	0.0922411	0.0915812	0	0.110786
21PHAS112_325(+)	CCUCUCGUCAUCUUAAAUUAG	0.0398381	0	0.0426017	0	0	0	8.10091	4.64949	7.72451	17.3786	15.8062	13.9378	12.3279	0	0.368964	9.89077	0	12.2419
21PHAS112_367(+)	CGGAUGAUCUAAGAUGCUGUA	0.0796763	0.0586259	0.0852033	0.958497	1.47281	1.0074	8.61899	2.67098	16.3803	95.2928	82.991	51.4845	7.80526	18.1427	0.553447	18.5452	29.6	30.8539
21PHAS112_155(-)	UCGUGAGGAGAUGUAGUCUUU	0.0398381	0.0586259	0.0426017	0.0563822	0.147281	0.0592589	22.3717	20.3786	27.5562	12.5512	17.5431	13.3689	11.2337	15.8053	16.5112	0.0457906	0.150254	0.110786
21PHAS112_239(-)	CACAGAGUUGAAGGUGGCGGA	0.119514	0	0	0.0563822	0.0736407	0.0592589	0.28259	16.2732	12.2716	7.33764	10.0395	25.5052	0.218839	0.779135	6.36464	16.9883	17.4294	14.9561
21PHAS112_260(-)	AAACGGAGGAGAGUGUUUGGA	0.0398381	0	0.0426017	0	0	0	9.79645	10.2388	28.3232	7.24109	7.36463	7.53779	0	0.111305	0	1.87741	2.32893	0
21PHAS112_281(-)	CUGGUUCGUUUGGAAAGAGCG	0	0.117252	0	0	0	0	3.62657	5.39143	6.62883	19.6958	15.5282	25.5526	0.0729463	0.0556525	0.276723	0.0915812	1.57766	1.05247
21PHAS112_302(-)	CGGCUAUUCGGAGUCAGUGUG	0.876439	0.879388	1.06504	0	0.147281	0.118518	37.5844	30.9636	40.8139	572.432	606.817	660.908	66.0164	139.465	41.7852	249.971	159.945	333.3
21PHAS112_344(-)	CAGCAUCAUGGUCGUGCUCCU	0.0796763	0	0	0.0563822	0.0736407	0.177777	0.0941966	3.85809	0	6.6618	6.11403	9.29186	26.6254	0.0556525	0	11.0813	6.61116	12.2419
21PHAS112_365(-)	CAGCAUCUUAGAUCAUCCGUG	0.398381	0.410381	0.25561	9.97964	13.9917	17.1258	40.3161	52.2326	55.5507	264.01	198.706	230.163	60.9831	94.9431	72.1325	137.875	99.7685	105.635
21PHAS113_131(+)	UGUUCUAUCUGGACAUGACAG	0.0398381	0	0	0.169146	0.294563	0.414813	9.32546	5.98498	3.83486	3.91019	4.51604	3.74519	0.0729463	0	0	3.66325	0	0
21PHAS113_173(+)	UGAUUCGACCAUAUAGCUUGU	0.358543	0.644884	1.19285	10.2052	15.9064	19.0221	278.822	317.649	275.891	93.217	86.2217	103.111	20.425	62.4421	13.7439	24.7727	21.4863	20.9386
21PHAS113_257(+)	CAGCGGCGAACUCCAGGUCAU	0.119514	0.175878	0.213008	0	0	0	4.66273	4.15487	0.547837	66.1836	78.1623	43.5675	49.6035	29.3845	59.4955	27.3828	30.5766	47.9704
21PHAS113_278(+)	GCUGUAGUACAUCAUUGUGGA	0	0.0586259	0.0852033	2.14252	3.24019	3.25924	9.84354	4.25379	17.5856	10.0893	9.72687	2.03852	10.5043	0	0.184482	9.61603	0.225381	0
21PHAS113_299(+)	ACAACUAUAUAUUGCCGUUCU	0.0398381	0	0.0852033	0.676586	1.47281	1.18518	6.68796	7.17209	25.3649	4.10329	6.66985	3.98223	10.0666	0	0.0922411	0.686859	0	0.830895
21PHAS113_383(+)	UGGAACGAUCAUGCAUCAUUG	0	0.0586259	0	0	0	0	0.141295	9.84307	4.3827	9.55824	10.2827	8.10668	0	0.0556525	0	0.0457906	11.4944	0.166179
21PHAS113_425(+)	CUGUUGAGCAACGUGGAGAAU	0.199191	0.293129	0.298212	0.620204	0.883688	0.711107	13.423	18.598	4.21835	134.298	110.921	125.298	42.9654	93.6631	1.10689	58.9325	64.9096	25.1484
21PHAS113_467(+)	GAUUCCUAAGUACGUAGUUCC	0.119514	0.175878	0.340813	0	0	0	80.6323	63.7574	39.4443	57.2529	65.309	65.3275	39.5369	35.3393	30.8085	68.8691	17.2792	42.1541
21PHAS113_129(-)	GUCAUGUCCAGAUAGAACAGC	0	0	0	0	0	0	0	3.01722	0.0547837	8.64104	12.0891	6.25779	0	0	0.368964	3.25113	0	2.10493
21PHAS113_255(-)	GACCUGGAGUUCGCCGCUGUU	0.0796763	0.293129	0.340813	0	0	0	91.0881	83.8887	114.991	0.289644	0.660037	22.0919	9.70186	42.7411	83.8472	6.18173	3.83147	0.166179
21PHAS113_318(-)	AUGCUGAGAGGGUGUGGAGAG	0.0398381	0	0.127805	0	0.147281	0.177777	17.709	38.6304	39.4991	0.144822	1.77168	38.9215	11.5255	39.2907	36.712	5.49487	0.150254	12.4634
21PHAS113_339(-)	AGGAUGUCUUUGAGGAGGUGU	0.0398381	0	0	0.507439	0.736407	0.888884	7.67702	11.0796	5.47837	10.1375	14.9377	4.88297	26.8442	32.2228	11.2534	8.42547	3.9066	16.7841
21PHAS113_465(-)	AACUACGUACUUAGGAAUCUC	0.0796763	0.234503	0.170407	0.451057	0.294563	1.36296	23.2195	5.73767	19.2839	20.5164	78.2318	26.1689	10.4313	14.0244	12.1758	10.6234	25.2426	16.8949
21PHAS114_102(+)	CAACGAUGACAUUCCAAGGCU	0.916277	1.23114	0.979838	0	0.0736407	0	82.5162	106.493	109.458	641.175	613.939	474.738	80.3869	68.2299	109.675	185.864	182.633	167.785
21PHAS114_228(+)	AGAGGCAAGGAUCUUCUGGGG	0.0796763	0.0586259	0.0852033	0.78935	1.91466	1.83703	15.6837	0.148388	15.9421	42.1432	12.4018	33.7541	14.0057	4.5635	18.5405	18.4994	30.5766	25.3146
21PHAS114_100(-)	CCUUGGAAUGUCAUCGUUGUU	0.0796763	0	0.0426017	0	0	0	28.4945	18.7958	5.09489	19.9854	12.9228	9.24446	0.218839	8.57048	0.184482	8.01336	3.30558	3.60055
21PHAS114_184(-)	CAAUCAAGUGAAUUGGAGCAC	0	0.117252	0.0426017	0	0	0	3.81496	13.7506	4.76619	16.0269	23.3792	49.446	0.0729463	9.85049	14.1129	4.3959	0	18.3351
21PHAS114_205(-)	CAAAGGGGACAAUCGCAACGC	0.517896	0.527633	0.724228	0	0	0	13.0462	51.0455	39.8826	428.914	380.147	322.229	103.657	115.423	120.375	156.421	180.455	143.468
21PHAS114_226(-)	CCAGAAGAUCCUUGCCUCUUG	0.119514	0	0.213008	1.18403	3.24019	2.25184	13.9411	4.94627	5.75229	38.0881	33.8009	37.7363	11.0878	0.111305	1.66034	20.1021	30.4264	18.889
21PHAS114_247(-)	UGCGUGACGAGCAGGACGGCC	0	0	0	0.78935	1.47281	1.59999	0.141295	4.5011	2.46527	5.45496	10.769	15.123	0	0	25.0896	9.61603	18.4061	0
21PHAS114_268(-)	GCGACGAGCUCUCCUGAGGUU	0	0	0.0426017	0.112764	0.515485	0.0592589	8.76028	8.55704	19.1195	0.917205	1.21586	15.8341	0	0	33.668	3.52588	0	5.98245
21PHAS114_289(-)	CGCACUGAAAUCUCGCAACGC	0.358543	0.351755	0.76683	4.90525	11.0461	10.6074	26.846	21.6152	32.0485	314.698	413.565	373.334	74.6241	61.1621	28.7792	176.66	106.53	148.73
21PHAS114_352(-)	CGAGAUAAUUAUGCACGCGAG	0.0796763	0.117252	0.25561	26.1049	45.2154	55.5256	58.1664	56.8821	59.7143	163.987	165.913	192.237	36.9108	34.1706	41.8775	83.8426	31.1025	81.5939
21PHAS115_187(+)	CGGCUGGAUCUACACGGUGUU	0	0	0.0426017	0	0	0	0.0470983	0	1.53394	3.23435	4.55078	8.8652	0.145893	16.9184	4.15085	3.52588	0	0.055393
21PHAS115_439(+)	CGUGAACCAUUGAUCAGAGUG	0.0398381	0.117252	0.0852033	3.43931	5.59669	7.82218	4.61563	4.1054	25.6388	13.9512	11.2554	6.68445	0.0729463	0.0556525	10.9767	7.50966	1.65279	5.04077
21PHAS115_460(+)	AUGUUAACGUCUGUCCAAGGC	0	0.175878	0	5.01801	8.46868	9.59995	0.235491	4.79788	0	8.68931	12.506	8.81779	5.68981	10.3514	0	11.2187	10.5929	4.04369
21PHAS115_481(+)	CGCGAAGCCAUGAUGAUCCAA	0.0796763	0.175878	0.468618	0.169146	0.368203	0.414813	32.1681	33.6841	8.4367	45.1361	30.5007	48.1186	53.032	0.0556525	12.4525	36.7699	32.0792	26.4225
21PHAS115_185(-)	CACCGUGUAGAUCCAGCCGCA	0	0	0.127805	0	0	0	4.19175	15.0367	30.898	7.91693	17.6821	28.2549	0.145893	0.0556525	18.8172	0.366325	19.1574	24.6499
21PHAS115_248(-)	UCCCAUCUGCUGUAGGCCUGU	0.119514	0.527633	0.25561	0	0	0	18.0386	70.4349	69.3014	89.7413	134.3	94.8149	34.6495	77.357	34.4059	54.4908	52.5888	105.745
21PHAS115_290(-)	CAGACGCUUCCUGCACGACGC	0.199191	0	0.0852033	0	0	0	15.6366	16.8668	7.0671	22.5439	22.0244	22.9926	0.583571	29.5515	10.9767	4.30432	7.58781	14.4576
21PHAS115_353(-)	CUGAUGCUCGCACGUGCUGGA	0.199191	0.234503	0.298212	0	0	0	31.8384	61.4327	54.4003	62.8044	78.5792	132.788	94.2467	103.959	29.4249	79.4467	57.6223	132.777
21PHAS115_416(-)	UUUUGGAUGGUUUGUUGCGGC	0.0398381	0	0.0852033	2.42443	4.63936	4.26664	29.7661	13.3055	27.3919	8.64104	7.22567	8.67557	11.2337	0.0556525	0.184482	9.11233	0	0
21PHAS115_437(-)	CUCUGAUCAAUGGUUCACGAA	0	0	0.0426017	0.225529	0.810047	0.829625	0.0470983	0.197851	5.47837	9.02723	28.4858	11.8045	0.0729463	0	0.0922411	10.0281	11.6447	4.32066
21PHAS115_458(-)	CUUGGACAGACGUUAACAUCA	0.478058	0.234503	0.298212	3.10102	6.92222	6.45923	11.6804	6.43015	9.64194	79.9899	84.0679	97.7542	21.4462	65.503	5.90343	39.9294	26.8203	40.8801
21PHAS115_479(-)	GGAUCAUCAUGGCUUCGCGGC	0.0398381	0	0	0	0	0	4.42724	4.69896	0.383486	2.70334	1.45903	4.36149	0.145893	19.2558	10.4232	1.09897	6.91167	12.408
21PHAS116_106(+)	CCGCCACUUGAACUGGAACUA	0.0398381	0.0586259	0	0.338293	0.368203	0.474072	0	0	0	12.8891	33.0713	17.0667	4.66857	0.0556525	0	9.29549	18.5563	9.97074
21PHAS116_274(+)	GGCUGAUUCGGUUGGAGGUGG	0.0796763	0.0586259	0.127805	0.0563822	0.0736407	0.118518	18.9335	10.2388	4.87575	22.2543	7.08672	115.2	4.01205	59.4369	13.4672	23.8111	46.9543	45.6992
21PHAS116_295(+)	GAGAAUAUAGUGUUACGUGGU	0.0796763	0.0586259	0	1.40955	2.13558	2.96295	11.7275	6.97424	15.449	2.17233	8.40679	4.78815	0.0729463	14.6366	0	0	0	3.82212
21PHAS116_316(+)	UAAUUAGCUAGUAGAACAACU	0	0	0.0852033	0.563822	0.736407	0.888884	29.248	25.9679	6.68362	2.31715	5.80138	2.03852	0	0	0	0	0	0
21PHAS116_83(-)	CGACGAGUCUAGAUGUAUCUG	0.239029	0.527633	0.383415	5.01801	7.43771	8.23699	51.2429	16.2732	45.3609	230.122	206.765	215.514	54.1991	96.5014	47.4119	94.0539	88.5746	127.349
21PHAS116_167(-)	UGAGAUAACGGUAGCCGCUGC	0.119514	0	0	2.36805	3.46111	3.43702	18.5567	11.9205	10.4089	41.4673	13.7913	30.2934	12.5468	0.556525	0.184482	12.2719	31.1777	3.48976
21PHAS116_251(-)	CGGUCUUGCCAUUACACCUGA	0.159353	0	0	0.169146	0.294563	0.888884	11.021	0.346239	25.4744	37.702	45.5773	50.4415	12.4738	19.2558	27.7646	18.4536	25.9188	35.2854
21PHAS116_272(-)	ACCUCCAACCGAAUCAGCCCG	0.0398381	0	0	0	0	0	0	0.494627	1.31481	5.64805	1.94537	33.6119	3.64732	19.0888	13.2827	2.15216	3.83147	11.411
21PHAS116_293(-)	CACGUAACACUAUAUUCUCCC	0	0	0	0.845732	1.9883	1.65925	4.47434	4.60003	0.0547837	2.31715	12.2628	9.57631	11.5985	4.61916	1.93706	4.02957	0	8.53053
21PHAS116_356(-)	CUGCGAACCUGGUAGACCACU	0.0796763	0.0586259	0	0.0563822	0.147281	0.118518	0	0	11.0663	28.0472	27.5131	14.1748	14.2245	0.111305	13.0982	16.6678	10.2924	31.9618
21PHAS116_377(-)	CUAGAGAUGUGGCUGCAGAUG	0.0398381	0.117252	0.127805	0.451057	0.220922	0.474072	0.470983	15.3334	5.14967	42.288	29.5975	39.3008	23.2699	41.4054	0.0922411	6.41068	12.0203	21.2709
21PHAS117_207(+)	CGAAAAGAUAGGCUACUAGUG	0	0.0586259	0	0	0	0.0592589	5.69889	8.85382	5.53316	44.5086	30.4659	23.0874	0.0729463	13.9131	21.9534	7.28071	11.87	10.4139
21PHAS117_291(+)	CUACCUUUGGUGAAGUCGCUC	0	0.117252	0	0	0	0	0.0941966	6.08391	0.493054	21.4336	12.1238	9.19705	0.364732	33.8924	0.0922411	7.05175	0	8.69671
21PHAS117_438(+)	UCUCAGCUGGAUGAUAUUGCA	0.119514	0.117252	0.127805	0	0	0.0592589	26.9873	21.4668	34.1851	5.69633	6.84354	13.7482	4.81446	34.3376	0.553447	12.684	5.40913	0.055393
21PHAS117_480(+)	ACAUGUGCCGAAGGACUCGUC	0.239029	0.117252	0.213008	13.0243	20.0303	19.0814	36.2186	49.9078	39.6634	6.75835	9.62265	15.6919	12.4738	76.9117	11.0689	22.0253	27.0457	38.6643
21PHAS117_142(-)	AUAUUGUCCGAUCCCCAUAGA	0	0	0.0426017	0	0	0	18.9806	12.7119	13.9699	5.21359	1.84116	3.1763	0.218839	36.675	0.0922411	3.75483	0.0751269	0.055393
21PHAS117_205(-)	CUAGUAGCCUAUCUUUUCGGA	0	0	0.25561	0	0	0	20.4878	5.98498	9.25845	53.391	60.6192	54.2816	0.656517	4.34089	13.4672	25.8259	16.9035	25.4254
21PHAS117_247(-)	GCUAGGUGACAGGCUGCCCUC	0.0398381	0	0.0426017	0	0	0	32.121	14.0969	21.5848	0.0482739	1.77168	38.4	0.0729463	5.45394	23.0603	5.54066	0.0751269	7.03491
21PHAS117_310(-)	UUGCGCUGUCGUCGUUGUGGA	0	0.0586259	0.213008	0	0	0	17.1909	4.55057	12.9837	2.65507	22.6844	14.4593	0.0729463	0.0556525	0.0922411	11.7224	0.0751269	4.65301
21PHAS117_331(-)	CGUUUGUUUCACUACCGCCGG	0.0796763	0	0.0852033	0	0	0	4.09755	9.942	0.109567	39.295	77.5717	55.7038	0.656517	22.261	0.645688	36.8614	19.1574	39.3844
21PHAS117_394(-)	CAGGGAUGGGUGGUGGGACUG	0.0398381	0.117252	0.170407	0	0	0.0592589	18.5567	11.5743	17.8595	120.781	67.3585	79.4549	9.77481	8.34787	4.42757	4.21274	9.99187	17.0057
21PHAS117_457(-)	CGACCCGAUGGCUUUUGACUG	1.87239	2.52091	1.70407	0	0.220922	0.0592589	159.71	158.281	151.861	1572.52	1340.92	1106.21	261.002	582.848	260.028	508.459	431.228	430.293
21PHAS117_478(-)	CGAGUCCUUCGGCACAUGUGU	0.995953	1.17252	1.49106	8.73923	13.108	15.1703	104.04	94.9189	98.6107	721.309	734.135	616.582	279.676	295.348	220.364	348.466	340.25	406.529
21PHAS118_200(+)	CUGCGUCGAUCUGAGUAUGGU	0.0796763	0.0586259	0.0426017	0	0	0	1.13036	0.0989254	2.19135	47.7429	52.5945	43.1882	25.6042	0.111305	19.1861	17.3546	14.9502	25.093
21PHAS118_242(+)	CAUUCCAGUCCUGUACAACUC	0.677248	0.70351	0.51122	0	0.0736407	0	55.7173	84.9769	63.7683	353.462	340.267	264.486	66.6729	149.65	65.03	141.859	76.404	157.039
21PHAS118_263(+)	CCUUCCGUUCUCUAGCAACGA	0	0	0	1.29679	1.17825	1.77777	0.188393	6.72693	0	19.5027	10.109	6.77927	0	0.834787	0	0.0457906	12.4711	0
21PHAS118_284(+)	CAAGGGAAGUGAUCGUUGCUG	0.119514	0.469007	0.25561	0.78935	1.91466	1.89629	12.481	12.6624	22.79	144.001	168.796	176.024	28.7409	13.8018	16.8801	70.6091	58.3736	83.9758
21PHAS118_305(+)	CAGUCCCUUCUGGUAUGUGUG	0	0	0	0.0563822	0.147281	0.237036	0.0470983	0	0.766972	7.19282	18.5853	13.6534	0	0	0	1.19056	6.1604	0.221572
21PHAS118_368(+)	GCUCAUUGGUAGGAAAACUCA	0.597572	0.70351	1.36325	0	0	0	143.791	173.762	147.368	427.176	420.617	344.937	145.455	81.8092	152.382	212.514	191.799	89.2936
21PHAS118_198(-)	CAUACUCAGAUCGACGCAGUU	0.0796763	0.0586259	0	2.31167	2.72471	4.38516	0.800671	0.0494627	2.95832	10.1858	19.6969	16.6874	15.6105	0.0556525	0.276723	14.7446	0.0751269	6.3148
21PHAS118_261(-)	GUUGCUAGAGAACGGAAGGGA	0.199191	0.293129	0.298212	2.08614	3.82932	5.68886	42.8124	67.566	90.7767	51.2187	51.9693	44.4208	41.1417	107.242	48.1499	55.0403	53.7157	58.7166
21PHAS118_303(-)	CACAUACCAGAAGGGACUGCA	0	0.0586259	0.0426017	1.69146	3.31383	3.55554	10.8326	0.494627	6.35491	20.2751	18.6895	5.26223	2.55312	0	0	6.04436	0.150254	5.31773
21PHAS119_123(+)	CACGAGAUUACAAGAAGCAGC	0.0398381	0	0.383415	1.63508	3.60839	2.78517	42.3885	57.8219	68.6988	30.9436	33.0019	27.3541	0.145893	0.333915	0.276723	4.94538	6.01015	0.055393
21PHAS119_207(+)	GCUAUCCCCGAUUUCGCUGUU	0.0796763	0.117252	0.213008	0	0	0	43.0007	42.5874	51.7706	5.11704	4.82869	14.5541	10.0666	0.0556525	0.0922411	5.44908	0	6.48098
21PHAS119_249(+)	GCUUUCCUCUGCUUGUUCUAU	0	0	0	0.225529	0.368203	0.592589	4.75693	2.76991	1.36959	4.82739	5.83612	0.142222	0	17.3079	0	3.61746	0	5.81627
21PHAS119_333(+)	AACGAGUAAGCACAUAGUGAG	0	0.0586259	0.0426017	2.25529	4.63936	5.45182	5.32211	12.2173	8.60105	11.3927	6.73933	3.7926	0	17.2523	0	1.28214	0	5.42852
21PHAS119_121(-)	UGCUUCUUGUAAUCUCGUGCA	0	0	0.0426017	3.21378	6.25946	6.75552	0	0	0	10.5237	13.5481	8.01186	0	0.0556525	0.184482	1.69425	0	5.48391
21PHAS119_142(-)	CGAAAUCUGAACCAGUGGCGC	0.756925	0.469007	0.596423	4.00313	7.14315	7.6444	38.6677	24.8303	16.4351	388.123	288.193	412.824	51.0624	176.363	55.6214	118.048	63.332	144.077
21PHAS119_205(-)	CAGCGAAAUCGGGGAUAGCGG	0.0796763	0.0586259	0	0	0	0	0.329688	7.4194	16.3256	86.2655	68.0881	69.4045	29.5433	12.967	0.184482	18.3162	5.55939	23.7082
21PHAS119_247(-)	AGAACAAGCAGAGGAAAGCCC	0	0	0	0.281911	1.62009	0.948143	1.08326	0.247313	0.109567	0.772383	2.70963	4.02963	15.0269	20.3132	12.4525	2.06058	0	16.2855
21PHAS119_352(-)	GAACAUCGAUCAGAAGCACCU	0.0398381	0.0586259	0	0	0	0	13.2346	8.30973	7.01232	23.6542	21.2601	19.7689	5.39803	0.22261	38.9257	24.4064	8.9401	32.7927
21PHAS119_394(-)	CCACUUUCAAUCAACAUUCCU	0	0	0	0.169146	0.515485	0.592589	0.0941966	6.28176	0.109567	8.20657	12.9923	8.15408	0.510624	4.84177	0.184482	9.15812	19.6081	7.86581
21PHAS120_273(+)	CAUCGUGGAUGCAAUACUGAC	0.0398381	0	0.0426017	0	0	0	0.141295	0.840866	8.98453	13.1305	10.6301	10.7615	6.05455	0	0	5.22013	0	0.941681
21PHAS120_336(+)	CCCUUUGCUGUCGAUCGCCAG	0.0398381	0.0586259	0.0426017	0	0	0	0.0470983	0	0.87654	24.7163	38.3864	27.2593	12.1091	0.111305	13.1905	19.2778	27.9472	35.0084
21PHAS120_420(+)	CCAUGGAUGCCGACAUGAUCC	0.0796763	0	0.0852033	2.1989	3.38747	4.56294	15.4482	7.61725	3.94443	28.192	14.625	33.8489	3.28258	8.12526	0.276723	34.6177	6.76142	15.4547
21PHAS120_441(+)	UCCCAAGAAACGAUGAAUCAA	0	0.234503	0.0426017	0.78935	1.76738	1.18518	20.5349	9.10113	25.0362	3.76537	8.12888	6.30519	0.0729463	17.3636	0	0.0457906	4.88325	0
21PHAS120_462(+)	GCGCCAGCCAUGAACGUACUC	0	0.117252	0.298212	0	0	0	53.8805	56.9315	48.2645	0.675835	2.3275	4.02963	1.02125	23.374	13.375	0.0457906	0	8.80749
21PHAS120_525(+)	UAGCAUCAGAUCAGAGUUCCA	0.0398381	0	0.0852033	0.620204	0.736407	0.770366	3.95626	19.8345	18.1882	8.06175	12.9923	10.24	2.33428	7.17917	0	9.06654	11.7949	0
21PHAS120_271(-)	CAGUAUUGCAUCCACGAUGGU	0	0	0.0852033	1.74785	2.20922	0.948143	7.77122	4.60003	2.46527	6.71008	2.3275	6.40001	23.4887	0.0556525	0.0922411	5.63224	0	2.21572
21PHAS120_292(-)	CUCUCUCACCUGGCGCAGCGU	0	0	0	0.281911	0.220922	0.296295	0.141295	1.08818	4.7114	8.1583	16.1883	9.00742	0	0	0.0922411	0.0457906	1.20203	15.51
21PHAS120_313(-)	CAGCGCCGCCUGCAAGAGCAU	0.0398381	0.175878	0.127805	0	0	0.237036	2.54331	5.04519	0	69.1283	92.5789	67.5556	11.9632	0.166957	2.67499	35.4419	58.6741	12.2419
21PHAS120_397(-)	CGAUGGUGGCUGGUAGAUCGA	0.916277	0.938014	1.27805	0.0563822	0	0	88.168	60.4434	65.1379	703.255	465.465	621.844	114.818	138.296	103.218	226.938	43.799	160.584
21PHAS120_418(-)	AUCAUGUCGGCAUCCAUGGCG	0	0	0.0852033	0	0	0	0.141295	11.228	0.109567	24.668	13.6523	30.5778	1.8966	0.0556525	0	3.98378	6.83655	1.16325
21PHAS120_460(-)	GUACGUUCAUGGCUGGCGCUU	0.159353	0.293129	0.553822	0	0	0.0592589	106.631	159.22	118.497	12.503	3.50862	68.5038	25.823	102.79	126.739	19.8731	5.70964	57.6087
21PHAS121_81(+)	UUGGGUAGAUAGAGAGAAGCC	0	0.0586259	0	10.9381	20.3985	19.5555	3.90916	4.79788	13.1481	1.54477	8.02466	3.31852	0	0	0	0	0	0
21PHAS121_102(+)	UGGCAUCAAUUUUAUUAGGAA	0.119514	0.117252	0.0426017	11.953	22.755	22.9925	55.2463	36.1572	55.3864	6.13079	7.46884	12.1363	0	14.414	7.47153	0.595278	0.150254	4.98537
21PHAS121_228(+)	CUACUGCGAACAGGCGAACGG	0.318705	0.586259	0.298212	13.2498	18.9993	22.0443	17.3322	16.5205	24.7075	237.894	192.14	220.587	35.0872	11.1305	23.4292	109.073	69.4172	54.0636
21PHAS121_312(+)	UUUGAUCCAUGUCACUCUAAA	0	0.0586259	0.170407	0	0	0	24.0672	22.8023	10.3541	5.35841	4.09918	0	0	0.0556525	0	0	0	0
21PHAS121_417(+)	GUUGGCCUGUGGAAUCUUUCA	0	0.234503	0.0852033	0	0	0	18.9806	18.7464	10.7924	32.4884	33.1756	30.9097	0.510624	37.8993	50.5481	32.6029	21.7868	38.4428
21PHAS121_438(+)	CAACUGAAGAUGCCCGCUCCU	0.239029	0.175878	0.127805	0	0	0	0.28259	14.542	22.9544	191.841	154.31	119.988	113.577	46.5255	36.2508	80.8204	69.4924	95.553
21PHAS121_163(-)	CAGAUUUGUUGUGCUGGCUUG	0.278867	0.293129	0.340813	5.92013	9.27873	8.71107	10.1261	25.0776	8.92975	188.268	283.26	179.485	34.1389	48.0281	55.8059	140.073	63.933	110.897
21PHAS121_415(-)	AAAGAUUCCACAGGCCAACCU	0.0796763	0.117252	0.0852033	0	0	0	8.3364	30.5185	21.5848	19.9854	21.3296	13.3689	0	17.3079	2.30603	25.139	11.7949	8.53053
21PHAS122_291(+)	UGUUCCUCUGCAUUGUCUCCC	0.0796763	0.0586259	0	0	0	0	0.188393	5.29251	5.64273	0.917205	8.09414	1.8963	0	0	0.184482	1.92321	8.33908	4.15448
21PHAS122_375(+)	CUAGUACAGUCUCAUGGUCGC	0	0.0586259	0	1.29679	2.06194	2.42962	0.0470983	6.08391	0	5.45496	4.16866	10.0978	0	0	0	4.44169	7.73807	3.32358
21PHAS122_522(+)	CCUCGGCUGAGGUGACGAUCU	0	0	0	0	0	0	5.13371	0	4.60183	2.51025	2.46646	10.7141	0.145893	20.3688	0.0922411	0	4.88325	0.055393
21PHAS122_543(+)	CAGCCAGACUCAGUCCCUGCC	0	0	0	0	0	0.0592589	4.94532	0	0	3.37918	6.77407	2.84445	0	0	0	4.62485	0	15.2331
21PHAS122_268(-)	GUUAACAUAGUGCGCGACUGG	0.0398381	0	0	0.0563822	0.0736407	0.118518	5.27501	7.27101	0.766972	7.77211	8.40679	3.36593	0.291785	0	3.04396	18.1331	9.09035	7.75502
21PHAS122_373(-)	GACCAUGAGACUGUACUAGCU	0.0796763	0	0.426017	0	0	0	80.02	57.624	62.3439	25.6335	26.6447	16.6874	12.4009	10.3514	14.2051	15.2941	19.9086	1.27404
21PHAS122_478(-)	GGUUAUGCCAGGAUUGGGGCU	0	0.0586259	0.0852033	0.0563822	0.294563	0.296295	12.7165	9.84307	5.91664	6.17907	3.19597	9.29186	9.9207	18.3653	11.5301	14.9735	5.25888	1.77258
21PHAS122_541(-)	CAGGGACUGAGUCUGGCUGAG	0.119514	0	0.0426017	0.225529	0.368203	0.592589	0.329688	11.8216	0.986107	22.9301	28.59	49.209	0.729463	17.4192	3.68964	14.8819	16.8284	16.9503
21PHAS122_583(-)	UCAGUGGACAUGGAUGAUUCC	0.0398381	0	0.0852033	10.2616	21.9449	20.3258	13.423	41.5981	25.9675	2.70334	1.56325	6.25779	0	0	0	0	0	0
21PHAS122_625(-)	CAAUCAGCCCUAGAAACUCUG	0.0796763	0.0586259	0.127805	0	0	0	0.0470983	4.89681	0.657405	26.8403	41.9645	34.8919	0.218839	31.221	0.276723	0.412115	0	8.47513
21PHAS123_216(+)	CAGAUCACCAGCAGUAGGACA	0	0	0.0426017	0	0	0	0	0	5.75229	4.87567	1.8759	5.12001	0.0729463	4.78611	0	0	3.0802	13.4051
21PHAS123_237(+)	AUGCAAUGCAGUUGAGAUGGG	0.0398381	0	0.0852033	0	0	0	12.0101	12.9098	1.53394	34.8538	26.0541	25.4578	0.583571	33.7811	0.276723	15.2483	33.0558	16.1194
21PHAS123_342(+)	GCCUGGUAAGCUCGAAUUGGU	0	0.0586259	0.0426017	0	0	0	23.6904	33.14	28.871	0.337918	2.81384	3.69778	0.0729463	8.96005	0.0922411	0	0	0.110786
21PHAS123_384(+)	UGAGAAGUGUUAUCGGUCGGC	0.0398381	0	0.0426017	0	0	0	19.5458	16.3721	14.682	19.5027	18.6895	13.4637	18.8202	10.6853	3.50516	7.00596	8.03857	15.0115
21PHAS123_405(+)	CGGUGUCACUAUAAAUUCUUG	0.119514	0.175878	0.170407	0	0	0	27.0815	0.0989254	14.189	49.0463	38.9769	49.209	11.4526	0.0556525	0.0922411	29.9928	26.4447	14.6792
21PHAS123_468(+)	AUAUAUGUUGCAUUGGUAGUU	0	0.0586259	0	0	0	0	10.5029	9.74415	17.5308	4.87567	1.73694	8.34371	0	0.111305	0.184482	1.74004	6.46091	0
21PHAS123_214(-)	UCCUACUGCUGGUGAUCUGUA	0	0	0.0426017	0	0	0	2.35491	7.56779	5.14967	5.16531	21.0517	14.9808	0	0.779135	23.0603	3.06797	3.38071	9.36142
21PHAS123_298(-)	CCAUCAGUUGAUCUAGGGCUC	0.239029	0.0586259	0	0	0	0	0.188393	3.11615	16.3256	23.6542	46.6195	21.3808	22.6134	16.6957	12.4525	30.8171	6.9868	31.5186
21PHAS123_361(-)	AGGCACUGUAAGAGGCAGCAC	0	0	0.0852033	0	0	0	0	0	13.9151	2.07578	0.312649	25.3156	0	18.4766	27.0266	0.366325	5.25888	19.166
21PHAS123_382(-)	CGACCGAUAACACUUCUCAAC	0.0398381	0	0.25561	0	0	0	26.7047	20.8733	19.7221	63.6733	47.6616	45.3215	13.7869	42.7411	20.3853	10.486	27.3462	20.7724
21PHAS123_403(-)	AGAAUUUAUAGUGACACCGGC	0.0398381	0	0	0	0	0	0.847769	19.5378	13.3124	3.95846	7.98992	10.5719	5.10624	0	0.0922411	2.15216	1.20203	0
21PHAS123_424(-)	AAUAGCUGGCUGUUGACAUCA	0.0398381	0	0	0	0	0	4.75693	0.148388	12.929	18.3441	3.43914	4.40889	5.54392	0.0556525	0	7.69282	9.31573	4.48684
21PHAS123_445(-)	CUGAUUGCUGAUAUAUAUGAA	0	0	0	0	0	0	1.41295	1.28603	2.57484	3.86192	13.1313	15.1704	9.26418	25.6001	0.184482	3.4343	0.0751269	2.82504
21PHAS124_195(+)	GCAUGGGGAAUUUGAAACGAA	0	0.0586259	0.127805	0.732968	1.69374	1.42221	21.1	18.5485	15.0655	4.97222	3.50862	2.13334	0	0	0	0	0	0
21PHAS124_237(+)	CCAGCUGAGGAACUACUAGUC	0.0796763	0.410381	0.170407	3.27017	6.03854	6.16293	2.59041	0.445164	0.383486	165.531	161.153	143.076	121.164	65.6699	37.7266	69.5559	67.6142	56.5009
21PHAS124_300(+)	UACCAACACUUGCACACCGAU	0	0.0586259	0.213008	0	0.147281	0	38.5735	73.0069	48.8671	23.0749	31.2997	25.8371	2.26134	38.7341	15.312	25.8717	7.88832	9.30603
21PHAS124_405(+)	AUUUCCUGGUGGCAUGUUUGG	0.0398381	0	0.0426017	2.5372	4.27116	4.74072	16.4844	9.10113	2.84875	7.53074	4.48131	6.63705	0	0	0.0922411	4.99118	0.901522	15.8424
21PHAS124_426(+)	CUAGAGUGAAAUUGGCGUCUC	0.119514	0	0.0426017	0.620204	1.17825	1.36296	1.78974	0.643015	8.98453	32.1987	30.3965	51.1527	1.8966	2.72697	10.5155	10.1655	7.73807	5.92705
21PHAS124_214(-)	CUUCUGUAGGAUCAGGUUGUU	0.0398381	0.0586259	0.0426017	0	0	0	4.85112	4.64949	0.493054	12.2616	21.6423	13.9378	1.02125	0	0.0922411	0.641068	5.40913	4.48684
21PHAS124_235(-)	CUAGUAGUUCCUCAGCUGGAG	0	0.234503	0.0852033	4.96163	9.35237	9.54069	0	4.55057	4.16356	48.0326	58.7433	31.1941	12.8386	35.8402	0.184482	19.0947	0.676142	21.4925
21PHAS124_277(-)	CAUGCAACAUGACUAGUAGAA	0.199191	0	0.25561	1.01488	2.20922	1.36296	15.354	51.4412	27.9945	54.2116	51.5176	46.4119	11.8173	18.7549	0.184482	35.4419	5.70964	8.14277
21PHAS124_361(-)	UACGUUCACUUGUUGGUCUGA	0.0398381	0.117252	0	3.04464	5.81761	4.50368	9.23127	10.9807	12.9837	9.02723	17.8905	22.4711	0.145893	18.254	0.0922411	1.28214	0.300507	8.03199
21PHAS124_508(-)	AAAGGAACCGAAAUUACAUAA	0	0	0.0426017	0.620204	0.589125	0.711107	8.85448	19.9335	37.8008	0.772383	2.39698	7.01631	0	0.111305	0	3.93799	0.0751269	4.15448
21PHAS125_82(+)	CCGUGUAUGAAUCCCUAGCAA	0.0796763	0.0586259	0.0426017	0	0	0	0.0470983	4.30325	0	25.3921	21.0517	28.2074	0.218839	13.3566	0.184482	13.2793	11.4193	7.58884
21PHAS125_208(+)	CUUCGUUUUCUUCAUAUGGAC	0	0.0586259	0	0	0	0	8.00671	6.18284	0.0547837	2.89644	7.67728	6.44742	0.145893	17.141	0.0922411	3.3885	0	7.9766
21PHAS125_229(+)	ACGAGGUGUAUCGCGAGACGC	0	0	0	0	0	0	18.7451	5.29251	6.02621	0	0.451604	4.69334	0	0.111305	6.27239	0	0	14.5684
21PHAS125_250(+)	GGUAUUUGUGCGCAUGGAGAA	0.0398381	0	0	0	0	0.0592589	6.21698	1.53334	11.8333	2.89644	3.26545	13.7482	12.6197	4.39655	30.8085	7.7844	16.8284	4.32066
21PHAS125_313(+)	GCACUGUGAAAGACCUAACCG	0.63741	0.879388	0.852033	0	0	0	98.4354	96.5512	109.841	310.208	224.76	223.668	104.313	215.375	93.6247	177.026	74.6761	135.658
21PHAS125_355(+)	AUACAUCUGACAUAUGGCUCU	0.0398381	0.0586259	0	0	0	0.237036	5.4634	9.34845	15.1751	37.7502	33.9398	44.326	10.2125	63.6664	20.4775	12.5008	19.2325	7.9212
21PHAS125_418(+)	UCCAACCCUUCACGGCCUGUC	0.119514	0.0586259	0.0426017	0	0	0.355554	8.71319	21.0216	47.2784	33.9849	59.3686	35.7926	19.5496	0.333915	19.0939	19.9189	17.9553	26.4225
21PHAS125_460(+)	CAACAAUUCAACAUGGACGAC	0.0398381	0	0.0426017	0	0	0	0.188393	2.9183	4.87575	21.8681	34.1135	27.923	15.0269	1.33566	0.184482	8.746	0.0751269	10.3031
21PHAS125_269(-)	CUAUCCACGUAGGAGGUUCUU	0	0	0	0	0	0	0.470983	4.1054	0	10.6685	10.4564	10.6667	0.0729463	0.0556525	0.184482	5.3575	0.0751269	9.97074
21PHAS125_311(-)	GUUAGGUCUUUCACAGUGCAC	0	0	0	0	0	0	4.47434	2.42367	0	6.6618	8.02466	4.50371	0.218839	31.1097	0.368964	18.7741	0.150254	5.09616
21PHAS125_458(-)	CGUCCAUGUUGAAUUGUUGAU	0	0.175878	0.0852033	0	0	0	30.6139	30.8153	30.4598	59.6666	40.5749	62.8149	0.0729463	0.0556525	0.184482	29.077	0.0751269	15.0669
21PHAS125_479(-)	ACCUUGGUAUGGGCUGGUUGU	0	0.175878	0.127805	0	0	0	21.8536	5.63875	0	0.0965479	0.972687	9.10223	6.9299	0.111305	18.8172	7.18912	6.91167	4.65301
21PHAS126_336(+)	CGGUGCCAUCACAUAAGAGAG	0.0398381	0.0586259	0.0852033	2.81911	3.68203	5.57034	12.1985	22.4066	2.90354	33.6952	25.8457	37.4519	0.656517	36.5637	0.0922411	16.8967	5.78477	10.9678
21PHAS126_357(+)	CAAGAUCACGUCAUCACAGUC	0.0398381	0	0	0	0	0	4.09755	0.0494627	0	8.1583	14.3819	17.3985	0	1.0574	0.184482	2.38111	8.03857	12.4634
21PHAS126_441(+)	GAGGAAGACGAAGUUGCACAU	0	0.0586259	0	0.507439	1.17825	0.948143	6.68796	2.32475	16.216	4.00674	4.86343	0	0.145893	32.2228	0	0.274744	7.58781	0
21PHAS126_525(+)	GAGAUGUUGUGAUUUAUCGUC	0	0	0	3.49569	4.78664	6.34071	21.1942	13.5528	30.7885	0.434466	10.3869	2.22815	0.218839	3.50611	12.8215	0.0457906	0	0
21PHAS126_546(+)	UAUGUGGCUAGUUAGGGAAGU	0.239029	0.117252	0.170407	5.07439	6.92222	9.65921	64.195	53.6175	40.0469	38.8605	26.9921	49.6356	20.7897	125.942	19.6474	0.73265	7.96345	7.25649
21PHAS126_567(+)	GAACAAUCGCUGCGUGCCGUA	0	0	0.127805	0	0	0	19.4987	11.871	10.2446	0	0.347388	3.46075	0.218839	19.4784	0.184482	0	0	1.10786
21PHAS126_313(-)	CAUCUGAUCUGAGGCUGCGAA	0	0.117252	0.0852033	0	0	0	5.27501	5.19358	5.64273	62.8044	51.8998	43.0934	24.3641	40.5707	3.32068	17.5378	22.9137	24.7053
21PHAS126_334(-)	CUCUUAUGUGAUGGCACCGCA	0	0	0.0426017	0	0.147281	0	4.94532	1.73119	7.28624	11.9237	10.8385	10.5245	0.145893	46.8594	1.84482	0.549487	1.57766	1.93876
21PHAS126_355(-)	CUGUGAUGACGUGAUCUUGCU	0	0.0586259	0	3.66484	6.3331	5.86664	16.8612	6.18284	3.94443	5.45496	6.04455	6.54223	0.0729463	0	0.184482	0.228953	4.95837	4.04369
21PHAS126_460(-)	CGCUGCCUCGGAUGAAACCAU	0.0398381	0.0586259	0.170407	0	0	0	4.28595	2.37421	15.9421	21.7233	13.6176	8.34371	0.291785	21.5932	0.0922411	7.28071	2.25381	17.0611
21PHAS126_481(-)	AGGGACAUGUUGUCUCUCGGA	0	0	0	1.5787	2.43014	2.13332	8.94868	2.96776	0	4.10329	3.5781	1.09037	0.0729463	17.6975	15.4043	2.97639	3.00507	0
21PHAS126_565(-)	CGGCACGCAGCGAUUGUUCAC	0.239029	0.527633	0.553822	2.42443	3.53475	3.55554	47.8519	10.7829	20.763	173.352	161.674	199.538	84.7636	61.1621	40.8628	82.1941	68.5908	103.031
21PHAS127_123(+)	CGUAGACGGUUCUUCAGGGCG	0.199191	0.469007	0.383415	0	0.0736407	0.0592589	12.1043	14.7893	27.6658	218.874	156.151	196.931	95.9244	60.1603	58.6653	102.342	132.674	105.635
21PHAS127_144(+)	CUGUGGAUACAUGUUGGCUGC	3.78462	3.86931	4.51578	0	0	0.0592589	440.605	365.974	397.127	2422.58	2378.74	2071.09	639.375	1041.2	513.875	924.375	659.99	1007.6
21PHAS127_207(+)	GGAGCAGCAUUUCUUCGUUGG	0	0	0.0426017	0	0	0	4.89822	0.0494627	0.712189	2.94471	14.6945	5.64149	0	0	0.184482	4.62485	0	4.54223
21PHAS127_228(+)	UCUGUCACUACGGCCAGGAAC	0.0398381	0	0.0426017	0	0	0	0.141295	5.29251	0.0547837	14.3856	11.568	12.4682	0.218839	39.1237	0	0.0915812	8.26396	0
21PHAS127_249(+)	CAACUCACGCAUACCGCCCGC	0.0796763	0.0586259	0.170407	0	0	0	7.86542	23.198	5.86186	159.69	106.301	92.1127	21.811	40.2924	21.1232	35.3961	36.3614	50.3523
21PHAS127_270(+)	GAUCUGUGGCAUUCUCUCUCG	0.836601	0.351755	1.02244	0.112764	0	0	108.75	107.581	63.0561	384.405	340.128	222.863	287.992	256.057	257.353	222.634	211.332	223.234
21PHAS127_354(+)	GGAGAGAGAAGAGCAGCCUGU	0.0796763	0	0.0426017	0	0	0	15.7308	29.183	26.4058	8.68931	1.98011	18.6785	10.0666	23.9306	66.0446	12.2261	13.1472	26.6994
21PHAS127_100(-)	CAUGGUGCCUCUCGCGUUCUC	0	0.293129	0.25561	0	0	0	5.36921	0.0989254	7.50537	68.018	72.4304	73.6712	28.9597	57.6003	63.5541	25.4138	32.8304	63.425
21PHAS127_121(-)	CCCUGAAGAACCGUCUACGCG	1.6732	2.81404	3.06732	0	0	0.0592589	266.011	241.427	241.377	1467.38	1073.08	1052.87	987.62	639.558	683.968	1012.43	725.951	570.881
21PHAS127_184(-)	UGCGAGACGCAUGGUUGUGUU	0	0	0.170407	0	0	0	11.963	1.03872	7.23145	5.45496	12.8534	9.48149	0	0.166957	0.461206	6.04436	3.60609	1.44022
21PHAS127_205(-)	AACGAAGAAAUGCUGCUCCGC	0	0.0586259	0.0426017	0	0	0	13.1404	10.1399	16.4899	10.2341	24.074	4.4563	0.948302	0.0556525	0	4.89959	0	5.26234
21PHAS127_268(-)	AGAGAGAAUGCCACAGAUCGC	0.0398381	0	0.0426017	0	0	0	10.8326	11.3764	24.2144	26.8403	19.6622	15.6919	0.145893	19.9236	0.276723	8.05915	3.83147	14.6792
21PHAS127_352(-)	AGGCUGCUCUUCUCUCUCCUG	0.0398381	0	0	0	0	0	9.79645	3.06669	0.0547837	9.22032	2.36224	9.14964	0	8.34787	0	4.44169	12.7716	2.71426
21PHAS128_157(+)	CCAGUAACAAAGGACACAGAC	0	0	0	1.69146	3.01927	1.89629	0.0470983	0	0	15.7856	19.0716	11.2356	3.20964	0	0.0922411	6.54806	6.08528	4.92998
21PHAS128_178(+)	UGGAAGAGUGUGGUGGAGAGU	0	0	0	0.169146	0.220922	0.414813	19.7342	15.3334	21.1465	22.0129	9.20578	13.843	0.0729463	8.45918	6.45688	7.09754	21.937	8.03199
21PHAS128_199(+)	UUCUGACCAGAGCUUGUCCAU	0	0.0586259	0.170407	0.676586	0.736407	1.0074	13.0933	0.148388	18.6813	0	6.46142	4.74075	9.48302	0	0.0922411	0.0457906	6.9868	0
21PHAS128_262(+)	CAACCACGGGCUCAUCACGAA	0.358543	0.117252	0.213008	0	0	0	27.8822	25.0776	35.3903	163.987	87.8197	99.8875	16.9235	1.50262	10.4232	27.108	31.0274	38.3874
21PHAS128_283(+)	CCAAGUUGAUGGCUCUUACAA	0	0.117252	0.0426017	0.0563822	0.294563	0.414813	4.05045	0.0989254	0	33.1642	34.7041	23.9408	0.291785	0.0556525	0.0922411	6.96017	19.4579	6.48098
21PHAS128_430(+)	UCCUCUACUGAACCAAAUUGC	0	0	0.0426017	0	0	0	6.40537	0.0494627	4.054	4.97222	7.08672	6.77927	0.291785	15.9723	15.0353	0.686859	0	8.30895
21PHAS128_493(+)	CCACAAAACAGAACACAACUU	0	0	0	0.0563822	0.441844	0.237036	0.0941966	4.25379	5.0401	13.9994	7.64254	5.02519	0	0	0	8.19652	0	0
21PHAS128_155(-)	CUGUGUCCUUUGUUACUGGCU	0	0.0586259	0.0426017	1.69146	3.24019	3.79257	0.941966	0	0	12.696	8.12888	5.97334	0	0	0	0.77844	0.225381	6.97952
21PHAS128_176(-)	UCUCCACCACACUCUUCCAGU	0	0	0	0	0	0	3.72077	0	10.4637	11.4409	3.19597	8.15408	0.0729463	0.779135	11.2534	19.0947	1.57766	7.64424
21PHAS128_218(-)	CAGGAGAAACUGUGUUGCCAU	0.159353	0.117252	0.170407	0.451057	0.662766	0.829625	12.434	12.5141	16.4351	122.954	113.075	154.027	16.0482	33.1689	50.0869	52.6592	34.4081	22.1018
21PHAS128_386(-)	UGUGUUGAAUGGAGCCGGCUG	0	0.0586259	0	0.169146	0.441844	0.414813	6.31117	1.58281	1.15046	0	2.74437	7.91705	0	0	0.184482	13.1419	0	14.4576
21PHAS129_208(+)	CUGAUCAAGGGUCACUGUCAC	0.876439	0.820762	0.76683	0.112764	0	0	46.6744	14.4431	28.3232	659.036	656.147	453.358	141.151	143.75	110.044	240.904	256.032	135.491
21PHAS129_250(+)	AAACGUACCCAUGCGGCAGAG	0.0398381	0	0.170407	0	0	0	10.5029	22.2087	3.99921	10.572	10.4564	19.5793	11.0878	0.0556525	11.0689	0	0.0751269	12.408
21PHAS129_271(+)	CGGUUACCACCAGCGUUCGAG	0.0796763	0.175878	0	0.112764	0.589125	0.888884	0.423885	12.9592	16.216	16.6062	6.73933	27.1171	5.61687	0.22261	11.9913	10.1197	9.54111	16.064
21PHAS129_292(+)	UUCCUUCUGUGUCUGUGCUCG	0.557734	0.586259	2.38569	0.225529	0.220922	0.177777	506.165	584.55	530.252	231.57	179.53	199.775	87.9003	199.514	109.121	53.3003	62.8812	65.4746
21PHAS129_313(+)	AGUUCUUGAGCGACAAGAGGG	0	0	0.0426017	0	0	0	0	0	0	10.2341	11.6722	9.57631	0	0	0.645688	0.0457906	0.525888	2.10493
21PHAS129_334(+)	ACUGAGAACACUGAUGAGCUU	0.517896	0.762136	1.15025	0	0.147281	0	301.241	255.87	328.1	180.641	286.769	206.175	268.297	258.784	177.564	232.204	214.187	198.03
21PHAS129_376(+)	UAUCGUUAGGUCCCUGUACUA	0.239029	0.527633	0.979838	0	0	0	217.877	217.487	195.523	50.929	54.4704	83.9112	5.76276	44.8559	16.4189	13.2793	10.3675	10.5247
21PHAS129_269(-)	CGAACGCUGGUGGUAACCGCU	0	0	0.0426017	0.281911	0	0.118518	0.0470983	0	5.64273	12.8891	20.9128	12.563	0	0.333915	11.8991	1.60267	19.9837	3.76673
21PHAS129_290(-)	AGCACAGACACAGAAGGAACU	0	0	0	0	0.294563	0.0592589	12.2927	2.5226	8.27234	3.71709	3.99496	5.30964	0	0	0	0	0	0
21PHAS129_311(-)	CUCUUGUCGCUCAAGAACUCG	0.119514	0	0.0426017	2.93187	6.11218	4.74072	6.02858	0	15.0107	69.2731	80.4551	39.8697	0.218839	0.22261	2.85947	50.4155	32.6051	14.7899
21PHAS129_332(-)	GCUCAUCAGUGUUCUCAGUCC	0.0398381	0	0.0852033	0	0	0	4.99242	16.3227	33.1989	30.8953	28.729	6.02075	10.1395	29.4958	10.9767	17.5836	13.6731	19.8307
21PHAS129_353(-)	CGAAAGAAAACUUUGCCACAA	0	0.0586259	0	0.620204	0.957329	0.651848	3.86206	4.89681	0	13.6615	14.8335	12.4682	0	0.0556525	13.6517	0.0457906	6.53604	0.332358
21PHAS130_210(+)	CAUCCAUGAAAGAACAACGGC	0.278867	0.0586259	0.340813	0	0	0	24.6324	30.2217	30.8432	123.099	99.4572	213.808	17.5801	76.6891	38.0033	40.021	26.2944	24.096
21PHAS130_273(+)	CAAUUUGCUACAACUUGGCAC	0	0	0	4.79248	8.24776	7.9407	0	0	6.19056	8.64104	11.8112	9.5289	0	0	0.0922411	1.51109	8.41421	2.32651
21PHAS130_315(+)	CACUCCCUAUCAUCUCACUGA	0.0796763	0	0.127805	0.620204	0.662766	0.355554	9.37256	1.48388	10.8472	16.4614	20.4264	21.1911	12.7656	0.556525	16.1422	6.63964	25.3178	15.51
21PHAS130_378(+)	CUCUGAGGUGAUAUCCGUUGG	0	0.0586259	0.0852033	0.676586	1.91466	2.19258	4.85112	0.494627	7.72451	15.1097	16.6746	32.2845	0.875356	45.7463	17.3413	1.969	13.8985	11.9095
21PHAS130_166(-)	UGUGAAAAGCACUGGAAACCU	0.0398381	0.0586259	0.0852033	1.63508	1.62009	1.71851	4.89822	9.79361	22.3518	36.7365	39.7412	21.2385	2.48018	0.111305	0.184482	12.5008	15.3259	16.5625
21PHAS130_250(-)	CGAACGGCAAAGUGACUCUAG	0.916277	0.938014	1.36325	3.72122	3.60839	5.21479	54.4456	40.6583	63.4396	545.785	630.822	574.294	83.8883	202.408	71.3946	296.952	212.684	389.081
21PHAS130_292(-)	UGGUUCGAUAUAUUGCUAGGU	0.119514	0.175878	0.170407	5.86374	9.20508	9.54069	46.0621	52.0842	60.3717	53.4393	33.8703	40.9601	8.68061	36.9532	13.375	23.4906	1.80304	17.615
21PHAS130_313(-)	AGUGAGAUGAUAGGGAGUGUU	0.239029	0.117252	0.340813	0.676586	0.957329	1.65925	77.0999	83.2457	49.6889	34.7572	26.7489	17.4459	79.5115	13.5236	34.1292	25.8259	17.9553	13.959
21PHAS130_376(-)	AACGGAUAUCACCUCAGAGUG	0	0.0586259	0	2.76273	4.63936	4.85923	16.0605	16.7184	9.80629	18.1993	18.3421	18.2045	4.23089	21.1479	0.184482	13.1877	3.98172	11.4664
21PHAS130_481(-)	UUGUUGUAAUACCAAGGGACC	0	0	0.0852033	1.74785	2.72471	2.07406	13.7998	18.6474	2.24613	7.72383	9.69213	2.18074	0	0	0.0922411	3.57167	0	0
21PHAS131_81(+)	CGUACAAACGGAGAAGAUUGU	0	0.0586259	0	1.74785	3.75567	4.38516	12.8107	16.2732	10.1898	8.54449	14.4861	17.0193	0	0.0556525	0.184482	8.24231	6.91167	3.71133
21PHAS131_102(+)	CCGCGUUUGCUACAGGAAGGG	0.0398381	0	0.0852033	0.225529	0.662766	0.592589	2.16652	5.04519	14.1342	9.55824	7.29515	16.7348	23.4158	49.642	32.1921	20.1021	0	5.65009
21PHAS131_165(+)	AGAUGUCUUGCAAGAGGAUGC	0	0	0	0.338293	1.10461	1.24444	2.54331	5.29251	6.57405	0.917205	5.45399	1.28	0.218839	16.4731	0	0.183162	0.450761	5.87166
21PHAS131_228(+)	CGCUCGCGCGCCUUCUUGCUC	0.0398381	0	0.0852033	0	0	0	0	0.0989254	0.164351	24.8611	10.0048	15.7393	13.2033	0.0556525	0.368964	7.05175	8.71472	11.9649
21PHAS131_249(+)	CUAGUUUGCUCUUUUUCUUUC	0	0	0.0426017	0.338293	0.957329	0.948143	8.3835	4.1054	5.47837	12.8891	7.81623	17.7304	0	0.0556525	0.0922411	0	0	7.36727
21PHAS131_291(+)	UGUACUGUAUUCUAAUUAGCA	0	0	0.0852033	0.225529	0.662766	0.651848	23.8788	14.3442	17.6404	2.4137	11.3249	5.59408	5.76276	16.4731	0	0	4.2071	0
21PHAS131_79(-)	AAUCUUCUCCGUUUGUACGAU	0	0	0.0426017	0	0	0	1.08326	0	0.383486	0.627561	4.75922	5.12001	14.8081	18.1427	0.0922411	4.12115	4.13198	7.42267
21PHAS131_100(-)	CUUCCUGUAGCAAACGCGGAC	0.0398381	0.0586259	0.127805	0	0	0	1.88393	8.01295	5.47837	26.5989	35.2946	29.44	1.45893	0.111305	23.6137	4.57906	4.73299	6.64716
21PHAS131_121(-)	CCAUGAUUUUAAGUGACUCCC	0.278867	0.293129	0.25561	2.48081	4.93393	3.97035	8.14801	26.3636	31.4459	177.262	159.937	186.548	65.3599	80.5291	29.7939	89.6122	29.4497	115.107
21PHAS131_163(-)	AUCCUCUUGCAAGACAUCUGA	0.0398381	0	0.127805	0	0	0	11.492	8.80436	23.6666	6.32389	7.71201	9.71853	0	17.6418	24.6284	12.8214	0.826396	2.16033
21PHAS131_205(-)	CUAAAACAUUUCAGAUCUGAG	0	0.117252	0.0852033	1.40955	3.38747	3.79257	16.2489	28.8862	15.9969	26.8403	16.8483	34.7971	0.0729463	2.61567	0.184482	16.1183	18.7817	8.36435
21PHAS131_331(-)	CAAAUGUGUCGAGAUGUUCCG	0.0796763	0.175878	0.0852033	0	0	0	2.49621	9.64522	22.9544	42.0949	74.0631	91.3068	18.3825	15.7497	5.99567	37.7772	14.7249	36.227
21PHAS131_415(-)	AAUUCCUGUAGCUACUUUUCC	0.0796763	0	0	0	0	0	12.5752	9.79361	20.3248	6.37216	6.21825	11.8045	22.1757	0.0556525	0.0922411	5.8612	0	0.055393
21PHAS132_276(-)	UGGUGCUGCCAUGUUCUCUCU	0.0398381	0.0586259	0.170407	1.91699	3.24019	2.42962	14.4592	10.3872	8.82018	14.8201	30.5354	29.4874	0.583571	40.515	9.59307	7.7844	19.6081	10.5247
21PHAS132_318(-)	UACGUUGCGCUGUCACAGGGA	0.796763	1.05527	1.66147	9.07753	13.4762	17.5406	314.381	245.978	285.204	292.878	276.312	329.103	107.961	201.629	137.255	140.669	217.943	155.544
21PHAS132_339(-)	UGAUUGUGAGCCAGUGUGUAC	0	0.0586259	0	1.5787	2.57742	2.48888	8.99577	4.94627	0.0547837	6.32389	16.0493	11.6148	0.291785	29.6628	0.184482	4.30432	6.91167	17.5042
21PHAS132_402(-)	CUAGCUUAGUUCUUUCCUUCA	0	0	0	0.563822	0.883688	0.651848	0.0470983	8.95275	0	27.4196	21.3296	22.7556	10.869	19.1445	10.2388	8.10494	10.1421	0.55393
21PHAS132_423(-)	ACUCUGUUUUGCUUGUCUGGA	0	0	0.0852033	0	0	0	0.376786	5.73767	0.493054	0.0482739	3.78653	2.56	15.0999	0	0	3.25113	3.98172	8.47513
21PHAS133_312(+)	AGGCAAAGGGAUGAUACUCAA	0.0796763	0	0	0.338293	0.220922	0.355554	24.8208	22.4561	16.4351	0.0482739	1.0769	9.43409	0.364732	17.8088	9.68532	8.746	0	7.58884
21PHAS133_480(+)	AUGUCCAGUAUACCGAAUCUC	0.159353	0	0.213008	0.563822	1.39917	1.89629	19.7342	25.9184	47.1688	40.9846	43.3888	37.7363	60.9831	0.111305	1.10689	34.4803	0.0751269	18.0581
21PHAS133_606(+)	CUUUGAUCUGCAUAUUUGGUU	0.119514	0.0586259	0.0426017	1.29679	2.94563	2.25184	5.36921	3.16561	0.328702	21.4336	22.8929	18.9156	6.05455	0	5.34998	5.12855	0.375634	3.82212
21PHAS133_331(-)	CUUGAUGAAGACAACUCGGUU	0.0796763	0	0.127805	0	0	0	3.76786	2.07743	2.62962	13.2271	19.5579	15.5496	0.510624	16.2505	0.276723	12.3177	6.23553	6.03784
21PHAS133_562(-)	CCAGAAAUCCAUCCUCACGAA	0.0398381	0.117252	0.127805	3.49569	5.44941	6.69626	10.3145	20.527	20.7083	40.9363	39.9844	53.8549	17.9448	20.0905	1.5681	11.9513	15.401	37.5011
21PHAS133_583(-)	CAUAAAGCACAAGAGACCCGU	0.557734	0.527633	0.852033	2.31167	3.31383	4.3259	98.5296	85.5704	98.3368	415.928	258.874	399.835	43.0383	100.954	57.005	134.075	60.6274	148.786
21PHAS133_625(-)	CAUAAUCUUCAGAUGUUGCAA	0	0	0.0426017	0.0563822	0.0736407	0.355554	6.87635	0.840866	0.0547837	22.206	12.7144	20.2904	7.51347	0	0.0922411	6.41068	5.93502	5.42852
21PHAS133_646(-)	CCAUCGGGAAUAUUAUGAGAA	0.0796763	0.293129	0.298212	0	0	0	34.2876	13.0087	1.31481	73.6178	89.904	107.615	18.6013	0.166957	0.922411	18.7284	10.2173	12.1865
21PHAS134_168(+)	CAAAAGCACUGAAAGCCCGAG	0.398381	0.117252	0.213008	0	0.147281	0.118518	64.3834	26.3636	26.4058	162.152	266.516	223.289	48.7281	90.0457	30.2551	83.1557	70.8446	190.441
21PHAS134_252(+)	CUUGUACUCCCAGACUUGCAG	0.43822	0.351755	0.468618	0	0	0	8.61899	13.8496	14.2438	342.455	311.294	237.18	108.69	141.357	32.8378	116.491	167.984	134.771
21PHAS134_294(+)	GCCCAUGAUUCACUUUGUCAG	0	0	0	0	0	0	7.67702	16.4216	17.3117	0.772383	5.00239	8.43853	0.218839	37.6767	20.3853	6.63964	0	5.48391
21PHAS134_336(+)	AGGAGUCAGUCGGCGACGUCG	0.0398381	0.0586259	0.127805	0	0	0	35.465	10.1399	21.4204	2.84816	7.39937	40.8652	9.77481	56.8212	2.12155	8.70021	0	21.6587
21PHAS134_208(-)	CAUGCCUUGAGUUGGAUCCAU	0.0398381	0	0.0426017	0	0	0	10.2203	2.67098	6.13578	22.8336	28.069	39.5378	8.24294	21.4262	6.18015	17.2631	13.9736	18.5567
21PHAS134_229(-)	CCACCAUAUCUUCCAAGCCUG	1.3545	1.52427	2.34309	0.112764	0.147281	0	142.661	163.87	167.09	1423.12	785.514	1083.97	465.981	521.297	341.292	487.761	488.625	624.002
21PHAS134_271(-)	CAUCGCAGUUACCUUACAGCU	0.0398381	0.117252	0.0852033	0	0	0	0.0470983	8.11188	0.164351	44.2189	38.9075	32.5689	0.80241	25.3219	6.27239	24.7269	12.1706	9.74917
21PHAS134_334(-)	ACGUCGCCGACUGACUCCUCC	0.0796763	0.117252	0.213008	0	0	0	4.38014	35.2174	8.92975	6.75835	9.86582	48.4504	12.0361	62.609	12.4525	10.3029	0.0751269	55.1161
21PHAS134_376(-)	CCUUGAAGGUUCUCUCAUCAU	0	0	0	0.620204	1.10461	0.711107	0	0	0	12.9857	7.78149	1.75408	0	15.5827	0	0	0	0
21PHAS135_165(+)	AUGACCACAUGACUGAUCACC	0	0	0.0426017	0	0	0	9.56095	9.39791	2.6844	4.68257	3.71705	2.84445	0	0	0	4.76222	0	0
21PHAS135_186(+)	AAGAUUUGGUGAGAUGGACAA	0.0398381	0	0	7.38606	10.8988	7.52589	4.00336	4.35272	6.84797	5.59978	5.48873	10.003	0	0.111305	0.276723	4.25853	3.68122	0.110786
21PHAS135_207(+)	CCAUGUGUGGAGGUGACUGAU	0.836601	0.762136	1.06504	0	0	0	70.2236	94.4737	63.5491	856.669	456.398	672.38	177.187	263.403	94.6394	395.127	242.735	191.604
21PHAS135_228(+)	CAAGAUCGUCUGCCUUCACUC	0.0398381	0.0586259	0.0852033	4.34143	5.67033	6.99256	2.44911	3.21507	0	41.7087	62.4951	43.8993	28.0843	10.9079	0.645688	43.3637	23.0639	42.8742
21PHAS135_375(+)	CACGUUAAUAGAGUUGUGGAG	0.159353	0.117252	0.25561	1.01488	2.13558	1.95555	15.4953	0.0494627	3.99921	75.5005	61.2793	67.366	20.2061	0.333915	32.2844	2.79323	24.7167	20.994
21PHAS135_438(+)	GAGAUUGAGAUGCAAUAUGAG	0	0	0.0426017	0	0	0	1.55424	8.40866	3.78008	10.1858	11.6722	7.11112	0	0.0556525	0.184482	7.09754	0	6.14863
21PHAS135_142(-)	UGCACUUGCAAGAGUAACUGG	0	0	0	14.4338	19.2202	20.148	7.30024	0	0	0.0482739	7.50358	17.8252	0	0	0	1.87741	0	5.65009
21PHAS135_289(-)	CCCGAGCCGACGGAUUGCUUG	0.278867	0.175878	0	2.1989	1.76738	1.89629	29.4364	36.3056	52.0446	46.6326	31.7513	80.3557	0.583571	40.9602	88.9204	22.1169	6.53604	62.3725
21PHAS135_352(-)	CUGAUUCACGCCAUGCAGCUA	0	0	0.0426017	1.69146	2.57742	2.60739	0	0.148388	3.56094	7.48246	24.7688	7.53779	0.0729463	0	12.637	3.70904	7.81319	14.1806
21PHAS135_373(-)	CCACAACUCUAUUAACGUGCU	0	0	0	4.34143	5.52305	6.45923	0	4.79788	0.0547837	7.67556	7.05198	8.72297	0	0	0	9.15812	4.88325	1.6064
21PHAS136_605(+)	ACACCGGGAACCGAGCUUACG	0	0	0.0852033	1.40955	2.57742	2.42962	27.8351	11.1291	16.1612	0.193096	1.38955	1.18519	0	0.0556525	0	0	0	0
21PHAS136_626(+)	CAUAUCUUAGGCCUCUCACAG	1.31466	0.762136	0.979838	8.73923	12.8135	15.4666	142.472	124.695	92.8584	801.347	767.658	737.376	285.293	300.802	154.504	285.092	375.86	266.053
21PHAS136_668(+)	UUAGUAGUGCCACGGAGGAAA	0.0796763	0	0	3.38293	7.14315	4.97775	26.1396	20.3786	11.7785	5.69633	9.44895	6.30519	0.0729463	0	0	0.0457906	0	0.498537
21PHAS136_794(+)	CGAGGCACGCGCGCUGUGGGC	0.0796763	0.175878	0	0.281911	0.220922	0.829625	10.079	12.7119	7.34102	5.35841	15.1461	77.5112	13.7139	26.9358	35.4206	13.0961	0.0751269	24.8161
21PHAS136_815(+)	AACGUUUCUUCGCUGCCCUGU	0.318705	0.175878	0.681627	1.63508	3.01927	2.90369	173.651	202.945	186.32	74.6798	56.2421	87.9409	95.122	124.439	100.635	103.716	98.3411	91.1215
21PHAS136_878(+)	CCAAAAUCCCCACGACAUCAG	0.0796763	0.117252	0.0426017	0	0	0.0592589	9.98484	22.0109	0.109567	49.9153	78.475	34.2282	39.8287	40.2367	13.0982	41.3031	25.5431	40.4369
21PHAS136_624(-)	GUGAGAGGCCUAAGAUAUGCG	0	0.0586259	0	1.29679	1.62009	2.72591	14.365	5.63875	9.25845	17.9579	5.62769	3.08149	0	0	0.0922411	0.0457906	0.0751269	0
21PHAS136_687(-)	UCCACUCCACGUCGACACUUU	0.0398381	0	0.0426017	2.02976	4.3448	5.80738	4.89822	5.58928	9.75151	11.1996	15.3198	8.81779	0	0.278262	10.2388	7.92177	0.0751269	6.3702
21PHAS136_834(-)	UCCACAGGCGCGCGAGGGCAC	0	0	0	1.07126	1.62009	2.13332	6.12278	4.94627	0	2.02751	2.01485	7.77482	9.99365	0	0	0.915812	7.13705	4.48684
21PHAS136_939(-)	UGAUUGUUCUUUCGGAGAUGG	0.0398381	0.117252	0	0.112764	0.147281	0.0592589	1.36585	7.27101	11.2307	12.8409	9.79634	5.83112	0	16.6401	1.10689	9.11233	0	0
21PHAS137_161(+)	CACUGUGAUUAGGCCAACCAA	0	0	0.0426017	0.338293	0.589125	0.829625	5.18081	0	5.09489	27.4196	31.6818	15.9763	13.4221	19.6453	0.0922411	15.0193	13.1472	9.25064
21PHAS137_182(+)	GCCUACCCAAGAAUCUGUGUU	0.0398381	0.0586259	0	2.81911	3.68203	4.79997	20.2994	7.46887	7.99843	2.12405	9.69213	0.0474075	8.9724	0	0	0.457906	0.0751269	4.81919
21PHAS137_266(+)	AGCUAUGCUGAGAGCCCCGCA	0	0	0	0.112764	0	0.237036	4.42724	5.24304	4.76619	8.20657	0.104216	7.30075	0	9.18266	0	0.0915812	0.150254	4.54223
21PHAS137_308(+)	CGAUGAGUAUCAAUUGAACAA	0	0.0586259	0	0.169146	0	0.177777	0	0	5.64273	11.1996	17.3347	17.2563	0	14.0801	0.276723	8.15073	0	3.54515
21PHAS137_350(+)	CAGAUUAGGACAGCAAAACGA	0.0398381	0.117252	0.0426017	0.507439	1.03097	1.83703	0.235491	4.30325	2.73919	76.7073	77.9886	73.8608	16.4129	0.333915	11.3457	26.6043	3.23046	12.408
21PHAS137_180(-)	CACAGAUUCUUGGGUAGGCUU	0	0.0586259	0.0426017	0.112764	0.810047	0.533331	0	0.0494627	4.76619	10.7168	15.1114	9.19705	4.8874	0.0556525	0.0922411	3.70904	1.57766	4.81919
21PHAS137_201(-)	GUUUUAUGUUGGCUACCUCAA	0.0796763	0	0	1.24041	2.06194	2.48888	15.3069	24.7808	15.1203	2.94471	7.12145	1.84889	24.3641	0.0556525	0.184482	4.21274	6.01015	4.37605
21PHAS137_222(-)	UGUUAGAGUAAAACCAGAGAA	0	0.117252	0.0852033	1.86061	3.01927	3.08147	52.3262	15.5313	26.2962	21.5302	14.764	17.5882	0.145893	14.9705	0.0922411	0.0915812	0.150254	4.04369
21PHAS137_264(-)	CGGGGCUCUCAGCAUAGCUUG	0.0796763	0.117252	0.127805	0.0563822	0.147281	0	1.17746	9.34845	3.12267	28.9161	37.7263	27.2119	37.0567	10.2401	11.4379	21.8879	31.8538	23.3759
21PHAS137_327(-)	AUUCAAACCAAAUACUCGCUU	0.0398381	0	0.0426017	0	0	0	10.55	4.55057	8.71061	5.7446	0.104216	5.02519	6.9299	0	0	5.08276	0	8.41974
21PHAS137_432(-)	GGCAUUUCCCUUAAUCCCGGC	0.0398381	0	0	0	0	0	0.0470983	11.9205	3.88965	10.7168	2.43172	0.18963	1.75071	8.62613	0.0922411	0	0.375634	6.75795
21PHAS138_137(+)	CAUAUCCUCAGUCCUAAACCU	0.0398381	0	0.0852033	0.225529	0.810047	0.829625	17.0025	7.96349	14.7916	52.6186	64.5447	42.3823	12.5468	0.44522	17.4336	15.0651	16.603	51.6263
21PHAS138_200(+)	CAUGUUUGACGGAGCACACCA	0	0.0586259	0.0426017	4.17228	6.11218	6.69626	2.7317	4.35272	0.0547837	12.5995	10.4216	5.54667	11.2337	0.166957	0.184482	18.8199	0	10.1369
21PHAS138_242(+)	AAAGGGUAGUAGUGAGGGUUC	0.0796763	0.117252	0.213008	1.24041	1.54645	1.59999	25.4331	53.7165	36.5408	26.4541	0.208433	12.1363	26.2607	19.8679	52.8542	11.8598	2.40406	10.857
21PHAS138_263(+)	UGGUAUCAGUAACCCCUGGAG	0.0398381	0.0586259	0.170407	0	0	0	39.1858	34.1787	23.9405	35.2883	40.4707	54.803	0.291785	53.3707	15.5887	18.1331	19.0071	19.8861
21PHAS138_284(+)	CUUGUGUACAAGGUUGUAGGC	0	0	0.0852033	8.73923	16.4955	15.5851	5.03952	0.0494627	0	14.627	31.6471	18.0148	8.89945	0	25.8275	10.6692	0.751269	4.92998
21PHAS138_368(+)	CAACCUGCCAAUUCUGAUCCG	0.278867	0.293129	0.170407	0.281911	0.515485	0.651848	2.54331	8.65597	10.4637	111.996	87.9239	74.0505	58.5759	15.527	26.7499	52.2471	17.6548	52.0141
21PHAS138_389(+)	CCACAUCUAGUGCAACUUCUG	0	0	0	2.87549	3.38747	4.56294	0.0470983	0	0.0547837	14.8684	14.104	16.1659	0	0	0.0922411	3.15955	0	5.09616
21PHAS138_410(+)	CCAAAAGAUGAAAGCAAGCUG	0.119514	0	0.0852033	1.40955	2.79835	2.54813	0.0941966	0.0494627	7.66972	23.9439	40.2623	32.4741	12.182	21.5932	0.276723	12.3635	8.03857	1.05247
21PHAS138_536(+)	CAUUUCUUCGAGCUCUUUCUU	0.0796763	0.117252	0.127805	0.78935	1.17825	1.12592	5.08662	0.0989254	6.13578	34.8055	52.6293	16.8297	10.6502	11.7427	0.0922411	12.0887	27.8721	8.25356
21PHAS138_135(-)	GUUUAGGACUGAGGAUAUGCA	0	0.117252	0.0426017	2.14252	3.24019	3.37776	5.69889	10.5356	1.97221	46.1499	24.4214	16.0237	10.7231	24.2088	8.3017	17.1715	5.25888	12.6296
21PHAS138_177(-)	UGGAACCUGGGCCAGCAUGAG	0.0796763	0.0586259	0.426017	17.3657	29.309	34.4294	60.4742	61.9273	49.4697	54.4047	39.498	33.1378	22.9781	51.5899	24.3517	10.6234	2.02843	40.0492
21PHAS138_261(-)	CCAGGGGUUACUGAUACCAGA	0.0398381	0.234503	0.127805	0.0563822	0	0	8.85448	0.989254	5.20446	44.412	57.9791	54.6608	9.9207	0.0556525	11.5301	22.529	18.932	23.4313
21PHAS138_324(-)	UUGAUAACUGGUGUCUGGACA	0	0	0	5.63822	10.0151	9.36291	9.23127	5.58928	10.2993	0.675835	5.9056	6.49482	0.0729463	6.45569	0	1.28214	1.27716	0.276965
21PHAS138_366(-)	GAUCAGAAUUGGCAGGUUGGA	0	0	0	0	0	0	4.70983	2.32475	8.87497	9.65479	17.821	2.22815	0.0729463	18.8105	0	10.1197	7.88832	9.36142
21PHAS139_132(+)	GUGACAUUGGAGACUAGAGGA	0.0796763	0.175878	0.25561	0.732968	1.10461	1.89629	23.5491	16.6195	45.0322	121.168	103.487	65.1853	76.5207	58.8803	56.5438	45.6074	56.4954	40.2153
21PHAS139_237(+)	CUACGUCUCCGGUUCUUCCUG	0.0398381	0	0.170407	0.169146	0.220922	0.592589	9.37256	0.494627	0.0547837	46.8257	21.8854	37.5467	3.9391	31.8889	0.184482	15.3399	19.3827	29.1367
21PHAS139_279(+)	CUGCCUCUGACGUCUCGUUGC	0	0	0	0.281911	0.220922	0.711107	0.0941966	0	0.0547837	16.22	19.0369	15.4548	0.583571	0.0556525	0.0922411	7.83019	11.269	10.2477
21PHAS139_300(+)	GUGGAUGGCUUCAGCUCAGGA	0	0	0	0.0563822	0.294563	0.474072	0.0470983	9.44737	10.135	2.79989	5.87086	6.77927	0.0729463	0	0	8.70021	10.8183	5.20694
21PHAS139_573(+)	CGAAUGACAGAGCUUGGUUAC	0	0	0.0426017	0	0.147281	0.177777	4.52144	0.0494627	0	9.70306	4.30761	9.24446	23.7805	0	13.7439	0.0457906	9.09035	10.1923
21PHAS139_130(-)	CUCUAGUCUCCAAUGUCACGG	0	0	0	0.281911	1.10461	0.948143	3.29688	0	0.0547837	4.87567	11.0469	8.15408	15.0999	0	0.0922411	1.55688	0.0751269	12.2419
21PHAS139_151(-)	CCUCUUUAUUCCAAGGUGCUC	0	0.0586259	0.0426017	0	0	0	3.34398	0.0494627	0	15.4959	29.528	21.2385	0.364732	26.101	0	8.05915	12.9218	20.2738
21PHAS139_235(-)	GGAAGAACCGGAGACGUAGCU	0.0398381	0	0.0852033	0.112764	0.220922	0.296295	17.6148	25.3249	10.1898	6.95145	12.6102	16.1185	0.145893	17.0297	0.553447	12.3177	13.6731	4.09908
21PHAS139_277(-)	AACGAGACGUCAGAGGCAGCU	0.0398381	0.117252	0.0426017	0.394675	0.957329	0.711107	10.8326	15.0367	39.1704	9.17205	5.94034	13.3689	0	0.0556525	14.2974	26.5585	32.6802	21.7141
21PHAS139_298(-)	CUGAGCUGAAGCCAUCCACGC	0.0398381	0.117252	0	0.225529	0.883688	0.296295	0.470983	0.0494627	0.0547837	34.2262	30.987	32.1423	0.0729463	0.22261	0.461206	33.2898	18.2558	14.0698
21PHAS139_319(-)	CCAUGUAUGUGUAGAAAAUUC	0	0.117252	0.0426017	0	0.220922	0.118518	26.4221	25.9184	8.65583	22.0612	18.0989	48.6401	0.437678	29.3289	0.0922411	7.37229	6.9868	0
21PHAS139_382(-)	CAAGAGGCCACUGGCAGCAUC	0	0.175878	0.0426017	0.112764	0.147281	0.237036	0.0941966	0	0	35.0469	51.8303	50.726	14.7352	18.5879	28.687	10.3029	3.75634	14.2914
21PHAS140_123(+)	CAAACCCAUGGACAUAGUGAU	0.119514	0.117252	0.25561	0.676586	1.84102	2.19258	37.0664	41.1035	45.7444	165	148.439	152.794	13.4951	52.369	15.7732	48.3549	21.6365	29.1367
21PHAS140_144(+)	CAAUAUUGUCCAUUGAAACUC	0.0398381	0.0586259	0.0426017	0.0563822	0.147281	0.414813	7.81832	0.0494627	8.82018	25.2955	32.6892	11.8045	0.145893	13.134	0.461206	10.3945	16.6782	7.9212
21PHAS140_186(+)	CGAUAGCGGGAGGAGCCUUUC	0.0796763	0.0586259	0	0	0.147281	0.118518	6.07568	0.0494627	13.8603	46.2947	20.7738	20.1956	0.364732	15.2488	0.276723	16.9883	0.601015	14.2914
21PHAS140_207(+)	UCUCUCUCUUGGUGUCCUCUC	0.0796763	0	0.0426017	0	0.0736407	0	12.0101	10.5356	14.8464	45.5706	20.9475	22.6608	10.5772	0.0556525	0.0922411	13.5998	18.1056	21.6033
21PHAS140_228(+)	UCCGGGCGAAAAAAUGGCGAC	0.0398381	0.117252	0.0426017	0.0563822	0.147281	0.0592589	2.30782	0.346239	5.0401	23.9439	11.568	14.08	0.145893	0.500872	17.2491	0.0457906	0	3.9329
21PHAS140_354(+)	GUUUUUCCUCUUUGUUCUCUC	0	0	0	0.0563822	0.220922	0.177777	0	0	7.83407	9.89616	3.23071	0	0.145893	18.421	0	0	0.150254	0
21PHAS140_289(-)	CCAUUGUCGGUGAGGAAUUGA	0	0	0	0.0563822	0.368203	0.533331	1.88393	0	4.16356	8.78586	6.84354	1.94371	0.145893	3.50611	0	2.88481	0.0751269	7.42267
21PHAS140_415(-)	CUGGGAGAAGAGAAAUGUGAC	0.159353	0.0586259	0.0852033	0.225529	0.515485	0.355554	4.52144	13.899	10.2446	57.6874	35.6768	63.0045	23.7076	0.111305	17.7103	20.6516	23.5898	11.1894
21PHAS141_1554(+)	CAGAAUUGCACCCAAGUCGAU	0.318705	0.117252	0.213008	6.3148	12.8871	12.7999	45.2615	76.5682	46.0731	166.449	155.387	262.021	46.9045	146.199	50.8248	101.518	102.248	125.077
21PHAS141_1596(+)	UAGCUGCGGUGAACUCUUGCA	0.0398381	0.117252	0	2.5372	4.713	4.08887	9.51386	4.40218	10.5185	13.5167	19.7316	25.0786	12.6197	0	12.637	12.0429	0	9.63839
21PHAS141_1722(+)	GUCCCUCUCGGUCUGCAUGAU	0	0	0	0	0	0	13.5172	2.37421	5.91664	1.39994	0.625298	3.27112	0	0.0556525	10.7	3.11376	0.0751269	8.47513
21PHAS141_1552(-)	CGACUUGGGUGCAAUUCUGCA	0.0398381	0	0.213008	2.59358	4.78664	4.38516	22.8898	11.871	8.27234	29.1092	18.8284	19.4371	11.3067	3.22784	0.553447	14.1493	18.5563	4.81919
21PHAS141_1573(-)	CGCGGAGAGACAGACGUCCAU	0.0398381	0	0	0.0563822	0.441844	0.237036	0.376786	11.7721	5.69751	58.1218	84.8322	68.1245	60.1807	0.111305	10.6077	24.3606	30.1259	27.0872
21PHAS141_1615(-)	CACGGAAGGGACCUAUCUCUG	0	0	0	0.620204	0.589125	0.474072	4.89822	5.14412	2.52005	1.97923	0.104216	11.52	0.0729463	0	10.0543	4.62485	0	12.5188
21PHAS141_1720(-)	CAUGCAGACCGAGAGGGACUC	0.119514	0.117252	0.0426017	0.507439	1.32553	1.77777	6.87635	5.78713	5.20446	58.7011	40.0191	85.9023	11.3796	7.7357	0	10.6692	8.56446	8.36435
21PHAS141_1762(-)	UGGCACAAAUGAGACUAAUCU	0.119514	0.469007	0.468618	2.87549	5.74397	6.69626	137.292	131.719	110.828	68.6456	58.5696	102.305	19.3308	106.185	29.6094	41.7152	8.56446	30.9647
21PHAS141_1825(-)	CCAGAUCUUUACAUAUGCGGA	0.0796763	0.0586259	0.0852033	0	0	0	7.72412	0	0	6.42043	16.8483	20.8593	0	0	0	5.67803	6.68629	3.9329
21PHAS142_248(+)	CGUACAUGGCGUGCAACUGAA	0.0796763	0	0.0852033	0.281911	0.441844	0.829625	6.02858	11.5248	19.8317	18.1993	20.4264	25.7423	3.13669	17.8088	2.95172	22.9869	7.43756	4.48684
21PHAS142_290(+)	CAUCCAGCUUGAAGCUCCUGU	0.199191	0	0.0852033	0	0	0	0.376786	2.27528	0.712189	23.7508	42.5898	31.9526	0.0729463	0.111305	0.0922411	19.8273	48.4568	12.2973
21PHAS142_311(+)	AAAGUGGAUGUUUUUAGGAGC	0.0398381	0.0586259	0.298212	1.91699	3.09291	4.38516	54.4456	17.8066	42.3478	20.2268	16.223	7.01631	0.0729463	0.0556525	22.3223	4.57906	5.78477	4.48684
21PHAS142_353(+)	CAGAGGUGUCUGGAGGAGCUU	0.0796763	0.175878	0.426017	0.451057	0.736407	0.829625	13.3759	9.59576	10.4637	214.095	163.759	101.736	26.4795	41.0715	27.3956	51.2397	64.6842	32.5711
21PHAS142_374(+)	CAAAGCAAAUGUCUGCAGGAG	0.0398381	0	0.0426017	1.52232	3.46111	3.73331	0	0.0494627	5.31402	19.8406	35.2946	12.6104	0	2.3374	0.0922411	10.2571	7.06193	17.6704
21PHAS142_395(+)	CAUCUCAGGUACCAUUUUGAC	0.0398381	0.117252	0.170407	0	0	0	19.4045	11.4753	25.0362	10.5237	15.8062	27.4963	10.4313	17.8088	3.50516	14.3325	3.9066	7.20109
21PHAS142_416(+)	CUUACAAGUUCCUAUGCCCUU	0.0796763	0.175878	0	2.48081	5.81761	4.85923	2.16652	2.47313	5.09489	14.1925	19.0716	17.9674	11.8173	8.01396	0.276723	6.3191	6.53604	0.886288
21PHAS142_437(+)	CUUCAGCUGAUUCUCUUGGUA	0.119514	0.234503	0.0426017	0	0.0736407	0	5.93439	0.989254	5.20446	61.4527	47.5574	67.8875	7.22169	0.333915	19.4629	15.3399	15.401	20.1077
21PHAS142_479(+)	CUACUGUUUCUGUAGGGUGUU	0	0	0	2.14252	3.75567	5.09627	0.0941966	0.0494627	4.27313	32.247	35.8157	16.3082	1.82366	0.0556525	10.7922	5.76962	6.31066	2.60347
21PHAS142_393(-)	CAAAAUGGUACCUGAGAUGCU	0.0796763	0.175878	0.213008	30.4464	67.1603	57.1256	57.6483	71.0779	71.8763	99.9753	74.5842	84.3853	15.6835	88.5988	13.2827	21.1095	31.3279	24.4283
21PHAS142_414(-)	GGGCAUAGGAACUUGUAAGGU	0.199191	0.117252	0.383415	0.0563822	0	0	80.7736	67.0219	122.496	45.7154	45.5773	19.6267	59.9619	64.7238	35.4206	29.2602	40.0426	32.1833
21PHAS142_435(-)	CCAAGAGAAUCAGCUGAAGAA	0.398381	0.469007	0.681627	1.91699	4.41844	3.25924	71.6836	52.9745	47.8262	434.224	324.287	299.947	89.8699	18.8105	28.9637	68.3654	67.6142	51.9587
21PHAS142_456(-)	CGGGGAUCUUCCAUCACUGUA	0.119514	0.0586259	0.0852033	1.5787	2.79835	3.02221	0.376786	14.5915	0.164351	64.8802	108.107	70.5423	11.2337	33.2802	28.9637	21.8879	10.067	31.6848
21PHAS143_323(+)	CGCCCGUCAGAUCCAGUCUGG	0	0.0586259	0	0.225529	0.441844	0.651848	6.97055	7.8151	5.47837	0.0965479	3.02228	18.3941	0.0729463	9.07135	54.0533	16.0267	2.02843	14.9561
21PHAS143_386(+)	CCCUUCCAACGCCUGCGGCUG	0.119514	0.117252	0.170407	0.0563822	0.220922	0.0592589	7.34733	10.0409	5.42359	57.5425	54.1231	88.4623	22.1027	20.1462	26.012	20.9263	35.6101	71.6786
21PHAS143_407(+)	CUGAGCCACCACCUAUCAGGU	0	0	0	0.394675	0.662766	0.829625	2.02523	5.14412	1.26003	4.39293	8.44153	4.88297	0	0	2.49051	10.3945	5.40913	17.6704
21PHAS143_428(+)	UCAGUCUGGGUGAGGUGAGCU	0	0.0586259	0.0426017	0.507439	1.9883	0.888884	8.90158	16.2238	16.709	11.3927	4.23813	4.50371	2.9908	0	5.44223	0	0.0751269	4.48684
21PHAS143_216(-)	UGCCCGGUCCCUCGUCAGUCU	0.0398381	0	0.0426017	0	0.736407	0.533331	4.94532	9.05167	0.383486	12.9374	12.367	14.6489	10.5772	0	1.84482	0.412115	17.5046	4.26526
21PHAS143_321(-)	AGACUGGAUCUGACGGGCGGC	0.159353	0.175878	0.213008	0.0563822	0.220922	0.355554	12.6694	21.3184	22.7353	24.3783	21.9897	167.111	44.3514	104.404	77.7592	27.6117	31.1025	98.5996
21PHAS143_384(-)	GCCGCAGGCGUUGGAAGGGCG	0	0.117252	0.170407	0	0.0736407	0	10.5971	6.47961	22.6257	0.772383	6.91302	113.825	0.291785	26.3793	36.343	0.183162	2.17868	24.9269
21PHAS143_405(-)	CUGAUAGGUGGUGGCUCAGCA	0.0398381	0	0	0.338293	0.515485	1.12592	14.365	5.34197	4.54705	6.61353	4.58552	6.3526	0	0.0556525	13.4672	15.9809	4.88325	0.221572
21PHAS143_447(-)	CAACCAAUCGGUGGAUGUGAG	0.159353	0.293129	0.25561	0	0	0	9.32546	0.494627	1.31481	258.652	285.24	184.51	33.8471	42.2402	26.6577	67.1748	40.4934	48.5243
21PHAS143_468(-)	UGAGAUCAGCAUCAAGGCGCA	0	0.0586259	0.0852033	0	0	0	14.3179	7.17209	8.4367	1.1103	3.43914	6.82668	0.145893	0.0556525	0.0922411	4.53327	0.0751269	2.60347
21PHAS144_89(+)	GCAUCAGGAAUUCAGAAUCUU	0	0.0586259	0.127805	0	0	0	10.7384	19.9335	12.4359	2.55852	13.826	0	0.291785	28.9949	0.184482	6.41068	6.53604	14.6792
21PHAS144_152(+)	CUGCCACGUUGAGUGUCCUCU	0.0796763	0	0.0426017	0	0	0	0	0	0	9.89616	9.83108	10.3348	0	0.0556525	0.0922411	0.595278	0	3.54515
21PHAS144_215(+)	CGAUGGUCCGCCAUGUCCUCU	0	0	0	0.112764	0.0736407	0.118518	0	0	0.0547837	2.84816	13.7218	2.79704	0.218839	0	0	5.67803	5.48426	4.7638
21PHAS144_320(+)	GAUUAGUACUCCUACCCCGUU	0.0398381	0.0586259	0.170407	0	0	0	14.4592	49.2648	29.3093	12.3099	12.5754	18.5363	38.5157	13.7462	18.4482	26.1922	15.4761	14.3468
21PHAS144_150(-)	AGGACACUCAACGUGGCAGGU	0	0	0	0	0	0	11.0681	12.1184	0	2.4137	3.85601	12.4208	0	0.0556525	0	0.137372	0	0
21PHAS144_171(-)	UUGUCGCCAUGUGUAUUCCAG	0.0796763	0.117252	0.340813	0	0	0	115.626	100.953	83.5452	21.7233	20.7738	22.6608	29.7621	5.67655	4.51981	0.228953	7.36243	8.91828
21PHAS144_192(-)	UAUGGCGACACGGGCUCCUUG	0.0398381	0	0.0426017	0	0	0	4.75693	4.35272	16.983	2.36542	6.28772	5.35704	0.218839	23.3184	0.0922411	0	0	0
21PHAS144_213(-)	AGGACAUGGCGGACCAUCGCC	0	0	0	0.281911	0.589125	0.296295	10.2203	5.39143	8.87497	2.02751	0	8.20149	0	5.12003	17.987	2.88481	5.63452	10.5801
21PHAS144_234(-)	GUGUACACGACGUCACUCGAG	0.0796763	0.175878	0.51122	0.0563822	0.368203	0	83.835	54.2606	84.0383	14.096	27.6173	24.2252	15.2458	14.6923	0.461206	29.0312	2.10355	11.6879
21PHAS144_276(-)	CGGCCUCAUGGUGAACCAGCA	0.43822	0.586259	0.553822	0.169146	0.147281	0.237036	29.8603	21.0216	30.3502	317.691	329.359	188.871	100.958	67.6734	16.1422	103.258	147.699	120.591
21PHAS144_318(-)	CGGGGUAGGAGUACUAAUCUG	0.0398381	0	0	0.0563822	0.294563	0.177777	4.42724	0.0989254	10.6828	11.5375	22.7539	3.84	0	0	0	0.0915812	8.33908	6.97952
21PHAS145_249(+)	UCAAUGAUCCCAAAUGUGAGA	0.0398381	0	0	0	0.0736407	0.0592589	7.58283	3.7097	11.8881	7.09627	6.70459	14.3171	0	0	0	0.137372	0	4.15448
21PHAS145_291(+)	CAGAAGAUAUCGAAGAUGCGC	0.119514	0.175878	0.0426017	1.07126	2.50378	3.19998	6.16988	0.197851	4.87575	74.8246	69.8945	48.9719	4.01205	44.8559	11.1612	39.3341	23.665	26.0347
21PHAS145_312(+)	GUUACCCGACUAUGACCUGAA	0.159353	0.117252	0.127805	0	0	0	112.895	81.8113	98.5559	15.3994	8.47627	17.683	26.7713	49.1411	24.6284	30.3134	50.0345	18.7782
21PHAS145_375(+)	CAUUUGGUCCAUCUUGCAGAA	0.0398381	0.234503	0.213008	3.27017	5.89125	5.45182	26.1867	4.45164	20.763	162.104	86.2912	141.416	45.1538	55.0403	9.96204	36.9988	25.2426	56.3347
21PHAS145_396(+)	CUUUUCAUGCAGGCUCUUCUC	0.43822	0.410381	0.298212	1.69146	3.82932	3.97035	5.32211	5.58928	24.2692	179.772	127.63	132.551	44.789	92.1605	62.0783	40.9826	45.9776	54.2298
21PHAS145_417(+)	CCAUCCAAAGCUUGGCUUCUG	0.0398381	0	0	0	0	0	0	0	0.0547837	9.84788	16.8483	13.2267	34.5766	31.4993	11.5301	0.0457906	0.0751269	13.7375
21PHAS145_459(+)	CCUUCCCUUGCUUUCAAACUG	0.0398381	0.234503	0.127805	0.169146	0.147281	0.711107	1.50715	5.19358	0.109567	75.1143	70.0334	53.9497	41.9441	40.7933	31.362	38.5099	50.335	45.2007
21PHAS145_268(-)	CCUUGUCACCUUGCGCAUUUC	0	0.0586259	0	1.07126	1.03097	2.37036	0	0.296776	0	28.4816	32.4808	24.32	10.9419	18.6992	1.93706	6.36489	2.70457	32.5711
21PHAS145_310(-)	CAGGUCAUAGUCGGGUAACGC	0.159353	0	0.0852033	1.01488	3.09291	3.91109	6.35827	6.67746	4.82097	98.4788	93.1347	51.3423	0.145893	24.7654	22.4146	53.3918	22.0873	78.6027
21PHAS145_331(-)	CGUAUGUAAAUAGAAUCGCUU	0	0.0586259	0	0.958497	1.69374	1.71851	8.47769	4.45164	1.09567	8.1583	8.09414	14.0326	0	0	0.184482	7.55545	0	0
21PHAS145_415(-)	GAAGCCAAGCUUUGGAUGGGA	0.0398381	0	0	1.24041	1.91466	2.54813	0	0.54409	5.14967	21.3854	18.0989	16.3082	0.583571	0	0	4.57906	10.1421	10.9124
21PHAS146_186(+)	CUGGCAACUCUGCAAUCAGCA	0	0.234503	0	0.451057	2.3565	2.0148	4.28595	0.54409	4.65662	23.5094	33.9051	25.7423	0.0729463	0	22.7836	5.08276	19.2325	0.166179
21PHAS146_228(+)	CUACCCUCUGCGGUGCGCCCG	0.0398381	0	0.213008	5.58183	11.5616	10.6074	3.90916	13.256	15.9969	95.6307	69.686	64.2845	26.7713	23.708	4.24309	45.3785	58.9746	55.4484
21PHAS146_100(-)	GGAGCUUGCCUAUGGCCGUGG	0.0398381	0.0586259	0.0852033	0.169146	0	0.118518	15.7308	21.269	33.2537	0.193096	0.138955	12.6104	0.218839	21.2592	46.305	1.55688	0	5.31773
21PHAS146_142(-)	CACCAGCAACGCGAUGACCUG	0.119514	0.117252	0.25561	0	0	0	9.37256	20.5765	2.13657	74.7281	61.9045	106.477	43.8407	96.9466	17.8948	61.6341	38.0893	58.9936
21PHAS146_163(-)	CUGUGUAGAAACUAUGAAGAG	0.119514	0.351755	0.170407	0.78935	1.76738	1.89629	2.59041	29.0841	18.243	194.834	165.009	140.563	21.5921	17.6975	21.031	60.3978	24.1909	14.4576
21PHAS146_184(-)	CUGAUUGCAGAGUUGCCAGGG	0	0.117252	0.0426017	0.845732	2.72471	1.65925	0.0470983	0.0989254	6.84797	29.1575	46.1679	28.4919	20.425	0.0556525	0.276723	17.5378	5.48426	35.8947
21PHAS146_205(-)	CGAGAGGUGACACGAUAGCUG	0.278867	0.469007	0.25561	0.507439	1.9883	1.48147	21.9949	16.8668	43.1696	150.084	140.102	143.692	18.6013	1.33566	25.8275	35.9456	56.27	42.4311
21PHAS146_226(-)	GGCGCACCGCAGAGGGUAGGA	0	0	0.0426017	0	0	0	2.40201	12.3657	17.5856	0	0	9.14964	0.218839	18.8105	0	0	0	0.055393
21PHAS146_373(-)	CCACCGAAGGCAAUAUCGCAA	0	0	0	0	0.0736407	0.355554	1.78974	0.0989254	3.88965	23.3646	18.8979	18.5837	0	0.166957	0	2.9306	7.51269	16.6733
21PHAS147_144(+)	ACAGGACAAGCUAAUGGGGCU	0.0796763	0.0586259	0.0426017	2.48081	5.52305	3.73331	20.7233	7.32048	11.8333	22.6405	22.1286	23.8934	43.476	19.4784	26.7499	16.4846	38.1644	47.915
21PHAS147_165(+)	UAACUUUUCUUGGCCGUGCAC	0.0398381	0.175878	0.170407	3.04464	6.03854	5.57034	34.2405	22.4066	35.2259	6.71008	13.6176	16.1185	0	11.4644	12.5448	6.09015	6.46091	0
21PHAS147_249(+)	AGGCUUCUUGGCUCUCCGGUC	0	0	0	0.281911	0.147281	0.829625	8.3835	23.9894	3.45138	4.58602	2.57067	23.8934	0.948302	38.4559	29.4249	11.3561	7.51269	6.42559
21PHAS147_100(-)	CUACGAGCUUGCGAACCCGUC	1.07563	1.5829	1.49106	8.11903	13.2553	12.2073	43.9898	34.6239	33.9659	765.577	556.099	413.203	196.882	160.279	155.887	268.104	298.704	156.485
21PHAS147_142(-)	CCCCAUUAGCUUGUCCUGUGU	0.0398381	0	0.127805	1.01488	2.28286	2.13332	5.27501	2.86884	10.9567	27.9023	14.1387	22.3763	92.8607	39.7359	23.7982	55.2235	62.5056	68.6874
21PHAS147_247(-)	CCGGAGAGCCAAGAAGCCUUG	0.199191	0	0.127805	0.676586	1.10461	1.0074	20.0639	16.7184	12.162	81.1968	89.3829	105.15	23.9264	32.5567	29.5172	51.5144	47.7056	49.1336
21PHAS147_268(-)	UGAUGAGGAUCGCAGCACGGA	0	0	0.0426017	7.55521	13.5499	16.711	21.5239	13.9979	20.8178	12.4547	17.3347	17.4934	0	10.2957	0.276723	4.16694	12.2457	0.221572
21PHAS147_289(-)	ACACCCUGUGGAGCCUUCAGC	0.0398381	0.0586259	0.0426017	0.169146	0.810047	0.474072	0.0470983	10.6345	14.7368	2.79989	2.04959	19.7215	0.0729463	0.0556525	12.0836	0.0457906	0.0751269	4.20987
21PHAS147_310(-)	CGAUGAAGAUCACCUGUUUAG	0.478058	0.644884	0.681627	0.845732	1.91466	1.24444	35.0882	47.781	31.5554	496.932	596.986	324.883	78.3444	83.2005	37.3576	158.115	127.415	83.1449
21PHAS147_373(-)	UUGUCGAAGGCUGCUGCGAAC	0.119514	0.175878	0.213008	0.394675	0.957329	1.24444	10.3616	15.6797	20.3796	37.1709	39.5328	26.7852	20.4979	31.4437	9.59307	3.70904	7.06193	17.4488
21PHAS148_102(+)	CGCAAAGUUGAUGUAGGCUUG	0.199191	0.175878	0.340813	6.14565	9.13144	9.77773	49.7358	29.5292	21.2561	270.817	452.855	149.902	13.4951	46.4142	26.2887	68.0448	39.2914	76.6086
21PHAS148_165(+)	CAACUUGAUUCAUUGCUGCUU	0.199191	0.175878	0.383415	1.24041	4.27116	3.19998	18.0857	8.06242	12.0524	96.8375	107.239	102.021	49.8953	37.4541	18.356	42.9058	22.0873	33.0142
21PHAS148_186(+)	UUCCGGAUGUAGCUGACAGCA	0.239029	0.117252	0.340813	0	0.147281	0	44.4608	50.4519	43.6626	53.391	64.5447	27.4015	32.8988	83.9796	4.51981	27.0165	0.225381	14.4576
21PHAS148_228(+)	CCUUCCGCUUGUUCUAUCCAA	0.0398381	0.0586259	0	0.338293	0.441844	0.533331	0	0.0494627	9.0941	2.12405	7.50358	5.16741	0.0729463	0.0556525	28.5025	0	0.300507	5.15155
21PHAS148_270(+)	UAGGAGAAGAAGGCGAUGCAG	0.0398381	0.0586259	0.170407	1.12764	1.17825	1.65925	39.3742	39.5701	51.8802	13.3719	13.965	14.7437	0	0	0	0.686859	0.0751269	0.276965
21PHAS148_291(+)	CAAAUUAGGUCAUUCUUUCUG	0	0	0.170407	2.1989	3.31383	2.84443	4.42724	0.148388	3.56094	4.39293	18.5853	6.25779	0	0.0556525	0	3.80062	0.0751269	0.997074
21PHAS148_79(-)	UUGCAAGAACAUCACGGUGAC	0.0398381	0	0.0426017	4.7361	8.3214	9.30365	8.52479	10.3872	2.52005	0	10.0743	9.29186	0	17.6975	0	0	0	0.110786
21PHAS148_142(-)	CCACCCACAGCAUCCAGCAAA	0.0796763	0.0586259	0.0426017	0.563822	0.589125	1.89629	6.92345	4.30325	13.6412	50.1084	55.0263	57.5053	6.12749	5.78786	6.82584	21.8879	9.69137	26.4225
21PHAS148_205(-)	GUGCCAAAUGAUCAGCCUCUG	0	0.175878	0.0426017	0	0	0	4.52144	6.82585	9.47759	4.82739	7.78149	3.08149	29.835	0.0556525	0.184482	31.6871	20.6599	25.0376
21PHAS148_226(-)	GGAUAGAACAAGCGGAAGGGC	0.199191	0.175878	0.426017	8.23179	14.2863	13.6888	32.3094	43.2798	61.8508	59.6183	93.4474	84.7171	128.823	106.63	141.775	162.145	119.452	191.549
21PHAS149_102(+)	UGAACUCUAAGCAACACGGAU	0.0398381	0	0	4.7361	6.99586	8.65181	3.86206	7.96349	6.95754	7.48246	5.9056	1.65926	0	0.0556525	0	0.0457906	0	3.1574
21PHAS149_123(+)	UAACCGAAUUUCUAGAUUGUA	0.0796763	0.175878	0.170407	0	0	0	56.6122	54.5079	45.0322	1.25512	13.2007	8.34371	0.0729463	0	2.21379	4.07536	6.53604	2.27111
21PHAS149_144(+)	GAUGAACUUCUGAAGGGCGGA	0	0.117252	0	0	0	0.0592589	10.55	0.593552	9.58715	13.9994	14.2082	6.25779	1.67777	0.66783	12.637	8.88338	12.8467	17.7258
21PHAS149_312(+)	CGAUGAACAACAUUUGGUGAG	0.119514	0.0586259	0.0852033	1.69146	3.31383	3.73331	4.61563	8.01295	5.64273	53.1979	104.703	75.6149	28.2302	1.50262	3.32068	15.6146	23.2142	37.0579
21PHAS149_142(-)	CGCCCUUCAGAAGUUCAUCUA	0.0398381	0.117252	0	1.74785	2.87199	3.49628	4.52144	4.15487	0	25.9231	29.6322	14.6015	10.7231	0	0.645688	27.4286	1.05178	24.4837
21PHAS149_205(-)	CUUCUAUUGUGUAGGACCCAA	0.0398381	0.117252	0.0852033	0	0	0	6.26407	0.0494627	2.08178	22.6405	26.6099	29.4874	0.364732	18.3097	1.5681	6.96017	10.3675	4.87459
21PHAS149_247(-)	UGCGCGACGACCCGGGGCCUG	0.0398381	0.0586259	0.127805	0	0	0	7.86542	10.585	3.72529	19.5027	11.3596	21.2385	0.218839	18.0871	0.368964	4.62485	19.2325	0.332358
21PHAS150_334(+)	CACGGCCUUUGCGAAGCGCGC	0.0398381	0	0	0.112764	0.515485	0.533331	2.21362	0	4.60183	12.165	16.7094	15.7393	18.8931	0	7.93273	8.47126	9.2406	16.1748
21PHAS150_376(+)	UGCGUACUGAAUGGAGAUCUG	0.159353	0.644884	0.639025	2.5372	3.90296	4.20739	191.596	204.38	175.637	192.854	220.557	138.714	101.395	165.399	67.705	111.18	163.401	133.719
21PHAS150_397(+)	UUCAGCUGGCUGUCGCUUGUU	0.0398381	0	0.0426017	0	0	0	4.94532	24.1873	35.2807	13.6133	11.3943	6.40001	12.9844	16.974	10.4232	0.0457906	0	5.26234
21PHAS150_418(+)	CUGAGAUGCACUAAGUUGGUA	0	0	0.0426017	6.42757	10.457	10.2518	6.45247	5.24304	0.87654	25.3438	9.27526	23.2297	9.84775	5.28699	1.5681	2.4269	0.525888	0.166179
21PHAS150_460(+)	CGCUUUGAAGAAUUGUUCGCC	0	0	0.0426017	0	0	0	0.894868	4.40218	4.43748	16.7993	18.0294	5.26223	0.0729463	0	9.77756	2.10637	6.46091	9.69378
21PHAS150_353(-)	CAUGUCUAGAAGUGAGUGUGC	0.0398381	0.117252	0	3.21378	3.60839	4.85923	0	3.75916	0	29.8333	15.6325	19.9111	0	9.40527	0.276723	14.0119	0.300507	5.87166
21PHAS150_416(-)	CCAACUUAGUGCAUCUCAGAA	0.43822	0.410381	0.213008	1.52232	2.87199	2.78517	52.703	49.4627	44.8679	197.344	192.557	172.99	47.561	151.82	27.0266	46.3859	25.7685	49.2998
21PHAS150_458(-)	CGAACAAUUCUUCAAAGCGGC	0	0.117252	0.0426017	0	0	0	1.03616	1.53334	0.0547837	4.92394	22.3023	17.1615	1.02125	0	0	7.87598	18.8568	4.09908
21PHAS150_479(-)	CUCAUUGCUUCGGUAGGCUGG	0.756925	0.762136	0.76683	8.51371	15.7591	14.9925	94.5734	85.3231	90.448	400.288	537.27	420.789	176.165	100.787	124.71	216.498	237.852	274.805
21PHAS151_121(+)	CGUUGAUGCCAUAAGCUACUU	0.199191	0.117252	0.0426017	0	0	0	3.81496	22.0604	13.2577	32.9228	20.1138	42.7615	27.7926	0.22261	11.2534	27.5659	1.42741	3.48976
21PHAS151_163(+)	CGAGCUGUUAACCAGAAAGGG	0.876439	0.938014	0.894635	2.81911	5.00757	6.9333	45.7324	36.8992	50.1819	606.997	789.3	457.624	135.097	68.7308	77.1136	341.003	198.11	285.108
21PHAS151_184(+)	GAUGGUUGACAGUAGCCUGGA	0.119514	0	0.0426017	0	0	0	6.02858	22.0109	19.8865	11.0065	12.367	16.5452	6.56517	17.8088	0.0922411	17.6752	0.225381	13.1281
21PHAS151_205(+)	GUUUGGAUCGUUAUUGUGGAA	0	0	0	1.69146	1.9883	2.54813	6.12278	7.07316	0.273919	13.4202	9.24052	6.9689	0.291785	13.1896	7.19481	7.7844	8.63959	0.941681
21PHAS151_226(+)	CUUGAAUUAUGAAUCUGUCAU	0	0	0	0	0	0	0.28259	0	5.58794	8.88241	4.72448	7.82223	0.0729463	5.00872	8.94739	1.78583	0	0.055393
21PHAS151_310(+)	CUGCCACGUUCAAUCUUUUUG	0	0	0	0	0	0	0	0.148388	12.8194	9.41342	6.56563	13.5585	0.583571	0.111305	0	0.228953	0	0.664716
21PHAS151_331(+)	CCAGAGAAUGAAGAGUAUGCA	0.278867	0.117252	0.340813	0	0	0	58.4961	58.366	59.276	262.755	171.332	328.202	31.7317	42.6855	28.7792	72.2576	54.2416	58.8828
21PHAS151_352(+)	UGGAGGUGAAUUCUGAGCUUA	0	0.117252	0.127805	0.112764	0.589125	0.118518	27.1286	20.5765	20.1604	10.9099	20.6348	11.6622	11.1608	15.9166	11.5301	12.684	0.150254	4.70841
21PHAS151_373(+)	UCGGAUCAGUUACUCAAUUGU	0.0796763	0	0	0	0	0	11.3507	1.08818	0	8.88241	5.38451	12.5156	0	0	0	0	0.0751269	0
21PHAS151_98(-)	CGAGAGAUUGAUAUCUAACUA	0	0	0	0.732968	0.957329	1.54073	0	6.52907	0.657405	7.62728	4.72448	8.62816	0	0	0	0	5.63452	4.32066
21PHAS151_161(-)	CUUUCUGGUUAACAGCUCGCA	0.0796763	0	0	0	0	0	0	0	13.8055	14.9166	14.4513	7.34816	0.0729463	0.0556525	0.276723	0	0	8.64131
21PHAS151_182(-)	CAGGCUACUGUCAACCAUCCC	1.95207	29.4302	2.17269	5.75098	10.5306	10.7851	110.493	77.8048	92.2558	1173.68	1054.5	1211.73	565.699	411.216	246.745	779.31	704.164	556.146
21PHAS151_203(-)	CCACAAUAACGAUCCAAACUC	0.199191	0.293129	0.213008	0	0	0.0592589	37.2548	25.127	35.5546	182.427	183.803	152.984	57.2629	33.2245	13.0982	80.2709	44.0995	49.0782
21PHAS151_266(-)	CAGAUUUCAGCUCAAUUUCUC	0	0	0	0	0	0.0592589	0	0	0	17.3303	14.5903	5.59408	0	0.0556525	0.184482	8.37968	0	0.055393
21PHAS151_308(-)	AAAAGAUUGAACGUGGCAGGA	0.0796763	0	0.127805	0	0	0	19.8755	40.8562	40.54	23.2198	18.7937	17.5408	21.738	33.948	10.331	4.94538	0.976649	6.20402
21PHAS151_329(-)	CAUACUCUUCAUUCUCUGGCA	0	0	0.0426017	0	0	0	8.2893	0.643015	0	28.192	8.2331	20.5748	0.291785	6.28873	0.184482	8.37968	4.95837	0
21PHAS152_323(+)	CGAACAGGCAUAGAAGAUCAG	0.43822	0.586259	0.340813	0.845732	0.589125	1.65925	23.973	56.5853	22.79	431.907	353.572	284.919	118.975	139.354	76.5601	129.313	256.633	117.212
21PHAS152_428(+)	CGAUCCGGUUUUGUGCAUGAG	0	0.0586259	0	0	0.0736407	0	14.1295	5.68821	7.23145	35.6744	40.9223	83.1053	0.291785	33.8924	1.01465	25.8259	0.676142	27.4749
21PHAS152_491(+)	CUUGCCACAUCAGAAUUUUGC	0	0.0586259	0	3.94675	3.90296	5.27405	4.70983	2.72045	6.13578	8.59276	7.29515	9.86075	0.291785	0	0	3.66325	4.95837	4.54223
21PHAS152_512(+)	UUAUGUGGCAGCCUAAUAGAU	0.0398381	0	0.298212	0	0	0	35.2295	62.7681	35.0068	3.62055	1.7022	0.0474075	0.0729463	14.0244	0	0.0457906	0.150254	0
21PHAS152_575(+)	AUGGGAUUUUGCGUUGUUGUU	0.0796763	0	0.0426017	1.01488	1.84102	2.37036	6.40537	19.6861	2.13657	1.25512	2.08433	3.31852	0	0.0556525	10.7922	0.137372	0	0
21PHAS152_363(-)	GCAACUCAUUGUUUCUUCUGU	0.119514	0.0586259	0.0426017	0.845732	1.62009	1.71851	22.8427	27.6496	30.898	15.9304	23.5876	7.11112	0.0729463	16.6957	6.27239	12.8214	8.18883	5.37312
21PHAS152_405(-)	GCAGGCACCAAGACUCAGGAA	0.0796763	0.293129	0.426017	0.112764	0.0736407	0.177777	102.345	93.5339	125.619	7.48246	0.138955	25.8845	10.1395	38.9567	31.0853	26.8791	5.10863	26.8102
21PHAS152_573(-)	CAACAACGCAAAAUCCCAUUA	0	0.0586259	0	0	0	0	0	0.0494627	0.328702	12.9857	38.699	8.58075	3.28258	4.95307	0.368964	8.05915	3.0802	16.0086
21PHAS152_594(-)	UUCCUUGGUCACUAGCACGAA	0.0398381	0.293129	0.809432	1.46594	1.39917	3.6148	106.112	113.022	169.83	16.4131	35.5378	18.5837	9.62892	14.9149	10.9767	6.36489	7.28731	11.6325
21PHAS152_615(-)	GCAAUGAUGAAGGCGCUCUAG	0.597572	0.820762	1.06504	9.13391	13.7708	16.7703	235.256	209.722	250.8	343.855	202.041	275.39	133.2	168.738	136.886	189.39	147.174	189.056
21PHAS153_116(+)	UUUUGCACCGGGAAAUACUGU	0	0	0.0852033	0	0	0	8.14801	3.26454	23.064	0	0.208433	0.18963	0	26.4349	0.0922411	4.71643	0	1.38483
21PHAS153_137(+)	UUGUUCUGUUCUUCAUCCUCC	0.0398381	0.0586259	0.0426017	0	0	0	11.3978	19.7851	14.7368	3.524	1.7022	5.54667	0.437678	21.7045	0	0.0915812	0	0
21PHAS153_242(+)	UUUGCCGCCGGCCGAAGCAAC	0	0	0	0	0	0	0.0941966	9.34845	5.47837	18.151	13.8955	6.54223	19.9873	0	0	3.84641	0	0
21PHAS153_326(+)	UGAUCCCUAAAGUGUCCCGGC	0	0.0586259	0	0	0	0	6.97055	10.0904	8.71061	20.9509	19.6622	13.0845	15.8294	0.22261	7.01032	4.80801	8.48934	10.8016
21PHAS153_494(+)	AUGUUCUUGUCAGGCCAAGUC	0	0	0.0426017	1.07126	2.57742	2.60739	30.6139	9.10113	8.32713	3.66882	1.59798	2.93926	0	0	0.461206	4.44169	0	0
21PHAS153_536(+)	CAGAUCUGGUAGCACCGACUC	0.0398381	0	0	0	0	0	0	0	0	6.13079	17.2999	4.74075	22.5404	0	0.0922411	8.60863	0	8.25356
21PHAS153_303(-)	CGAGGGAGGCGUCUUGACGAU	0.0398381	0	0.0426017	0	0	0	1.64844	0	0	24.1852	28.8332	19.4371	2.9908	16.4175	1.47586	7.00596	3.9066	2.82504
21PHAS153_324(-)	CGGGACACUUUAGGGAUCAAG	0	0	0	0	0	0	5.22791	7.91403	10.1898	15.7856	11.568	15.36	0.0729463	0.0556525	0.184482	14.6072	2.17868	6.09323
21PHAS153_471(-)	CUUGGAUUAUCUGGUUUGCGA	0.398381	0.351755	0.25561	0.394675	1.39917	1.3037	9.56095	26.3636	27.2275	250.011	216.249	363.995	41.1417	120.655	62.9084	156.695	66.7878	81.5939
21PHAS153_492(-)	CUUGGCCUGACAAGAACAUCG	0.398381	0.762136	0.639025	0.78935	1.47281	2.3111	51.29	31.211	31.665	480.953	466.89	307.817	139.838	163.563	112.257	128.626	69.7177	180.249
21PHAS154_153(+)	GGAAUGGGAUCUGUAGAGGGA	0.278867	0.586259	0.937237	2.5372	3.38747	4.08887	146.711	156.896	127.537	105.285	58.8823	177.873	512.667	304.03	195.09	269.523	269.48	371.909
21PHAS154_174(+)	AGACGAGCGUAGAGUACACGA	0.119514	0.293129	0.298212	2.14252	2.28286	3.43702	46.6744	93.2866	75.4372	23.4129	32.3418	51.0578	10.0666	51.4229	32.9301	29.306	41.6954	47.8042
21PHAS154_195(+)	GAAGUGUUGGUCUAAUCUGAA	0	0	0.0852033	0	0	0	4.42724	7.86457	7.45059	0.0965479	4.23813	1.18519	1.02125	0	0.461206	8.05915	7.36243	0
21PHAS154_279(+)	CAGGCUCUUCGAAUUCGGCUG	0.159353	0.117252	0.0852033	0.394675	1.32553	0.770366	10.8326	7.66672	2.08178	53.9703	77.8844	58.8327	19.1119	26.8801	39.2947	41.4405	22.0122	36.3932
21PHAS154_300(+)	CUUGUAAUGGCCUCGCCGCUG	0	0.0586259	0	0	0	0	0	2.72045	0	23.1715	14.4513	12.5156	3.42848	22.428	5.07326	10.0281	9.09035	15.9532
21PHAS154_321(+)	ACAAGAACGAGCACGCAAGCG	0	0.117252	0.0426017	0	0	0	3.29688	0	4.60183	24.0404	37.101	26.1215	0.0729463	0.166957	0.184482	11.4934	7.96345	7.42267
21PHAS154_342(+)	GCCAACCUCGGAGAAGAUGCA	0	0	0	0	0.220922	0.118518	15.7779	10.0904	16.3803	12.4064	1.18112	43.3778	0.218839	0.111305	19.0017	22.8953	0.300507	11.134
21PHAS154_363(+)	UGGGUGGUGAAGUAGGAGCCU	0	0	0	0.620204	0.957329	0.592589	8.4306	0	5.09489	11.5857	5.94034	6.63705	10.1395	18.8662	0	0	0	0
21PHAS154_426(+)	UGCCAAUAUUGUUGGAUGGGU	0	0	0.127805	0.845732	2.20922	1.83703	14.2708	8.85382	6.62883	6.8549	10.3522	6.87408	0.0729463	0.0556525	5.44223	0.549487	8.26396	8.25356
21PHAS154_151(-)	CCUCUACAGAUCCCAUUCCUU	0	0	0.0426017	0	0	0	4.05045	0.0989254	0	0.0965479	3.78653	5.83112	0.145893	6.84526	9.68532	0.274744	0	12.4634
21PHAS154_277(-)	GCCGAAUUCGAAGAGCCUGGA	0.0398381	0.0586259	0.127805	1.97338	5.81761	4.44442	27.0815	17.213	11.6689	29.9781	8.61522	17.2089	22.2486	52.8699	0.0922411	2.97639	25.6934	14.3468
21PHAS154_298(-)	GCGGCGAGGCCAUUACAAGCA	0	0.0586259	0	0	0	0	4.42724	11.327	8.16278	0	0.208433	15.9289	0	20.2575	0.368964	0.0457906	0	6.53638
21PHAS154_319(-)	CUUGCGUGCUCGUUCUUGUCA	0.119514	0.117252	0.213008	0	0	0	14.3179	0.148388	8.4367	31.7643	39.2896	41.5763	8.82651	6.06612	10.5155	38.7388	17.4294	31.7956
21PHAS154_340(-)	CAUCUUCUCCGAGGUUGGCCG	0.0796763	0	0.0426017	0	0	0	3.01429	0.0989254	1.80786	44.943	19.7316	40.3438	13.7139	11.4644	30.993	28.2986	6.46091	61.0431
21PHAS155_249(+)	CUGAUUGUUGGGUUUAGUCUC	0.119514	0.293129	0.0426017	0.507439	0.957329	0.829625	9.84354	7.0237	0.328702	60.7286	69.165	77.7482	16.6318	2.39306	0.553447	31.6871	17.2041	19.9415
21PHAS155_438(+)	GGGCUGCGCACUUCUAACACU	0	0	0.0852033	0	0	0	2.6846	0	10.7376	2.2206	1.59798	5.21482	0.145893	15.8053	0	0.73265	0.0751269	0.055393
21PHAS155_142(-)	GGAACUAGAAUUCAAAUUUGC	0	0.0586259	0	0.0563822	0.220922	0.118518	9.23127	4.74842	22.6805	0	2.7791	0	0	0.0556525	0	0	0	0
21PHAS155_226(-)	CAGACUCUCAACAUCCGAUCG	0	0	0.0852033	0.676586	0.883688	1.3037	11.3978	3.95701	5.09489	25.199	31.2649	22.4711	2.77196	4.22959	11.5301	13.8288	16.9035	18.5567
21PHAS155_310(-)	UGAUGGGUGAGGACUGCCCCC	0	0.0586259	0.0426017	0	0.0736407	0	13.423	0.890328	13.4768	16.9924	18.8632	18.3941	0.218839	5.17568	4.15085	0.595278	6.53604	13.2943
21PHAS155_436(-)	UGUUAGAAGUGCGCAGCCCGG	0.0398381	0	0.170407	5.07439	7.36407	7.05181	22.9369	38.4325	13.9151	22.1577	18.62	26.406	11.3067	17.8088	34.9594	5.72383	22.6132	29.9122
21PHAS155_457(-)	GAGAAACGGCUACCUCAUGAG	0	0	0.0852033	0.451057	0.736407	0.592589	14.0824	21.0216	14.2438	11.4409	0	2.5126	0	0.0556525	0	0	0.150254	0.110786
21PHAS155_520(-)	AUUGCUGAAACACACCCUGGA	0	0.0586259	0.0852033	15.5615	30.7818	36.5035	17.5206	23.1485	22.6257	6.71008	13.8608	6.16297	19.3308	20.9253	0	8.56284	4.80812	3.2128
21PHAS156_102(+)	AAACUAUUGCUAUGACACCUA	0	0	0.0426017	0	0	0	5.93439	5.4409	7.39581	2.94471	2.74437	3.1763	0	0.0556525	0	5.03697	5.78477	9.30603
21PHAS156_207(+)	CUUCUUUUUUCUCUGGACUGA	0.0398381	0.0586259	0	0	0	0	0.753573	7.36994	2.79397	13.6133	26.1583	22.3763	0.0729463	18.421	0.368964	26.238	0.225381	20.5508
21PHAS156_270(+)	CAUCUUGUUCCAAACUAACUG	0	0	0.0426017	0	0	0	0.235491	10.1893	7.34102	14.8684	14.2429	20.9541	0.0729463	16.6401	11.5301	0.73265	0.0751269	11.6879
21PHAS156_312(+)	CUUGUUCGCUCCUUCUGGCAC	0.119514	0	0.0426017	0	0	0	0.0470983	0.346239	2.46527	18.2958	26.7489	13.1793	8.31588	4.95307	2.76723	0.0915812	6.83655	11.9095
21PHAS156_79(-)	CUGAUGCUCGAUCAAUAGGAA	0.0398381	0	0.0426017	0	0	0	4.42724	3.46239	0.273919	1.20685	9.58791	11.1408	4.23089	0.0556525	0.0922411	3.11376	0	1.99415
21PHAS156_121(-)	GUAUACUCUUGUUCUGUUCUA	0.159353	0	0	0.225529	0.441844	1.0074	3.90916	12.0689	22.5709	7.28937	6.07929	0.948149	7.51347	0.333915	0.461206	1.55688	17.1289	0.276965
21PHAS156_331(-)	AAGGUUGGAGCUGUAUUACGU	0	0.293129	0.0852033	0	0	0	4.66273	15.5807	5.91664	14.2891	18.4116	14.4593	10.1395	0.166957	21.6767	18.0415	13.4477	5.42852
21PHAS156_394(-)	GUUUUCGGGGGAGAUUUGGCG	0	0	0	0	0	0	0.141295	6.82585	0.657405	3.47572	3.4044	6.25779	0	0	1.29138	6.54806	14.199	0
21PHAS157_215(+)	CCUGCACUGUGUGCCUACCGG	0	0	0	0	0	0	0.706474	12.4151	10.3541	2.31715	7.05198	13.9852	0	0.0556525	10.7922	5.31171	4.65787	10.4139
21PHAS157_236(+)	CAUAUCACAGUGCACUGGCUG	0.0398381	0.0586259	0.0426017	0	0	0	2.59041	0.395701	0.383486	27.0817	33.3493	39.1586	0	9.40527	2.58275	24.9559	29.6751	14.0698
21PHAS157_257(+)	CAUAGAAAGGCAGGUAGUGUU	0.159353	0.0586259	0.170407	0	0	0	14.4121	55.8434	42.0191	169.779	111.789	130.608	21.811	0.166957	5.62671	28.2528	10.8934	45.2561
21PHAS157_299(+)	CUGCCGAGUCUUCUGAUCCAU	0	0.117252	0.25561	0	0	0	5.4163	18.0044	5.69751	111.271	59.4381	98.1809	11.1608	1.72523	15.5887	21.5674	23.4396	27.198
21PHAS157_234(-)	GCCAGUGCACUGUGAUAUGCC	0	0	0	0	0	0	3.86206	2.22582	0.0547837	12.3581	2.70963	7.72742	0	0.0556525	0.0922411	8.37968	0	3.26819
21PHAS157_318(-)	CGUGAUGCUUAAUUUCUUGAU	0.0398381	0	0	0	0	0	7.06474	0	0	8.83413	11.6375	6.58964	9.33713	16.8627	0	0.870021	4.65787	2.43729
21PHAS157_360(-)	CGCUGAUUUCAUUUGGGUCUG	0	0	0.0426017	0	0	0	0	0	0	7.48246	6.3572	5.87853	4.30383	0	6.18015	3.15955	0.0751269	4.48684
21PHAS157_507(-)	CUGCACAUCUAUUCAUCACUU	0	0	0.0426017	0	0	0	0	0.0494627	0	12.2616	6.39194	7.96445	21.5921	11.2418	0.0922411	11.1271	0.0751269	4.32066
21PHAS158_136(+)	GCAUCGGGAGUUCGGGCUGGA	0.0796763	0	0.0426017	0	0	0	13.9882	9.74415	2.027	0.0482739	1.84116	4.83556	0	0	16.8801	0	3.75634	9.19524
21PHAS158_157(+)	CCAAGACCUGGACACGGUGGA	0.278867	0.351755	0.383415	3.60846	6.11218	4.97775	102.957	117.771	109.239	168.138	203.708	216.794	10.9419	98.7832	140.668	103.395	50.936	96.827
21PHAS158_178(+)	UCCCUCACCGAUCGGUGCGCC	0.0398381	0.0586259	0.0426017	0.902114	0.957329	1.0074	2.02523	0	2.41048	2.55852	9.79634	6.21038	0.0729463	1.61392	21.2155	0	2.70457	8.30895
21PHAS158_199(+)	GCGCGAACGGAAGGAAUGGAU	0	0.0586259	0.0852033	0	0	0.0592589	50.6307	31.5572	47.8262	8.59276	0.312649	24.7941	10.7231	26.4349	48.8878	5.58645	10.9685	18.7782
21PHAS158_283(+)	GAAGGAACCGAUGAACAUGAA	0	0.0586259	0.0426017	2.64996	5.44941	5.86664	38.7148	59.5036	48.1549	20.082	15.5282	7.77482	8.0241	29.3845	0.368964	0.0915812	0	0.055393
21PHAS158_388(+)	GGCACUGGAACCGCAUAUGAA	0	0.293129	0.170407	0.620204	0.883688	0.948143	33.4398	43.1809	46.1279	21.1923	10.5953	27.7808	0	0.111305	17.4336	9.38707	5.55939	7.1457
21PHAS158_155(-)	CACCGUGUCCAGGUCUUGGUC	0	0.117252	0.127805	0	0	0	4.85112	10.1399	12.8742	10.1858	13.166	32.3793	0.80241	0.0556525	2.30603	0.274744	6.76142	9.74917
21PHAS158_197(-)	CCAUUCCUUCCGUUCGCGCGG	0.0398381	0	0.0852033	11.22	15.9064	14.874	12.9049	13.3055	13.4768	87.0379	71.9441	56.9838	42.4548	45.1898	12.0836	41.0284	43.0477	34.6206
21PHAS158_239(-)	CAUAUUUCAGCGGGUGUAGAG	0.278867	0.586259	0.298212	6.93501	13.329	12.0296	67.9157	50.0068	47.1688	567.074	223.405	194.181	71.1227	0.89044	75.361	81.782	79.6345	110.509
21PHAS158_260(-)	CACAAACACCGCGUCAUACCC	0	0.234503	0.0852033	5.18716	7.95319	7.70366	10.2203	16.5205	13.2029	35.8675	46.411	46.2697	18.0177	12.967	22.8758	36.8156	20.6599	47.5826
21PHAS158_281(-)	CAUGUUCAUCGGUUCCUUCAA	0.0398381	0.0586259	0.0426017	3.1574	6.3331	6.10367	6.45247	3.41293	7.99843	22.6405	36.3368	17.8726	8.9724	1.44696	11.0689	22.8953	15.7766	24.2621
21PHAS158_344(-)	GCAAACAUUUGGAGGUGACCG	0	0	0.0852033	0	0.0736407	0	0	2.02797	3.99921	53.3427	34.982	16.8297	0.729463	35.4506	5.34998	33.7019	0.0751269	15.0115
21PHAS159_165(+)	CAAAAUGAACGCGUUACCUGC	0.0796763	0.117252	0.0426017	0	0	0	4.14465	3.7097	0.109567	5.5515	31.3344	37.3571	13.2033	0	0.184482	12.0887	0.525888	6.81334
21PHAS159_207(+)	UCAACAUACAUAGGGCCGAGA	0.0398381	0.0586259	0.25561	0	0	0	67.539	64.0542	69.7945	26.8403	20.2527	26.8326	22.4675	0.0556525	0.0922411	15.752	12.6213	0.055393
21PHAS159_396(+)	AGACUACAUUCUUCCCGCGUU	0	0.0586259	0.340813	0	0	0	6.16988	21.7141	13.2029	17.0407	8.92787	10.5719	12.5468	0	7.93273	11.8598	17.5797	9.74917
21PHAS159_480(+)	GCACUGCAGUUCCUCCAUCAC	0.119514	0.175878	0.553822	0	0	0	236.81	294.847	201.878	2.89644	5.59295	71.2534	28.4491	0.612177	108.937	26.6501	25.3929	13.3497
21PHAS159_226(-)	AUCCAUGCUGUCACCUUCUUC	0.0796763	0.0586259	0.127805	0	0	0	33.7224	21.0216	21.3657	18.151	15.3893	17.2089	10.9419	0.111305	5.53447	8.05915	13.2223	6.09323
21PHAS159_331(-)	AGUGAAUUGAACUUGAACUCA	0	0.117252	0	0	0	0	16.5315	18.0539	17.8047	8.83413	9.86582	10.0504	13.7869	0.0556525	0	0	0.0751269	4.87459
21PHAS159_394(-)	CGCGGGAAGAAUGUAGUCUCA	0.119514	0.117252	0.0426017	0	0	0	5.36921	0.643015	0	18.0545	31.9944	44.4208	0.510624	0.166957	11.2534	18.7284	13.7482	11.5771
21PHAS159_415(-)	CAGGGUUCAACCUAUUGGCAA	0	0.0586259	0	0	0	0	1.78974	4.5011	6.68362	59.57	44.5351	87.2771	15.4646	0.111305	0.461206	18.6826	8.41421	7.1457
21PHAS159_436(-)	CCGUAUGGCCAUACUCAUCAU	0.119514	0.175878	0.383415	0	0	0	52.4675	40.7573	56.9203	39.1984	22.7539	63.8579	25.3124	0.278262	20.9387	14.1035	26.2944	55.5592
21PHAS159_478(-)	GAUGGAGGAACUGCAGUGCUC	0.119514	0	0	0	0	0	23.1253	20.6259	39.0608	0.193096	2.11907	33.6593	10.7231	0.111305	15.8655	16.1641	29.1492	18.8336
21PHAS159_499(-)	CAACCCUAAAGCUUGUAAUGU	0.0398381	0.0586259	0.0852033	0	0	0	3.86206	5.53982	0.0547837	44.2189	57.9791	37.2149	32.8988	0.166957	13.375	12.9587	3.83147	16.6733
21PHAS160_249(+)	UGCGGGGCAUGCCAAAUCUGA	0.0796763	0.0586259	0.0426017	1.52232	0.957329	1.77777	23.1724	13.0581	12.3263	21.3371	11.7417	15.5022	0.364732	14.247	8.20946	5.54066	11.87	11.6325
21PHAS160_270(+)	UCUCCGCCAUUGUGAAGCUGU	0.0796763	0.0586259	0.0426017	0	0	0	25.6215	11.4259	35.4451	43.8327	71.9441	27.1645	3.57437	18.1984	9.40859	4.89959	51.1614	26.0901
21PHAS160_375(+)	CGCAUUUGUGAGGAUUACGAG	0.517896	0.762136	0.639025	4.7361	5.67033	6.637	7.81832	29.3314	24.3788	543.758	394.633	380.018	23.9264	127.889	63.7386	140.76	67.0883	93.7804
21PHAS160_438(+)	CUUCCUUUUCUGUUGGUGUUG	0.0796763	0.0586259	0.0426017	0	0.0736407	0	7.62992	5.39143	0	37.4123	45.7857	28.7289	0.0729463	2.17045	1.38362	6.13594	7.88832	13.4051
21PHAS160_100(-)	AUAAGUUAGUUAGCAGAGUUC	0	0	0	0.225529	0.220922	0.711107	16.4844	0	11.5594	5.02049	6.80881	5.02519	0.0729463	0	1.38362	0.0457906	0	3.48976
21PHAS160_331(-)	UAAUUUAAGGCCUGGUGCACG	0.0398381	0.0586259	0.127805	6.42757	11.4143	10.9036	19.8284	17.856	26.7345	3.57227	12.5754	4.17186	0	1.00174	0	0	0	2.3819
21PHAS160_352(-)	CAUGCCGUCUGCAAGUGCUUC	0	0.0586259	0.0426017	0.394675	0.441844	0.474072	0.0470983	0.148388	3.72529	38.2812	45.1604	27.9704	21.5192	25.0436	31.1775	20.7431	57.2467	21.991
21PHAS160_415(-)	CAACGCAUGAUGGUUAAUGAG	0.0398381	0.175878	0.127805	0.620204	1.9883	1.77777	14.9773	0.0989254	12.1072	55.3219	59.6118	45.3215	0.80241	43.9098	0.184482	19.69	25.1675	20.717
21PHAS161_102(+)	CUGCUUCGUGAGGACACAUCA	0	0	0.0426017	0.169146	0.736407	0.711107	0.0941966	5.09466	0	8.06175	21.7812	5.26223	5.68981	0.0556525	0	5.31171	10.8183	3.65594
21PHAS161_165(+)	CCACCCAAGCUAGCGUGACAC	0.0796763	0.117252	0.0426017	0	0	0	1.69554	0.148388	5.64273	38.5226	30.2922	37.12	1.24009	4.89742	0	6.36489	21.8619	14.236
21PHAS161_228(+)	CAUAUGUAGCUUGCAUCACGU	0	0	0	0.225529	2.20922	1.12592	0.188393	12.8108	0	21.0957	7.81623	15.5496	0.291785	15.4157	0	0.641068	0	0.221572
21PHAS161_312(+)	UUCUCUAUGUAGCUGUCGGGC	0	0	0	0.676586	1.62009	1.18518	0.235491	7.86457	12.3263	10.9582	10.4216	8.34371	0	0	2.58275	2.51848	0	4.81919
21PHAS161_184(-)	GCCGAGGAUCACGUUCGCUGU	0.0796763	0.175878	0.340813	0	0.147281	0	60.4742	66.6757	58.4543	1.39994	3.30019	54.9927	10.6502	63.2769	71.5791	22.1169	8.03857	10.7462
21PHAS161_205(-)	CAGGCACAUGUGAUACGAUCU	0.199191	0.351755	0.596423	0.169146	1.32553	1.12592	47.8048	50.7982	44.3748	291.768	263.876	239.455	110.805	97.4475	53.7766	123.726	69.7929	84.419
21PHAS161_247(-)	UCGGUGUCUGUACGACUGUAC	0	0	0	0.225529	0.368203	0.177777	15.5895	5.73767	4.3827	6.08252	4.2034	3.1763	2.0425	17.3079	0.184482	6.91438	4.73299	0.055393
21PHAS161_289(-)	AGGAAACUAAACUCAUCAUCA	0	0	0.0426017	0.169146	0.368203	0.474072	0.141295	8.21081	4.43748	24.9094	42.0687	18.8682	10.2854	15.7497	10.6077	9.89077	5.33401	0.498537
21PHAS161_352(-)	CAAGUCAAUAGGGUCGACGUU	0	0	0.0426017	0.112764	0	0.177777	0.235491	0	1.64351	9.41342	6.60037	4.31408	0.437678	0	2.49051	7.37229	2.92995	4.87459
21PHAS162_102(+)	UGUGUGGAUGCUGAGACAGUG	0.239029	0.351755	0.596423	14.7157	24.7433	23.2888	152.881	135.825	151.97	171.421	118.112	128.759	27.7196	164.564	15.9577	81.5531	48.0812	38.8305
21PHAS162_123(+)	GGUCGUGUUUUCGGUAGAGCA	0.119514	0	0.0426017	0	0	0	34.3818	10.4366	19.1195	64.3974	51.5524	21.6652	10.5772	19.8679	3.1362	17.9957	14.8	13.2389
21PHAS162_144(+)	UUGAGGGGGGCAGAACACCAG	0.278867	0.293129	0.937237	6.54033	13.9917	13.0962	259.229	267	293.257	73.5212	103.174	86.6134	37.2756	70.0665	10.9767	8.47126	0.450761	10.8016
21PHAS162_186(+)	AGAUGCAUGGGAAUUGUCUGU	0.0796763	0	0.0852033	7.44244	11.9298	12.5629	27.9293	19.9335	3.94443	10.6685	13.6176	8.39112	8.53472	0	12.0836	11.9056	7.81319	14.2914
21PHAS162_207(+)	AGGACAAAGCGAUAUGAUGUA	0	0.0586259	0	0.451057	1.10461	1.18518	6.92345	7.36994	3.39659	8.35139	3.68231	1.51704	0	0	0	3.98378	0	1.16325
21PHAS162_228(+)	UAAUCAUGAGGCCCAAGGAUG	0	0	0.0426017	0	0	0	5.4634	4.1054	14.3533	4.82739	1.59798	6.11556	0	0	0	0	0	0.055393
21PHAS162_249(+)	AGACCUUGUUGAGCCAUUGAU	0.0398381	0.234503	0.0426017	1.46594	2.43014	2.72591	34.0521	16.6689	58.3995	9.12378	50.6492	19.2474	31.4399	14.6923	25.7353	11.7224	25.2426	9.80457
21PHAS162_121(-)	CUCUACCGAAAACACGACCCA	0.318705	0.234503	0.170407	2.98825	4.19752	7.76292	43.142	40.0153	42.7861	126.719	116.306	134.4	31.8775	166.29	48.7033	75.3713	94.9604	99.8182
21PHAS162_163(-)	AUCAGGUAAGAGUAUGAUGCU	0	0.0586259	0	0	0	0	0.28259	0.0494627	8.49148	15.8339	15.3546	11.0933	22.6134	0.0556525	0	4.67064	4.58274	8.58592
21PHAS162_205(-)	CAUCAUAUCGCUUUGUCCUAC	0.0796763	0.0586259	0.0426017	0	0	0	3.15559	13.5528	18.7908	54.1151	87.8197	99.6979	39.464	45.8576	1.29138	54.9029	32.3797	38.332
21PHAS162_226(-)	UCCUUGGGCCUCAUGAUUAUA	0	0.0586259	0	1.91699	4.56572	4.74072	33.9579	49.6605	40.7591	8.39967	5.2803	3.93482	1.82366	2.67132	0.184482	3.20534	3.30558	1.6064
21PHAS163_138(+)	CGUUCUGAUGAUUUGCGGCAU	0.119514	0.117252	0.213008	0	0.0736407	0.118518	1.36585	5.39143	5.20446	38.7157	62.8078	71.7275	2.9908	28.2715	7.65601	38.5099	30.8771	23.9298
21PHAS163_201(+)	AAUUCCUCGACCGUCGACUGG	0.0398381	0	0	0	0	0	0	0	5.47837	9.84788	0.0694776	11.6148	0	4.95307	0.0922411	3.70904	0	5.26234
21PHAS163_222(+)	UGGUUUGUCGGUGUGACCAGA	0.278867	0.175878	0.213008	67.9405	87.6324	91.4958	89.581	91.8027	110.554	83.5139	66.7332	76.6579	24.8018	41.1828	34.4982	38.0978	20.8101	48.9674
21PHAS163_243(+)	UGUGUCCUGUUCUAUCCUUUG	0.159353	0.117252	1.15025	7.94988	13.6972	17.9555	176.006	112.923	117.73	125.078	132.494	167.348	35.1601	164.731	49.4412	75.234	25.5431	64.3113
21PHAS163_348(+)	GAAUUUGAUGGUACUGGAUCG	0.0796763	0	0.127805	0	0	0	3.95626	9.99146	15.1203	22.1095	25.533	18.3467	2.69901	19.1445	0.276723	11.6766	13.6731	29.5799
21PHAS163_369(+)	AUCGAUCAAUUGUGACAUGCA	0	0	0	0	0	0	6.54666	13.256	0.602621	5.26186	4.06444	10.8563	0	0	0	0.183162	0	0
21PHAS163_157(-)	CUGCUCCCCAACGUUUCCUAU	0.119514	0.293129	0.127805	1.52232	3.09291	2.54813	9.27836	0.74194	20.5987	74.7763	95.7054	70.6845	22.7593	78.303	6.82584	45.058	65.2101	73.1742
21PHAS163_178(-)	CAAACAGCAGAAGCGUACCCG	0.398381	0.234503	0.340813	38.2271	59.8699	55.9404	38.3851	47.5831	59.3856	255.804	233.445	301.796	32.3152	82.5883	34.9594	104.036	64.9096	131.226
21PHAS163_262(-)	GCAGAAAUUUGUCGCGUACCA	0	0	0	0.620204	0.883688	0.948143	4.89822	0.0494627	0	3.23435	9.34474	0.521482	1.16714	8.79309	0	0.503697	7.21218	7.53345
21PHAS163_283(-)	CCUUGUUGGGGUUUUAUGGUU	0	0	0.0426017	1.18403	1.62009	1.89629	0	0	0.0547837	13.1305	14.2082	18.8682	0.729463	0.0556525	0	2.70165	10.5178	7.09031
21PHAS163_304(-)	UCUUGUUGUUCUCUGUUGCUA	0.0398381	0.527633	0.383415	0	0	0	136.067	89.2307	90.8862	110.258	92.6484	118.708	11.4526	69.3986	53.4998	47.7138	40.5685	32.8481
21PHAS164_116(+)	CCCAGAAGUAUACCUCAUGUU	0.0398381	0.234503	0	0	0	0	24.2556	26.2152	17.6404	8.78586	5.9056	7.30075	0.0729463	18.8105	0.0922411	8.56284	19.1574	0.055393
21PHAS164_137(+)	CAAAGAACAUGUCUUUCUCUU	0.0398381	0	0.0426017	0.507439	0.441844	1.3037	0	0.0494627	0.0547837	11.103	15.0766	6.82668	0.0729463	0	0.0922411	6.91438	11.4193	8.03199
21PHAS164_221(+)	GUUGCACUGGGAUGUUCACUU	0.0398381	0.0586259	0.170407	0.620204	0.662766	1.06666	22.2304	26.8582	8.49148	7.09627	8.19836	17.5408	0.364732	49.3081	0.184482	28.6649	21.7868	36.227
21PHAS164_242(+)	CUUCUCCCUAGUCCCCGCAGU	0.0398381	0.0586259	0	0	0	0	4.00336	3.01722	20.2152	5.45496	4.34235	11.8519	22.2486	0.111305	7.28705	4.12115	0.0751269	10.6909
21PHAS164_326(+)	CAGAUGAUCAUCGAGAAACUG	0.0398381	0.0586259	0.127805	0.0563822	0.0736407	0.296295	7.39443	13.5033	2.30092	11.8271	20.8433	28.966	0	0	7.28705	5.08276	0	7.42267
21PHAS164_347(+)	AGAAAGAGCAGACUGUCUGAG	0.159353	0.0586259	0.127805	0.732968	1.76738	1.0074	27.317	27.9464	18.7908	40.4053	74.7579	50.8208	21.0815	76.1883	6.36464	12.3635	43.1979	14.236
21PHAS164_156(-)	CUAUAACUAUCGAUGUGACAA	0	0	0	0.0563822	0.368203	0.533331	0	0.148388	4.43748	11.634	13.7566	6.9689	0	0.111305	0	5.17434	0	3.65594
21PHAS164_240(-)	UGCGGGGACUAGGGAGAAGAA	0.159353	0.0586259	0.127805	0.112764	0.294563	0.118518	24.8208	32.4475	42.567	73.4729	42.7635	73.6238	3.28258	29.9967	34.9594	7.18912	16.002	5.42852
21PHAS164_282(-)	AGCGUGUGCGCGGAAGUUUGC	0.0398381	0.0586259	0.170407	0.169146	0.294563	0.296295	6.45247	3.16561	0	10.2824	8.16362	58.6904	0.291785	42.1846	12.637	8.10494	8.71472	8.03199
21PHAS164_303(-)	CUCGAUUGAGUACUGCAUCCG	1.23498	1.34839	2.13008	13.4753	19.8093	20.2073	217.924	223.72	181.06	1063.04	827.305	1100.94	257.136	349.609	198.318	372.186	304.79	321.667
21PHAS164_345(-)	CAGACAGUCUGCUCUUUCUCA	0.0398381	0	0.0426017	0.338293	0.883688	1.12592	0	0.0494627	0	2.46197	12.4018	3.27112	11.8903	0	0.184482	4.16694	18.331	3.37897
21PHAS164_366(-)	UGAUUCAGACGUGGGUUGUCU	0	0	0.0426017	0.225529	0.368203	0.770366	0.329688	2.02797	6.57405	1.97923	15.6325	7.58519	25.0935	4.78611	0	1.74004	0.300507	4.48684
21PHAS164_387(-)	CUAAACAUUGCUAGCUGAUAC	0.0398381	0	0.0426017	0.112764	0.0736407	0.118518	0	0	0	3.95846	5.14134	10.24	13.641	0	10.331	5.17434	0	3.2128
21PHAS165_152(+)	GCAGCAUGUCUUACCUAGUAC	0	0	0.0426017	0.0563822	0.0736407	0.118518	6.26407	4.89681	0.0547837	0.0482739	1.94537	9.95557	0.218839	17.3079	9.96204	4.67064	6.83655	18.7228
21PHAS165_194(+)	CGUUGAGAGCAGAUCAGUUUG	0	0	0	0.225529	0.736407	0.770366	0.0941966	5.29251	3.23224	13.9994	18.8979	14.7437	0	0.0556525	0.0922411	0.457906	0.0751269	4.43144
21PHAS165_215(+)	CAGUGAUGGGCAGUGUGGCAC	0.318705	0.644884	0.468618	0.451057	0.662766	0.592589	11.1152	20.0324	8.38191	380.978	169.386	288.854	52.5943	130.282	44.7369	154.04	70.5441	107.186
21PHAS165_299(+)	CCAUGGACACACAGCCGAGUU	0.0796763	0.0586259	0.127805	0	0.441844	0.355554	14.0824	30.3206	5.20446	26.5024	41.3044	49.7304	23.1969	31.8332	22.5068	11.9971	7.73807	18.3351
21PHAS165_341(+)	CGGAUAGGAGGUGUCAGCUAG	0.63741	0.879388	0.681627	0	0.147281	0	26.8931	17.5098	20.8726	504.801	297.92	306.442	121.602	103.514	139.192	143.554	166.406	133.386
21PHAS165_425(+)	UACACAAGAGAGGAUGAUUGG	0.0796763	0	0.468618	0.0563822	0.883688	1.0074	23.7375	32.9916	25.5292	20.2751	25.0119	16.4978	0.583571	38.5672	0.276723	3.93799	0.0751269	4.43144
21PHAS165_129(-)	CUAUGAUCUCCAGGGCAACAA	0.0398381	0.0586259	0	0	0.147281	0	0.56518	1.87958	2.24613	31.716	34.0788	19.3422	10.5043	0.111305	0.368964	27.5659	4.50761	18.5567
21PHAS165_150(-)	ACUAGGUAAGACAUGCUGCUG	0.0796763	0.117252	0	0.281911	0.957329	1.0074	2.54331	2.1269	14.2986	9.02723	20.0443	7.01631	4.52267	0	0	12.1345	24.9421	8.36435
21PHAS165_171(-)	UGUGAUCGACUCACCUCAUGU	0.0398381	0	0	0.169146	0.147281	0	0.0941966	8.11188	7.50537	14.8201	20.7391	1.32741	0.0729463	0.723482	0.184482	9.11233	22.6132	0.055393
21PHAS165_192(-)	AACUGAUCUGCUCUCAACGGC	0	0	0.0852033	0.676586	2.13558	1.71851	2.11942	0.989254	1.64351	16.7028	5.07187	6.92149	0.0729463	20.6471	0	2.01479	13.598	18.8336
21PHAS165_255(-)	CCAUAUGAUGUGUAGAGCUCA	0.318705	0.410381	0.170407	0.394675	0.515485	0.533331	29.1067	16.0259	10.0254	191.358	270.094	168.297	34.5036	37.4541	26.5654	73.265	69.7177	68.355
21PHAS165_297(-)	CUCGGCUGUGUGUCCAUGGAG	0.0796763	0.0586259	0.0426017	0	0	0	11.3036	5.73767	8.49148	49.9635	56.5895	64.6164	34.2848	21.0366	13.375	15.4772	27.9472	38.3874
21PHAS165_507(-)	UUCCUCCCCUGUUUCUCUCUU	0	0	0.170407	0	0	0	7.01765	16.4216	32.0485	32.247	14.764	1.94371	25.6042	3.33915	11.1612	0	5.55939	0
21PHAS166_270(+)	CUGUCUCCAUAGAACCUGGAG	0	0	0	0	0	0	4.94532	14.5915	4.76619	24.668	17.1262	28.9186	0	0	0	0.0915812	0	11.8541
[truncated: 9,814 more rows]

## Sheet: 24-nt phasiRNA
PHAS_ID	Sequence (5'-3')	Abundance (RPM)
		Embryo			Spikelet						Meiocyte						Microspore
		Rep.#1	Rep.#2	Rep.#3	Premeiotic, Rep.#1	Premeiotic, Rep.#2	Premeiotic, Rep.#3	Meiotic, Rep.#1	Meiotic, Rep.#2	Meiotic, Rep.#3	Prophase I, Rep.#1	Prophase I, Rep.#2	Prophase I, Rep.#3	Tetrad, Rep.#1	Tetrad, Rep.#2	Tetrad, Rep.#3	Rep.#1	Rep.#2	Rep.#3
24PHAS1_261(+)	GCAUACCAUAUACGGAUACAAGGU	0.478058	0.234503	0.170407	0	0	0	29.9074	42.5874	29.8024	14.7236	28.5553	23.5615	102.781	159.778	104.509	128.672	75.6528	90.9553
24PHAS1_285(+)	UUUUAGUUGGCUCACUCAAUAGAG	0.0398381	0.175878	0.0426017	0	0	0.0592589	24.0201	18.8947	19.1195	56.8667	53.7062	48.7823	95.5597	37.0089	39.2025	82.7436	91.4294	75.5007
24PHAS1_333(+)	AGCAAUUUAUUGCAGUAAUUGGAG	0.239029	0.293129	0.0852033	0	0	0	26.9402	33.0411	20.6535	127.25	114.291	88.0357	123.206	56.209	22.7836	97.4424	130.721	54.7283
24PHAS1_357(+)	CUAUUCUCUGAACUGGGGAGGUGC	0	0	0	0	0	0	4.28595	0	0	0.0482739	3.61284	17.683	17.726	2.89393	5.81119	4.07536	1.80304	12.7958
24PHAS1_381(+)	UAGUCUUCUUAUAUCUUGGCUCCC	0.995953	0.879388	0.596423	0	0	0	112.471	72.908	90.3384	294.809	331.582	289.944	571.024	621.249	323.859	661.125	471.045	639.402
24PHAS1_429(+)	CGGAAAUUCUCGUUCGAAGGAGCC	0.63741	0.820762	0.809432	0	0.0736407	0	29.0126	52.5788	32.1033	318.849	443.128	375.372	240.869	528.031	291.205	460.287	242.51	468.237
24PHAS1_453(+)	ACUCUGCUUAUAUCUUGCCUUCCC	0.43822	0.469007	0.724228	0	0	0.177777	6.73506	15.1356	9.69672	132.609	241.226	148.291	210.158	380.941	343.045	295.349	239.129	381.215
24PHAS1_501(+)	CGGAAAUAGAGGAACAACAUAAUU	0.717086	0.469007	0.894635	0	0	0	43.9898	66.7252	52.0993	490.946	435.868	245.523	708.747	472.323	277.738	511.664	429.275	384.206
24PHAS1_525(+)	CAAGCAAUCUAUUGCAGUAAUGGG	0	0	0.0426017	0	0	0	1.27165	0.74194	0	13.7581	15.0072	11.0459	8.89945	0	0.461206	51.0107	10.668	5.31773
24PHAS1_549(+)	AGGUAUUGUUUGGAUUGGGGAGGU	2.15126	1.99328	2.81171	0.0563822	0	0.0592589	136.161	145.321	156.298	515.807	484.467	739.035	1656.03	2340.3	1506.39	1694.34	1373.32	2513.79
24PHAS1_573(+)	GCUACUCUGCUUAUAUCUGCCCUC	0.0796763	0.0586259	0	0	0	0	0.188393	5.93552	0	0.24137	1.11164	8.62816	35.4519	46.4142	34.6827	34.8009	29.7502	63.148
24PHAS1_621(+)	AGCGGAAAUUCUCGUUUAAAGGAG	0	0	0	0	0	0	0	0.0494627	0	4.48948	9.44895	6.58964	15.5376	47.0263	0.0922411	17.9957	13.8233	18.889
24PHAS1_645(+)	CCACUCUGCUUAUAUCUUGCCUUU	0.0398381	0	0	0	0	0	0.0470983	0	0	3.81364	6.94776	2.08593	11.6714	19.3671	10.8845	8.83759	25.0172	25.0376
24PHAS1_885(+)	UCUCCCAAGACUAUCAUAGAACUU	0.0796763	0.117252	0	0	0	0	0.0470983	9.05167	0	3.23435	6.49616	6.54223	45.5915	25.3775	24.1672	20.1479	33.8822	14.0144
24PHAS1_1005(+)	CCACCCGAACUUGGUUAUCUGAAA	0	0.0586259	0	0	0	0	0	3.46239	0	0	0.0694776	0.0474075	23.3428	17.8644	0.0922411	19.0031	0	7.9766
24PHAS1_283(-)	CUAUUGAGUGAGCCAACUAAAAAC	0.0398381	0.0586259	0.0426017	0	0	0	0.0941966	4.84734	0.0547837	32.1504	21.8507	11.2356	55.4392	48.3064	19.1861	31.6413	46.0528	30.9647
24PHAS1_307(-)	AAUUAUGUGCUAACAGAUGUUCCU	0	0	0.0852033	0	0	0	0.0470983	0	0.0547837	9.36515	31.8902	17.2089	42.4548	37.8993	1.29138	30.6797	43.5736	58.9936
24PHAS1_355(-)	ACCUCCCCAGUUCAGAGAAUAGCU	0.318705	0.234503	0.383415	0	0	0	23.8788	26.0174	41.033	16.6062	16.3967	104.865	97.2375	49.6977	58.9421	110.126	90.8284	183.185
24PHAS1_379(-)	GAGCCAAGAUAUAAGAAGACUAGC	0.63741	0.644884	0.468618	0	0	0.0592589	35.0882	38.7787	20.7083	156.697	237.405	154.406	207.241	263.793	164.558	423.792	284.581	381.713
24PHAS1_427(-)	CUCCUUCGAACGAGAAUUUCCGUA	1.83255	2.40366	2.17269	0	0.0736407	0.118518	114.731	109.56	88.8044	943.418	1969.69	1028.41	1026.72	858.718	638.585	1653.96	880.787	1981.85
24PHAS1_451(-)	GAAGGCAAGAUAUAAGCAGAGUGG	0.557734	0.527633	0.51122	0	0	0.0592589	48.1816	11.3764	11.0663	201.978	228.616	181.286	244.881	363.355	165.112	209.904	157.165	232.928
24PHAS1_499(-)	UUAUGUUGUUCCUCUAUUUCCGCA	0.398381	0.586259	0.553822	0	0	0	6.68796	23.7916	5.91664	119.623	164.349	107.236	267.932	350.833	182.73	247.544	217.492	283.945
24PHAS1_547(-)	CUCCCCAAUCCAAACAAUACCUCC	0	0.293129	0.213008	0	0	0	3.86206	0.74194	3.56094	35.3848	29.9101	38.7319	104.605	130.505	68.8119	113.286	147.549	210.77
24PHAS1_571(-)	GGGCAGAUAUAAGCAGAGUAGCAC	0.0398381	0.117252	0.0426017	0	0	0	5.32211	0.0989254	10.8472	3.08953	2.98754	10.8089	57.8464	85.4266	110.32	33.3356	29.2995	50.2969
24PHAS1_595(-)	UUAAUAUUGAUGAUAAUAAUGGGA	0	0.0586259	0	0	0	0	4.75693	3.85809	4.10878	9.94443	12.9228	4.02963	6.34633	7.68004	11.7146	4.16694	17.3543	9.97074
24PHAS1_619(-)	CCUUUAAACGAGAAUUUCCGCUGC	0.0796763	0.175878	0.25561	0	0	0	3.20268	15.927	12.2716	36.302	48.0438	41.5289	87.9003	67.896	63.1852	106.005	73.8497	71.8448
24PHAS1_643(-)	AGGCAAGAUAUAAGCAGAGUGGCU	0.0796763	0.0586259	0.127805	0	0	0	8.47769	12.1678	7.28624	34.4676	15.8756	23.8934	38.8804	116.258	86.7066	77.7066	46.6538	27.1426
24PHAS1_739(-)	ACAUGUAGACGUAAUAGGAAUAGA	0.0796763	0.0586259	0	0	0	0	4.85112	0.148388	0.219135	3.28263	8.37205	5.0726	43.6219	9.46092	32.6534	63.2826	27.9472	24.9269
24PHAS1_835(-)	AGGGAAUGUGAAUGGGAGAAGAAU	0.0398381	0	0	0	0	0	0	0	0	0	0	0.948149	2.11544	38.9567	1.10689	1.14477	2.02843	4.15448
24PHAS2_123(+)	GUCCACCAAAUUCAAUCGUAGUGU	0.0398381	0	0.0852033	0	0	0.0592589	0	0	2.41048	0.531013	0.660037	1.61185	4.15794	0	0.922411	31.275	7.66294	20.44
24PHAS2_171(+)	GUCGAGCACGUUCUGGCUACUCUA	0.677248	0.586259	0.894635	0	0.0736407	0	85.0595	77.607	127.81	5.26186	9.41422	55.3719	225.988	874.412	535.367	315.864	169.411	772.788
24PHAS2_195(+)	GGGAUAGGCGGCAUGGGGCUUCUG	0.159353	0.410381	0.213008	0	0	0	14.0353	19.5378	20.27	8.64104	6.32246	68.2193	10.7231	475.996	738.021	8.60863	7.88832	132.556
24PHAS2_219(+)	CUUGUCCUUGUUGGGCCUGAUAGU	0	0.117252	0.0426017	0	0	0	4.70983	2.32475	0	2.94471	0.86847	4.36149	20.7168	4.34089	4.51981	3.84641	9.91675	28.1951
24PHAS2_267(+)	UUCAGUGCGAUUAACAUGGGCGUC	0.239029	0.351755	0.127805	0	0	0	26.7518	45.4067	27.3371	55.5633	30.6744	110.602	239.045	457.797	249.42	259.221	186.465	360.664
24PHAS2_291(+)	GAUGACAGCGAACCAGACAAUGAG	3.14721	3.22442	3.57854	0	0	0	506.731	428.792	520.884	344.386	312.059	430.792	2091.08	2451.21	1629.07	2154.49	1737.68	1701.51
24PHAS2_315(+)	UUCAGUGCGAUUAACAUGGGCGUC	0.239029	0.351755	0.127805	0	0	0	26.7518	45.4067	27.3371	55.5633	30.6744	110.602	239.045	457.797	249.42	259.221	186.465	360.664
24PHAS2_339(+)	GAUGACAGCGGUGGUUCGGACAUC	0.318705	0.175878	0.25561	0	0	0	25.386	34.8217	45.6896	0.386192	2.57067	38.4475	51.3542	235.967	313.528	60.0773	28.4731	150.17
24PHAS2_363(+)	UUCGGCUUUGUACCUGCUUGGCUU	0	0	0.0426017	0	0	0	4.52144	0.0494627	0	0	0.0694776	3.1763	6.56517	41.795	1.5681	5.03697	0	0.276965
24PHAS2_387(+)	GAUGGCAUCAUCGUUCUUAUCGAU	0	0.0586259	0	0	0	0	0	0	0.219135	0.0482739	1.63272	0	0.218839	10.3514	0.0922411	25.5969	2.40406	5.65009
24PHAS2_411(+)	GAGAUAGCGUCGGCAGCGGCCGCG	0.0398381	0	0.127805	0	0	0	0.0470983	6.82585	5.31402	0	1.32007	0	0.218839	27.7706	83.9394	0	0.0751269	40.8247
24PHAS2_459(+)	GAUGAUGACAGCUAUUGGUCCGCA	0	0.0586259	0.0426017	0	0	0	0	0.0494627	0	0	0	1.70667	15.2458	0.0556525	7.01032	14.2409	9.54111	8.03199
24PHAS2_483(+)	UUCGAAUUGCAUUCAGAAGCUGCA	0.119514	0.0586259	0.0852033	0	0	0	0.0470983	2.22582	6.51927	15.5442	16.8136	15.7867	18.3095	0.0556525	4.24309	47.3933	83.3157	19.7199
24PHAS2_507(+)	UGAGGCGGCAGCAUGACUUUUGGU	0.358543	0.234503	0.298212	0	0	0	23.0782	26.8582	30.6789	7.24109	10.0395	65.8016	64.7034	318.833	216.305	89.5664	55.9695	113.113
24PHAS2_579(+)	GAGGCGGCGGCAUGACAUUUGGUU	0.0796763	0	0.0852033	0	0	0	11.4449	3.21507	10.1898	0.144822	0.0694776	14.9808	0.364732	56.5986	63.5541	9.52444	2.92995	21.5479
24PHAS2_603(+)	UCAGGAAGGUGUCAAAUAGAUUUU	0.0398381	0	0	0	0	0	13.0933	13.8001	6.57405	5.59978	16.9178	6.25779	103.657	16.7514	30.993	53.0713	20.134	57.9965
24PHAS2_651(+)	CUCAGUUGUGCCAGAUAAAUCUAU	0	0	0.0426017	0	0	0	0.141295	2.32475	14.7368	0.627561	7.67728	1.61185	6.34633	0	0.368964	16.4388	9.61624	8.7521
24PHAS2_145(-)	UGACUACCUUUCCAUGAUGUAAAC	0.0796763	0.0586259	0.127805	0	0	0	11.6333	16.9162	16.0516	7.57901	14.9377	8.58075	40.1205	34.0593	61.3403	68.1364	82.4142	99.0981
24PHAS2_193(-)	GAAGCCCCAUGCCGCCUAUCCCUA	0.119514	0.175878	0.0426017	0	0	0	0.989064	0.0494627	0	3.3309	1.11164	21.0489	0.875356	111.583	192.323	7.41808	6.53604	110.731
24PHAS2_217(-)	UAUCAGGCCCAACAAGGACAAGCA	0	0.117252	0.213008	0	0.0736407	0	8.3835	14.7893	10.5733	13.034	17.96	76.089	126.708	162.839	56.4516	147.949	82.6396	170.832
24PHAS2_265(-)	CGCCCAUGUUAAUCGCACUGAACU	11.3539	11.901	14.2716	0.112764	0.220922	0.474072	632.624	615.662	445.775	1566.34	1708.38	3361.76	8584.83	9264.14	5692.11	7894.48	9948.83	9030.95
24PHAS2_289(-)	CAUUGUCUGGUUCGCUGUCAUCGA	0.318705	0.410381	0.809432	0	0	0	20.3465	21.813	19.8317	24.668	30.3965	36.4089	440.888	215.987	257.445	417.977	425.744	438.159
24PHAS2_313(-)	CGCCCAUGUUAAUCGCACUGAACU	11.3539	11.901	14.2716	0.112764	0.220922	0.474072	632.624	615.662	445.775	1566.34	1708.38	3361.76	8584.83	9264.14	5692.11	7894.48	9948.83	9030.95
24PHAS2_337(-)	UGUCCGAACCACCGCUGUCAUCGA	0.159353	0.234503	0.127805	0	0	0	23.973	49.4132	19.01	3.62055	2.64015	40.7704	44.5702	294.903	252.648	36.4951	59.9512	137.929
24PHAS2_361(-)	GCCAAGCAGGUACAAAGCCGAAGA	0.0398381	0.0586259	0	0	0	0	0	5.8366	0	0	0	2.74963	2.40723	18.1984	0.0922411	0	0	20.2185
24PHAS2_385(-)	CGAUAAGAACGAUGAUGCCAUCAA	0.159353	0.117252	0.170407	0	0	0	9.89064	4.40218	12.8194	19.1165	25.7415	5.12001	115.912	49.5864	40.2171	93.8249	107.281	45.0345
24PHAS2_409(-)	CGGCCGCUGCCGACGCUAUCUCAU	0	0	0	0	0	0	5.5576	4.30325	3.61573	0.0482739	1.21586	1.65926	0.218839	21.8158	34.3137	0	0	26.6994
24PHAS2_457(-)	CGGACCAAUAGCUGUCAUCAUCAA	0	0	0.0426017	0	0	0	0.141295	0	0	1.93096	0.138955	4.26667	0.145893	18.5323	26.1042	59.7109	17.9553	48.0258
24PHAS2_505(-)	CAAAAGUCAUGCUGCCGCCUCAUG	0.0398381	0	0.0852033	0	0	0	3.06139	3.80863	9.97064	2.46197	1.73694	20.7645	13.3492	66.0038	22.5068	20.0105	14.1239	66.6932
24PHAS2_601(-)	AAUCUAUUUGACACCUUCCUGAAA	0	0.0586259	0	0	0	0	15.6837	0.890328	0.0547837	11.2961	8.71944	11.52	28.2302	89.4892	49.9947	54.2161	13.3726	23.4313
24PHAS2_649(-)	AGAUUUAUCUGGCACAACUGAGUA	0.0398381	0.0586259	0.0426017	0	0.0736407	0	0.0941966	19.0926	0.0547837	8.83413	8.61522	5.49927	23.9993	29.8297	57.9274	29.6723	6.76142	26.3117
24PHAS3_293(+)	AUAUAUCUCUAUUUUAACUCGGCA	0	0	0.127805	0	0	0	0.141295	2.42367	0	3.04126	4.82869	4.69334	0	0.44522	4.51981	11.7224	7.51269	16.8949
24PHAS3_341(+)	UCUUCCAAAUUUAGAUACACUACC	0.0796763	0	0	0	0	0	0.0941966	5.04519	3.12267	7.67556	8.40679	1.8963	11.6714	39.3463	27.9491	19.5526	20.2091	20.6062
24PHAS3_389(+)	AGACUACGGAUAAAAUUAUUUCUA	0.0796763	0	0	0	0	0	4.94532	2.1269	10.7924	3.37918	0.521082	1.61185	5.76276	7.29048	0.276723	15.9351	0	0.830895
24PHAS3_461(+)	UCCAUCAUACUAAAGCUUUUACAC	0	0	0	0	0	0	4.05045	0	0	5.21359	4.13392	0.284445	6.12749	2.11479	0.276723	12.0887	3.00507	16.8949
24PHAS3_485(+)	AUUCCCACCUAAAUUUACAUUCUA	0	0.0586259	0.0852033	0	0	0	0.706474	5.53982	9.80629	10.9099	13.826	4.07704	72.4357	23.708	44.368	63.7863	26.4447	31.7402
24PHAS3_533(+)	CCGGGUAGCUUCUGACGCAGUGGU	0.159353	0.351755	0.340813	0	0	0	41.682	24.484	13.3124	7.14454	9.69213	104.913	85.4202	307.09	364.998	23.6737	22.0873	182.465
24PHAS3_581(+)	GGUUGCCGGUGUAGAAGCAGAUGG	1.71304	2.16916	2.5987	0	0	0.0592589	212.649	270.066	278.575	107.892	99.4919	821.477	980.107	1812.16	2216.74	1404.21	540.613	1994.37
24PHAS3_605(+)	CGCCAAAUAUAGGGGAGAUCGACC	0.199191	0.117252	0.213008	0	0	0	5.18081	2.47313	10.902	19.8889	16.2925	62.483	137.431	69.6769	61.6171	149.461	113.592	207.558
24PHAS3_629(+)	GCCAGGCUAAGCCACAUGCUCUAC	0	0.0586259	0.0852033	0	0	0	3.48527	17.0152	27.2823	1.35167	3.26545	32.2845	0.80241	65.7256	85.5997	9.70761	0	62.0402
24PHAS3_653(+)	GACAGCACGUACUGCACGGAGAGC	0.517896	0.586259	1.15025	0	0	0	168.188	115.693	254.635	30.7022	16.0841	260.836	74.2594	629.096	738.575	157.291	31.1777	392.293
24PHAS3_677(+)	AUCCCCAUGCCGGCUGCCAUCACG	0.677248	0.469007	0.553822	0	0	0	59.0613	50.4025	39.9373	62.901	29.9796	672.048	49.1658	398.861	1685.06	51.1481	25.9939	320.282
24PHAS3_701(+)	UUGCUCAGAUUGAAGCAGCUCUUC	0.0398381	0.117252	0.25561	0	0	0	0.0470983	0.395701	3.83486	60.97	81.0804	53.8549	129.917	85.5379	72.317	96.1145	131.021	85.7484
24PHAS3_725(+)	CUAAAGGAAGCGCCAGUGAUCCAC	0.0796763	0	0	0	0	0	0	0.346239	0	0.0965479	0.0347388	1.94371	17.726	0.0556525	12.9138	8.92917	0	10.4139
24PHAS3_749(+)	CAGUAGGGUGGAGGGGCGGCGGCU	0.0796763	0	0.0852033	0	0	0	0.0941966	0.0989254	0.164351	4.34466	0.694776	45.3215	0.364732	29.8297	194.352	4.94538	0	57.6641
24PHAS3_773(+)	GCUCCACGUCGUAAACCACCUCAU	0.0796763	0.0586259	0.0852033	0	0	0	25.5273	23.5937	21.2013	0.0482739	0.903209	5.64149	13.4951	35.7845	102.941	43.2263	9.91675	50.8508
24PHAS3_797(+)	CGUGUCGUAGAUAUAUUUGCUAAU	0.677248	0.410381	0.596423	0	0.0736407	0	40.5516	61.68	29.1997	30.1229	65.2742	30.5304	531.852	139.131	191.4	592.714	778.615	448.185
24PHAS3_845(+)	UAUUACUAUUUAUAAUCUUGCUCG	0.0796763	0.117252	0.0426017	0	0	0	6.59376	1.73119	0	14.4822	24.8035	14.3645	0.729463	0.0556525	0.368964	38.5557	14.6497	16.8395
24PHAS3_869(+)	CACCGUUUAGAUGUUAGUAUUAAA	0.398381	0.527633	1.06504	0	0	0	278.869	233.81	285.807	194.061	127.457	149.096	272.309	372.204	346.827	488.54	281.275	259.904
24PHAS3_893(+)	UUCAGUGUUAUUAUUUGCUCCUUC	0.239029	0.117252	0.298212	0	0	0	0.235491	6.18284	6.13578	20.3716	28.9027	15.8815	77.7608	68.9534	18.0793	209.675	152.432	148.398
24PHAS3_483(-)	GAAUGUAAAUUUAGGUGGGAAUGU	0.43822	0.351755	0.76683	0	0	0	100.319	120.541	81.5182	178.083	100.638	82.9631	429.873	333.859	229.68	487.853	353.322	241.403
24PHAS3_507(-)	AUCGGCCACCUAGUGAUGAAUCUA	0.0398381	0.0586259	0.0426017	0	0	0	11.2565	0	11.6689	7.62728	0.382127	10.0978	36.5461	22.5393	65.9524	30.9544	9.61624	57.7749
24PHAS3_531(-)	CACUGCGUCAGAAGCUACCCGGAC	0.199191	39.1621	0.383415	0	0	0	15.7779	27.9959	33.0346	0.772383	4.72448	65.6593	44.5702	94.7205	192.599	20.9721	8.78984	68.1888
24PHAS3_579(-)	AUCUGCUUCUACACCGGCAACCUA	0.0398381	0	0.127805	0	0	0	2.7788	4.69896	4.98532	3.37918	4.23813	11.9467	2.18839	0.278262	24.1672	17.0341	20.3594	33.9559
24PHAS3_603(-)	UCGAUCUCCCCUAUAUUUGGCGCC	0.43822	0.644884	0.25561	0	0.0736407	0	27.5996	24.5335	31.9389	48.2739	69.6513	168.297	454.602	261.233	192.876	375.208	336.643	559.636
24PHAS3_627(-)	AGAGCAUGUGGCUUAGCCUGGCGG	0.119514	0	0.127805	0	0	0	1.13036	2.76991	8.98453	10.041	1.2506	27.4015	17.4342	87.3744	116.685	15.3856	2.02843	37.6673
24PHAS3_651(-)	UCUCCGUGCAGUACGUGCUGUCGU	0	0	0	0	0	0	0.0470983	0.890328	2.6844	0.0482739	0.104216	5.02519	8.60767	5.5096	40.1249	30.9544	1.72792	52.6788
24PHAS3_675(-)	UGAUGGCAGCCGGCAUGGGGAUGC	0	0.0586259	0.127805	0	0	0	11.8688	9.24952	12.5455	3.71709	3.50862	82.0149	19.1849	119.764	208.926	18.7741	10.7431	43.2066
24PHAS3_723(-)	GGAUCACUGGCGCUUCCUUUAGGA	0.0796763	0.175878	0.0852033	0	0	0	21.5239	18.1033	17.8595	4.10329	2.88332	25.4104	25.2394	89.3779	168.432	46.0196	15.1756	64.976
24PHAS3_747(-)	CCGCCGCCCCUCCACCCUACUGGU	0	0.117252	0.127805	0	0	0	0.141295	0.148388	0.273919	1.06203	1.8759	59.1645	13.641	97.3362	219.165	4.25853	0.150254	90.6784
24PHAS3_771(-)	GAGGUGGUUUACGACGUGGAGCAG	0.916277	1.40702	1.49106	0.0563822	0	0	168.8	221.593	194.482	20.3716	11.1859	190.531	255.093	1421.75	2308.61	267.005	109.46	616.801
24PHAS3_795(-)	UAGCAAAUAUAUCUACGACACGAU	0.278867	0.293129	0.383415	0	0	0	45.1202	30.0238	46.7305	37.364	32.3071	14.8859	347.735	188.439	179.04	289.076	378.79	81.4831
24PHAS3_891(-)	AGGAGCAAAUAAUAACACUGAAUU	3.94398	3.75206	4.55838	0	0	0.0592589	402.879	225.946	338.125	1088.92	580.173	354.987	2952.58	1469.67	903.133	2520.36	4869.72	1186.02
24PHAS3_915(-)	GUAAACCAGGUAGCCAUAAUUAGA	0.318705	0.644884	0.724228	0	0	0	231.724	209.87	279.342	52.5221	64.8573	46.5541	202.864	264.683	183.56	267.509	232.067	290.813
24PHAS4_225(+)	UAGACAUGUGUGUUGUGCUCCAUA	0.278867	0.293129	0.426017	0	0	0	17.1438	15.0367	24.6527	39.8743	61.6961	99.4609	254.072	232.961	160.407	351.122	168.284	337.953
24PHAS4_249(+)	UGCUCUCUUCUUUAAUACUCCUUA	1.3545	1.28977	1.15025	0	0	0	79.549	78.5467	101.624	214.047	132.633	104.723	1205.22	646.849	810.246	969.204	1135.32	650.148
24PHAS4_273(+)	CACCAUCUAGCAGCUGGGUUCUGC	0.0398381	0	0	0	0	0	5.93439	0.989254	5.42359	0.0482739	0.243172	13.7008	0.437678	51.8681	33.668	19.1405	8.41421	41.7663
24PHAS4_321(+)	AUCACACCGAAAACUAUAUAAUCG	0	0	0.0426017	0	0.0736407	0	5.27501	3.61078	10.3541	60.8734	69.5471	29.1082	51.5731	30.4976	6.08791	35.213	57.8477	30.8539
24PHAS4_369(+)	UUCUUCAUGUGAUCGGGAUCUUUU	0.0796763	0.117252	0.0426017	0	0	0	0.0941966	5.19358	0.821756	17.7165	14.3471	13.3215	15.0269	31.9445	29.7016	34.3887	29.2995	37.5011
24PHAS4_393(+)	CUCUUGGAGAAAAUGGCAUAUCUA	0	0	0	0	0	0	0.0470983	0.0494627	0.0547837	2.4137	9.17104	1.51704	20.5709	40.4594	31.8232	14.4698	11.269	27.1426
24PHAS4_441(+)	UUCUCUUUAAGAUUGUCGCGUCUU	0.0398381	0	0	0.0563822	0	0	10.8326	1.68173	4.3827	2.4137	4.16866	9.71853	25.3124	15.8053	16.6034	28.8023	29.6	27.6965
24PHAS4_465(+)	AGUUUUAUUGGUCCCGAAUUUUGG	0.0796763	0.175878	0.298212	0	0	0	72.5785	36.9486	40.4852	110.934	87.5765	59.2119	182.658	66.3934	65.2145	104.906	69.4924	58.2181
24PHAS4_489(+)	AGGUUUUGAUCUGGAAGGACUGUU	0.0398381	0	0.127805	0	0	0	0.141295	0.148388	0.931324	10.572	24.4214	8.20149	39.391	51.8125	13.2827	33.7477	42.6721	36.1163
24PHAS4_561(+)	GGCGUUGUUCAGUUGGCUGUAGCA	0.278867	0.351755	0.639025	0	0	0	49.5945	72.9575	72.0954	10.8134	8.44153	71.3482	294.995	526.417	399.773	252.947	209.904	254.697
24PHAS4_247(-)	AGGAGUAUUAAAGAAGAGAGCAUA	4.02365	4.39694	6.68846	0.0563822	0.0736407	0	572.527	620.361	570.244	1025.68	531.191	410.312	5563.84	1469.28	1889.56	3348.9	4682.28	1303.56
24PHAS4_271(-)	AGAACCCAGCUGCUAGAUGGUGUA	0	0	0	0	0	0	0	0	0.0547837	0	0.59056	1.32741	12.182	23.2627	0	0	7.81319	10.6909
24PHAS4_295(-)	UAUUCUCCUAUUAAAUAACAAAGC	0	0	0.0426017	0	0	0	5.79309	3.16561	1.91743	9.36515	14.3819	3.60297	20.0602	0	0.368964	16.9883	26.4447	24.1514
24PHAS4_319(-)	AUUAUAUAGUUUUCGGUGUGAUAG	0	0.0586259	0.0852033	0	0	0	0.0470983	5.53982	1.47916	83.8036	69.1302	58.5956	98.4046	20.814	13.4672	89.5664	67.7644	25.4808
24PHAS4_343(-)	AACAGGCCAAGCCAGUUACUAUCG	0.0398381	0	0	0	0	0	0	0.0494627	0	0.675835	0	0.0474075	0.291785	1.50262	0.0922411	11.7224	9.69137	24.0406
24PHAS4_367(-)	AAGAUCCCGAUCACAUGAAGAAUC	0.677248	1.46565	0.937237	0	0	0	108.232	80.921	111.649	232.101	240.531	186.785	310.314	202.074	305.318	373.926	383.297	309.093
24PHAS4_391(-)	GAUAUGCCAUUUUCUCCAAGAGAA	0	0.0586259	0	0	0	0	1.60134	5.29251	8.16278	11.8271	8.16362	5.26223	1.31303	15.6383	1.93706	33.9766	12.4711	39.2737
24PHAS4_415(-)	UAAACUAUCAAGAAGCAAGGAAUA	0	0.0586259	0.0852033	0	0	0	4.38014	7.71618	5.86186	32.1504	24.3172	3.74519	24.437	0.0556525	0	20.4684	22.0873	7.31188
24PHAS4_439(-)	GACGCGACAAUCUUAAAGAGAAAC	0.318705	0.175878	0.298212	0	0	0	16.2018	11.2775	14.2438	60.7769	73.5768	24.6519	199.946	36.0628	94.6394	253.817	182.483	108.183
24PHAS4_463(-)	AAAAUUCGGGACCAAUAAAACUAA	0	0	0.0852033	0	0	0	7.01765	6.08391	0.0547837	43.5431	8.40679	10.5245	19.039	16.4175	6.64136	17.0799	7.51269	12.2973
24PHAS4_487(-)	CAGUCCUUCCAGAUCAAAACCUCC	0.119514	0.175878	0.0852033	0	0.0736407	0	0.141295	4.89681	0	15.4477	12.4712	5.45186	81.9187	25.0436	43.4456	46.8438	36.0609	48.7459
24PHAS4_607(-)	CAUCGCUGCCGCCAUGGACCAACU	0.0398381	0.0586259	0.127805	0	0	0	3.43818	0.148388	4.65662	0.917205	3.09175	32.3793	0.948302	86.317	104.048	14.1035	0	20.0523
24PHAS4_751(-)	CCGUCCCUUGGGCACGUAGAGCUG	0	0	0	0	0	0	0	0	10.0254	0	1.21586	6.54223	0.0729463	21.0923	17.8948	4.02957	0	14.9007
24PHAS4_823(-)	CGGACGUAGAAGACCCAGCUGAGC	0.0398381	0	0.0426017	0	0	0	0	0	0	0.0482739	0	4.74075	14.3704	25.4332	20.1086	0	0	13.7375
24PHAS4_871(-)	CGUCCCUUGGGCACAUAGAGCUGC	0	0	0	0	0	0	0	0	0.0547837	2.75161	1.56325	14.1274	0.218839	17.6975	50.4559	0	0	18.7782
24PHAS4_895(-)	AGAGAGCAUAUGGAGCAACCCCGC	34.2608	0	0	0	0	0	0	0	0	0	0	0	0	0	13.4672	0	0	0
24PHAS5_153(+)	AUACUCUAAAGAACUGUAUUCACA	0.597572	0.820762	0.724228	0	0	0	66.0318	66.4778	91.2149	197.827	325.607	225.138	324.684	42.5741	176.826	947.636	553.76	463.695
24PHAS5_177(+)	AUUCAACGCGUACAUGGAGGAGAA	0.597572	0.410381	0.51122	0	0	0	20.4878	53.024	58.7282	58.4597	37.7958	220.065	154.427	197.01	465.08	430.981	123.283	296.297
24PHAS5_201(+)	CACUCACUUGUAUGUUUUUAUGCA	0.159353	0.175878	0.213008	0	0	0	21.9478	9.74415	32.3224	20.4682	20.4264	25.2208	28.0843	31.7219	32.5611	116.903	73.2487	48.9674
24PHAS5_297(+)	CGAGAUCCGACGAUUUACGGUGGA	0.239029	0.293129	0.553822	0	0	0	31.1791	38.2841	29.9119	22.737	21.5033	31.526	236.784	96.1675	224.146	271.584	212.008	299.289
24PHAS5_321(+)	UAACAGCGGGGACCAAUGCAUAAU	0	0.117252	0.0852033	0	0	0	25.1505	37.2454	17.3664	0.482739	2.39698	10.7141	8.68061	36.0072	31.6387	30.9544	9.84162	26.3117
24PHAS5_393(+)	CCCUAACUCUCCAGCAAUCCAGCA	0.119514	0.410381	0.25561	0	0	0	4.70983	0.0494627	6.62883	7.38591	5.00239	29.2978	40.1205	20.5358	179.962	141.539	121.029	118.375
24PHAS5_417(+)	AUCCCACGGUGUUUAAGUAAACAA	0	0	0	0	0	0	7.62992	0	0	0.0482739	0.104216	2.22815	0	0	0.184482	16.5304	0.150254	13.7929
24PHAS5_441(+)	AUAUUUCAUCCAUAUCCCAAACAU	0	0	0.0426017	0	0	0	0.0470983	0.346239	6.081	0.386192	1.38955	0.142222	2.48018	17.8088	0.0922411	11.5392	0.826396	12.685
24PHAS5_175(-)	CUCCUCCAUGUACGCGUUGAAUUG	0.478058	0.879388	0.596423	0	0	0	48.8409	72.4134	28.6519	11.1996	12.1586	94.3409	362.324	279.042	528.08	451.953	240.03	379.331
24PHAS5_223(-)	CCAGCAUGUUGGAUUGAGAACAUG	0.0398381	0	0	0	0	0	4.94532	7.27101	10.4089	7.77211	9.62265	17.3985	0.291785	27.8262	22.968	89.7038	23.8903	44.9791
24PHAS5_247(-)	CAUGACAUGUUCGAUGAGUUUUUU	0	0	0	0	0	0	0	0	0	0.193096	3.68231	0	9.77481	19.534	11.9913	22.2084	19.6081	0
24PHAS5_319(-)	UAUGCAUUGGUCCCCGCUGUUAUC	0.557734	1.05527	1.19285	0.169146	0	0	259.983	262.4	187.744	25.0059	23.4834	169.434	226.352	368.92	1102.19	334.958	199.837	414.561
24PHAS5_367(-)	ACCACGUCAGAUAUCACUUUUGAA	0.0796763	0	0.0852033	0	0	0	5.32211	10.0904	0.0547837	1.49649	4.27287	4.31408	97.2375	20.0349	57.1895	81.5989	75.9533	63.0373
24PHAS5_391(-)	CUGGAUUGCUGGAGAGUUAGGGAU	0.159353	0.117252	0.213008	0	0	0.0592589	18.4625	25.7701	1.64351	6.08252	8.26784	44.4682	175.655	76.1883	193.522	224.786	120.804	170.001
24PHAS5_415(-)	GUUUACUUAAACACCGUGGGAUUG	0.0398381	0.175878	0	0	0	0	0.141295	8.26027	6.46448	11.2478	10.5259	8.2489	34.5766	1.39131	35.4206	114.797	13.598	42.1541
24PHAS5_439(-)	GUUUGGGAUAUGGAUGAAAUAUUU	0.0398381	0	0.0426017	0	0	0	0.659376	0.0494627	1.42438	0	0.243172	1.56445	12.5468	14.5253	10.4232	11.3103	17.3543	5.26234
24PHAS5_583(-)	ACUGUCCAUCUGAGAAUUUUGUAG	0.0398381	0.0586259	0.298212	0	0	0	25.1034	25.7701	21.037	8.54449	3.02228	8.53334	65.287	15.5827	36.8964	53.2545	36.9624	33.2358
24PHAS6_129(+)	UAGAUGGUUAAUGCUAAGGAUUAG	1.3545	0.527633	1.32065	0	0	0	79.549	50.7982	46.2923	313.105	269.052	164.457	1776.46	559.363	436.669	1501.66	1069.88	740.383
24PHAS6_249(+)	CAACUAACAAGGAUUAGCCGGGUC	0.119514	0.293129	0.340813	0	0	0	9.74935	6.43015	10.0802	92.1067	67.1501	71.0638	162.962	111.917	62.4472	176.156	158.893	112.946
24PHAS6_297(+)	CAGAGACAAGAAAGGUUACAAUCU	0.119514	0.234503	0.426017	0	0	0	47.899	28.9357	39.773	62.3699	40.3318	27.1171	127.218	40.4037	90.1196	80.0878	76.1786	39.4952
24PHAS6_127(-)	AAUCCUUAGCAUUAACCAUCUAGU	0	0.117252	0.0426017	0	0	0	4.61563	0.0494627	0	0.0482739	10.4216	7.86964	26.6254	15.861	10.8845	38.4641	20.8101	43.1512
24PHAS6_175(-)	UAUUUUUGUUGGGAGGAUAAAAUU	0	0	0.0426017	0	0	0	7.25314	18.2517	0	9.36515	6.87828	5.97334	0.437678	13.1896	2.58275	18.6368	7.43756	10.8016
24PHAS6_199(-)	UCCAUGACAAUAACCUAUGUACUU	0	0.0586259	0.0852033	0	0	0	3.81496	0	0	0.144822	2.9528	0	0.364732	16.7514	11.3457	25.8717	27.3462	0.055393
24PHAS6_271(-)	UUAUACAACUUGGAUGGUUUAUGA	0	0	0.0426017	0	0	0	8.2893	0.148388	0.931324	2.51025	6.60037	0.18963	8.16999	0	0.0922411	25.2306	10.7431	4.59762
24PHAS6_295(-)	AUUGUAACCUUUCUUGUCUCUGUU	1.11547	0.820762	1.44846	0	0	0	58.0722	64.4004	78.9434	425.776	583.473	358.069	1119.36	421.568	602.796	1287.77	520.93	497.319
24PHAS6_415(-)	AUAAGUUAUAUGUUGGAGUGUGUA	0.119514	0.0586259	0.0426017	0	0	0	19.8755	4.60003	14.4629	67.8249	44.1183	63.0045	74.8429	93.1066	62.8162	125.97	49.6589	55.393
24PHAS6_463(-)	AAAAUACAAUUUGGAUCUUACUGU	0.159353	0.175878	0.127805	0	0	0	19.3574	31.3099	23.9953	91.1412	89.4177	102.495	53.4697	8.34787	59.68	105.364	49.133	50.6846
24PHAS6_535(-)	AUAAACAUGAGUUAGCUUAGGAUU	0	0.0586259	0	0	0	0	0	8.16134	0.0547837	6.56526	32.2029	13.4163	12.4009	33.6141	1.10689	22.3916	0.225381	26.4225
24PHAS7_199(+)	CAUAACUUAAAAUACGAAUGACCC	0	0	0	0	0	0	0	0	0	0.0482739	0.382127	2.98667	2.33428	25.9897	3.41292	8.42547	5.18375	17.3934
24PHAS7_295(+)	UACAAUUGCCGAACUCCAAUCCUU	0	0	0	0	0	0	0	3.51185	0.0547837	1.97923	5.07187	3.22371	0	0.166957	11.6224	29.306	54.6924	17.7258
24PHAS7_319(+)	AUGUGGCAAUAGCUAUGAAGGCCU	0.0398381	0	0	0	0	0	0.0470983	0	0	0.24137	0.138955	2.18074	0.0729463	13.0783	27.4878	7.7844	2.40406	8.14277
24PHAS7_343(+)	UAAUCUGACCCGGCGACGAUUGAG	0.0796763	0	0	0	0	0	10.9268	0.0989254	2.13657	0.0965479	2.08433	15.36	46.7586	55.8194	87.629	36.6783	19.533	107.407
24PHAS7_415(+)	CAGCGCUCAACAGAUAUGCAGUAG	0.0398381	0	0	0	0	0	0	0	0	3.71709	6.84354	15.1704	24.8018	0.66783	34.2214	29.9928	12.7716	28.0843
24PHAS7_439(+)	UCGAUAUCACCGUAGCCGAUUUGA	0	0.0586259	0.127805	0	0	0	0.188393	9.34845	0.0547837	11.5857	4.62026	9.33927	17.5801	96.9466	24.0749	43.0432	2.92995	53.3989
24PHAS7_463(+)	GCGACUGCCGAUGCCGUUUUGUAG	0.159353	0.117252	0.127805	0	0	0	9.46676	8.26027	12.0524	0.24137	9.13631	52.5749	16.4859	55.0403	143.158	34.7551	9.54111	138.704
24PHAS7_487(+)	UCAAUUCUUAAUCUUAACAGGCGC	0.0398381	0	0.0852033	0	0	0	0	4.55057	2.41048	4.4412	3.85601	7.01631	31.3669	24.8767	27.3034	63.5574	31.8538	27.7519
24PHAS7_535(+)	GGUUCGUCACCGGCAAAGAGAGUG	0.119514	0.175878	0.170407	0	0	0	12.2927	11.0302	23.1187	3.04126	5.48873	54.8978	53.032	70.1221	143.158	78.3477	58.7492	112.559
24PHAS7_559(+)	GAUGGGGAUGGGAGUGGUGGUGGG	0	0	0	0	0	0	0.0470983	0.0989254	0	0	0.0694776	7.53779	0.145893	20.5358	76.3756	0.549487	0.0751269	15.2885
24PHAS7_583(+)	ACACACCUUUGGCCAGUGGAGGAG	0.0796763	0	0.127805	0	0	0	5.32211	10.6345	0.328702	13.2753	4.89817	61.4401	1.16714	43.4646	29.7939	1.51109	7.43756	51.5155
24PHAS7_607(+)	GCUGGCUACAUUUGGCCAACCGGA	0.159353	0.234503	0.51122	0	0	0	40.5045	61.8778	33.1442	6.32389	9.13631	96.332	67.6942	405.428	413.425	69.6475	47.1045	161.526
24PHAS7_631(+)	GAAACAAUUUGGCCAUCCGGAUGG	0.557734	0.99664	1.15025	0	0	0	72.1075	96.7985	60.7552	316.146	249.355	274.537	290.472	423.738	254.032	681.776	454.743	569.053
24PHAS7_655(+)	CUCGGUCAUUCGGAUGGAGAGGCU	0.239029	0.469007	0.0426017	0	0	0	4.94532	5.53982	10.7924	7.86865	10.0395	109.416	132.398	144.641	69.4576	125.375	66.7878	246.665
24PHAS7_679(+)	GUUGGAACUCCCUUUUUCUCUGUG	1.87239	2.34503	2.34309	0.0563822	0.0736407	0	52.1378	39.7185	38.1295	343.179	711.694	235.805	1179.54	1227.36	889.85	1530.73	1529.43	1629
24PHAS7_727(+)	CCAAACAGAGAGUUAUUGGGUUGC	0.0398381	0.0586259	0.0426017	0	0	0	0.235491	0	6.081	33.8883	40.7139	19.4371	16.5588	9.90614	13.6517	57.0551	37.4883	11.9095
24PHAS7_751(+)	UCUUACACUGCCGAGCACCAUGAC	0.836601	0.70351	1.19285	0	0	0	144.403	228.023	184.786	27.2265	14.2429	247.514	61.4938	795.274	773.626	147.904	74.3005	363.821
24PHAS7_775(+)	ACCCACAUCAACACUGCCACCGGU	0.199191	0.293129	0.383415	0	0	0	31.9326	6.18284	15.6681	7.86865	5.52347	81.3512	2.77196	201.852	234.108	33.2898	4.50761	151.223
24PHAS7_173(-)	AAGAGAUAAGAGUCGUGUCCAGCA	0	0	0	0	0	0	4.19175	1.63227	4.76619	9.36515	9.06683	7.77482	25.8959	6.40004	16.6034	22.6206	9.2406	14.1252
24PHAS7_221(-)	AUUGGUAAAGGCCCACCUGAAAGG	0	0	0.0426017	0	0	0	3.72077	1.43442	0	3.3309	6.87828	6.9689	7.14874	1.0574	15.4043	15.752	17.4294	0.886288
24PHAS7_293(-)	GGAUUGGAGUUCGGCAAUUGUACC	0	0.175878	0.0426017	0	0	0	15.354	2.81937	4.27313	9.02723	15.3546	7.68001	49.5306	65.2804	61.5248	80.1793	74.0751	74.0605
24PHAS7_389(-)	CUACUGCAUAUCUGCUGAGCGCUG	0.0398381	0.0586259	0.170407	0	0.0736407	0	5.84019	0	0	0	1.84116	9.43409	41.3606	8.96005	10.7	15.8435	24.6416	19.2214
24PHAS7_413(-)	ACUGCAUAUCUGUUGAGCGCUGGC	0.717086	0.879388	0.724228	0.0563822	0.220922	0	13.7056	17.955	0.986107	39.295	49.7807	142.317	469.847	506.493	368.411	515.144	416.278	753.179
24PHAS7_437(-)	AAAUCGGCUACGGUGAUAUCGACU	0.318705	0.469007	0.213008	0	0	0	3.01429	5.04519	14.4081	34.4193	95.6359	91.0223	88.6298	53.9273	107.553	158.756	143.042	219.19
24PHAS7_461(-)	ACAAAACGGCAUCGGCAGUCGCUC	0.119514	0.0586259	0.0426017	0	0	0	13.1875	18.7958	18.0786	9.36515	10.2132	30.6726	26.9901	175.695	103.679	54.8113	35.535	78.4919
24PHAS7_485(-)	GCCUGUUAAGAUUAAGAAUUGACU	0.0398381	0.0586259	0	0	0	0	0.235491	0.0989254	0.109567	6.51698	22.3023	13.4163	25.3853	70.6787	38.9257	103.166	55.1431	67.6903
24PHAS7_509(-)	ACCGAGGGCACGCCGGCCACGAGC	0	0.0586259	0.0426017	0	0	0	0.0470983	0	0	3.524	0.347388	71.1586	0.656517	41.0715	167.141	5.17434	0.0751269	25.8132
24PHAS7_533(-)	CUCUCUUUGCCGGUGACGAACCGA	0	0	0.0426017	0	0	0	2.49621	0.0494627	0	3.23435	1.32007	6.73186	1.09419	50.4768	0.553447	8.05915	32.6802	41.5448
24PHAS7_557(-)	CACCACCACUCCCAUCCCCAUCCA	0	0.0586259	0.127805	0	0	0	3.01429	0.0989254	0	4.77912	5.31504	36.8356	1.09419	71.903	55.8059	6.22752	0.0751269	44.259
24PHAS7_629(-)	AUCCGGAUGGCCAAAUUGUUUCUC	1.27482	1.23114	1.15025	0	0	0	53.7392	84.2844	58.509	341.924	387.998	390.827	592.616	680.296	516.458	1015.41	764.641	998.016
24PHAS7_653(-)	CCUCUCCAUCCGAAUGACCGAGCC	1.23498	1.64152	1.36325	0	0.0736407	0	85.295	68.2585	72.3145	90.0309	41.895	794.786	332.343	1329.87	1163.16	529.385	319.59	732.019
24PHAS7_677(-)	CAGAGAAAAAGGGAGUUCCAACAG	0.63741	0.644884	0.724228	0	0.0736407	0.0592589	122.503	101.399	89.4071	183.875	178.314	212.812	406.676	599.099	444.049	484.739	294.873	524.572
24PHAS7_725(-)	AACCCAAUAACUCUCUGUUUGGCU	0.0398381	0	0.0426017	0	0	0	0	0	0	5.9377	6.11403	1.80148	0.0729463	0.0556525	2.21379	8.56284	13.8233	14.6792
24PHAS7_749(-)	CAUGGUGCUCGGCAGUGUAAGAGC	0.0398381	0	0	0	0	0	1.93103	0.0494627	0.164351	4.73085	2.08433	32.3793	0.729463	70.623	96.392	18.2704	0.0751269	38.1104
24PHAS7_773(-)	CGGUGGCAGUGUUGAUGUGGGUGU	0.398381	0.175878	0.340813	0	0	0	53.5508	35.6131	49.6889	5.26186	5.48873	98.1809	27.7926	387.508	719.296	20.6058	34.6335	119.317
24PHAS7_797(-)	GGGAAACGAAAUGGUUAAGCAGAC	0.0398381	0	0	0	0	0	0	0	0	0.965479	1.77168	7.34816	11.5985	4.95307	24.8129	22.5748	0	37.0025
24PHAS8_114(+)	GAGAACCAAAAUAGUAUCUAUACU	0.239029	0.586259	1.15025	0	0	0	167.152	164.958	151.587	47.5498	49.7112	36.6934	252.759	102.734	122.219	447.695	149.352	138.76
24PHAS8_138(+)	CCGCCGCUACGAUAUCGACUUUUA	0.0796763	0.0586259	0.0852033	0	0	0	11.3036	12.613	19.7221	3.3309	8.99735	32.1897	35.306	21.6488	79.8808	80.683	28.2477	54.0636
24PHAS8_162(+)	CGCAUACACUGAGAAAUAUACAGU	0.159353	0.117252	0.25561	0	0	0	30.4255	30.0733	47.114	22.9784	19.7664	23.4667	172.153	65.1134	59.0343	166.311	123.884	55.2822
24PHAS8_210(+)	UUUCGACUAUUAUUUUUAAACUGA	0	0	0.0426017	0	0	0	1.31875	0	0	12.1168	7.4341	0	11.8173	0	0	12.1345	0	0
24PHAS8_234(+)	CAAAUAUACAGUAGAUGAACUUCU	0.0398381	0.234503	0.0426017	0	0	0	15.2128	10.9313	0.109567	19.1165	13.8608	5.97334	22.4675	4.78611	17.7103	61.1762	30.802	14.5684
24PHAS8_258(+)	CAAUAACUAUAUUAGUGUAAAGGA	0	0.0586259	0	0	0	0	2.96719	0.0494627	0	9.99271	3.99496	3.03408	12.1091	0.0556525	9.96204	4.67064	0	0.055393
24PHAS8_306(+)	AUUCCUCCGAAGGCGUUUUGUUGU	0.199191	0.234503	0.170407	0	0	0	8.80738	23.7421	10.7924	72.2178	45.8552	47.9764	416.742	107.465	147.955	341.735	220.648	117.655
24PHAS8_378(+)	GAUGAACCUAGACCUAUUCCAUUG	0.0398381	0	0	0	0	0	0.0470983	3.75916	0.0547837	4.15156	14.1387	0.142222	79.5844	20.2019	21.031	50.736	16.603	13.2389
24PHAS8_594(+)	GACAUGGCACGUAUUCUUAAAUUU	0	0	0.0426017	0	0	0	12.7165	19.9335	12.9837	12.0202	13.8955	5.83112	21.2274	0.166957	19.3706	37.3193	8.86497	6.81334
24PHAS8_738(+)	CACCCGAUUAAGUGUAGCAGAGUC	0	0.0586259	0.0426017	0	0	0	0	4.84734	8.54626	3.04126	2.29276	4.59852	0.0729463	36.9532	0	9.20391	0	30.023
24PHAS8_810(+)	GCGUUUGGCAUUAGGAUUUCAGAG	0.0398381	0	0.0426017	0	0	0	1.55424	0.296776	0.0547837	0	4.13392	1.8963	42.8195	0.166957	13.0982	10.9897	10.1421	8.64131
24PHAS8_136(-)	AAAGUCGAUAUCGUAGCGGCGGAG	0.318705	0.117252	0.170407	0	0.0736407	0	13.0462	9.34845	14.2438	33.7918	56.9369	79.1705	87.9003	34.6158	144.357	164.022	96.8385	103.419
24PHAS8_208(-)	AGUUUAAAAAUAAUAGUCGAAAUU	0	0	0	0	0	0	2.54331	2.37421	2.46527	4.29638	5.69716	2.74963	6.20044	0	0.0922411	6.63964	9.39086	0
24PHAS8_232(-)	AAGUUCAUCUACUGUAUAUUUGUC	0.43822	0.644884	0.76683	0	0	0	43.2833	19.6367	25.2553	194.689	344.366	119.419	469.774	80.8631	96.023	453.968	388.706	258.852
24PHAS8_280(-)	AAACAUUUUAGAUUUAGAGCAGUC	0	0.234503	0.0852033	0	0	0	2.6375	13.3549	13.6412	61.501	58.8475	38.6845	74.6241	60.9395	39.8482	99.6861	53.2649	27.3088
24PHAS8_304(-)	AACAAAACGCCUUCGGAGGAAUAA	0.0398381	0.0586259	0	0	0	0	0	0	0.821756	1.3034	0.86847	1.18519	24.8018	21.9827	3.50516	28.8481	3.75634	8.91828
24PHAS8_352(-)	CUUACGUAAAACCAUAUAUGAACA	0.0398381	0.0586259	0.127805	0	0	0	9.79645	3.61078	7.94364	3.62055	6.39194	1.28	9.70186	0	12.3603	45.5616	0	3.1574
24PHAS8_424(-)	UUUAAGUAAACUUCACUUUUGGCC	0	0	0	0	0	0	0	0.148388	5.14967	23.0267	20.1485	12.1363	29.3974	22.8175	38.4645	19.3236	0.0751269	32.9035
24PHAS8_568(-)	GGCUCGCGUUGAAAUUGUUUUGGU	0.0796763	0	0	0	0	0	7.39443	0.0494627	1.64351	0.193096	1.28534	2.93926	36.3273	8.29222	29.4249	34.6177	1.65279	13.4605
24PHAS8_664(-)	UUAAGCAACUGGACCUGAAAUUAG	0	0.0586259	0	0	0	0	0	5.29251	4.54705	7.86865	5.66243	1.70667	11.0149	0	13.0982	9.11233	7.13705	4.87459
24PHAS9_81(+)	GAAAACCAAACCAAAAACAACCCU	0.0398381	0	0	0	0	0	1.17746	0	4.54705	0	0.59056	3.1763	6.63812	0	0.184482	21.1553	17.6548	52.1802
24PHAS9_105(+)	AUAGCACCUUAAUACCCAUGUUCA	0.995953	0.586259	1.15025	0	0	0	49.359	44.368	66.1788	258.555	414.92	213.571	441.179	407.766	189.74	832.519	506.43	797.216
24PHAS9_201(+)	GGGGUUUAGUUCAGUUUGGUUGGG	0.717086	0.410381	0.937237	0	0	0	46.1563	44.0218	38.7869	51.7014	55.9642	44.7052	588.969	692.929	624.749	450.351	487.949	407.637
24PHAS9_249(+)	UACCUCCUCCUCUUCAGUUCUGCU	0.478058	0.293129	0.639025	0	0	0	35.3708	30.1722	16.5447	47.5981	45.1257	128.711	341.972	178.199	412.594	290.816	305.015	282.449
24PHAS9_273(+)	CAAUGGAGUUCCAAAGAAGAAUUU	0	0	0	0	0	0	4.75693	18.2517	12.0524	17.8614	11.9154	8.58075	41.9441	17.5305	30.8085	16.5304	13.1472	9.41681
24PHAS9_297(+)	UCAUUGUAAAAGAGGUGUUAGGCA	0.199191	0.0586259	0.0852033	0	0	0	8.57189	11.0302	6.68362	49.336	43.5972	30.2934	107.961	58.5464	44.2757	115.301	31.2528	62.4833
24PHAS9_321(+)	AGUAGAUCCUUUGUCUUUUCUUUU	0.0796763	0	0.0852033	0	0	0	0.141295	4.60003	4.27313	8.11002	10.0395	9.10223	42.2359	17.141	0.368964	34.0682	5.40913	20.7724
24PHAS9_513(+)	UUUACUCCAGACUUUUGCUCAAGG	0.0398381	0	0	0	0	0	2.35491	5.04519	4.60183	0.434466	16.223	2.27556	22.3216	15.4714	13.6517	38.3267	14.1239	7.42267
24PHAS9_753(+)	CUCACUCGACGGGUUAACUCAGUC	0	0	0	0	0	0	0.0470983	0	0	0	1.56325	0.0474075	26.9172	0	23.5215	4.48748	0	0
24PHAS9_103(-)	AACAUGGGUAUUAAGGUGCUAUAG	0.159353	0.0586259	0.0852033	0	0	0	0.0470983	8.11188	5.64273	94.4238	84.0679	48.5927	112.921	25.5445	46.674	132.014	66.1868	90.1245
24PHAS9_127(-)	UGAUCUAACACAACAUUAAACCUG	0.278867	0.175878	0.25561	0	0	0	9.51386	0.74194	0.109567	38.9571	72.6388	49.683	119.121	92.6057	27.0266	154.177	117.348	75.0022
24PHAS9_151(-)	AUUAUCAAAUAAUGAAUAAGAUGG	0	0	0.0426017	0	0	0	0.0470983	2.32475	0	10.5237	6.42668	4.83556	4.23089	0.278262	7.84049	8.15073	4.73299	6.64716
24PHAS9_175(-)	GGCACUCAUAGCUUCAUACUCAAU	0.278867	0.117252	0.170407	0	0	0	34.8056	32.8432	17.476	13.2753	13.8608	6.11556	96.435	97.1136	72.1325	83.0641	95.937	198.252
24PHAS9_199(-)	CAACCAAACUGAACUAAACCCCAU	0.318705	0.175878	0.25561	0	0	0	13.9882	14.3936	11.0663	34.0331	39.1854	15.7867	328.113	116.87	126.186	315.726	279.096	235.088
24PHAS9_247(-)	CAGAACUGAAGAGGAGGAGGUAGA	2.46996	3.1658	2.68391	0	0.0736407	0	302.088	244.692	355.601	326.573	206.14	854.235	1839.63	1854.23	2110.66	2340.59	992.952	1728.59
24PHAS9_295(-)	CCUAACACCUCUUUUACAAUGAAA	0.0796763	0	0.170407	0	0	0	6.68796	9.05167	5.80708	21.7233	27.3742	0.948149	8.9724	0.333915	33.668	42.5395	42.2964	50.9616
24PHAS9_343(-)	UAAAGAAGUUACUCCCAGAACAAA	0.0398381	0.117252	0	0	0	0	9.23127	4.35272	0.219135	12.8891	19.4885	4.69334	38.7345	32.0002	29.7016	61.6799	79.4842	86.3577
24PHAS9_511(-)	UUGAGCAAAAGUCUGGAGUAAAGC	0.0398381	0.117252	0.127805	0	0	0	5.93439	5.78713	0.164351	33.7435	33.5229	23.6089	52.5214	31.388	27.3034	91.9933	45.4518	46.8071
24PHAS9_535(-)	AUAAUUAACCCUAAGACCUAAACC	0.0796763	0.234503	0.170407	0	0	0	18.698	9.89254	13.1481	75.7418	74.2021	74.8564	64.1928	61.9412	17.7103	68.4569	32.7553	56.0023
24PHAS9_631(-)	CCUAAGAUGCUGAAUGGGAGAGAA	0.0398381	0	0	0	0	0	0	0	3.67051	0	0.104216	3.7926	0.218839	14.8592	33.668	10.6234	11.7949	4.15448
24PHAS9_751(-)	CUGAGUUAACCCGUCGAGUGAGUC	0	0	0	0	0	0	0	5.24304	2.6844	0.0482739	2.64015	9.00742	14.4434	0	0.276723	24.8643	5.8599	7.47806
24PHAS9_775(-)	AAUAUGUGGGCAAAGAAGAGAAGA	0.0398381	0	0.0426017	0	0	0	8.76028	0.0494627	4.49227	3.37918	4.75922	2.56	29.0326	0	0.184482	9.84498	7.58781	3.54515
24PHAS9_967(-)	AGAUUUAAAACUCCCAAACCACCC	0	0	0.0426017	0	0	0	0	0.148388	6.02621	4.92394	2.7791	2.70223	13.9327	0	10.7922	4.48748	0	12.6296
24PHAS10_146(+)	UGAAUCCACGAGAGCUUUGUUUCC	1.55369	2.22778	2.5987	0	0	0	257.581	209.079	269.207	1154.62	880.281	641.233	899.209	850.481	866.052	1328.89	682.227	679.617
24PHAS10_170(+)	CGAUAUUUCAGUAAGAGGUUGGGA	0.756925	1.05527	1.49106	0	0	0	39.6097	41.0046	65.4118	654.74	423.188	299.094	430.967	277.984	336.403	798.863	408.69	484.135
24PHAS10_194(+)	UAACUCGAUUAGAUGAAGAUUAUG	0	0.0586259	0.0852033	0	0	0	4.42724	6.38069	5.14967	19.6475	38.1085	12.2785	50.1871	7.51309	0.276723	30.7255	30.802	17.8366
24PHAS10_218(+)	UUGAUGGCCCAACUACAACUGUCC	0	0.0586259	0.0852033	0	0	0	0	0	5.36881	9.79961	13.4787	11.9941	3.9391	34.4489	0.461206	31.8703	24.3411	40.1599
24PHAS10_242(+)	AAGGACGCUACGCCUUACCAACCA	0.0398381	0	0.0852033	0	0	0	0.753573	12.7614	5.42359	10.2341	29.1459	32.5215	38.7345	115.256	50.6404	35.1214	9.01522	117.433
24PHAS10_290(+)	UGAACUUAUGGUGUACGACAACUC	1.03579	0.70351	0.426017	0	0.0736407	0	73.9914	64.8456	66.0144	113.589	203.222	102.779	403.831	269.915	268.514	547.747	433.106	351.635
24PHAS10_314(+)	GGCCAUGAGGACACUCGUCUUGCA	0	0	0.0852033	0	0	0	9.04287	6.13337	10.5733	0.772383	0.0694776	3.65038	0	0	26.9344	9.43286	7.66294	19.1106
24PHAS10_338(+)	AGCAAUCGAAAAACAAGUAGAACA	0.43822	0.175878	0.127805	0	0	0	26.6576	39.6691	40.4304	174.269	197.525	64.7586	147.06	62.609	67.1515	168.693	273.236	40.0492
24PHAS10_362(+)	AACACUGAAUUGUUAGAUGAAUAU	0.0398381	0.0586259	0	0	0	0	0.0941966	1.38496	0.87654	17.0407	11.9849	2.08593	25.2394	0	0	11.9971	24.6416	0
24PHAS10_410(+)	AUAUUGUAGGGUUCAAACAGAUGG	0.956115	1.46565	0.937237	0	0	0	44.8847	62.1746	51.7159	924.687	673.412	509.156	501.944	323.118	305.41	545.641	267.752	435.168
24PHAS10_530(+)	UGAGGAGAACAACCAUACGGGGUG	0.278867	0.175878	0.127805	0	0	0	11.0681	35.069	9.91586	14.7236	8.44153	119.325	77.469	233.407	419.328	101.655	21.1107	148.287
24PHAS10_554(+)	UUGGAUUUGUCCUCUAACCUGCAA	0	0	0.0426017	0	0	0	0	4.60003	0	0.0482739	1.28534	1.80148	0.0729463	14.1914	0	12.2719	7.06193	30.5216
24PHAS10_626(+)	UAGAACCAACUUGAUGCACAACCC	0.0398381	0	0.0426017	0	0	0	6.12278	5.53982	4.82097	5.11704	3.71705	5.87853	27.6467	85.3709	42.9844	29.3976	7.21218	8.64131
24PHAS10_144(-)	AAACAAAGCUCUCGUGGAUUCACC	4.46187	4.80732	5.1974	0.0563822	0.0736407	0	254.566	254.733	250.91	1593.14	2476.01	1360.26	2719	1991.69	1527.79	2889.66	2457.4	2871.24
24PHAS10_168(-)	CCAACCUCUUACUGAAAUAUCGGG	0.199191	0.293129	0.25561	0	0	0	13.9411	0.247313	0.383486	97.7547	93.0305	65.4223	170.33	24.821	73.8851	183.391	147.474	128.512
24PHAS10_192(-)	UAAUCUUCAUCUAAUCGAGUUAUC	0	0	0	0	0	0	0	0.197851	4.32792	4.6343	12.7144	2.22815	7.51347	0	0	6.50227	0.150254	11.134
24PHAS10_216(-)	ACAGUUGUAGUUGGGCCAUCAACA	0.478058	0.175878	0.51122	0	0	0	40.1748	21.17	31.9937	155.877	137.253	166.353	189.515	145.587	155.98	433.866	175.571	278.461
24PHAS10_240(-)	GUUGGUAAGGCGUAGCGUCCUUGG	0.119514	0.117252	0.0426017	0	0	0	7.86542	9.942	13.8603	16.6062	4.89817	36.7882	6.27338	42.6298	29.6094	14.8362	10.1421	74.7806
24PHAS10_264(-)	ACAACUGUUGGAUAUAGUGUAUUG	0.398381	0.117252	0.0426017	0	0	0	9.32546	12.4646	0.273919	86.8448	238.968	50.2993	190.244	53.2038	30.8085	189.39	144.544	131.226
24PHAS10_288(-)	GUUGUCGUACACCAUAAGUUCACA	0.199191	0	0.0852033	0	0	0	0.0470983	5.98498	7.61494	11.8754	16.7094	10.9037	72.5087	63.6108	2.39827	70.3344	31.7787	19.1106
24PHAS10_312(-)	CAAGACGAGUGUCCUCAUGGCCGA	0.318705	0.762136	0.553822	0	0	0	127.26	127.515	101.076	6.90317	8.0594	113.399	36.4002	385.894	420.896	41.4405	10.8934	184.57
24PHAS10_336(-)	UUCUACUUGUUUUUCGAUUGCUUG	0.0398381	0.0586259	0.0852033	0	0	0	4.19175	1.03872	0.328702	36.5917	41.2697	16.9719	40.777	35.1167	39.8482	52.9797	60.0264	29.3029
24PHAS10_408(-)	AUCUGUUUGAACCCUACAAUAUUG	0.159353	0.234503	0.170407	0	0	0	2.11942	13.1571	10.628	162.731	140.067	45.3215	129.042	0.556525	50.6404	68.8691	83.3157	53.0111
24PHAS10_480(-)	AACAAUUGGUUUUGAUGCUUAGAG	0.119514	0	0.0852033	0	0	0	0.0941966	5.49036	3.99921	12.165	11.9154	22.4711	19.4037	34.4489	12.0836	29.3976	0	24.2621
24PHAS10_504(-)	UUCGUAUACCUUGCCACCGUCAAU	0	0	0.0426017	0	0	0	1.78974	8.35919	4.87575	0	2.74437	6.40001	17.726	18.421	1.47586	16.8052	4.28223	23.9298
24PHAS10_528(-)	CCCCGUAUGGUUGUUCUCCUCAUU	0.119514	0.0586259	0.213008	0	0	0	7.48863	14.1958	19.0647	15.3994	10.7343	67.7453	126.708	179.034	254.032	85.4453	28.0974	36.7256
24PHAS10_552(-)	GCAGGUUAGAGGACAAAUCCAACA	0	0.117252	0	0	0	0	0	0	0	3.04126	2.11907	0	0.145893	18.0871	0.184482	7.05175	14.0487	7.9766
24PHAS10_648(-)	CAUCAUCUUAUUUGGGCCUAAUGG	0	0	0	0	0	0	0.0470983	0	1.86265	11.5375	14.3819	0.853334	24.2182	0.166957	0.184482	12.684	12.5462	6.09323
24PHAS11_93(+)	UCUCUCAACUCUUGAACCAGAAUC	0.159353	0.175878	0	0	0	0	0.141295	0	0.109567	50.7842	47.21	31.1467	37.8591	17.5305	10.5155	65.4806	51.9878	76.4424
24PHAS11_213(+)	ACCAUGAAUCCAACUAGAACUAGA	2.07158	2.22778	3.45074	0	0	0	297.284	315.621	260.223	450.444	510.591	254.578	1444.99	533.206	1387.4	1914.55	1230.8	1098.67
24PHAS11_261(+)	CCAAACCAGAGAAACAACAUCCCC	0.239029	0.586259	0.51122	0	0	0	29.9074	22.5055	25.6388	61.1631	82.0183	63.9053	113.723	59.7708	114.194	152.208	112.54	222.514
24PHAS11_285(+)	AUAUAACUCCACACUUCAAUCUUU	0.159353	0	0	0	0	0	0.0470983	0.0494627	2.62962	33.5021	29.8406	20.8119	34.2118	15.9166	33.3913	57.6046	51.8375	28.8044
24PHAS11_333(+)	UUAACCCAUCUUUCCGUGCGCACA	0.0796763	0.175878	0.127805	0	0	0	4.85112	12.7119	2.027	5.79287	15.9451	33.6119	62.588	68.3969	45.7516	70.7923	45.602	69.0197
24PHAS11_357(+)	CAUCACCACAUAUAUGCCAUAUGA	0	0	0.0426017	0	0	0	1.08326	0	0	5.88942	6.84354	1.65926	12.0361	9.07135	11.2534	4.12115	5.63452	12.1865
24PHAS11_381(+)	AAACCUUCACCUCUACAUGCAUUG	0.119514	0.117252	0	0	0	0	0.141295	1.38496	5.31402	11.7306	25.1856	18.4415	38.5157	0.0556525	31.9154	52.7508	36.6619	59.7691
24PHAS11_405(+)	CUAUAGUUGUCUAGCUUGAGUAUC	0.478058	0.234503	0.51122	0	0	0	20.7703	12.0689	9.47759	165.58	234.661	110.128	201.842	14.9705	48.2421	355.885	249.271	195.15
24PHAS11_453(+)	GACCUCAAUUUCUCCCAAGCAUAG	0.0398381	0.0586259	0.0426017	0	0	0	0	0.0494627	0.109567	3.71709	18.481	6.49482	16.8506	0	0.922411	36.1746	25.0924	59.5475
24PHAS11_477(+)	UCCCGAUCCAUCACUGGCUAUACU	0.199191	0.410381	0.383415	0	0.147281	0	107.478	61.4821	27.6658	30.0747	26.6794	261.452	85.2013	174.415	392.67	149.644	84.1421	387.031
24PHAS11_501(+)	CCCAUAGCCACAAGCAACACCUGC	0.0398381	0.0586259	0	0	0	0	7.01765	12.6624	0.219135	7.82038	1.21586	74.5719	17.9448	9.79484	43.8145	30.0844	13.598	98.7658
24PHAS11_525(+)	AAACAAAUCUAUCAUCCACUCAUU	0.199191	0.234503	0.426017	0	0	0	21.571	19.4388	9.31324	40.6467	45.9247	14.4119	180.542	28.8836	81.0799	185.589	118.25	131.06
24PHAS11_163(-)	AUAGAUGAGGGAUUGAGACUAGAA	0.0796763	0	0.0426017	0	0	0	0.329688	1.38496	7.50537	11.8754	35.1209	27.5911	124.155	6.51134	16.7879	62.321	63.2568	44.4252
24PHAS11_211(-)	UAGUUCUAGUUGGAUUCAUGGUUU	0	0.0586259	0.127805	0	0	0	2.44911	0.0494627	10.4637	10.1858	19.5927	3.55556	33.3365	17.141	4.33533	35.213	13.9736	23.0989
24PHAS11_235(-)	GGUUUACUAUGUGAUUAAGAGUUC	0	0	0	0	0	0	0	0.0494627	5.09489	5.21359	2.04959	2.27556	0	0	0.0922411	14.1035	6.61116	9.13985
24PHAS11_259(-)	GGAUGUUGUUUCUCUGGUUUGGUA	1.03579	0.879388	1.15025	0	0.0736407	0	62.1698	52.2821	43.827	289.257	326.857	271.36	485.093	422.013	802.313	712.548	503.425	683.439
24PHAS11_283(-)	AGAUUGAAGUGUGGAGUUAUAUGG	0.199191	0.644884	0.76683	0	0.0736407	0	68.9048	55.3982	38.1295	288.726	159.138	98.6549	369.254	101.566	189.832	329.005	261.967	169.78
24PHAS11_331(-)	UGCGCACGGAAAGAUGGGUUAAAU	0	0	0.0852033	0	0	0	6.07568	18.8947	13.8603	8.73758	4.34235	27.923	21.0085	0.278262	60.2334	19.8731	37.7137	59.6029
24PHAS11_355(-)	AUAUGGCAUAUAUGUGGUGAUGUG	0.0796763	0	0.0852033	0	0	0	1.60134	4.15487	3.23224	53.0048	53.2893	25.3156	24.8747	0.89044	27.3034	72.2576	61.0781	54.7837
24PHAS11_379(-)	AUGCAUGUAGAGGUGAAGGUUUUC	1.19514	1.17252	1.27805	0	0.147281	0.118518	127.071	99.1727	144.465	415.542	363.159	422.448	733.329	210.923	886.714	1231.13	651.125	768.911
24PHAS11_427(-)	GAUGAUCAAGGAUAUCAUGCGGGA	1.27482	1.8174	1.53366	0.0563822	0	0	232.571	185.732	154.874	293.361	382.683	245.997	1107.62	309.984	789.123	1266.52	784.85	1170.9
24PHAS11_451(-)	AUGCUUGGGAGAAAUUGAGGUCUA	0.199191	0.234503	0.340813	0	0	0	17.5206	28.54	38.3486	48.9015	71.4577	72.1068	99.1341	30.7202	96.392	161.687	103.149	214.703
24PHAS11_475(-)	UAUAGCCAGUGAUGGAUCGGGACU	0.278867	0.469007	0.340813	0	0	0	46.6273	27.9464	33.1989	18.8751	23.2403	135.87	24.5829	64.6682	209.203	117.407	61.2284	192.546
24PHAS11_499(-)	AGGUGUUGCUUGUGGCUAUGGGAG	1.03579	1.75878	2.00228	0	0.220922	0.0592589	241.897	252.754	181.06	88.0034	50.7881	949.809	588.677	781.472	2993.32	667.947	315.458	926.171
24PHAS11_523(-)	UGAGUGGAUGAUAGAUUUGUUUGC	0.278867	0.586259	0.553822	0	0	0	30.0958	30.9636	41.5809	137.581	170.324	76.5631	453.216	85.1483	119.083	487.029	422.363	295.743
24PHAS12_167(+)	CAAGAUUUAACGGGAUAUAUAUCA	0	0	0	0	0	0	0	0.0494627	4.32792	5.11704	5.17608	2.18074	1.82366	15.3044	0	12.6382	2.25381	5.04077
24PHAS12_191(+)	AGAUUUAGCGGGGUGAUAUAUAUG	0.159353	0.117252	0.213008	0	0	0	52.232	37.9379	34.6781	127.25	92.1968	78.4594	79.1468	79.4161	47.3197	66.7627	56.5705	52.1248
24PHAS12_215(+)	AUUAGGGAAUUAGGCAUAGGCGAG	0.119514	0.234503	0.127805	0	0	0	6.35827	9.89254	16.216	34.4676	30.9523	73.4816	73.384	105.74	122.219	78.6683	32.9807	84.9175
24PHAS12_239(+)	GUUUGUGGGGAGAAGGGAGGCGAG	0.0398381	0.0586259	0.0426017	0	0	0	0.0470983	3.26454	6.95754	0.289644	1.73694	35.3186	0.437678	30.2193	92.0566	0	0.0751269	19.7753
24PHAS12_263(+)	CGUGCACGUAGUAGCUGAAAAUGU	0.239029	0	0.0852033	0	0	0	5.18081	5.39143	4.98532	24.6197	33.3493	22.7082	118.684	18.5879	36.712	44.2337	93.1573	54.3406
24PHAS12_359(+)	CGGUCAGUGCAUACAACUGUUGCA	0	0	0	0	0	0	4.66273	0.0494627	0	0	4.37709	1.84889	10.0666	19.8679	0.0922411	7.3265	10.5929	0.609323
24PHAS12_383(+)	UGCAAGUAGUUAGUAGUGGCCGGA	0.199191	0.293129	0.340813	0	0	0	62.2169	58.5144	62.3987	45.4258	22.2328	126.104	151.655	355.508	298.861	246.079	115.771	228.773
24PHAS12_407(+)	UUGAGUGGAUCGAGUGGAGCAUGC	0.0398381	0.117252	0.127805	0	0	0	25.3389	5.34197	11.1759	15.6408	6.14877	85.4757	39.391	103.068	77.2058	78.3019	38.9157	118.818
24PHAS12_431(+)	AUGUGUGGGCAUGGCAUGAGACUC	0.199191	0.351755	0.213008	0	0	0	41.0226	39.768	65.0831	13.5167	7.85097	155.544	41.4335	294.569	396.545	23.7195	12.8467	165.127
24PHAS12_455(+)	AGACUAAGGUGUUGUGUGAAGGUG	0.63741	0.820762	0.639025	0	0	0.0592589	56.8947	75.1833	81.573	200.53	205.758	316.777	421.338	510.278	518.395	345.399	216.441	356.233
24PHAS12_479(+)	UGUGUCGCCGAGGUUAUAUAAGGC	0	0	0.0852033	0	0	0	5.03952	0	0	4.15156	5.14134	7.91705	0	0	0.184482	10.6692	19.3827	7.81042
24PHAS12_503(+)	AUGUAUUGCGUUAUUAGAUUUCUA	0.0398381	0	0.0426017	0	0	0	0.0470983	8.90328	4.87575	2.31715	4.41183	7.20594	14.5893	2.11479	0	32.3282	0.976649	22.3234
24PHAS12_527(+)	AAUAACAGAAAAGAGAAUAGACAU	0	0.0586259	0.0426017	0	0	0	0	0.0494627	0	0	1.59798	0.142222	8.53472	18.8105	3.68964	7.69282	7.28731	1.05247
24PHAS12_165(-)	AUAUAUAUCCCGUUAAAUCUUGUA	0.199191	0.117252	0.127805	0	0	0	5.22791	31.0131	5.91664	78.6865	79.8645	97.2327	58.6488	111.917	34.2214	115.438	65.5858	126.462
24PHAS12_189(-)	UAUAUAUCACCCCGCUAAAUCUUG	0.0398381	0	0	0	0	0	1.31875	2.1269	0	5.11704	5.55821	5.40445	0	2.50436	0.184482	8.92917	4.2071	10.0815
24PHAS12_213(-)	CGCCUAUGCCUAAUUCCCUAAUCA	0.0398381	0	0.0426017	0	0	0	0.0470983	4.74842	0.0547837	3.81364	2.7791	9.95557	26.8442	0.111305	25.8275	32.5113	24.3411	18.6674
24PHAS12_237(-)	CGCCUCCCUUCUCCCCACAAACCU	0	0.117252	0.0426017	0	0	0	0.0470983	5.68821	0	0.0482739	0.243172	14.3645	0.0729463	15.1931	35.6051	0	0	15.6762
24PHAS12_261(-)	AUUUUCAGCUACUACGUGCACGCU	0	0.117252	0	0	0	0	0.188393	2.22582	0.219135	9.65479	9.72687	17.5882	0.291785	19.2001	24.6284	14.1951	0	17.3934
24PHAS12_357(-)	CAACAGUUGUAUGCACUGACCGGU	0.159353	0.0586259	0.0852033	0	0	0	7.25314	9.79361	4.7114	33.9366	15.7367	37.2149	66.6729	88.5988	50.2714	88.5132	77.0802	71.8448
24PHAS12_381(-)	CGGCCACUACUAACUACUUGCAUG	1.03579	1.17252	1.15025	0	0	0	122.503	84.7296	61.1387	104.079	69.7903	263.159	825.096	926.447	938.83	614.876	379.691	661.947
24PHAS12_405(-)	AUGCUCCACUCGAUCCACUCAAUC	0.278867	0.293129	0.298212	0	0	0	15.354	17.9055	14.189	21.8198	17.4736	106.856	68.2778	112.474	117.884	80.683	104.426	106.244
24PHAS12_429(-)	GUCUCAUGCCAUGCCCACACAUGC	0	0	0.0426017	0	0	0	1.22456	6.03445	3.28702	0	0.0347388	5.49927	0.510624	39.0124	26.9344	0.0457906	0	9.80457
24PHAS12_453(-)	CCUUCACACAACACCUUAGUCUGA	0	0	0	0	0	0	4.52144	0.0494627	0	4.97222	6.42668	3.1763	0	0	0.0922411	6.27331	1.57766	20.6062
24PHAS12_477(-)	CUUAUAUAACCUCGGCGACACACA	0	0.117252	0.0852033	0	0	0	7.06474	8.85382	5.91664	12.9374	7.92045	11.7571	41.7982	14.581	6.54912	37.8688	17.2792	14.4022
24PHAS12_549(-)	CGCAGGAGCAUUAUGACAACAAAU	0	0.117252	0	0	0	0	0.989064	9.34845	13.2577	0.193096	1.45903	5.02519	9.55597	14.3583	35.974	7.96756	1.9533	18.4459
24PHAS13_81(+)	GGAAAACAAAAUAUGCAUCUCGUA	0	0	0	0	0	0	0	1.33549	0	4.97222	5.1066	0.474075	12.1091	17.6418	14.2974	20.8347	3.9066	23.9852
24PHAS13_105(+)	CUCUAAACCUCACUAUUGCAUUGU	0.358543	0.117252	0.426017	0	0	0	31.2262	24.2367	5.80708	157.808	115.958	82.5838	224.675	72.3482	44.1835	187.696	120.428	118.486
24PHAS13_129(+)	UCUCCACUUAUAUUAUUCAUGUAG	0.0398381	0	0	0	0	0	3.95626	5.4409	4.7114	8.06175	1.80642	7.20594	10.869	0	10.331	14.424	4.95837	0.166179
24PHAS13_177(+)	CAGCGAAAUUCUCUUUUCAAGUCA	0.0796763	0	0	0	0	0	5.74599	4.1054	1.86265	29.6402	20.2875	8.2489	32.8988	39.0124	7.47153	30.5423	10.3675	20.9386
24PHAS13_225(+)	UAGUUGCCACGGCGGAAUUCUCUU	0.0398381	0.0586259	0.0852033	0	0	0	16.9554	20.9722	14.3533	0.0482739	1.11164	18.1097	35.8166	26.1567	157.825	44.4169	12.9969	86.7455
24PHAS13_249(+)	AUAAAGUUGACUAGGAAAAAUACC	0.0796763	0.117252	0.468618	0	0	0.0592589	10.55	16.0259	22.4613	104.417	75.0358	158.625	196.809	94.6649	66.0446	113.194	73.4741	85.2499
24PHAS13_273(+)	CGUGCGUUGCAAUGGGUGUUGACU	0.0796763	0.175878	0.170407	0	0	0	15.4953	46.6928	11.6689	15.4477	14.3471	165.262	93.5901	165.789	373.853	89.3375	24.7167	95.3314
24PHAS13_321(+)	CGGGUAAAGACGUUUCUUCAAUGA	0.0398381	0	0.0426017	0	0	0	9.51386	7.76564	1.26003	33.5987	15.2503	27.0697	6.05455	0.166957	11.8069	20.8805	7.81319	20.44
24PHAS13_537(+)	UGGAGGAGAAAACACACGGAAAGA	0.0796763	0.117252	0	0	0	0	14.7889	15.6302	2.79397	23.3646	10.2132	18.6311	78.0526	42.7968	77.5748	71.3418	32.1543	39.2737
24PHAS13_103(-)	AAUGCAAUAGUGAGGUUUAGAGUA	0.398381	0.527633	0.553822	0	0	0	37.2077	16.5205	42.4574	442.189	120.683	175.455	450.808	166.29	247.391	358.907	293.22	152.497
24PHAS13_127(-)	ACAUGAAUAAUAUAAGUGGAGAAC	0.0796763	0.234503	0.0852033	0	0	0	13.423	0	0.0547837	60.8252	20.2875	46.886	60.5455	14.0801	29.8861	41.99	22.0873	32.2941
24PHAS13_175(-)	ACUUGAAAAGAGAAUUUCGCUGUG	0.398381	0.351755	0.809432	0	0	0	47.2396	34.0303	34.7877	225.246	160.25	231.348	177.624	170.074	165.296	260.777	106.305	150.835
24PHAS13_223(-)	GAGAAUUCCGCCGUGGCAACUAAC	0.119514	0.0586259	0.0852033	0	0	0	23.2195	26.2647	14.0794	3.08953	1.8759	10.6193	47.7798	4.5635	76.1912	37.1362	0.901522	24.2621
24PHAS13_319(-)	AUUGAAGAAACGUCUUUACCCGUU	0	0	0	0	0	0	0.141295	5.19358	5.0401	19.744	6.11403	8.48594	16.6318	0	3.32068	16.5304	8.1137	24.3175
24PHAS14_147(+)	UUGGGGUGUGUAAUAGUUGGUUUG	0.199191	0.351755	0.468618	0	0	0	69.4229	65.3897	72.0406	33.309	21.816	29.3452	412.73	390.68	264.271	248.139	221.399	365.871
24PHAS14_171(+)	CCAGUAGAUGAUAAAAAUAGUUGC	0.278867	0.293129	0.0852033	0	0	0	21.4297	6.38069	10.8472	59.908	51.9693	35.4608	269.537	37.5098	47.5042	151.063	223.052	60.6
24PHAS14_219(+)	AGUAGAUGAUAGAAAUAGUUGCGU	0.278867	0	0.25561	0	0	0	30.9907	7.76564	14.0794	27.9506	35.7115	32	343.942	168.46	94.1782	178.217	164.828	108.681
24PHAS14_315(+)	CAACAAUCAUGAACUAGCGAUCUA	0	0.0586259	0.0852033	0	0	0	0	0.939791	0	6.17907	11.0817	2.37037	23.4158	1.00174	24.0749	34.7093	28.2477	17.8919
24PHAS14_339(+)	UCCAAACAAGGGGGCUCGCCAAGA	0.0398381	0.117252	0.170407	0	0	0	9.23127	17.0646	14.1342	0.144822	3.19597	48.403	12.182	47.249	64.0153	7.92177	14.8751	21.1601
24PHAS14_363(+)	UCGCCAUGUCGGACUCCGAGGAGC	0.0796763	0.0586259	0.0426017	0	0	0	0.0941966	4.15487	19.3934	15.158	4.06444	61.9142	8.46177	77.2456	189.74	8.83759	7.66294	32.1833
24PHAS14_387(+)	ACCACUUUUAGUCGAAGGCCGAGG	0.318705	0.410381	0.468618	0	0.0736407	0	32.5449	43.4282	17.9143	117.982	59.056	161.897	363.346	186.213	257.629	330.288	197.734	198.806
24PHAS14_435(+)	ACAUCGUUAUUAAGAACCGCCCCU	0.159353	0.117252	0.170407	0	0	0	45.6383	6.08391	24.9814	6.08252	40.5402	29.5823	132.616	135.18	122.773	172.31	77.2304	168.284
24PHAS14_507(+)	CCAAGUGUCACUUUGUUGCCAAGG	0	0	0	0	0	0	0.0941966	4.5011	0	3.86192	9.69213	5.12001	0	0	0	0	7.66294	11.3556
24PHAS14_531(+)	AUAUUGUUCCUUCAUCCCACAACU	0.0398381	0.0586259	0.0852033	0	0	0	1.08326	0	2.90354	6.42043	13.9303	10.6667	29.3244	19.534	3.96637	16.2557	7.88832	10.7462
24PHAS14_603(+)	GAGGAUGGAUUAUUCGUGAGCCUU	0.0796763	0	0	0	0	0	0	0	0.109567	0.0482739	0.0347388	3.36593	26.3336	77.9135	0	0.274744	0	13.1281
24PHAS14_699(+)	ACUGGAUUUGGUGAAGGCAAGGAU	0	0	0	0	0	0	0	0.0494627	0	0.0482739	0.0694776	1.99111	12.0361	0	12.1758	12.8672	0	7.20109
24PHAS14_145(-)	AACCAACUAUUACACACCCCAAAU	0.0398381	0	0	0	0	0	0	0	0	0.772383	1.91063	0.331852	22.4675	3.50611	3.04396	15.0193	7.36243	20.0523
24PHAS14_169(-)	AACUAUUUUUAUCAUCUACUGGCA	0.756925	1.05527	0.937237	0	0	0	36.1244	40.4605	48.5932	246.728	248.73	232.06	913.726	348.051	317.494	543.763	534.978	414.894
24PHAS14_193(-)	CAACUCAAUAGAUGACAUUAACGC	0.0796763	0.175878	0.170407	0	0	0	21.8536	42.9336	25.3649	44.7499	45.612	57.126	162.743	106.686	95.4695	161.366	88.1238	103.253
24PHAS14_217(-)	GCAACUAUUUCUAUCAUCUACUGG	0.478058	0.99664	0.639025	0	0.0736407	0	28.259	40.9551	37.746	72.5557	88.2018	79.1231	954.867	351.445	316.94	486.8	593.728	254.254
24PHAS14_265(-)	CAUGGCAACAUUUGUACAAGACUA	0.119514	0.410381	0.426017	0	0	0	56.6593	38.4325	48.4288	35.4331	49.3291	38.2578	489.47	137.907	151.091	243.011	160.621	133.663
24PHAS14_289(-)	UGUAUACUUAGCGACCACAUCUUU	0.0398381	0.117252	0.0426017	0	0	0	3.57947	4.5011	9.58715	3.42745	9.97004	3.27112	53.7614	62.2751	22.6913	48.2633	20.2843	41.3232
24PHAS14_313(-)	GAUCGCUAGUUCAUGAUUGUUGAA	0.0398381	0.234503	0.170407	0	0	0	8.61899	5.93552	0	1.35167	17.5084	6.44742	169.819	33.7254	1.47586	75.4171	33.8822	78.1042
24PHAS14_337(-)	UUGGCGAGCCCCCUUGUUUGGAUA	0.0398381	0	0.0852033	0	0	0	0.0470983	1.68173	0.547837	0.0482739	0.208433	5.83112	12.4009	48.4733	25.1818	14.2867	1.65279	14.236
24PHAS14_361(-)	UCCUCGGAGUCCGACAUGGCGAUC	0.159353	0.175878	0.127805	0	0	0	8.1951	5.49036	11.8333	4.00674	5.24556	78.7438	11.7444	96.7797	201.086	24.8643	13.9736	109.013
24PHAS14_385(-)	UCGGCCUUCGACUAAAAGUGGUGC	0	0	0	0	0	0	0.0470983	0.0989254	0	9.31687	4.82869	9.81335	26.6984	0.0556525	6.27239	2.24374	0.0751269	29.4137
24PHAS14_409(-)	CCAUUCUUGCGGAUGGUUCCAGCC	0.0398381	0	0.0852033	0	0	0	7.20604	0.148388	0	0.0965479	3.96022	1.65926	13.2762	10.2957	17.5258	36.953	0	39.606
24PHAS14_457(-)	GUAGAAACCUCCACCACCUUGCAG	0	0	0	0	0	0	0.0470983	9.29898	0	3.76537	0.0694776	6.44742	10.7961	29.2176	36.1585	14.0119	6.83655	36.8918
24PHAS14_481(-)	UGACCGUGCUUACUAGUCUUCGAG	0.0398381	0.117252	0.127805	0	0	0	0.0470983	0	4.43748	8.20657	6.9825	10.6193	62.0773	0.22261	13.7439	12.7756	31.8538	29.5799
24PHAS14_505(-)	UUGGCAACAAAGUGACACUUGGCA	0	0	0	0	0	0	0	0.0494627	0	0.144822	3.89075	3.12889	0	0.0556525	0.461206	33.015	0.0751269	8.08738
24PHAS14_529(-)	UUGUGGGAUGAAGGAACAAUAUCC	0	0.0586259	0.0426017	0	0	0	0.0470983	7.91403	0.0547837	25.199	12.3323	13.9852	19.8414	26.101	10.331	23.7195	17.4294	10.0815
24PHAS14_553(-)	UACGGUUCAUGUGGAACAUCACAG	0.0398381	0	0	0	0	0	0	0	0	0	0.694776	1.80148	11.7444	19.0331	0.0922411	8.70021	16.5279	12.7404
24PHAS14_601(-)	GGCUCACGAAUAAUCCAUCCUCUG	0	0	0	0	0	0	3.76786	0	6.30013	0.0482739	0	1.80148	0	0	27.0266	13.5998	11.5695	14.6238
24PHAS15_153(+)	AUGUCAAUUUGUGAGUAAAGUCUU	0.199191	0.0586259	0.0426017	0	0	0	12.5752	9.05167	11.0663	29.3023	36.8231	18.8208	91.3288	65.1134	28.7792	127.252	133.951	108.404
24PHAS15_177(+)	CCUGAUCAAGUUGUAAAUAUUAUG	0.0796763	0.175878	0.170407	0	0	0	25.2918	17.5098	30.898	41.2259	33.245	28.2074	63.7551	17.0297	2.30603	41.8984	36.8873	52.6234
24PHAS15_201(+)	AAGCAUCAUUUUGAUCGUAGUCUG	0.0398381	0.117252	0.383415	0	0	0	4.70983	14.2453	9.0941	53.9703	66.1427	41.8608	80.8245	30.9984	45.0137	117.865	92.7817	73.5619
24PHAS15_225(+)	UACACAUAUUCCUAGAUAUAGGUU	0.0398381	0.0586259	0	0	0	0	12.1043	8.16134	18.3526	13.9512	7.32989	8.43853	19.6226	25.8228	3.04396	16.5762	13.2223	9.5276
24PHAS15_249(+)	GAAUUCAUGAGGACUAAGCUAGCA	0.796763	1.52427	1.15025	0.0563822	0	0	170.967	159.863	146.108	129.133	190.82	145.256	781.766	564.873	419.42	680.128	439.041	558.916
24PHAS15_273(+)	UCACGUCAAGACGGCCGAGUUUUG	0	0.0586259	0.213008	0	0	0	14.365	27.8475	7.50537	8.1583	6.39194	24.9837	0	0	39.5714	11.0355	3.68122	9.25064
24PHAS15_321(+)	AAAUUCAUGAGAAGUUAGCUAGCA	57.5661	0.117252	0.170407	0	0	0	7.58283	1.48388	6.7384	78.0107	82.0183	35.0815	71.7062	19.2558	17.0646	78.5309	23.0639	89.7367
24PHAS15_345(+)	UCACGUCAAAACGACCUAGUUUUG	0	0.117252	0	0	0	0	5.98148	1.53334	0.0547837	10.8616	10.8038	8.01186	11.6714	0.0556525	13.7439	12.1803	9.69137	8.30895
24PHAS15_393(+)	CACCACUGUCUUCUUUGUAUGAAA	0.318705	0.351755	0.340813	0	0	0	0.329688	4.45164	19.6126	12.696	59.6465	24.32	202.207	174.749	139.469	126.382	131.172	76.11
24PHAS15_175(-)	UAAUAUUUACAACUUGAUCAGGAA	0	0	0	0	0	0	2.44911	0.0494627	4.76619	5.26186	10.8385	4.88297	4.37678	19.534	0.184482	19.8273	12.4711	5.5947
24PHAS15_199(-)	GACUACGAUCAAAAUGAUGCUUCA	0.159353	0.0586259	0	0	0	0	17.4735	11.4259	12.9837	44.4603	62.8425	27.2119	83.1588	1.55827	34.9594	161.503	57.6974	90.1245
24PHAS15_223(-)	CCUAUAUCUAGGAAUAUGUGUACA	0.916277	0.762136	0.51122	0	0	0	40.2219	39.0755	42.6218	143.663	304.381	142.649	526.162	465.366	231.341	611.854	581.106	434.392
24PHAS15_247(-)	CUAGCUUAGUCCUCAUGAAUUCAA	0.597572	0.293129	0.51122	0	0	0	52.9856	17.856	29.4189	105.672	142.047	72.249	623.983	179.702	141.406	503.468	373.23	301.615
24PHAS15_271(-)	AAACUCGGCCGUCUUGACGUGAUG	1.43417	1.34839	1.87447	0	0	0	77.618	103.031	70.2875	876.8	594.867	649.814	511.062	604.664	726.03	574.947	460.302	654.967
24PHAS15_295(-)	CCUAUAUCUAUGAACGUGUGUACA	1.27482	1.05527	0.894635	0	0	0	38.4322	29.2819	17.6951	310.401	419.645	171.899	635.581	419.341	182.822	675.915	532.95	512.607
24PHAS15_319(-)	CUAGCUAACUUCUCAUGAAUUUCA	0.0398381	0	0.0426017	0	0	0	0.0941966	0.148388	0.109567	26.5989	32.1681	5.97334	37.2026	15.0818	0.737929	24.0859	30.6518	13.4051
24PHAS15_343(-)	AAACUAGGUCGUUUUGACGUGAUG	0.159353	0	0.170407	0	0	0	5.93439	2.72045	5.14967	74.3419	88.9661	77.7957	73.0922	0.22261	10.9767	53.8497	38.9157	48.6905
24PHAS15_367(-)	UGGUAAAUACUGUUUAGCUAAACA	0	0	0	0	0	0	0	3.56131	0	5.26186	5.7319	3.27112	12.182	0	0	16.393	6.1604	0
24PHAS15_391(-)	UCAUACAAAGAAGACAGUGGUGUU	0.0398381	0.117252	0	0	0	0	7.34733	0	4.87575	5.98597	15.6325	8.53334	53.9803	15.9723	3.41292	19.1405	28.0223	29.6907
24PHAS16_240(+)	AAAGACCGUGUGUUAUUAUUUUGG	0	0.0586259	0.170407	0	0	0	9.46676	0.0989254	15.6134	33.7435	32.1681	18.963	24.2911	23.0401	9.59307	46.8438	26.2944	33.3466
24PHAS16_264(+)	AUAGACUAGCAUGAUAACCCAUGA	0.836601	1.34839	0.809432	0	0	0	86.5667	38.2347	64.4257	209.943	287.533	297.909	466.492	397.748	366.289	876.798	365.492	642.171
24PHAS16_288(+)	GAAACCUGACCUCCCUAAUAUUGA	0.0796763	0.0586259	0.0852033	0	0	0	2.8259	18.7464	9.75151	17.62	8.30257	11.8045	22.1757	16.8071	22.0456	39.3799	40.869	48.0258
24PHAS16_312(+)	AUAUAUUUUGAGUGUAUUGAAGGC	0.0398381	0.117252	0.127805	0	0	0	5.74599	2.22582	0	30.7988	42.2076	26.406	20.425	34.9498	2.30603	31.0002	30.8771	18.5013
24PHAS16_336(+)	GUGACCAUCAACCAAUCAACAAGG	0.119514	0.234503	0.25561	0	0	0	7.11184	1.48388	3.78008	28.6264	54.922	17.1141	65.214	5.5096	20.5698	98.6787	15.7766	92.0078
24PHAS16_360(+)	AGGAGAGAGGCCAUCUUAAUGAAC	1.47401	0.99664	1.74667	0	0.0736407	0	228.474	145.767	171.911	216.316	144.861	325.547	646.086	581.401	804.619	894.336	436.637	613.533
24PHAS16_384(+)	AAGAAUGAUUAAAAGUUGUCUGAG	0.0796763	0	0	0	0	0	0.470983	6.67746	4.54705	3.71709	13.7218	14.1748	15.0999	26.4349	13.1905	57.1925	28.2477	33.7897
24PHAS16_432(+)	UGGUGGAUCAAAGAUUAUAAAUGA	0.478058	0	0.0426017	0	0	0	22.513	19.0431	29.1997	45.9568	43.3193	20.6697	105.407	38.6228	20.7542	94.6034	67.5391	59.5475
24PHAS16_456(+)	AGAUGGGGUGGGCACUAAAUAGUU	0	0.0586259	0	0	0	0	10.0319	5.19358	7.28624	0	0.0694776	10.1452	0.0729463	0	0.276723	0.228953	0.0751269	12.962
24PHAS16_480(+)	UUGGGUGAAUAUAUUGAGGUAGGA	0.597572	0.586259	0.894635	0	0	0	33.4398	30.0733	37.1434	105.044	99.2488	57.8371	330.228	270.527	450.321	473.795	429.575	368.53
24PHAS16_576(+)	CACAGAACUAAAUAUUGUAACAAC	0	0	0	0	0	0	4.19175	0	0.0547837	0.0482739	11.707	9.5289	10.7231	32.4454	0	19.9647	5.18375	17.0057
24PHAS16_768(+)	UAUGGAUUGGGGCAUCAAAGGCCU	0	0	0	0	0	0	0	0	0.547837	0.0482739	0.27791	0.521482	9.9207	8.9044	1.66034	12.3177	2.02843	5.31773
24PHAS16_262(-)	AUGGGUUAUCAUGCUAGUCUAUCC	0.0398381	0	0	0	0	0	0.0470983	4.45164	0	1.73786	10.1785	5.40445	0.0729463	2.72697	0.0922411	11.5392	3.9066	25.3146
24PHAS16_286(-)	AAUAUUAGGGAGGUCAGGUUUCUC	0.0398381	0	0	0	0	0	4.28595	0.54409	5.36881	8.64104	9.97004	18.8208	53.4697	49.0855	22.4146	50.3239	32.6051	21.7141
24PHAS16_310(-)	CUUCAAUACACUCAAAAUAUAUUC	0	0	0	0	0	0	0.0470983	0	0	8.73758	4.93291	3.65038	0	0.0556525	0	11.9056	0	8.53053
24PHAS16_358(-)	UCAUUAAGAUGGCCUCUCUCCUCC	0.0398381	0.117252	0.0426017	0	0	0	5.93439	10.9313	7.72451	14.2408	24.4214	32.5689	301.268	85.037	87.998	165.762	126.288	174.266
24PHAS16_406(-)	AUAAUCUUCGAUGACUUGUGAACU	0.63741	0.293129	0.809432	0	0	0	19.8284	12.9098	13.3672	186.482	287.95	198.922	313.013	241.81	231.433	490.005	229.588	407.97
24PHAS16_430(-)	AUUUAUAAUCUUUGAUCCACCAUU	0	0	0	0	0	0	8.85448	4.94627	0.0547837	2.07578	8.37205	5.12001	0.291785	30.4976	16.05	45.5159	17.9553	20.6062
24PHAS16_478(-)	CUACCUCAAUAUAUUCACCCAAAA	0.119514	0	0	0	0	0	0.753573	0	4.7114	9.31687	14.2776	6.63705	9.11829	0.500872	12.637	42.0358	20.5096	34.953
24PHAS16_550(-)	GCUCAUUAAUAAAAAACUGUUAUC	0	0.0586259	0.0852033	0	0	0	4.99242	3.90755	0	5.16531	4.06444	3.60297	6.34633	0	9.22411	21.7505	10.7431	16.4517
24PHAS16_598(-)	GAAGUGGUGGCCAUUCAUAUCGGU	0.0398381	0.0586259	0.0426017	0	0	0	7.72412	5.4409	3.28702	4.73085	1.38955	5.59408	28.1573	2.61567	21.6767	33.3813	33.3563	22.3234
24PHAS16_622(-)	GCAUGACUGAUAAGCAUUAAGAUA	0	0	0	0	0	0	0	0	0	2.07578	21.5728	6.9689	34.3577	0	0.461206	17.7668	11.3442	7.1457
24PHAS16_646(-)	AUACAACUGCGGCUGCAUGUGAUA	0	0.0586259	0.0426017	0	0	0	6.35827	1.53334	0	4.4412	4.23813	6.63705	13.2033	0.612177	0.0922411	5.22013	19.533	7.1457
24PHAS16_670(-)	CACUUAAGACGAGAAGCUAAUGAU	0.0398381	0.0586259	0.0426017	0	0	0	8.47769	7.36994	8.98453	10.4272	4.62026	7.72742	31.3669	33.2245	28.8715	22.7579	6.53604	15.3993
24PHAS17_81(+)	GAAAAACAAUUGAUCCUAUAGUCG	0	0	0	0	0	0	0.0470983	2.17636	0.109567	0	2.04959	0.0948149	0.80241	30.9984	0	1.92321	0.225381	0.664716
24PHAS17_177(+)	CCUGGGUCAAAUGAUGGGUCGUCG	0	0	0	0	0	0	6.31117	0.0494627	0.766972	2.84816	0.208433	19.7689	12.3279	57.3221	45.6593	26.0549	0	22.268
24PHAS17_201(+)	AUUUUUUAUCUAUCCUGCAACGAA	0.0796763	0.234503	0.213008	0	0	0	17.9915	4.55057	12.162	69.3214	42.7635	65.1379	13.1303	67.3952	26.2887	98.404	19.1574	36.0609
24PHAS17_225(+)	UGUGAAGGUAGCGAGCUAUUGCAG	0.199191	0.117252	0.340813	0	0	0	13.4701	6.72693	19.01	6.42043	12.4018	13.3689	201.259	171.521	147.678	214.529	150.329	180.526
24PHAS17_249(+)	AGAGGUCAGAAACAAUAAGAGAAC	1.47401	1.05527	1.19285	0	0.0736407	0	127.542	96.9469	93.0228	311.995	309.314	218.928	734.788	439.265	367.12	1072.83	694.924	517.98
24PHAS17_273(+)	AGACUAAAGCGUUAUUAUAAAUCC	0	0	0	0	0	0	5.27501	0	0	2.84816	2.43172	4.40889	0.291785	0	1.38362	6.86859	3.68122	10.2477
24PHAS17_297(+)	AUGGUGGCCCCUAUAAAGUACUCA	0.358543	0.351755	0.25561	0	0	0	33.1572	42.8841	26.2414	58.9425	52.7682	125.061	187.107	135.347	205.421	218.192	56.871	245.945
24PHAS17_321(+)	UACCCACAAACACACUCAGCGAUG	0.318705	0.0586259	0.127805	0	0.147281	0	4.28595	0.791403	1.20524	12.4547	4.16866	31.2889	41.2876	34.4489	34.9594	72.5323	31.7787	59.7137
24PHAS17_393(+)	GCUGGCGAACUAUUGCACUGAGAC	0.517896	0.410381	0.639025	0	0	0	5.88729	16.6195	46.2923	12.4547	12.5754	63.9527	207.532	312.544	429.659	416.145	201.415	420.378
24PHAS17_417(+)	GUGAAGCUGGCAAACUAUUGCACC	0.119514	0	0.0426017	0	0	0	0.0941966	13.5033	5.97143	12.0202	11.9849	8.29631	23.124	68.3412	26.012	48.9044	55.669	51.017
24PHAS17_441(+)	AAGGAAGGAACAACAAACGAACAA	0.278867	0.293129	0.170407	0	0	0	19.4987	8.30973	12.9837	59.5218	93.0305	41.8608	205.198	121.601	165.112	235.181	153.785	137.984
24PHAS17_489(+)	GGAAGGAACAAUAAGAGAACAACU	1.43417	1.87603	1.53366	0	0.0736407	0	86.7551	75.9747	107.76	357.855	373.928	173.227	1316.24	1239.44	997.219	1615.58	1406.07	991.092
24PHAS17_103(-)	GUGGCAAAAAUAUUUGAAUCAACG	0.0796763	0.0586259	0.127805	0	0	0	2.59041	4.69896	0	28.6264	23.4834	19.0578	58.2841	0.22261	11.1612	57.3756	22.4629	11.6325
24PHAS17_127(-)	AAUGUGCUGUAGGUGAUACUGUGA	0.278867	0.117252	0.298212	0	0.0736407	0	27.1286	14.4926	14.5725	105.237	189.083	240.735	108.252	144.14	119.268	295.624	110.061	323.717
24PHAS17_175(-)	ACGACCCAUCAUUUGACCCAGGAG	0.876439	0.938014	0.937237	0	0	0	98.6238	92.3963	116.47	137.146	131.243	617.909	364.878	767.949	898.152	499.53	248.52	637.629
24PHAS17_199(-)	CGUUGCAGGAUAGAUAAAAAAUCG	0	0.0586259	0.127805	0	0	0	2.96719	5.88606	7.39581	31.185	28.5553	17.0667	9.9207	4.78611	18.9094	16.7136	29.8254	19.7753
24PHAS17_223(-)	GCAAUAGCUCGCUACCUUCACAUU	0.0796763	0.0586259	0	0	0	0	11.8217	4.55057	0	0.0482739	4.30761	2.74963	3.06375	5.34264	9.59307	65.5263	36.737	37.9442
[truncated: 1,282 more rows]
