# Supplementary material for: 21-nt phasiRNAs direct target mRNA cleavage in rice male germ cells
Source: Nat Commun. 2020 Oct 15;11:5191. doi: 10.1038/s41467-020-19034-y (PMC7562718; doi:10.1038/s41467-020-19034-y)
Supplement: Supplementary file 7 — Supplementary Data 4 [file 41467_2020_19034_MOESM7_ESM.xlsx]

## Sheet: 21-nt phasiRNAs
Supplementary Data 4. Abundances of phasiRNAs in early prophase I meiocytes of osrdr6-2 and mel1-4 and their respective wild-type plants
PHAS_ID	Abundance (RPM)						Fold change (3037/osrdr6-2)	q value	Abundance (RPM)						Fold change (HHZ/mel1-4)	q value
	3037			osrdr6-2					HHZ			mel1-4
	Rep.#1	Rep.#2	Rep.#3	Rep.#1	Rep.#2	Rep.#3			Rep.#1	Rep.#2	Rep.#3	Rep.#1	Rep.#2	Rep.#3
21PHAS1_102(+)	66.4616	70.2945	79.9577	1.55037	11.0587	6.66393	11.2285	4.0189e-169	65.9938	59.8867	68.4703	6.2899	1.0727	11.739	10.1602	1.40963e-07
21PHAS1_207(+)	207.828	213.67	209.604	13.8123	15.0801	13.3279	14.9379	1.84309e-46	233.947	207.921	218.009	30.8274	23.9895	37.6626	7.1334	6.95636e-21
21PHAS1_228(+)	30.8787	29.7644	32.5456	0	0.167557	26.7839	3.45492	1.10791e-61	20.1883	22.5416	24.8319	44.2366	29.743	16.1411	0.749764	3.89656e-06
21PHAS1_249(+)	1516.92	1621.21	1497.1	80.0552	63.504	112.902	18.0718	5.43144e-64	1131.22	1117.32	1162.53	154.897	137.403	209.905	6.79187	0.297563
21PHAS1_312(+)	15.56	9.37261	8.43775	0.422827	0.167557	10.124	3.10862	2.35877e-32	14.4202	12.4484	16.2503	0	0	6.149	6.98315	1.46787e-36
21PHAS1_333(+)	8.92587	5.95287	4.82157	0.986596	0.586448	1.02522	7.50698	2.95064e-12	6.44669	6.89706	6.57315	59.3047	61.3389	77.9805	0.10041	0.918348
21PHAS1_354(+)	2.65364	2.53314	2.54472	0.281885	0.167557	0	16.1886	4.26764e-49	3.393	1.68221	1.82587	0	0	0.209625	28.9247	0.280195
21PHAS1_375(+)	79.6091	78.4006	78.7523	10.8526	7.45627	10.6367	8.17215	4.58168e-92	57.8506	50.1299	50.0289	114.324	107.66	112.639	0.472249	4.15209e-18
21PHAS1_396(+)	15.8012	14.8189	15.5362	0.281885	0.50267	0.256305	43.1301	5.50025e-120	30.8763	22.7098	33.9613	2.69567	7.89897	16.3508	3.24657	0.000986421
21PHAS1_417(+)	9.77021	20.2651	10.4467	0.422827	0.167557	0.640763	32.1232	1	27.144	29.4387	14.607	15.1372	19.7962	12.9269	1.48714	1
21PHAS1_501(+)	3.98046	3.92636	4.9555	0	0	0	429.744	1	1.3572	2.52332	2.37364	3.80159	1.36525	0	1.20923	1
21PHAS1_121(-)	129.666	131.85	136.209	3.52356	0.251335	1.53783	74.4481	7.08858e-92	111.969	98.0728	100.423	1.0368	6.33868	3.84313	27.603	4.15093e-29
21PHAS1_142(-)	15.9218	31.4109	20.6256	6.48335	14.3261	3.07566	2.8429	2.32562e-200	34.6086	52.6532	42.5429	346.705	380.516	315.346	0.12453	0.417786
21PHAS1_184(-)	30.6375	29.3844	31.3402	16.6312	1.25667	13.456	2.913	4.53537e-91	41.0553	46.0926	39.0737	47.5544	61.1438	21.3818	0.970345	2.99639e-34
21PHAS1_205(-)	6.39286	6.20619	4.82157	0	0.335113	0.256305	28.0819	1.98711e-106	11.7058	10.2615	7.85126	17.2108	12.3848	17.2591	0.636637	0.0910343
21PHAS1_226(-)	8.92587	10.2592	5.08944	11.2754	0.251335	0	2.10306	4.39184e-15	4.24125	3.70086	8.58161	59.8577	41.5427	38.2216	0.118535	0.00875875
21PHAS1_247(-)	71.6482	68.648	42.0548	6.48335	6.78604	1.66598	12.1869	9.6843e-113	71.9315	74.6901	56.4195	8.77821	7.89897	5.10088	9.31175	0.00984591
21PHAS1_289(-)	16.5249	14.5655	20.7595	0.281885	0.335113	0.256305	57.4337	1.29094e-30	16.2864	15.981	16.9806	4.2163	3.60817	2.795	4.62727	0.905888
21PHAS1_310(-)	0	0	0	0	0	0	1	3.26885e-152	0	0	0	0	0	0	1	7.8928e-23
21PHAS1_373(-)	0	0	0	0	0	0	1	0.972717	0	0	0	0	0	0	1	2.31964e-10
21PHAS1_478(-)	0	0	0	0	0	0	1	1	0	0	0	0	0	0	1	1
21PHAS2_81(+)	0	0.253314	0	0	0.167557	0	1.43409	1	0	0	0	0	0	0	1	1
21PHAS2_123(+)	0	0	0	0	0	0	1	1	0	0	0	0	0	0	1	1
21PHAS2_144(+)	0	0.253314	0	0	0.335113	0	0.775961	1	0	0.504663	0.730349	0	0.195036	0	5.62137	1
21PHAS2_165(+)	0	0	0	0	0	0	1	1	0	0	0	0	0	0	1	1
21PHAS2_291(+)	0	0	0.267865	0	0	0	9.92884	1	0	0	0	0	0	0	1	0.0138298
21PHAS2_333(+)	0	0	0	0	0.167557	15.3783	0.00192606	1	0	0	0	0	0	0	1	1
21PHAS2_480(+)	0	0	0	0	0	0	1	1	0	0	0	0	0	0	1	1
21PHAS2_543(+)	3.0155	2.65979	2.00899	2.95979	4.10514	102.778	0.0702107	1	3.7323	1.51399	3.83433	2.14271	2.1454	1.46738	1.57474	1
21PHAS2_585(+)	1.8093	1.51988	1.07146	1.69131	1.42423	24.8616	0.158197	1	2.0358	1.17755	0.912937	1.10592	0.780145	0.349375	1.83465	1
21PHAS2_121(-)	0	0	0.267865	0	0.251335	9.35513	0.0309102	1	0	0	0	0.138239	4.97342	0.2795	0.00553387	1
21PHAS2_142(-)	0	0	0	0.281885	0	0	0.0961894	1	0	0	0	0	0	0	1	1
21PHAS2_184(-)	0.36186	1.39323	0.401798	0.704712	0.335113	19.351	0.107091	1	1.18755	0	0.365175	0.138239	0.585109	0.628875	1.14506	1
21PHAS2_226(-)	0	0	0	0	0	0	1	0.153445	0	0	0	0	0	0	1	0.643444
21PHAS2_247(-)	0	0	0	0	0	8.45807	0.00353437	0.231351	0	0	0	0	0	0	1	0.580358
21PHAS2_352(-)	0	0	0	0.281885	0.167557	0	0.0625728	0.41386	0	0	0	0	0	0.13975	0.17673	1
21PHAS2_373(-)	0	0.506627	0	0	0	0	17.8876	1	0.3393	0.672884	0	0.138239	0.195036	0.209625	1.81913	1
21PHAS2_415(-)	0	0	0	0	0	0	1	1	0	0	0	0	0	0	1	1
21PHAS2_478(-)	0	0.253314	0	0	0	0	9.44379	1	0	0	0	0	0	0.2795	0.0969305	1
21PHAS3_107(+)	91.6711	107.278	104.869	33.9671	17.5097	8.84252	5.03483	6.73997e-42	140.131	124.484	119.412	28.4082	29.1579	22.2203	4.81175	0.62415
21PHAS3_149(+)	6.39286	7.47275	6.69663	0.281885	0.586448	0.256305	17.8344	2.21755e-197	15.6078	10.4297	16.2503	13.1328	12.5798	26.6224	0.808131	3.25033e-52
21PHAS3_212(+)	286.231	263.826	242.15	3.38262	2.93224	5.1261	69.0646	5.37079e-88	382.73	356.629	394.754	23.639	35.204	32.0726	12.4706	2.53569e-07
21PHAS3_296(+)	321.573	338.554	360.948	14.9399	11.2263	51.1328	13.2047	6.32737e-26	477.225	594.829	451.356	82.529	142.084	87.1341	4.88631	0.126026
21PHAS3_338(+)	22.6765	19.2518	25.849	0	0.335113	2.17859	26.6569	1.19642e-198	17.3043	23.0463	18.4413	12.4416	16.383	8.24525	1.5855	5.19713e-05
21PHAS3_401(+)	11.5795	7.21944	10.7146	0	0.418892	18.8384	1.53176	1.0231e-81	12.8934	11.7755	14.2418	52.4619	52.9523	38.7108	0.270131	0.427798
21PHAS3_464(+)	2.53302	3.41973	6.83056	0	0.251335	0.256305	23.8325	2.28585e-64	6.95564	8.24283	6.39056	0	1.95036	0.209625	9.87176	0.0519596
21PHAS3_485(+)	14.4744	17.2253	10.9825	8.03371	0.167557	7.43285	2.72675	4.13679e-102	11.8755	10.2615	12.9637	1.45151	1.46277	9.36325	2.8544	0.000101207
21PHAS3_506(+)	67.7884	62.8218	74.8683	20.7185	10.4723	3.33197	5.94767	7.2849e-41	118.585	107.998	130.733	117.711	202.935	155.053	0.751154	0.0874514
21PHAS3_105(-)	51.2635	43.9499	32.8135	0.422827	0.50267	0.768915	74.2612	4.132e-19	68.1992	87.4749	66.827	4.2163	25.9398	3.28413	6.64863	5.01495e-19
21PHAS3_168(-)	51.6253	64.975	58.7964	8.45654	0.837783	16.0191	6.92199	7.83078e-108	65.1455	66.1109	70.6613	75.9626	58.1208	40.3878	1.15729	4.96711e-18
21PHAS3_210(-)	88.6556	86.1267	87.5919	9.44313	9.38317	2.05044	12.5512	3.7536e-171	97.5486	96.0542	92.3892	28.8921	13.0674	24.8056	4.28208	0.249977
21PHAS3_231(-)	12.1826	16.0854	16.6076	0.422827	0.586448	0.640763	26.729	7.30169e-20	32.7424	35.6629	29.9443	19.2153	60.7538	48.2138	0.767315	0.0371075
21PHAS3_273(-)	6.99596	8.35935	6.96449	0.281885	0.251335	0	39.6822	1.38806e-16	11.7058	9.25216	13.3289	2.00447	0	9.99213	2.85341	0.145396
21PHAS3_357(-)	59.2244	63.7084	60.1357	9.30219	2.09446	8.58622	9.14904	8.58583e-67	119.264	147.362	108.457	170.864	188.307	155.682	0.728539	0.574208
21PHAS3_378(-)	14.9569	16.0854	12.0539	0.422827	0.167557	3.58827	10.247	1.55453e-74	27.9922	18.3361	14.7896	4.00894	2.43795	4.33225	5.65705	1.69247e-10
21PHAS3_441(-)	20.9879	15.9588	6.83056	0.422827	0.335113	0.256305	41.9511	3.54137e-46	21.8848	25.7378	22.8234	1.72799	5.85109	12.298	3.54025	0.28912
21PHAS3_504(-)	42.0963	32.8041	42.1887	11.1344	9.21562	0.768915	5.53782	4.46294e-148	49.877	58.5409	57.3324	45.1352	39.2998	20.7529	1.57559	0.011345
21PHAS4_179(+)	1.08558	1.7732	1.20539	0	0.418892	0	9.12062	8.54544e-09	4.0716	2.18687	1.4607	0	2.82802	3.21425	1.27616	0.86643
21PHAS4_326(+)	0	7.85272	0.401798	0	0	0	276.151	1	1.0179	2.52332	3.46916	0	3.2181	0	2.16754	0.632293
21PHAS4_347(+)	3.37736	9.37261	5.89303	0	3.26735	0	5.66302	7.73936e-26	2.0358	1.85043	3.10399	13.8931	10.1419	8.45488	0.215875	0.0122248
21PHAS4_599(+)	58.38	60.9219	60.6714	5.21487	0.670227	4.8698	16.6903	1.04619e-16	40.207	37.0086	39.2563	6.98109	16.383	11.1101	3.37645	0.0693489
21PHAS4_620(+)	7.35781	24.4448	18.4827	0.563769	1.34045	0.256305	22.9695	9.39871e-170	10.5183	8.41105	12.5985	16.7961	27.4026	24.6659	0.45806	0.0229392
21PHAS4_641(+)	2.89488	6.20619	7.50022	0.281885	0.418892	0.256305	16.849	1.07754e-18	5.08949	6.22418	3.46916	5.87518	14.4327	20.124	0.366094	2.93312e-07
21PHAS4_662(+)	24.0034	24.0648	34.2867	0.422827	0.50267	0.897068	44.4707	4.72902e-189	27.9922	27.0836	24.6493	16.8652	10.3369	9.43313	2.17522	5.81655e-20
21PHAS4_704(+)	12.062	17.9853	21.6971	6.20146	7.62383	6.15132	2.58786	3.31304e-85	6.44669	10.0933	5.29503	40.8498	37.9345	32.7015	0.196071	4.60424e-08
21PHAS4_725(+)	11.3383	11.0191	8.70561	0.563769	0.167557	0.256305	30.5543	4.95509e-182	10.8576	8.91571	6.57315	7.53405	4.09576	3.913	1.69375	0.000157077
21PHAS4_809(+)	58.6213	73.9676	65.3591	0.704712	0.586448	1.66598	66.2767	4.46985e-66	36.814	21.7005	35.6045	0.414718	0.48759	0.349375	73.4573	0.208701
21PHAS4_576(-)	134.491	113.611	132.459	10.9935	11.2263	3.20381	14.9524	3.65952e-106	96.3611	77.7181	82.7121	20.5977	15.8954	34.2388	3.62937	0.000118776
21PHAS4_597(-)	21.9528	18.1119	27.0544	0.281885	8.04272	0	8.03738	2.37263e-42	21.5455	18.3361	22.6408	38.0159	39.2023	27.391	0.597792	0.0298016
21PHAS4_660(-)	34.0148	40.1502	28.7955	0.704712	0.586448	2.56305	26.5152	9.01844e-72	53.4397	45.5879	53.3155	20.183	24.5746	15.093	2.54462	0.422889
21PHAS4_723(-)	2.05054	1.89985	4.68764	0.281885	0.167557	0.256305	11.7813	1.52603e-160	5.25914	3.1962	3.10399	7.18845	6.04612	4.26238	0.661229	0.0615501
21PHAS4_744(-)	58.1388	55.8557	54.3766	9.02031	6.1996	21.1452	4.62703	4.19778e-11	43.9393	44.7468	48.0205	88.1277	34.6189	67.2198	0.71968	0.597118
21PHAS5_283(+)	74.0606	53.0692	52.7694	16.2084	8.04272	16.4035	4.42254	1.0131e-38	29.0101	30.1116	29.3966	106.099	133.892	98.5936	0.261501	3.76557e-14
21PHAS5_304(+)	64.5317	49.2695	63.484	7.61088	8.46161	0.897068	10.4306	1.47732e-112	39.3588	36.8404	39.6215	4.76926	6.04612	11.8089	5.11386	0.00792712
21PHAS5_325(+)	16.7662	24.1915	19.0184	0.563769	7.70761	11.1493	3.08504	1.89635e-94	4.91984	6.56062	8.21643	20.183	15.5054	21.3818	0.345479	1.47885e-35
21PHAS5_388(+)	553.766	554.124	494.613	29.4569	26.8928	19.6073	21.0895	8.03703e-19	431.08	607.951	480.753	46.4485	31.3033	58.3456	11.1646	0.234759
21PHAS5_409(+)	6.15162	8.23269	6.42876	0.704712	0.670227	0.897068	9.05431	8.53815e-50	2.20545	7.06528	4.19951	4.35454	0.682627	0.559	2.39954	5.58671e-06
21PHAS5_430(+)	125.203	108.292	133.531	25.7924	55.7964	13.1997	3.87114	2.86079e-149	104.165	141.474	107.544	246.274	264.274	229.609	0.477194	0.179438
21PHAS5_472(+)	143.176	143.756	126.164	52.8534	58.0584	47.6727	2.60459	1	90.7627	83.7741	106.083	81.0775	79.4772	60.4419	1.26976	1
21PHAS5_535(+)	89.9825	55.6024	68.8413	15.0808	7.45627	14.8657	5.7291	1	44.109	60.2231	58.2454	139.691	107.465	114.875	0.449117	1
21PHAS5_577(+)	22.5559	16.4654	21.5631	0.281885	0.418892	17.1724	3.38567	1	19.5097	20.8594	19.7194	7.32669	6.14364	0.2795	4.36279	1
21PHAS5_619(+)	122.429	121.591	132.191	3.52356	32.3384	16.788	7.14202	1	165.409	157.623	138.949	124.07	127.456	116.272	1.25605	1
21PHAS5_640(+)	0	0	0	0	0	10.6367	0.0028125	1	0	0	0	0	0	0	1	1
21PHAS5_302(-)	1.32682	1.13991	1.07146	2.25508	1.84312	49.3387	0.0667364	1.92392e-80	1.86615	1.00933	2.00846	1.17504	0.877663	1.118	1.53527	1.21499e-06
21PHAS5_365(-)	0	0	0	0	0	9.48329	0.00315348	9.18443e-32	0	0	0	0	0	0	1	0.399604
21PHAS5_386(-)	0.48248	0	0	0	0	38.3176	0.0133641	1.00524e-38	0.3393	0	0	0.276479	0	0	1.20498	1.43125e-06
21PHAS5_428(-)	0	0.253314	0	0	0.167557	15.122	0.0184936	6.65876e-165	0	0	0.365175	0	0	0	13.1725	0.0234015
21PHAS5_491(-)	0	0.253314	0.669663	0	4.77536	0	0.198315	0.225531	1.0179	0.336442	0	0	0	0.2795	4.47283	0.675736
21PHAS5_533(-)	0	0	0.53573	0	5.0267	0.256305	0.10648	1	0	0.504663	0.547762	0	0	0	36.0808	1
21PHAS5_617(-)	0	0	0	0	0	0	1	1	0	0	0	0	0	0	1	1
21PHAS5_638(-)	0	0	0	0	0	0	1	1	0	0	0	0	0	0	1	1
21PHAS5_659(-)	0	0	0	0	0	0	1	1	0.3393	0	0	0	0	0	12.31	1
21PHAS6_102(+)	1920.75	1799.16	1960.24	107.68	129.438	95.9862	17.0507	1.39541e-87	1854.95	1760.94	1713.03	318.089	298.6	292.846	5.85879	2.70185e-40
21PHAS6_123(+)	20.2641	19.7585	34.8225	0	0	0.384458	180.658	1.49036e-153	28.6708	48.1112	28.6662	18.3859	16.188	17.6784	2.01748	0.0193772
21PHAS6_165(+)	17.128	26.5979	26.1168	15.0808	11.8127	10.3804	1.87307	0.00302448	27.144	20.0183	29.5792	32.348	26.6224	11.1101	1.095	0.850843
21PHAS6_186(+)	106.266	116.144	101.789	0.986596	9.29939	2.30675	25.6861	1.14251e-162	65.8241	67.7931	72.4872	64.9726	32.6686	66.9403	1.25225	2.01089e-08
21PHAS6_249(+)	91.7918	91.0663	100.048	1.69131	20.777	0.384458	12.3646	1.2484e-181	70.9136	64.2604	55.324	5.80606	15.3103	3.28413	7.79877	0.00270292
21PHAS6_312(+)	49.0923	47.7496	55.9838	1.69131	9.80206	2.56305	10.8513	8.66993e-181	55.4755	50.2981	52.4026	55.2267	52.3672	35.9158	1.10218	2.00773e-23
21PHAS6_333(+)	25.3302	31.5376	30.6705	0.281885	0.167557	0.640763	78.1717	4.90736e-187	42.4125	36.1675	43.2732	9.12381	24.6721	9.503	2.81298	0.00035324
21PHAS6_354(+)	1.44744	0.506627	1.33933	1.12754	1.67557	2.56305	0.615881	9.14159e-198	124.693	106.82	118.864	50.803	80.6475	89.3701	1.58663	0.443422
21PHAS6_396(+)	90.4649	81.0604	81.6988	0.704712	1.50801	2.05044	58.9901	4.87242e-127	132.327	140.633	128.359	10.368	13.7501	4.26238	14.1268	0.500393
21PHAS6_459(+)	25.692	30.651	23.4382	0	0.335113	0.51261	90.9298	5.6451e-67	36.1354	30.1116	31.405	14.2387	4.19328	5.52013	4.07313	0.576277
21PHAS6_480(+)	36.6685	23.0515	40.5816	11.1344	8.8805	1.28153	4.70456	1.43819e-81	57.5113	54.3354	64.2708	64.6961	72.651	59.4636	0.894873	0.590265
21PHAS6_522(+)	63.6873	51.5493	47.0103	0.422827	1.08912	9.86774	14.2227	1.08712e-192	62.9401	69.6435	71.5743	49.8353	67.19	55.5506	1.18297	1
21PHAS6_543(+)	16.7662	18.3652	15.6701	0	0.335113	4.8698	9.71011	7.74211e-152	21.5455	28.5976	10.7727	2.21183	13.8476	23.8973	1.52415	1
21PHAS6_184(-)	211.929	201.258	232.105	21.987	22.7877	51.7736	6.68185	6.11147e-183	1.18755	2.85976	0.365175	1.17504	0.585109	0.559	1.89111	0.39711
21PHAS6_226(-)	135.094	146.162	153.487	11.6982	30.0764	7.04839	8.89961	3.49195e-166	1.0179	0.672884	0.365175	0.552958	0.195036	0.349375	1.85029	0.723638
21PHAS6_268(-)	16.1631	23.3049	16.7416	0	0	0	1874.65	0.0965031	0	0	0	0	0	0	1	0.0222537
21PHAS6_352(-)	66.341	67.5081	53.0373	0.563769	0.251335	13.8405	12.7279	2.0365e-35	0.678599	0	0	0.483838	0.390072	0.13975	0.678956	0.568322
21PHAS6_520(-)	21.4703	26.9779	16.0719	0.422827	4.44025	0	13.1921	1.30956e-122	0.508949	0	0	0	0.292554	0	1.67088	1
21PHAS7_495(+)	70.3214	65.6082	62.1447	25.0877	32.6735	21.7859	2.48946	3.13764e-202	67.8599	53.3261	65.0011	129.116	130.382	152.048	0.45245	6.38146e-08
21PHAS7_516(+)	32.3261	26.7246	41.2512	0	0.251335	4.35719	21.6302	4.81623e-24	26.8047	28.2611	32.1354	5.2531	2.53547	3.77325	7.52524	0.0160907
21PHAS7_537(+)	37.754	37.6171	42.4566	39.041	29.5737	14.9938	1.40913	2.73292e-08	14.2506	20.3547	20.815	85.0173	76.0641	72.8796	0.236976	0.000133385
21PHAS7_558(+)	17.3693	15.5788	12.4557	8.03371	7.54005	8.71437	1.86831	2.62469e-179	14.9292	15.4763	12.2334	24.3993	27.4026	37.453	0.477896	0.00013218
21PHAS7_600(+)	141.246	148.948	116.521	82.1694	28.3171	24.8616	3.00452	2.55071e-39	91.7806	87.1385	99.1449	159.252	153.786	189.641	0.553191	0.063671
21PHAS7_663(+)	13.2682	7.85272	8.16988	0	0.251335	4.8698	5.69211	0.0942	8.31284	5.38307	2.73881	14.3078	23.0143	8.59463	0.358344	5.63703e-07
21PHAS7_472(-)	45.8356	55.6024	34.9564	0.986596	10.3047	1.28153	10.8249	9.52331e-21	28.5012	25.7378	30.6747	53.706	80.1599	58.2758	0.44202	1.19252e-06
21PHAS7_514(-)	41.3726	29.511	31.6081	11.2754	11.1425	21.5296	2.33123	0.163729	25.7868	37.0086	35.7871	61.6548	53.1474	39.1999	0.640208	5.44739e-12
21PHAS7_556(-)	66.9441	78.9072	52.6355	21.7051	36.5273	9.73959	2.91928	4.97048e-101	67.0117	64.7651	64.2708	58.4753	89.4241	87.6233	0.832415	0.0530767
21PHAS7_619(-)	44.8706	57.2489	56.3856	17.3359	10.0534	2.94751	5.22067	6.73944e-24	56.3237	59.7185	58.7931	8.91645	10.0444	2.44563	8.15739	0.361816
21PHAS7_661(-)	15.3187	16.0854	13.5272	15.6446	43.7323	16.5317	0.592075	2.55201e-21	9.50039	12.1119	8.58161	61.8622	42.8104	30.8149	0.223026	1.60158e-09
21PHAS7_682(-)	2170.8	2103.14	2002.29	741.497	709.937	589.63	3.07495	7.76635e-20	1160.4	1158.37	1214.39	435.454	440.099	544.536	2.48795	4.36892e-11
21PHAS8_312(+)	44.0263	52.9426	28.9294	9.30219	0.921562	14.3531	5.11761	2.15718e-54	30.8763	36.6722	35.2394	43.1998	40.3725	47.4451	0.784585	0.297361
21PHAS8_459(+)	92.6361	100.312	74.7344	15.3627	0.418892	4.10088	13.4445	4.77836e-81	56.663	48.6159	54.5936	7.81053	1.85284	12.7173	7.13512	0.0166929
21PHAS8_501(+)	22.1941	12.539	15.2683	2.95979	0	27.4246	1.64499	6.9399e-62	11.0272	14.8034	13.1463	32.2098	26.5249	30.745	0.435785	0.274188
21PHAS8_522(+)	102.044	94.6127	117.057	1.55037	1.75934	17.8132	14.8322	8.91028e-42	72.7798	79.5685	72.122	15.4828	28.1827	22.1504	3.40948	5.92368e-10
21PHAS8_543(+)	96.0135	99.9323	101.521	9.02031	9.04806	14.3531	9.16744	8.63395e-113	39.6981	37.8497	38.7085	19.8374	24.6721	16.9098	1.8924	2.92046e-36
21PHAS8_564(+)	8.08153	7.3461	11.7861	0	8.8805	0.768915	2.8146	2.90298e-43	8.99144	10.0933	7.30349	5.32222	3.80321	4.05275	2.00014	7.15961e-05
21PHAS8_585(+)	5.91038	4.43299	6.96449	0	0	0	577.929	6.25902e-89	1.0179	3.36442	4.19951	19.0079	20.9664	23.4081	0.135807	0.505967
21PHAS8_606(+)	213.859	205.691	219.515	38.9001	3.51869	17.9414	10.5828	9.0936e-73	133.684	106.316	120.873	24.4684	28.5728	45.9778	3.64368	1.78944e-28
21PHAS8_627(+)	245.462	274.592	241.748	11.2754	17.6772	15.2501	17.2232	5.7074e-172	192.044	168.557	166.702	21.358	19.6011	23.1985	8.2155	0.0415046
21PHAS8_415(-)	139.075	131.47	117.593	25.3696	19.8555	22.2985	5.74606	4.64365e-50	111.799	100.596	126.35	38.085	68.9453	37.3831	2.34539	1.2367e-06
21PHAS8_436(-)	22.5559	19.5052	16.7416	3.80544	0	0.640763	13.1434	8.04936e-102	21.7152	19.6819	15.1548	2.90303	10.8245	24.596	1.47527	0.00544902
21PHAS8_457(-)	40.8902	45.0898	51.564	0	0.335113	14.3531	9.34721	1.07032e-170	24.9385	21.7005	17.3458	6.22078	8.28904	7.40675	2.91685	3.30101e-08
21PHAS8_520(-)	361.86	325.888	363.627	31.0073	2.51335	8.71437	24.8765	3.17892e-45	203.41	181.51	197.377	34.4908	35.4966	29.5571	5.84816	3.01803e-05
21PHAS8_604(-)	79.006	76.5007	77.0112	1.12754	0.670227	1.92229	62.0119	4.69663e-210	51.9128	48.6159	55.6891	21.2889	36.9594	35.776	1.66125	0.00397096
21PHAS8_646(-)	10.4939	3.29308	8.03595	0.704712	0.167557	0.384458	16.9834	1.12424e-62	2.3751	3.53264	6.75573	10.368	16.9681	4.89125	0.393506	0.150114
21PHAS8_688(-)	37.5128	43.9499	42.9923	0.563769	8.79672	2.94751	10.0896	2.68473e-192	39.6981	34.1489	36.7001	4.70014	1.85284	5.17075	9.40782	6.75482e-10
21PHAS8_709(-)	19.1786	18.1119	11.7861	10.7116	0.837783	0.256305	4.14902	4.93642e-14	11.5362	11.1026	10.4075	14.0313	6.53371	16.211	0.898664	0.832221
21PHAS9_217(+)	0	0	0.401798	0	0	0	14.3933	1	0.3393	0.672884	0	0	0	0	34.7395	1
21PHAS9_301(+)	116.639	89.7997	101.119	1.12754	17.5097	0.51261	16.0371	1.98546e-185	61.0739	71.8304	69.018	15.4137	16.7731	20.8228	3.80758	6.46089e-10
21PHAS9_448(+)	4.94542	7.09278	7.23236	0.281885	0	0	61.8836	7.3055e-77	2.0358	4.87841	3.10399	23.086	16.188	9.15363	0.20736	6.25049e-09
21PHAS9_511(+)	75.3874	84.9867	61.475	8.17465	0.586448	5.89502	15.1081	2.66039e-05	43.4304	31.7938	41.9951	0.691197	0.390072	4.05275	22.705	0.598568
21PHAS9_553(+)	48.248	38.377	55.8499	7.61088	21.1121	1.02522	4.78554	2.14897e-151	37.1533	32.8031	33.7787	49.2133	39.3973	27.0416	0.896984	0.0401962
21PHAS9_574(+)	8.32277	5.82621	8.70561	6.62429	9.29939	0.256305	1.41176	1.81463e-73	13.063	5.55129	8.03384	9.26205	10.2394	15.8616	0.753768	0.944535
21PHAS9_595(+)	494.542	507.261	459.924	32.2758	13.7396	37.4205	17.5132	1.39263e-189	295.869	295.564	297.617	63.2446	51.002	51.9171	5.34967	4.49202e-05
21PHAS9_679(+)	97.5815	88.2798	98.7083	2.53696	1.59179	17.685	13.0289	2.49023e-22	50.0467	45.4197	51.6722	12.5798	43.6881	15.3026	2.05541	6.45312e-09
21PHAS9_700(+)	44.2675	51.5493	53.3051	1.26848	8.71295	3.84458	10.7644	8.6327e-83	48.1805	45.2514	50.2115	11.1974	17.1632	11.1101	3.63724	2.23194e-23
21PHAS9_721(+)	9.64959	14.6922	10.8485	0	6.53471	0.256305	5.1635	2.13294e-169	9.83969	7.73817	9.67713	8.63997	7.60641	9.57288	1.05554	0.00128289
21PHAS9_425(-)	2.05054	4.17968	3.75011	0	0	0	333.678	2.07109e-31	3.0537	4.0373	6.20797	5.80606	6.43619	2.93475	0.876502	0.0026978
21PHAS9_509(-)	53.1934	46.4831	59.7339	0.704712	11.6452	11.4056	6.70327	1.80122e-72	24.7689	37.0086	32.6831	10.0224	4.2908	2.37575	5.65172	0.693296
21PHAS9_551(-)	29.5519	28.3711	27.858	0.281885	0.335113	0.51261	74	1.51448e-84	24.2599	23.2145	21.3627	0.552958	0.292554	0.13975	67.8319	1.33715e-29
21PHAS9_572(-)	58.0182	61.5552	61.609	0.704712	4.44025	4.8698	18.0405	5.1135e-174	33.7603	21.1958	21.7279	7.46493	13.36	8.944	2.57439	8.20581e-07
21PHAS9_593(-)	120.982	110.191	139.29	0.845654	0.418892	1.28153	143.821	5.63503e-16	59.8864	54.84	78.8777	14.999	16.9681	11.9486	4.40621	0.883039
21PHAS9_635(-)	43.5438	38.5037	31.6081	16.4902	1.1729	10.893	3.97695	5.54042e-191	33.5907	29.9433	31.2224	86.2614	81.1351	96.2878	0.359429	1.94777e-14
21PHAS9_656(-)	216.151	246.348	224.069	16.6312	17.8448	15.2501	13.7993	2.57605e-189	99.9237	96.3906	99.6927	15.9667	9.84933	13.6256	7.5	0.0093015
21PHAS9_677(-)	22.4353	22.5449	27.9919	0	0	0	2433.4	3.8262e-193	18.4918	16.8221	13.8766	0.276479	0.292554	3.49375	12.0262	3.55955e-10
21PHAS10_82(+)	14.7156	15.8321	21.0274	14.658	22.6201	12.6871	1.0322	3.12194e-43	12.5541	8.24283	13.5115	68.8433	60.8513	54.5025	0.186392	1.28005e-22
21PHAS10_166(+)	157.047	160.854	186.836	28.3294	16.0854	31.3974	6.65549	3.19275e-100	124.693	121.96	120.508	21.9801	12.1898	13.0666	7.76852	0.599426
21PHAS10_208(+)	25.0889	28.2445	19.6881	9.30219	8.62917	40.7525	1.2442	4.3452e-160	11.7058	14.1306	7.48608	48.8677	37.2519	34.3785	0.27672	1.66199e-07
21PHAS10_271(+)	14.1125	8.48601	9.64314	0.281885	0.167557	0.384458	37.3559	2.20178e-147	13.9113	9.5886	12.0508	13.7548	8.58159	23.0588	0.78328	2.46597e-09
21PHAS10_334(+)	110.005	106.772	117.057	9.86596	30.4953	25.7587	5.04708	1.25177e-19	87.8786	128.689	92.937	87.4365	46.3211	105.232	1.29502	0.44267
21PHAS10_397(+)	51.5047	60.0353	57.591	1.97319	12.0641	6.02317	8.41998	1.78162e-110	40.0374	39.1955	42.7254	102.988	84.8407	121.163	0.394756	0.498377
21PHAS10_439(+)	26.2951	15.7054	28.1258	0.563769	4.18892	1.28153	11.5689	1.16132e-74	30.7066	22.8781	27.9359	12.7872	8.67911	11.5294	2.46931	1.09333e-07
21PHAS10_80(-)	132.441	110.065	137.013	3.94638	18.7663	20.5044	8.77627	0.0564127	237.17	248.967	215.453	87.4365	108.733	91.117	2.44198	1.22259e-11
21PHAS10_164(-)	29.0694	14.9455	26.2508	34.5309	24.547	13.7123	0.965332	2.50723e-31	33.93	32.1302	35.6045	30.8274	32.6686	64.3549	0.79523	1.98949e-05
21PHAS10_185(-)	37.5128	34.8306	43.662	0.845654	19.9392	11.9182	3.5449	2.58683e-82	30.3673	36.504	40.717	96.9059	101.809	125.775	0.331623	0.332261
21PHAS10_227(-)	4.58356	7.3461	4.41977	0.845654	7.54005	0.256305	1.88877	4.16796e-173	8.14319	5.38307	8.03384	0	4.97342	4.472	2.27854	0.00594825
21PHAS10_311(-)	27.0189	18.1119	24.5097	6.48335	0.418892	14.0968	3.31306	0.739497	13.4023	21.7005	17.3458	3.11039	12.7749	9.99213	2.02563	0.431852
21PHAS10_332(-)	45.8356	45.4698	39.5101	0	0.837783	19.7355	6.35071	4.1455e-184	31.7245	25.4014	23.7364	94.694	60.9488	85.527	0.335374	8.41647e-10
21PHAS10_353(-)	626.982	606.94	641.403	78.082	70.4576	34.473	10.2455	3.91592e-62	846.553	760.359	750.617	560.423	612.316	423.233	1.47717	0.155863
21PHAS10_374(-)	275.013	236.088	238.4	12.6848	43.8161	64.3326	6.20148	1.91911e-209	250.403	318.106	286.662	266.94	255.497	233.662	1.13102	1.41703e-07
21PHAS10_395(-)	19.1786	27.2312	29.1973	0	0.418892	6.15132	11.4598	5.30971e-55	31.2156	34.1489	28.1185	23.5698	6.43619	12.4378	2.20166	0.0139094
21PHAS10_416(-)	69.7183	71.6878	54.6445	8.3156	0.670227	0.384458	20.859	2.57733e-145	51.2342	51.4756	54.0459	5.52958	11.4096	14.8834	4.92223	0.0413073
21PHAS10_458(-)	22.6765	21.405	17.0094	8.73842	6.45093	28.8343	1.38742	4.87951e-31	14.7595	15.8128	16.4329	40.435	21.649	31.863	0.500496	0.0244421
21PHAS11_223(+)	18.8167	20.7717	20.3577	6.90617	0.50267	1.02522	7.08598	1.82789e-173	19.849	19.1772	18.8065	3.38687	4.2908	2.02638	5.94437	4.93574e-07
21PHAS11_244(+)	82.8659	107.785	89.1991	0.845654	9.04806	14.9938	11.2322	1.22252e-196	66.6724	61.4007	57.515	17.4182	21.7465	22.9889	2.985	0.100869
21PHAS11_265(+)	68.3915	73.2077	74.4665	19.3091	23.5417	40.6243	2.58781	4.97495e-56	71.4226	88.8207	81.7991	206.737	121.117	127.801	0.531226	0.916201
21PHAS11_286(+)	42.6994	38.1237	35.3582	0.422827	43.8161	28.0654	1.60659	1.6177e-80	73.1191	52.3167	55.1414	42.8542	40.7626	43.1828	1.42402	0.339824
21PHAS11_307(+)	22.3147	21.1517	28.3937	28.6113	17.3421	21.4015	1.06686	9.62204e-45	30.1977	34.99	35.0568	40.988	60.5587	24.2466	0.796946	2.04998e-17
21PHAS11_370(+)	8.68463	11.7791	15.1344	0.422827	0.251335	6.79208	4.75279	2.70785e-41	18.4918	20.1865	20.2672	14.5151	23.0143	23.5479	0.965115	0.0737237
21PHAS11_412(+)	0.36186	0	0	0	0	0	13.062	5.5488e-35	0	0	0.365175	0	0	0	13.1725	0.00174399
21PHAS11_433(+)	13.7507	17.8586	14.7326	0.986596	0.837783	0.640763	18.5849	1.6608e-112	23.751	16.8221	27.3881	26.1273	41.4452	24.7358	0.736328	0.00906482
21PHAS11_221(-)	328.81	338.68	338.448	32.8396	44.6538	107.648	5.43263	2.15933e-37	232.251	255.359	249.049	433.865	457.847	386.549	0.576308	8.00746e-05
21PHAS11_242(-)	208.793	203.158	203.711	35.3765	8.79672	15.8909	10.2455	9.27469e-29	186.615	159.137	211.071	46.5176	49.7342	38.0819	4.14437	0.000954291
21PHAS11_263(-)	59.345	62.5685	55.0463	32.1348	11.8127	16.9161	2.90654	0.82274	91.6109	84.4469	84.1728	227.404	219.903	138.702	0.444101	0.452763
21PHAS11_284(-)	25.9333	30.0177	32.4117	0.281885	0.418892	0.384458	79.2593	1	50.2163	55.8494	48.0205	17.2108	24.5746	14.9533	2.71481	1
21PHAS11_305(-)	16.8868	18.4919	22.2328	5.91958	0.251335	3.84458	5.73805	4.42542e-66	15.0988	22.5416	16.6155	9.40028	2.82802	0	4.4285	5.76981e-05
21PHAS11_326(-)	13.9919	13.8056	23.4382	0.281885	0.418892	0	70.1524	4.52192e-10	12.0451	9.92504	18.0761	1.0368	0	0.2795	29.7678	3.43922e-06
21PHAS11_368(-)	26.0539	31.1576	20.4917	9.02031	0.586448	0	8.06632	3.81878e-181	17.8132	22.037	25.9274	7.46493	1.65781	5.72975	4.42181	6.39287e-05
21PHAS11_389(-)	144.382	144.769	141.031	63.1422	39.1245	123.539	1.90498	2.3701e-99	131.139	148.203	133.837	525.379	637.086	510.367	0.247007	5.44241e-05
21PHAS11_431(-)	16.1631	14.0589	18.2148	0.422827	0	0.51261	50.2019	2.35628e-14	11.7058	11.439	14.9722	0.138239	3.51065	0.768625	8.57715	4.65617e-23
21PHAS11_515(-)	14.1125	15.7054	9.77707	0.281885	0.670227	12.1745	3.0118	3.19275e-100	21.7152	17.6632	21.9105	10.1606	25.5497	20.4035	1.09217	0.858963
21PHAS12_81(+)	39.3221	59.9087	40.5816	37.2088	1.25667	38.0613	1.82665	0.0380107	50.8949	49.7934	60.0712	170.311	139.451	182.444	0.326652	7.89964e-12
21PHAS12_207(+)	9.04649	5.44624	6.96449	1.55037	0.167557	0	12.293	1.96103e-39	7.80389	7.73817	5.11245	1.79711	0	0.13975	10.5165	0.0428494
21PHAS12_312(+)	176.708	171.493	159.915	12.4029	16.4206	33.7041	8.12287	1.16263e-98	211.553	160.987	199.203	32.901	37.1544	28.2994	5.81161	0.551612
21PHAS12_375(+)	17.6105	14.5655	18.7506	4.22827	1.42423	34.3449	1.27304	0.00117202	14.5899	18.6725	15.1548	51.7707	48.1739	60.4419	0.302009	0.352045
21PHAS12_417(+)	14.4744	11.0191	17.1434	0.422827	3.0998	10.2522	3.09072	2.61634e-38	24.9385	18.5043	20.4498	25.0213	21.3565	30.9546	0.826275	0.425702
21PHAS12_438(+)	619.383	582.621	613.545	53.699	34.5167	156.346	7.4229	2.1185e-91	622.954	618.044	667.174	74.3037	77.3319	49.751	9.47391	0.498705
21PHAS12_226(-)	8.80525	13.9323	4.15191	7.89277	0.251335	0.51261	3.09892	1.06294e-90	5.42879	8.91571	6.75573	20.3903	4.2908	11.739	0.579703	7.5351e-25
21PHAS12_289(-)	24.124	39.2636	35.4921	8.17465	0.418892	15.122	4.1654	6.79266e-61	22.7331	25.4014	24.8319	17.0726	27.2075	7.5465	1.40766	3.98097e-07
21PHAS12_331(-)	14.8362	17.732	15.4022	0.845654	0.50267	0.640763	23.7734	4.85263e-71	29.5191	33.476	18.4413	21.911	28.6703	11.3896	1.31395	2.38237e-42
21PHAS12_457(-)	0	0	0	0	0	0	1	1	0	0	0	0	0	0	1	1
21PHAS13_105(+)	11.2177	5.69956	9.91101	0	7.54005	0.640763	3.27108	2.69708e-135	0	0	0	3.73247	0	0	0.00797349	1
21PHAS13_126(+)	17.8517	24.0648	20.8935	0	7.87516	10.5085	3.41268	0.612521	0	0	0	0.207359	0	0.13975	0.0795525	1
21PHAS13_147(+)	18.9373	16.7187	24.2418	0	0.167557	0.384458	102.966	3.08466e-56	0	0.504663	0.365175	0	0	0	29.9946	1
21PHAS13_210(+)	17.4899	17.8586	16.3398	23.2555	6.86982	6.53578	1.40956	5.3014e-125	0.3393	0	0	0	0	0.209625	1.54116	0.654237
21PHAS13_252(+)	29.0694	30.0177	21.1613	0.563769	7.70761	14.2249	3.56376	2.6521e-46	0	0	0.365175	0.138239	0.195036	0	1.08781	0.561199
21PHAS13_273(+)	7.35781	11.6524	8.70561	0	0	0	924.862	4.95318e-65	0	0	0	0	0	0	1	0.674038
21PHAS13_420(+)	234.606	215.317	242.284	10.7116	10.8074	34.0886	12.4419	6.68135e-188	1.18755	1.00933	1.09552	0.552958	0.780145	1.04813	1.37789	0.171571
21PHAS13_103(-)	30.8787	40.9102	27.724	0.281885	9.46695	14.4812	4.10316	2.48887e-85	0.508949	0	0	0	0	0	17.965	0.0650701
21PHAS13_124(-)	99.632	78.4006	70.1806	4.51015	22.3688	43.4437	3.52856	1.51263e-143	0.508949	1.34577	0.547762	0.622078	0.390072	0.349375	1.74807	1
21PHAS13_145(-)	63.9286	74.8542	64.6894	12.8257	0.837783	4.8698	10.9626	3.95875e-179	1.6965	0.841105	0	0.414718	0.585109	0	2.49324	1
21PHAS13_187(-)	141.005	122.477	144.245	10.8526	5.52937	0.256305	24.4631	6.06198e-114	1.52685	1.17755	1.4607	0.345599	0.390072	0.8385	2.61512	0.777538
21PHAS13_208(-)	372.233	374.778	307.911	37.4907	10.975	36.0109	12.4837	1.46065e-193	3.22335	1.85043	1.4607	1.0368	0.780145	2.37575	1.55457	1
21PHAS13_271(-)	160.545	144.515	169.559	12.5439	40.4649	22.8111	6.25774	2.52742e-88	1.52685	2.85976	1.09552	1.17504	0.975181	1.04813	1.70742	0.344386
21PHAS13_292(-)	11.2177	17.8586	17.4112	7.89277	9.38317	7.43285	1.88035	2.33026e-85	0	0.336442	0.547762	0	0	0	30.4735	0.588717
21PHAS13_313(-)	11.097	3.16642	6.56269	0	0	0	695.205	8.63102e-09	0	0	0	0	0	0	1	1
21PHAS13_376(-)	15.6806	12.0324	11.1164	0	3.51869	12.8153	2.3747	1.92441e-84	0	0	0	0	0	0	1	1
21PHAS13_418(-)	73.2163	76.5007	62.8144	0.563769	0.670227	0.768915	104.56	4.56495e-119	1.52685	0.504663	0.547762	0.345599	0	0	6.94697	1
21PHAS14_81(+)	4.34232	2.27982	1.60719	0	0.167557	0	41.8074	2.66689e-33	1.52685	3.36442	3.83433	5.52958	7.0213	6.4285	0.460594	0.315326
21PHAS14_123(+)	18.5755	15.9588	20.0899	0.422827	14.745	0.640763	3.4507	7.49405e-92	14.5899	10.4297	16.4329	0.414718	0	0.209625	63.3955	0.00147405
21PHAS14_144(+)	12.062	13.5523	7.36629	0	0.335113	0.640763	32.8177	2.92289e-40	11.3665	9.25216	11.6856	15.2063	48.4665	39.3396	0.313796	3.3965e-05
21PHAS14_312(+)	28.1044	39.137	26.6526	8.17465	8.71295	13.9686	3.04097	5.45742e-50	22.7331	13.7941	31.7702	62.2769	56.8531	61.8394	0.377501	0.0426756
21PHAS14_333(+)	84.0721	80.3004	80.2256	17.4768	17.007	23.0675	4.2484	9.76239e-75	61.0739	68.2977	57.8802	115.568	131.162	118.159	0.513215	1.25e-61
21PHAS14_354(+)	8.32277	11.0191	21.5631	0	2.26201	0	17.8599	0.0192455	5.93774	8.74749	11.6856	20.805	21.7465	38.9204	0.323929	0.979797
21PHAS14_396(+)	55.3645	57.5022	50.7604	0.281885	0.50267	2.05044	57.123	2.05846e-171	43.7697	73.1761	57.3324	65.6638	67.6776	56.9481	0.915872	1.32275e-08
21PHAS14_100(-)	10.3733	7.85272	9.50921	0.281885	0	0.384458	39.873	3.82282e-130	3.7323	5.55129	8.58161	1.0368	4.19328	2.65525	2.26083	1.84654e-07
21PHAS14_142(-)	46.0768	46.863	50.6265	0	0.418892	1.79414	64.019	2.92072e-45	32.5728	37.8497	34.1438	6.2899	5.16846	6.49838	5.81519	0.000134296
21PHAS14_184(-)	10.9764	11.1458	14.4647	0	2.34579	1.53783	9.35627	1.14364e-63	11.8755	7.73817	8.94678	21.5654	19.3086	18.9361	0.477781	0.00229552
21PHAS14_226(-)	6.51348	8.86598	5.62517	0	0	1.66598	12.4026	2.12108e-201	6.27704	7.73817	8.94678	12.3033	18.4309	22.36	0.432797	0.687705
21PHAS14_268(-)	1041.31	918.769	973.556	80.0552	62.4986	76.6352	13.3823	1.31615e-72	949.7	931.44	979.033	94.072	101.321	93.6325	9.89499	0.345738
21PHAS14_289(-)	6.6341	8.61267	9.24134	6.3424	0.335113	0.897068	3.22412	2.35625e-209	8.65214	10.4297	5.11245	10.0915	12.9699	0.209625	1.03962	1.15555e-08
21PHAS14_310(-)	47.6449	50.6627	44.7335	1.26848	16.5881	11.79	4.821	1.49534e-83	21.5455	22.7098	25.0145	8.91645	5.46101	7.12725	3.21805	0.0435064
21PHAS14_373(-)	27.3807	22.1649	16.6076	0.704712	0.837783	28.1936	2.22345	3.87944e-174	16.1167	12.2801	11.3204	62.5534	49.7342	50.3799	0.244302	0.0014067
21PHAS15_852(+)	19.9023	13.4256	26.6526	0.281885	13.0694	0.384458	4.3594	1.29416e-36	17.3043	18.8408	16.0677	1.58975	5.65605	3.0745	5.04746	0.00913944
21PHAS15_894(+)	12.5445	9.62592	17.6791	3.80544	0.167557	0	9.9624	1.50139e-17	13.2327	11.7755	10.0423	0	1.56029	2.16613	9.33882	2.17312e-38
21PHAS15_915(+)	5.66914	4.17968	4.41977	0	0	0	476.62	1	2.7144	3.02798	2.73881	13.8239	7.89897	6.49838	0.301267	1
21PHAS15_978(+)	2347.99	2276.4	2359.36	221.702	211.624	162.754	11.7156	7.33914e-40	1214.35	1151.64	1315.18	369.583	409.771	427.006	3.05142	0.962116
21PHAS15_1020(+)	63.0842	63.3284	49.0193	25.2287	50.1832	64.4607	1.25417	1	46.3144	60.3913	47.6553	355.137	354.381	385.431	0.140999	1
21PHAS15_1041(+)	0	0	0	0	0.167557	0	0.151855	1	0	0	0	0	0	0	1	1
21PHAS15_829(-)	151.981	141.096	130.182	19.0272	5.36181	23.8364	8.77185	4.28163e-145	120.282	96.5589	111.926	18.8697	16.4806	4.40213	8.26488	0.00147428
21PHAS15_871(-)	144.623	134.763	128.709	85.9748	25.5524	87.1437	2.05397	1.94464e-43	95.6825	103.792	88.1897	287.607	258.033	257	0.358422	0.0615422
21PHAS15_892(-)	2.17116	0.886598	2.00899	0	0	6.40763	0.791712	1.35743e-64	0	2.35509	1.64329	5.52958	2.43795	0.13975	0.495052	1.04807e-16
21PHAS15_934(-)	5.18666	3.03976	4.68764	0	0	18.9666	0.681389	4.45365e-60	5.93774	4.54197	2.9214	7.67229	6.24116	0.2795	0.944327	1.46654e-11
21PHAS15_955(-)	41.9757	44.8365	43.2602	5.77863	6.70227	4.61349	7.59749	6.87518e-08	24.5992	14.1306	23.006	1.86623	5.65605	2.236	6.31018	6.33969e-13
21PHAS15_976(-)	0	0	0	0	0	0	1	3.57713e-17	0	0	0	0	0	0	1	0.607329
21PHAS15_997(-)	0	0.253314	0	0	0.335113	0.256305	0.455915	1.58469e-88	0	0.841105	0	0	0.292554	0.2795	1.44689	0.000171466
21PHAS15_1018(-)	0	0.379971	0	0	0.251335	30.1158	0.0134871	1	0	0	0	0	0	0.13975	0.17673	1
21PHAS15_1060(-)	0	0.633284	0	0	0	0	22.1095	1	0	0	0	0	0	0	1	1
21PHAS15_1123(-)	0	0	0	0	0	0	1	1	0	0	0	0.138239	0	0.13975	0.0974059	1
21PHAS15_1165(-)	0.24124	0	0	0	0	0	9.04133	1	0	1.00933	0	0	0	0	34.6442	1
21PHAS16_132(+)	13.2682	3.92636	11.5182	0.704712	0.586448	13.5842	1.92835	1.97362e-82	13.063	17.8314	11.3204	54.8811	50.5144	29.9764	0.311996	5.77853e-05
21PHAS16_237(+)	116.157	121.337	145.719	1.69131	1.25667	13.7123	22.962	4.93704e-187	211.723	178.987	192.447	18.3167	19.4061	22.0106	9.75826	1.39671e-06
21PHAS16_258(+)	37.5128	29.7644	26.9204	0.704712	0.418892	0.51261	56.5519	1.41069e-72	60.9043	52.1485	54.9588	5.80606	17.2607	7.40675	5.50893	0.0894426
21PHAS16_321(+)	21.7116	21.1517	30.9384	9.44313	0.167557	13.8405	3.14429	1.82863e-157	58.1899	47.4383	47.8379	1.17504	1.56029	6.63813	16.3234	2.07812e-07
21PHAS16_363(+)	25.692	26.8513	34.8225	0	0.335113	0.640763	86.8852	2.1973e-49	51.9128	61.9053	52.4026	0.483838	0	5.10088	29.6098	1.90346e-05
21PHAS16_426(+)	24.2446	14.0589	14.1968	0	0	0.256305	183.477	9.93177e-183	10.3486	13.2895	16.2503	42.8542	51.8796	98.3141	0.206747	2.37679e-11
21PHAS16_468(+)	9.52897	24.0648	10.7146	0	0	0	1477.95	3.12699e-67	11.7058	11.9437	13.6941	5.9443	6.04612	3.14438	2.4645	0.631264
21PHAS16_151(-)	24.2446	22.4183	18.6166	8.3156	0.251335	1.92229	6.20859	1.78737e-175	26.635	34.4853	28.4836	0	3.80321	0.349375	21.4303	1.16844e-41
21PHAS16_172(-)	26.8982	27.1046	27.5901	1.12754	0.837783	15.2501	4.73301	5.77716e-188	15.0988	16.1492	18.6239	59.5121	45.2484	64.5645	0.294659	1.0947e-07
21PHAS16_214(-)	8.20215	10.3859	4.28584	0.563769	0.335113	0.640763	14.5917	2.1451e-24	54.4576	41.2141	47.1075	17.5564	8.38656	4.40213	4.70153	2.8931e-10
21PHAS16_256(-)	34.6179	30.9043	33.0813	0.704712	0.418892	0.51261	59.1962	2.24295e-180	59.0381	54.1672	52.0374	1.86623	7.31386	1.60713	15.2787	4.16789e-08
21PHAS16_277(-)	8.80525	9.49926	9.37528	0	0.50267	5.38241	4.68461	2.30791e-37	18.3222	25.0649	14.9722	19.2844	15.7004	12.6474	1.22506	3.45605e-05
21PHAS16_487(-)	18.8167	13.6789	15.6701	16.4902	0.167557	0.256305	2.8444	0.00284099	19.0008	18.6725	19.7194	41.4027	38.8122	47.4451	0.449704	0.00100375
21PHAS17_102(+)	4.10108	3.67305	5.49123	0.422827	0	0	29.3608	1.58037e-22	3.7323	1.68221	1.4607	6.42814	7.60641	16.77	0.223944	0.0288151
21PHAS17_291(+)	13.8713	10.0059	8.57168	1.12754	16.7557	4.74164	1.43364	1.47117e-53	14.0809	19.3454	9.31196	3.11039	17.8458	8.80425	1.43564	0.391876
21PHAS17_354(+)	129.787	137.929	141.165	1.69131	19.9392	39.9836	6.63342	1	116.719	91.0076	108.092	19.9065	23.7944	29.7668	4.29739	1
21PHAS17_375(+)	14.3538	18.6186	17.6791	0	0.167557	11.5337	4.32019	1	16.965	15.6446	15.3373	0.414718	0	4.33225	10.0434	1
21PHAS17_417(+)	24.2446	30.651	30.8045	2.11413	10.4723	6.40763	4.5064	1.15244e-07	56.8327	50.1299	42.7254	55.7796	47.3938	29.627	1.12714	0.305707
21PHAS17_522(+)	6.99596	8.61267	3.08045	0	0	0	623.969	1	2.54475	3.86908	3.83433	7.25757	5.65605	6.35863	0.532485	1
21PHAS17_184(-)	0.36186	0.886598	1.47326	1.12754	1.34045	10.3804	0.21367	1.90749e-78	1.0179	0.672884	1.09552	0.829437	0.585109	0.69875	1.31401	0.55448
21PHAS17_205(-)	0	0	0	0	0	0	1	1.06315e-181	0	0	0	0	0	0	1	3.17497e-14
21PHAS17_247(-)	0	0	0	0	0	0	1	5.12221e-109	0	0	0	0	0	0	1	0.0103029
21PHAS17_268(-)	0	0	0	0	0	0	1	3.07476e-126	0	0	0	0	0	0	1	0.691952
21PHAS17_310(-)	2.05054	1.7732	4.55371	0.563769	0.335113	26.5276	0.30621	0.0369398	2.7144	0.841105	4.3821	1.86623	0	0.209625	3.78354	0.82418
21PHAS17_373(-)	0	0	0	0	0	3.46012	0.0085957	1	0	0	0	0	0	0	1	1
21PHAS18_81(+)	3.13612	2.27982	2.41079	0	0	0	261.891	4.80736e-24	0	0	0	0	0	0.13975	0.17673	1
21PHAS18_102(+)	2.05054	10.1325	5.08944	8.17465	0	0	2.10887	1.30855e-13	0	0	0	0	0	0	1	1
21PHAS18_144(+)	10.3733	4.30633	6.56269	0.281885	0	0	68.2058	1.31615e-72	0.3393	0	0	0	0	0	12.31	1
21PHAS18_165(+)	99.0289	103.732	97.5029	13.5305	17.9286	7.04839	7.79227	2.92488e-59	0.678599	0.672884	1.27811	0.552958	0.292554	0.349375	2.1713	0.503634
21PHAS18_207(+)	2.65364	3.54639	5.49123	8.17465	0	12.6871	0.561047	2.22629e-13	0	0	0.365175	0	0	0	13.1725	1
21PHAS18_270(+)	13.7507	17.352	15.1344	8.3156	0	17.5569	1.7862	1.32114e-97	0	0	0.365175	0	0	0	13.1725	1
21PHAS18_291(+)	641.095	656.842	605.375	130.513	165.378	248.872	3.4937	2.60549e-69	6.61634	5.88774	6.39056	3.52511	4.58335	4.40213	1.50907	1
21PHAS18_354(+)	13.7507	21.405	10.4467	0.281885	0	4.61349	9.26476	8.97907e-52	0	0	0	0.138239	0	0	0.178317	1
21PHAS18_184(-)	11.9414	10.0059	18.0809	0	5.19426	3.20381	4.75295	9.92385e-10	0	0	0.365175	0.207359	0.390072	0.13975	0.515099	1
21PHAS18_247(-)	9.04649	19.5052	8.97348	0	0	4.22903	8.81776	3.7677e-36	0	0	0	0.138239	0	0	0.178317	0.59061
21PHAS18_289(-)	61.1543	75.2342	64.8233	5.35581	10.1372	25.6305	4.89003	5.80659e-91	0.678599	0.672884	0.365175	0.345599	0.390072	0	2.28121	1
21PHAS18_352(-)	6.75472	8.10604	5.08944	0	0.167557	0	101.137	3.83087e-105	0	0	0	0	0	0.13975	0.17673	1
21PHAS18_394(-)	45.5943	52.6892	45.671	11.1344	5.52937	9.73959	5.44707	1.25438e-43	0.3393	0	0	0.345599	0.195036	0.209625	0.473303	1
21PHAS19_102(+)	4.10108	3.67305	5.49123	0.422827	0	0	29.3608	1.58037e-22	3.7323	1.68221	1.4607	6.42814	7.60641	16.77	0.223944	0.0287902
21PHAS19_123(+)	6.87534	4.30633	2.27685	7.46994	5.86448	0.256305	0.990294	0.194915	10.8576	5.88774	12.0508	0	0	2.795	10.2039	0.0594
21PHAS19_186(+)	13.8713	10.0059	8.57168	1.12754	16.7557	4.74164	1.43364	1.09694e-100	14.0809	19.3454	10.4075	3.11039	17.8458	8.80425	1.47241	0.00746243
21PHAS19_480(+)	43.6644	44.5832	32.8135	5.07392	2.51335	11.0211	6.49686	1.8024e-87	51.2342	60.5596	62.0797	43.4072	16.9681	15.7219	2.28438	0.0089431
21PHAS19_184(-)	129.787	137.929	141.165	1.69131	19.9392	39.9836	6.63342	1.90749e-78	116.719	91.0076	108.092	19.9065	23.7944	29.7668	4.29739	0.51815
21PHAS19_205(-)	14.3538	19.8851	18.6166	0	0.167557	11.5337	4.50808	1.12199e-181	16.965	17.1585	15.3373	3.66335	0	4.472	6.06109	3.18521e-14
21PHAS19_247(-)	24.2446	30.651	30.8045	2.11413	10.4723	6.40763	4.5064	5.12221e-109	56.8327	50.1299	42.7254	55.7796	47.3938	29.627	1.12714	0.0203879
21PHAS19_268(-)	58.5007	48.5096	57.1892	11.6982	21.7824	48.0572	2.01341	3.20332e-126	62.6008	81.2507	69.5658	361.012	400.799	375.648	0.187648	0.691952
21PHAS19_310(-)	8.56401	3.92636	3.21438	0.281885	0.167557	0	32.8189	2.96836e-49	3.56265	8.74749	10.9552	4.70014	3.2181	5.79963	1.69447	3.50837e-30
21PHAS19_331(-)	8.44339	6.20619	11.6521	0	2.17824	0	11.9243	1.20314e-57	7.12529	10.0933	6.93832	17.6947	8.28904	13.975	0.604843	0.471107
21PHAS19_457(-)	13.9919	11.6524	15.804	0.704712	0.586448	12.3026	3.04455	1.47028e-64	11.1969	12.953	11.3204	18.5241	30.7182	34.7978	0.422271	0.301743
21PHAS19_520(-)	8.20215	11.0191	6.29483	0	0	0.384458	61.6375	8.89715e-63	15.7774	13.9623	10.7727	0	3.12058	1.677	8.39809	0.00978741
21PHAS20_105(+)	92.3949	87.7732	83.7078	25.7924	11.8127	16.6598	4.86059	0.00159368	43.9393	43.2328	41.4473	29.7215	12.0922	12.5076	2.367	1.73303e-16
21PHAS20_168(+)	18.3342	15.9588	22.7685	15.7855	20.8608	4.74164	1.37842	7.22368e-171	6.44669	8.57927	5.29503	59.8577	54.6101	62.4683	0.114999	4.61732e-05
21PHAS20_189(+)	55.2439	79.6672	58.5285	1.40942	3.68625	36.0109	4.70311	3.14795e-66	56.3237	43.2328	48.7508	97.1824	117.802	90.3484	0.485775	0.793327
21PHAS20_210(+)	9.52897	5.19293	5.22337	0.281885	0	0.51261	24.2273	1.57588e-30	8.99144	8.91571	10.4075	7.46493	14.2376	10.8306	0.87045	3.84146e-07
21PHAS20_294(+)	50.2985	47.7496	41.2512	0.563769	0.418892	7.8173	15.7792	1.4315e-50	30.028	26.5789	27.9359	51.7016	39.2023	24.1768	0.734709	0.0297346
21PHAS20_336(+)	36.4272	33.5641	38.1708	12.121	3.35113	12.6871	3.83806	1.10042e-60	27.8226	20.6912	16.9806	59.2356	80.5499	65.1934	0.319617	0.00127717
21PHAS20_103(-)	5.30728	7.09278	7.50022	9.16125	0	4.74164	1.43045	3.39717e-28	7.80389	7.2335	7.12091	12.718	24.1845	19.9144	0.390317	0.00711974
21PHAS20_208(-)	26.5364	27.2312	27.724	0	0.50267	13.7123	5.72283	8.90101e-194	29.8584	31.6255	24.6493	21.2889	17.0657	42.4141	1.06639	0.291046
21PHAS20_229(-)	14.8362	9.24595	10.7146	3.6645	8.96428	0	2.7512	0.0132548	8.31284	6.3924	5.66021	20.8742	9.26422	23.6178	0.379195	0.0187694
21PHAS20_250(-)	74.905	51.9293	53.7069	10.5707	11.9803	65.4859	2.05039	7.08683e-189	37.8319	36.504	49.8464	108.034	53.0498	97.6154	0.480085	0.895778
21PHAS20_376(-)	0	0	0	0	0	0	1	1	0	0	0	0	0	0	1	1
21PHAS20_460(-)	0	0	0	0	0	11.79	0.00253806	1	0	0	0	0	0	0	1	1
21PHAS21_260(+)	0	0	0	0	0	6.79208	0.00439748	1	0	0	0	0	0	0	1	1
21PHAS21_386(+)	1.2062	0.886598	0.401798	0.422827	0.837783	0.897068	1.15401	1	2.3751	0.841105	1.09552	0	0.195036	0.628875	5.08452	1
21PHAS21_512(+)	0	0	0	0	0	0	1	0.532794	0	0	0	0	0	0	1	0.776456
21PHAS21_533(+)	0	0	0	0	0.418892	5.63871	0.00492805	1	0	0	0	0.138239	0	0	0.178317	1
21PHAS21_279(-)	0.24124	0.506627	0	0.422827	0	0	1.7178	0.000320158	0	0	0	0	0	0	1	0.172958
21PHAS21_321(-)	0	0.379971	0	0.563769	0.167557	0	0.538495	1	0.3393	0	0	0	0	0.2795	1.19321	1
21PHAS21_342(-)	0.24124	0	0	0	0	0	9.04133	1	0	0	0	0	0.195036	0	0.133312	1
21PHAS21_384(-)	0.48248	1.7732	0.937528	0.845654	1.34045	0.640763	1.12823	1	1.3572	0.841105	1.09552	0.483838	0.877663	0.768625	1.53872	1
21PHAS21_405(-)	0.723719	1.26657	0.53573	0.845654	1.1729	16.2754	0.139491	1	0.3393	1.51399	1.4607	0.622078	0.48759	0.41925	2.14507	1
21PHAS21_426(-)	0.844339	0.506627	0.53573	0.845654	1.08912	5.51056	0.256403	0.594132	0.848249	0.504663	0.912937	0.414718	0.682627	0.41925	1.48445	0.701174
21PHAS21_468(-)	0.48248	0	0.401798	0	0.167557	0.640763	1.09061	0.872191	0	0	0.365175	0	0	0.209625	1.64914	0.503752
21PHAS21_531(-)	0	0	0	0	0	0	1	1	0	0	0	0	0	0	1	1
21PHAS21_573(-)	0.36186	0.506627	0.267865	0	0.335113	26.1431	0.0439996	1	0	0	0	0.207359	0	0.13975	0.0795525	1
21PHAS21_594(-)	0	0	0	0.281885	0.167557	17.1724	0.00169954	1	1.3572	1.51399	2.19105	5.04574	1.65781	0	0.756248	0.848647
21PHAS22_81(+)	3.85984	5.69956	4.01798	19.0272	7.20494	7.30469	0.405381	1.21272e-51	3.0537	8.24283	6.75573	61.4474	69.6279	42.4141	0.104209	1.65142e-09
21PHAS22_102(+)	83.7102	90.5596	97.9047	13.6714	5.19426	10.2522	9.33875	5.50496e-36	62.0918	56.8587	54.9588	6.91197	13.6525	13.6955	5.0726	0.334068
21PHAS22_144(+)	4.70418	6.58616	7.36629	0	0	0	622.887	1	4.0716	2.69154	1.09552	12.5798	0.390072	7.89588	0.377525	1
21PHAS22_186(+)	0.24124	0	0	0	0.167557	0	1.37297	5.39124e-80	0	0	0	0	0	0	1	0.123119
21PHAS22_207(+)	10.4939	4.30633	5.7591	0	0	0	686.312	3.51083e-136	7.12529	7.56995	5.8428	0	2.63299	0	7.72367	0.00945658
21PHAS22_270(+)	8.32277	7.72607	13.6611	0	8.29405	1.28153	3.09611	9.34195e-123	9.50039	6.72884	5.47762	25.5052	11.9947	21.1023	0.370733	7.22774e-29
21PHAS22_291(+)	17.9724	20.2651	17.6791	0	0	0	1864.89	9.70765e-64	19.5097	16.3174	14.4244	0.691197	0	4.82138	9.07188	1.02515e-11
21PHAS22_312(+)	13.5094	13.0457	15.804	0.422827	0.335113	4.8698	7.49224	6.33468e-77	17.6436	17.8314	23.7364	29.7906	20.6738	23.8274	0.797093	0.427358
21PHAS22_396(+)	231.228	239.635	212.149	9.30219	9.46695	48.3135	10.1776	9.61648e-40	214.946	240.388	204.68	19.5609	16.9681	32.3521	9.5782	3.04706e-20
21PHAS22_438(+)	50.6604	55.349	47.1443	8.73842	0.754005	1.92229	13.3847	2.42152e-52	64.9759	58.5409	63.3578	0.345599	3.80321	4.68163	21.0943	0.026585
21PHAS22_501(+)	6.51348	12.0324	6.83056	0.281885	0.251335	0.384458	26.8092	1.14364e-63	18.3222	13.1212	16.798	2.41919	7.99648	6.00925	2.93356	0.762083
21PHAS22_522(+)	123.997	108.925	119.736	11.8392	27.3117	23.7082	5.60809	1	219.697	207.08	213.627	178.813	205.568	173.15	1.14863	0.533131
21PHAS22_79(-)	30.2756	32.0442	34.8225	0.845654	0.251335	1.15337	42.6126	1.01732e-20	41.2249	47.1019	46.5598	73.336	43.5906	78.7491	0.689385	1.38249e-12
21PHAS22_205(-)	136.662	121.971	141.567	27.2019	1.1729	7.04839	11.289	1.14364e-63	149.801	116.409	121.786	4.63102	15.5054	10.7608	12.5464	0.0171806
21PHAS22_247(-)	0.723719	2.02651	0	0	0.167557	11.9182	0.229472	1.78941e-91	0.678599	0	0.912937	5.87518	0	0	0.274596	0.490223
21PHAS22_310(-)	8.32277	14.0589	19.2863	0.422827	0.586448	3.84458	8.53793	9.42106e-43	5.25914	13.4577	13.3289	17.902	32.376	25.8538	0.421152	0.031482
21PHAS22_352(-)	8.32277	3.67305	7.90202	0	0	0	664.261	1.4357e-173	4.4109	3.70086	3.65175	3.93983	0.682627	11.2499	0.741621	0.0934507
21PHAS22_436(-)	24.8477	19.3785	12.8575	0.281885	0.50267	10.7648	4.93237	1	18.3222	18.5043	20.2672	6.91197	11.9947	23.7575	1.33797	0.489547
21PHAS22_520(-)	0.24124	4.05302	3.48225	0	0	0	260.217	5.64215e-180	1.3572	1.51399	1.64329	6.35902	0	3.49375	0.459838	0.546123
21PHAS23_279(+)	221.82	222.789	205.586	7.46994	1.42423	16.9161	25.1632	1.14448e-57	140.64	143.156	142.053	23.086	24.6721	21.3818	6.157	3.50733e-05
21PHAS23_363(+)	460.889	505.614	493.407	38.1954	33.0924	60.488	11.0765	1.11582e-30	372.89	331.227	272.055	21.7727	55.0977	21.801	9.89046	0.905888
21PHAS23_447(+)	26.5364	34.4507	26.9204	9.30219	0.670227	0.256305	8.57197	6.02487e-175	9.16109	12.1119	16.6155	0.276479	0.195036	3.913	8.58949	0.322018
21PHAS23_489(+)	504.794	530.945	532.382	59.9005	52.6966	85.734	7.90554	1	217.152	217.678	283.923	404.627	423.131	527.626	0.530305	1
21PHAS23_510(+)	513.72	516.253	501.711	71.0349	63.4202	40.6243	8.74718	1	63.2794	60.0549	66.827	148.607	113.706	131.295	0.483162	1
21PHAS23_552(+)	96.7372	59.2754	87.7258	37.0678	31.0818	67.9208	1.79109	1	29.1798	37.1768	43.821	127.595	116.632	117.46	0.304679	1
21PHAS23_214(-)	194.319	195.685	170.898	48.6251	20.6095	45.4941	4.88792	1.96672e-135	88.0483	92.6898	86.3638	89.0953	73.2361	109.704	0.981867	1.70338e-27
21PHAS23_235(-)	70.0802	84.2268	70.7164	11.2754	23.2904	2.81936	6.01504	3.57262e-73	34.4389	35.3264	30.6747	9.40028	5.46101	4.26238	5.24547	2.31229e-19
21PHAS23_277(-)	23.159	25.2047	26.2508	0	1.42423	11.4056	5.80448	1.28125e-33	7.80389	15.4763	8.76419	15.8284	29.0604	7.40675	0.612978	0.0160037
21PHAS23_319(-)	0	0	0	0.422827	0.167557	0	0.0483572	3.52758e-51	0	0.336442	0	0	0.292554	0.2795	0.608653	7.85917e-06
21PHAS23_361(-)	0.723719	0	0	0	0.167557	13.0716	0.0568026	4.35992e-18	0	0.336442	0.365175	0.138239	0	0	4.34866	2.172e-11
21PHAS23_424(-)	0	0	0	0	0	0	1	7.04987e-56	0	0	0	0	0	0	1	1.53238e-06
21PHAS24_522(+)	13.8713	11.9057	9.91101	0	0.335113	1.28153	21.6915	2.36258e-83	10.8576	18.6725	12.9637	0	3.41313	0.13975	11.8686	0.175185
21PHAS24_585(+)	12.062	12.4124	13.5272	0.563769	0.50267	0.897068	19.0777	2.44065e-136	42.0732	41.5506	32.318	18.6623	15.8954	18.9361	2.16673	6.57453e-09
21PHAS24_606(+)	13.2682	13.4256	15.2683	0	0.167557	0.51261	59.13	2.47754e-10	9.83969	11.439	12.9637	0	3.2181	0	10.5515	0.998791
21PHAS24_669(+)	11.8208	7.3461	8.70561	0.281885	0.251335	0.256305	34.0471	4.40352e-21	11.8755	10.2615	10.2249	10.9209	19.9912	25.2249	0.576706	0.0623121
21PHAS24_711(+)	54.3996	47.8763	51.8319	7.18806	0.50267	0.384458	19.0172	1.40548e-05	35.4568	25.2332	32.1354	10.6444	13.36	21.9408	2.01968	0.0340033
21PHAS24_732(+)	6.39286	14.9455	6.69663	0.281885	0.251335	0	49.8296	1.21548e-58	5.76809	5.38307	5.66021	21.6345	20.5763	5.17075	0.355217	7.42206e-07
21PHAS24_247(-)	18.6961	14.0589	8.70561	0.281885	15.8341	7.68915	1.74073	1.81514e-105	6.10739	10.2615	10.4075	51.2177	38.4221	51.9171	0.189328	0.0122089
21PHAS24_352(-)	82.6246	57.6289	85.449	43.8331	36.5273	38.1894	1.90363	3.92872e-77	90.2537	85.7927	74.1305	77.9671	93.2273	76.4433	1.01025	0.00392578
21PHAS24_499(-)	3.49798	8.73932	5.49123	0.281885	0.251335	0	31.5304	4.97048e-101	6.10739	8.07461	3.28657	1.86623	0.292554	0	7.99464	0.0422611
21PHAS24_541(-)	277.185	257.24	288.223	117.828	186.491	49.4669	2.32516	1.32428e-80	453.813	468.832	472.536	249.937	303.769	260.005	1.71456	0.0345748
21PHAS24_562(-)	55.1233	72.9543	63.7519	38.3363	51.1886	35.3701	1.5358	6.73997e-42	83.4677	61.5689	66.4618	50.0427	43.4931	45.5585	1.52043	0.0499318
21PHAS24_709(-)	37.2716	42.43	46.4746	8.03371	0.251335	3.84458	10.3791	1.1056e-14	29.3494	29.2705	21.9105	2.90303	2.63299	0.2795	13.7816	0.000142477
21PHAS25_249(+)	0.844339	3.16642	2.81258	0	0	0	228.445	1.19301e-41	0	0	0	0	0	0	1	1
21PHAS25_270(+)	3.25674	7.09278	11.5182	0.281885	0.167557	0	45.6734	1.41069e-72	0	0	0	0	0	0	1	1
21PHAS25_438(+)	5.4279	5.06627	1.07146	0	0.50267	9.86774	1.11492	1.0397e-40	0.3393	0.336442	0	0	0	0	23.5247	0.951635
21PHAS25_480(+)	9.52897	9.75258	4.28584	0	0	0	786.58	1.8241e-44	0	0	0	0.207359	0.195036	0	0.0693809	1
21PHAS25_121(-)	0.844339	0	0	0	0	0	29.1446	5.32771e-07	0	0	0	0	0	0	1	1
21PHAS25_163(-)	8.08153	6.33284	10.0449	0.986596	14.9963	0.51261	1.48191	3.6882e-19	0.508949	0.841105	0	0.276479	0.292554	0.559	1.19172	1
21PHAS25_289(-)	18.6961	16.0854	14.3308	2.6779	3.68625	7.30469	3.58733	5.32771e-07	3.56265	1.68221	3.10399	0	0	0	279.295	1
21PHAS25_457(-)	7.71967	5.95287	6.29483	0	6.53471	0	3.04619	4.16662e-86	0	0	0	0	0	0	1	0.000482989
21PHAS25_478(-)	9.64959	8.10604	6.69663	1.40942	0	12.0463	1.81542	3.27489e-59	0	0	0	0	0	0.13975	0.17673	1
21PHAS25_499(-)	259.815	271.806	264.383	56.9407	51.6074	72.5343	4.39525	8.59428e-35	3.0537	2.18687	4.56468	1.17504	0.48759	0.97825	3.68241	0.155521
21PHAS26_81(+)	79.8504	89.2931	55.4481	0.563769	0.418892	0.384458	160.775	1.70821e-183	50.5556	39.5319	43.4558	3.31775	3.80321	7.61638	9.0452	5.4224e-11
21PHAS26_102(+)	1255.41	1289.87	1341.6	82.7331	28.1495	68.8179	21.6264	2.963e-81	1138.86	1063.16	1038.92	112.458	86.5961	97.8949	10.9131	8.99798e-59
21PHAS26_123(+)	74.6637	80.6804	62.0108	0.563769	0.754005	0.897068	96.8375	2.47691e-186	59.7167	52.3167	58.7931	11.3356	11.5071	19.4951	4.03269	5.36354e-08
21PHAS26_186(+)	74.0606	66.6215	65.0912	7.89277	0.837783	1.28153	20.4941	4.89262e-131	46.1448	37.0086	43.2732	23.5698	20.7714	22.0805	1.90299	1.21231e-20
21PHAS26_228(+)	32.9292	35.3373	27.724	8.17465	7.03738	10.5085	3.72887	2.05275e-43	20.6973	22.7098	19.7194	106.79	111.658	103.066	0.196417	4.97728e-28
21PHAS26_249(+)	234.244	235.455	207.595	8.3156	9.29939	22.5548	16.8489	6.43667e-78	141.997	175.959	150.087	34.9746	30.3281	24.3864	5.21709	5.23049e-48
21PHAS26_270(+)	97.4609	92.5862	97.235	24.383	1.67557	8.45807	8.31664	2.76799e-140	101.111	96.0542	87.4594	44.7205	44.0782	58.2758	1.93505	0.765796
21PHAS26_333(+)	27.2601	27.9912	25.3132	14.3761	0.251335	0	5.49854	5.38571e-15	14.0809	15.6446	14.4244	31.3112	7.0213	24.4563	0.703291	5.3114e-06
21PHAS26_417(+)	12.9063	23.8115	18.7506	3.24167	11.0587	13.7123	1.97906	1.21628e-132	10.8576	13.1212	18.4413	125.314	144.814	119.975	0.108809	0.00259634
21PHAS26_142(-)	5057.95	4831.96	4785.68	343.617	294.816	392.147	14.2397	2.98003e-79	3090.17	3074.74	3311.04	405.042	365.985	457.332	7.71416	0.00998736
21PHAS26_184(-)	31.6024	32.4242	35.8939	2.25508	0.335113	0	38.1463	3.12292e-53	19.3401	20.6912	28.301	17.7638	19.1135	23.6876	1.12818	1.80178e-20
21PHAS26_205(-)	17.2486	18.1119	14.0629	1.12754	1.59179	0.384458	15.7808	4.88185e-32	20.0187	17.1585	12.2334	23.2934	24.6721	13.6955	0.801424	0.000274451
21PHAS26_226(-)	38.2365	48.3829	30.1348	0.281885	3.51869	0.640763	26.1184	5.77878e-14	45.9751	36.1675	39.4389	19.5609	18.821	30.0463	1.77644	0.44168
21PHAS26_289(-)	15.3187	14.5655	11.7861	8.73842	0.335113	1.02522	4.11702	3.20201e-102	8.82179	11.439	11.8682	45.9646	33.9363	37.6626	0.273476	0.567173
21PHAS26_331(-)	13.7507	12.1591	16.4737	0	0.418892	7.04839	5.65718	1.56281e-202	9.50039	16.8221	17.1632	0.829437	5.9486	7.267	3.09169	0.0371348
21PHAS26_352(-)	17.4899	17.4786	13.5272	0	0.754005	0.640763	34.0587	1.4019e-104	12.2148	11.439	12.9637	24.1919	28.9629	38.8505	0.39819	0.0770557
21PHAS27_102(+)	19.1786	24.9514	23.5721	9.72502	0.167557	19.8636	2.27394	7.07546e-56	21.0366	17.495	17.8936	8.36349	0.292554	0.69875	6.0156	9.37729e-07
21PHAS27_123(+)	56.0883	59.9087	48.2157	10.2888	0.837783	32.9352	3.72502	3.12138e-27	58.6988	71.4939	44.1861	19.3535	17.1632	17.6085	3.22054	4.06406e-17
21PHAS27_144(+)	17.6105	16.2121	14.4647	0.563769	4.60781	10.893	3.00209	2.52139e-30	35.2872	28.5976	33.0483	30.4818	35.6916	60.0925	0.767745	1.15588e-15
21PHAS27_186(+)	668.114	673.688	635.778	177.869	140.077	134.176	4.37377	3.78503e-28	498.94	448.477	438.21	143.838	149.3	146.738	3.14989	0.0139318
21PHAS27_354(+)	41.9757	43.0633	45.9389	2.53696	21.1121	40.2399	2.04959	3.29889e-12	62.0918	61.5689	61.3494	103.127	124.141	89.9291	0.583306	2.42878e-48
21PHAS27_100(-)	109.644	116.524	110.494	28.4703	16.5881	13.1997	5.77634	4.00358e-18	125.032	119.773	145.157	22.4639	8.48407	21.3818	7.44832	0.0206667
21PHAS27_121(-)	6.39286	13.4256	13.6611	0.704712	0.167557	0	37.1393	7.41916e-119	10.3486	11.2708	12.2334	3.73247	3.60817	5.79963	2.57267	0.346669
21PHAS27_142(-)	25.2096	25.2047	22.5007	9.86596	18.5988	12.0463	1.79928	1.99648e-144	12.3844	12.2801	17.711	34.8363	49.5392	16.9796	0.418262	0.00164749
21PHAS27_163(-)	46.8005	36.2239	41.9209	10.8526	6.70227	7.561	4.97002	2.45937e-33	64.4669	54.3354	51.8548	2.28095	7.31386	2.02638	14.6498	0.0894426
21PHAS27_226(-)	63.4461	66.4948	52.3676	19.1682	0.670227	0.897068	8.78086	5.10471e-46	37.323	43.7375	32.1354	80.1098	115.754	85.3873	0.402536	4.68579e-13
21PHAS27_310(-)	12.7857	16.592	15.0004	8.03371	0.921562	48.8261	0.768157	3.17362e-27	10.0093	18.5043	21.7279	342.004	369.691	444.685	0.0434721	2.09519e-06
21PHAS27_373(-)	2.89488	6.20619	6.56269	0	0.50267	9.35513	1.58718	1.49626e-22	9.83969	1.85043	8.21643	11.3356	12.2873	8.31513	0.62364	0.46338
21PHAS27_415(-)	16.6455	18.7452	22.7685	12.262	0.418892	9.22698	2.65246	1.91408e-06	29.3494	29.1022	34.3264	91.3072	84.0606	86.086	0.354929	4.26354e-09
21PHAS28_198(+)	103.492	75.1075	82.5024	1.97319	15.0801	11.0211	9.29149	7.11609e-128	84.1463	90.8393	86.3638	10.0915	11.2146	16.3508	6.93557	3.6909e-08
21PHAS28_240(+)	3.98046	2.53314	1.20539	13.6714	2.42957	0	0.480379	7.02802e-09	1.18755	3.02798	2.37364	18.5932	12.1898	37.5928	0.0967633	1.84298e-34
21PHAS28_261(+)	34.6179	33.4374	29.1973	3.10073	0.586448	3.07566	14.3213	1.51275e-28	34.2693	37.1768	33.0483	0.207359	3.70569	1.88663	17.9297	0.38676
21PHAS28_282(+)	2370.66	2241.19	2302.84	314.724	218.326	225.933	9.11015	7.00131e-51	1621.17	1539.22	1619.37	332.535	408.308	341.06	4.41783	0.349024
21PHAS28_345(+)	12.5445	19.6318	8.16988	8.73842	39.8785	35.8827	0.477657	2.20283e-66	13.9113	12.2801	11.503	150.128	121.02	207.04	0.0788855	0.000154026
21PHAS28_387(+)	13.8713	18.3652	17.4112	8.17465	0.586448	17.4287	1.89466	1	15.9471	11.6072	8.94678	47.6235	30.5232	24.8056	0.354732	0.618935
21PHAS28_408(+)	43.4232	42.0501	36.0279	14.2352	18.7663	6.53578	3.0715	4.68625e-63	41.0553	33.9806	45.6468	53.2913	46.9062	46.3271	0.82367	0.503811
21PHAS28_429(+)	6.6341	3.54639	0.401798	0	0	0	353.743	3.4754e-68	5.59844	8.24283	6.75573	6.70461	17.7483	9.99213	0.598317	6.14372e-06
21PHAS28_450(+)	14.8362	17.8586	13.6611	1.55037	0.586448	0.768915	15.8005	1	11.0272	16.8221	18.9891	3.59423	3.99824	6.49838	3.3191	1
21PHAS28_492(+)	30.5168	38.5037	40.0458	6.62429	8.29405	20.1199	3.11097	1	34.4389	29.4387	33.5961	56.8164	106.197	64.0754	0.429306	1
21PHAS28_175(-)	0.48248	0.759941	1.74112	0	0.418892	40.6243	0.07337	6.45742e-164	2.20545	0.504663	0	5.04574	0.48759	0.13975	0.480461	3.00275e-19
21PHAS28_196(-)	10.1321	18.3652	8.57168	0.563769	4.02136	8.97068	2.73072	8.74607e-13	12.8934	15.4763	22.2757	19.0079	27.11	18.7964	0.780289	3.57744e-06
21PHAS28_238(-)	58.0182	45.9764	49.555	8.73842	1.59179	7.8173	8.44888	5.01703e-51	55.3058	64.0922	57.6976	137.134	114.974	116.971	0.479875	1.84188e-27
21PHAS28_259(-)	0	0	0	0	0	0	1	2.2464e-14	0	0	0	0	0	0.13975	0.17673	0.00160252
21PHAS28_322(-)	0	0	0	0	0	0	1	2.96802e-77	0	0	0	0	0	0	1	0.0132637
21PHAS28_448(-)	0	0	0	0	0	0	1	1	0.848249	0	0	0	0	0	29.275	1
21PHAS29_406(+)	0	0	0	0	0	0	1	2.50276e-138	0.508949	0	0	0	2.43795	0	0.218379	2.4325e-24
21PHAS29_553(+)	145.106	149.835	154.558	5.07392	11.729	3.46012	22.1519	1.74625e-128	138.265	128.353	133.106	18.3859	9.55677	7.96575	11.1233	4.78137e-20
21PHAS29_299(-)	0	0	0	0	0	0	1	1	0	0	0	0	0	0	1	0.428629
21PHAS29_509(-)	0.36186	1.26657	0.401798	0.422827	0.921562	9.61144	0.187535	1	1.3572	0.504663	0.547762	0.898557	0.682627	0	1.51418	1
21PHAS29_530(-)	10.4939	5.19293	7.23236	1.26848	0.50267	0.51261	9.91858	1	6.10739	5.88774	7.48608	17.5564	45.6385	26.9019	0.216486	0.788673
21PHAS29_551(-)	457.632	461.158	416.262	14.2352	16.9232	62.5384	14.2444	3.14135e-52	226.483	227.435	250.692	25.3669	39.0072	52.1966	6.04318	4.19801e-05
21PHAS29_593(-)	70.9245	60.9219	69.9128	0.845654	9.38317	1.79414	16.7419	1.73653e-183	133.345	96.7271	106.631	32.0716	52.0747	37.9421	2.75743	2.72264e-07
21PHAS29_614(-)	11.8208	18.1119	7.90202	0.563769	0	0.256305	44.5428	1.94252e-75	10.8576	11.2708	10.0423	16.7961	6.24116	3.14438	1.22849	0.770291
21PHAS30_252(+)	31.4818	25.458	31.6081	2.95979	5.11048	8.20176	5.43355	1.94409e-171	38.6802	32.6349	36.8826	31.4495	29.9381	26.9718	1.22444	0.456601
21PHAS30_273(+)	53.5552	60.2887	76.7433	1.40942	3.01602	12.3026	11.3746	4.12342e-31	97.7183	85.288	82.7121	135.889	77.7219	96.2179	0.857642	0.169366
21PHAS30_294(+)	0.48248	1.7732	0	0	0	9.61144	0.237068	5.74516e-39	0	1.00933	0	0	0.195036	0	4.61848	0.341495
21PHAS30_357(+)	18.3342	16.4654	15.804	7.46994	2.84846	0.51261	4.66196	3.80837e-48	21.0366	16.6539	14.607	25.8508	21.0639	34.5881	0.641796	6.13736e-15
21PHAS30_420(+)	5.06604	10.1325	4.15191	0	0.167557	0.256305	42.7013	8.92333e-90	8.31284	9.08393	8.58161	9.05469	26.3299	7.5465	0.605394	0.321498
21PHAS30_441(+)	215.668	207.844	195.006	33.5443	12.483	12.6871	10.5295	5.11655e-79	103.826	114.727	95.8584	28.6847	19.9912	24.7358	4.2815	0.206506
21PHAS30_462(+)	44.1469	68.268	48.6175	0	3.26735	0.768915	39.6094	7.71946e-26	41.3946	28.7658	35.6045	7.25757	19.4061	17.9579	2.36934	3.54554e-07
21PHAS30_504(+)	85.8814	93.5994	82.7703	19.3091	9.88584	25.3742	4.80376	0.022473	35.9658	36.504	35.6045	37.3247	28.9629	29.4174	1.1292	1.59243e-28
21PHAS30_546(+)	8.20215	3.03976	4.9555	0	0.251335	0.256305	30.1827	9.22991e-58	3.393	1.68221	2.19105	7.32669	0	0.559	0.921746	1.18636e-10
21PHAS30_229(-)	11.8208	16.3387	11.5182	0	0.251335	13.9686	2.78651	1.65075e-125	5.42879	3.53264	9.85972	10.6444	12.1898	10.2018	0.570108	0.479924
21PHAS30_271(-)	25.9333	27.2312	17.947	5.07392	0.586448	10.6367	4.35728	1	17.3043	17.495	17.711	20.6668	27.9877	28.9981	0.676345	1
21PHAS30_376(-)	68.7534	55.729	54.6445	21.4232	11.8965	7.30469	4.40682	7.08857e-210	27.4833	29.4387	26.4752	140.797	110.976	167.84	0.198805	0.0131255
21PHAS30_397(-)	64.0492	49.2695	58.7964	20.0138	9.21562	11.79	4.1936	9.36764e-37	39.5284	37.5133	36.3349	1.52063	7.89897	4.54188	8.10541	0.692328
21PHAS30_418(-)	80.3329	89.0398	68.9753	1.40942	8.21028	9.22698	12.6282	8.89715e-63	65.8241	59.8867	69.2006	10.99	9.65429	2.93475	8.25705	0.962116
21PHAS30_460(-)	75.9905	75.7408	91.2081	69.2027	80.511	76.7633	1.07268	3.42298e-25	56.3237	69.3071	65.7315	363.846	358.086	293.824	0.188418	5.55182e-19
21PHAS30_502(-)	191.665	156.295	183.354	24.383	46.497	20.1199	5.83702	1.42707e-164	109.424	114.559	113.204	33.5922	30.3281	15.0231	4.27	1.28477e-10
21PHAS31_186(+)	14.4744	14.1856	9.10741	15.6446	0.251335	6.15132	1.71205	7.06641e-166	11.0272	9.92504	11.6856	22.1183	19.1135	11.8089	0.615553	1.02819e-13
21PHAS31_249(+)	154.152	168.074	168.085	3.24167	3.51869	24.7334	15.5546	8.99244e-30	177.114	185.211	183.5	40.7806	11.9947	19.4253	7.55713	2.64037e-19
21PHAS31_333(+)	6.87534	12.2857	7.50022	0	0.586448	5.63871	4.26708	2.64101e-115	4.58055	6.05596	2.73881	10.99	9.65429	7.75613	0.471512	0.0253183
21PHAS31_396(+)	96.2547	75.1075	71.1182	25.6515	49.0103	51.0047	1.92933	2.75832e-09	26.4654	22.2052	25.3796	142.525	106.88	187.475	0.169555	0.0230494
21PHAS31_417(+)	28.5869	24.0648	29.733	7.46994	0.167557	0.768915	9.76893	0.0531388	20.0187	17.9996	21.5453	11.2665	5.9486	8.80425	2.28772	0.229133
21PHAS31_438(+)	42.5788	50.6627	46.2067	26.4972	28.5684	9.35513	2.16411	4.50013e-42	40.716	31.1209	36.7001	56.0561	88.9365	72.8796	0.498237	7.5384e-05
21PHAS31_121(-)	37.2716	27.4845	34.1528	3.94638	8.8805	13.456	3.76009	0.228548	12.7237	19.3454	17.8936	35.1128	40.1775	23.8274	0.504225	0.22237
21PHAS31_247(-)	156.565	171.62	188.041	66.3838	42.4756	38.3176	3.50701	1.14819e-52	185.936	198.333	176.197	47.7617	65.0446	45.9778	3.52926	0.21631
21PHAS31_268(-)	8.80525	8.99264	11.7861	24.2421	14.0748	17.4287	0.530948	4.77948e-53	8.14319	9.92504	6.20797	27.2332	17.0657	15.3026	0.407607	0.0336244
21PHAS31_310(-)	106.869	92.8395	103.53	45.9472	96.1775	68.6897	1.43835	5.41223e-08	122.996	123.474	125.62	193.812	202.74	161.97	0.666223	0.00070633
21PHAS31_373(-)	223.388	208.604	211.346	361.658	315.342	325.251	0.641904	4.49222e-15	228.858	253.173	243.754	230.03	186.357	175.177	1.22688	4.00348e-14
21PHAS31_415(-)	23.0384	30.3976	19.822	7.46994	51.6912	50.7484	0.666621	4.84241e-15	16.6257	13.7941	14.0592	51.6324	45.2484	32.422	0.344143	0.00687638
21PHAS31_457(-)	58.9831	76.8807	58.5285	13.3895	15.499	27.4246	3.45068	9.48962e-42	69.5564	56.6905	70.4787	77.4141	53.2449	139.82	0.727354	0.21872
21PHAS32_111(+)	0	2.53314	0.267865	0.281885	0.251335	0	5.02646	0.249992	3.0537	3.02798	4.19951	0.138239	0	0	61.2887	0.736486
21PHAS32_258(+)	0.844339	0.759941	1.33933	0.704712	0.921562	5.38241	0.422467	1	4.24125	2.18687	5.66021	1.93535	12.5798	2.30588	0.719143	1
21PHAS32_342(+)	0.48248	0.253314	0	0.281885	0.167557	0.384458	0.886439	6.74399e-08	1.86615	2.01865	3.46916	0.345599	1.56029	6.21888	0.905478	1
21PHAS32_405(+)	0	0	0	0	0.167557	0	0.151855	1	0	0	0	0.138239	0	0	0.178317	1
21PHAS32_88(-)	0	0.506627	0	0	0.167557	0	2.71632	1	0	0	0	0	0.195036	0	0.133312	0.00082406
21PHAS32_172(-)	0	0	0	0	0	0	1	1	0	0	0	0	0	0	1	0.942383
21PHAS32_193(-)	0	0	0	0	0	0	1	1	0	0	0	0	0	0	1	1
21PHAS32_256(-)	0.964959	0	0.267865	0	0.418892	0.256305	1.79074	1	0	0	0	0.138239	0.195036	0	0.0825819	1
21PHAS32_298(-)	0	0.506627	0	0	0.251335	0	1.90743	1	1.0179	0	0	0	0	0.13975	6.17319	1
21PHAS32_361(-)	0	0.253314	0	0	0	0	9.44379	1	0	0	0	0.207359	0	0	0.126391	1
21PHAS33_144(+)	0	0	0	0	0	0	1	1.4019e-104	0	0	0	0	0	0	1	0.82487
21PHAS33_354(+)	0	0	0	0	0	0	1	1	0	0	0	0	0	0.13975	0.17673	1
21PHAS33_438(+)	0	0	0	0	0	0	1	1	0	0	0	0	0	0	1	1
21PHAS33_543(+)	0.36186	0	0	0	0.167557	30.244	0.0128725	1	0.3393	0	0	0	0	0	12.31	1
21PHAS33_79(-)	13.7507	8.73932	7.90202	0	0	0	1014.07	1	11.3665	11.1026	6.75573	9.60764	10.3369	12.857	0.891059	1
21PHAS33_100(-)	0	0	0	0	0	0	1	1	0	0	0	0	0	0	1	1
21PHAS33_121(-)	0	0	0	0.281885	0	0	0.0961894	1	0	0	0	0	0	0.209625	0.125196	1
21PHAS33_142(-)	0.48248	0.379971	0.401798	0.563769	0.335113	0.640763	0.824548	1	0.3393	0	0.730349	0.138239	0.195036	0.2795	1.71078	1
21PHAS33_226(-)	0.24124	0	0	0	0	0	9.04133	1	0.3393	0	0	0	0	0	12.31	1
21PHAS33_268(-)	0	0	0	0	0	0	1	1	1.6965	0	0.547762	0	0	0	75.8087	1
21PHAS34_83(+)	0	0	0	0	0	0	1	1	2.54475	0.336442	0	0	4.2908	0	0.673762	0.854135
21PHAS34_104(+)	0.6031	1.01325	0.267865	0	0.251335	0	6.80406	0.671547	17.4739	14.6352	12.5985	3.45599	1.95036	1.32763	6.61411	3.95415e-09
21PHAS34_125(+)	0.48248	0.253314	0.401798	0.422827	0.670227	0.256305	0.846474	3.30871e-20	5.59844	9.25216	9.12937	55.5032	39.8849	40.5974	0.176524	1.90345e-27
21PHAS34_146(+)	0	0.253314	0.267865	0.281885	0.167557	0	1.14963	1	1.18755	3.1962	2.73881	17.4182	18.2359	8.944	0.16027	9.89905e-28
21PHAS34_167(+)	7.47843	3.54639	2.27685	2.53696	1.67557	2.17859	2.07622	7.01326e-13	178.472	188.071	194.638	32.6936	25.6473	19.8445	7.1752	5.33424e-08
21PHAS34_188(+)	2.17116	0	0.937528	0	0.167557	0	15.8875	0.00016896	5.59844	5.88774	5.11245	0.138239	2.34043	0	6.62845	1.69823e-14
21PHAS34_209(+)	0.723719	1.26657	0.53573	0.986596	0.251335	11.4056	0.201682	0.909681	10.5183	7.56995	5.47762	128.148	81.5251	141.287	0.0672265	0.42942
21PHAS34_293(+)	2.65364	1.13991	0.803595	0.422827	0.586448	0.384458	3.25001	2.19259e-12	30.3673	26.7471	29.0314	3.66335	3.2181	5.24063	7.09146	2.47495e-09
21PHAS34_314(+)	1.68868	3.03976	2.41079	0.704712	3.01602	21.017	0.289458	1	52.7611	68.9706	67.5573	184.411	229.07	237.785	0.29068	0.923146
21PHAS34_102(-)	1.44744	2.27982	1.47326	1.69131	2.26201	13.456	0.299927	1	13.7416	17.495	18.8065	23.639	33.9363	11.3198	0.726487	0.000629855
21PHAS34_123(-)	1.56806	0.886598	1.74112	0.422827	0.335113	24.8616	0.164751	1	37.323	26.2425	27.7533	18.3167	18.626	12.7871	1.83579	0.00113562
21PHAS34_144(-)	1.56806	1.01325	0	0	0.418892	0.256305	3.70296	3.57713e-17	14.7595	13.1212	14.607	0.138239	0.195036	0.13975	84.524	0.112412
21PHAS34_228(-)	0.48248	0.379971	0.937528	0.281885	0	0	5.86748	3.69707e-06	4.24125	7.90639	4.01692	0.138239	0	0	96.2589	0.0525479
21PHAS34_312(-)	0.24124	0.633284	0	0.281885	0.418892	14.2249	0.0604802	1	0.3393	0.672884	1.82587	3.11039	0	0.2795	0.838641	0.000147243
21PHAS35_144(+)	8.68463	11.0191	11.2503	0	0	0	1032.8	2.42591e-66	6.95564	10.4297	13.3289	7.60317	16.188	7.47663	0.982313	0.97421
21PHAS35_228(+)	75.1462	66.2415	69.3771	0.422827	0.921562	11.0211	17.0057	7.20981e-190	37.4926	29.7751	28.1185	4.35454	7.41138	11.3198	4.12777	7.5978e-05
21PHAS35_333(+)	8.08153	11.3991	10.1789	0	0	0.51261	54.7161	4.32249e-18	6.61634	6.72884	4.74727	1.0368	10.532	2.5155	1.28398	0.452371
21PHAS35_354(+)	39.684	39.8969	37.769	17.195	0.754005	16.788	3.37619	2.26835e-96	54.6272	48.2794	53.8633	79.5568	47.4913	57.7866	0.848187	0.0628228
21PHAS35_375(+)	30.2756	16.972	44.3317	4.51015	11.729	0.256305	5.54354	9.32394e-87	14.7595	12.2801	11.6856	4.49278	0	0	8.5689	0.0203459
21PHAS35_396(+)	13.3888	13.299	21.9649	0.563769	1.08912	4.35719	8.05996	7.58641e-100	10.8576	8.91571	15.5199	18.1785	25.0622	37.5928	0.436826	0.040391
21PHAS35_438(+)	13.1476	10.1325	20.4917	0	0.50267	9.73959	4.26409	9.24383e-161	7.80389	5.38307	11.3204	16.1049	14.7252	26.7621	0.425832	3.37839e-18
21PHAS35_501(+)	242.687	227.349	269.606	5.49675	41.8892	28.9625	9.68432	1.3826e-179	257.359	285.807	230.973	48.7985	67.9701	69.6654	4.15184	0.154502
21PHAS35_522(+)	31.1199	33.5641	34.6885	0.704712	1.34045	2.94751	19.7908	1.59689e-25	17.4739	19.1772	18.9891	10.2297	10.532	11.8089	1.70765	0.0984862
21PHAS35_564(+)	11.097	8.61267	11.6521	7.61088	0	1.28153	3.51831	1.93476e-69	9.33074	8.91571	14.4244	20.2521	16.2855	28.7885	0.500349	6.28819e-07
21PHAS35_585(+)	93.9629	98.1591	79.9577	28.3294	6.78604	16.5317	5.26557	2.68149e-198	43.2607	41.0459	39.4389	23.639	22.7217	33.6798	1.54583	0.00245386
21PHAS35_606(+)	72.4926	81.187	74.7344	9.16125	0.586448	6.27947	14.2269	9.21016e-59	50.5556	32.4667	38.3433	9.12381	8.97166	3.77325	5.5435	0.0453076
21PHAS35_268(-)	8.56401	10.0059	11.3843	13.5305	19.8555	16.6598	0.598776	6.9399e-62	4.24125	5.88774	5.66021	136.028	100.151	69.1763	0.0518008	0.798496
21PHAS35_520(-)	50.0573	32.9308	36.0279	0.422827	17.5097	0	6.62747	1.109e-09	33.7603	28.2611	27.7533	1.31328	0.390072	10.2716	7.48063	0.0657138
21PHAS35_583(-)	51.6253	52.9426	51.4301	9.44313	8.1265	0.640763	8.55398	0.0618096	32.4031	30.448	36.1523	27.0949	7.60641	10.5511	2.18701	1.12302e-30
21PHAS36_80(+)	48.6098	45.0898	44.3317	21.0004	7.03738	20.5044	2.8424	5.89715e-17	31.8942	19.5136	34.6916	74.1655	41.6402	85.1776	0.428476	0.00114582
21PHAS36_101(+)	95.6516	107.025	146.522	31.0073	25.7199	22.9393	4.38198	5.75085e-19	67.8599	70.3164	72.8524	1.79711	2.1454	9.503	15.6624	0.0904041
21PHAS36_143(+)	2.4124	2.53314	2.14292	0	0	3.46012	2.0396	0.000941058	6.27704	7.2335	5.47762	10.9209	15.7004	14.8135	0.458658	7.47515e-22
21PHAS36_185(+)	91.7918	83.5935	76.2076	179.279	125.584	101.369	0.619363	7.3859e-78	64.1276	61.9053	65.0011	282.907	232.581	260.005	0.246368	5.94843e-07
21PHAS36_353(+)	3.13612	1.01325	2.94652	0	0.167557	0	36.0701	1	1.6965	1.68221	1.64329	0	1.46277	0.13975	3.0946	0.35701
21PHAS36_99(-)	39.2015	49.6495	38.8404	67.0885	38.538	24.349	0.98243	4.18685e-23	27.8226	47.4383	39.804	207.083	280.95	238.204	0.158475	1.90202e-11
21PHAS36_162(-)	224.353	196.065	200.899	18.7453	43.9836	2.81936	9.47488	4.80736e-24	168.123	157.118	172.91	27.5788	1.56029	18.447	10.4625	0.388517
21PHAS36_183(-)	9.77021	9.75258	8.70561	0	0	0	941.947	0.0184856	6.61634	9.08393	11.8682	0	0.195036	0.2795	54.7006	1.33822e-23
21PHAS36_225(-)	9.89083	9.11929	9.91101	10.4297	12.1479	137.764	0.180525	2.33949e-74	556.791	515.261	559.813	469.254	454.824	506.384	1.14079	4.33121e-05
21PHAS36_246(-)	1.08558	2.02651	1.74112	2.39602	3.01602	54.9774	0.0808218	0.130741	122.826	119.942	131.645	140.59	138.768	141.916	0.888773	0.427171
21PHAS36_267(-)	0	0	0	0	0	0	1	0.0233893	13.9113	13.7941	12.2334	8.91645	2.43795	12.0185	1.70786	0.459143
21PHAS37_237(+)	0	0	0	0	0	0	1	1	0	0	0	0	0	0	1	1
21PHAS37_405(+)	0.36186	0.506627	0	0.704712	1.00534	12.0463	0.0651721	1	0.3393	0.336442	0.912937	0.345599	0.390072	0.349375	1.45167	1
21PHAS37_510(+)	0	0.379971	0	0	0.251335	0	1.45723	1	0.3393	1.00933	0	0.138239	0	0	8.19442	1
21PHAS37_657(+)	0	0	0	0	0	0	1	1	0	0	0	0	0	0.13975	0.17673	1
21PHAS37_382(-)	1.2062	1.51988	0.267865	1.69131	10.3047	19.7355	0.0952078	0.41386	0.848249	0.841105	0.912937	0.622078	0.585109	0.489125	1.52481	0.766718
21PHAS37_424(-)	0	0	0	0	0	0	1	1	0	0	0	0	0	0	1	1
21PHAS37_466(-)	0	0.253314	0.267865	0.563769	0.167557	0	0.723972	0.719304	0.848249	0.672884	0.912937	0	0.292554	6.49838	0.361251	0.70903
21PHAS37_571(-)	0	0	0	0	0	0	1	1	0	0	0	0	0	0	1	0.477608
21PHAS37_592(-)	0	0	0	0	0.167557	0	0.151855	1	0	0	0	0	0	0	1	1
21PHAS37_613(-)	0	0	0	0	0	0	1	1	0	0	0	0	0	0	1	1
21PHAS38_154(+)	18.9373	19.5052	21.0274	0.422827	0.754005	0.51261	34.6042	4.88804e-133	15.6078	13.2895	16.9806	6.56638	2.53547	0	5.02723	0.0512262
21PHAS38_217(+)	40.7695	34.4507	39.644	8.3156	1.1729	7.8173	6.62757	5.39953e-61	44.9572	41.0459	43.4558	54.6737	79.7698	98.4539	0.55592	0.716146
21PHAS38_280(+)	7.96091	9.49926	3.34831	0	7.03738	0	2.94855	2.13029e-110	8.82179	5.38307	6.75573	5.52958	3.41313	6.9875	1.31518	6.67553e-29
21PHAS38_343(+)	289.005	275.859	288.491	13.2486	12.1479	37.9331	13.4689	8.31856e-83	253.118	242.238	232.981	49.4897	41.6402	38.6409	5.61142	1.76439e-08
21PHAS38_364(+)	33.2911	26.3446	37.635	27.9066	1.25667	14.4812	2.22786	5.81206e-12	31.2156	43.5692	30.6747	52.3928	72.1634	57.3674	0.579761	0.781286
21PHAS38_406(+)	18.8167	16.592	24.1079	1.83225	2.26201	0.256305	13.5933	1.23456e-75	20.8669	22.2052	20.0846	37.9467	62.8992	33.1906	0.471309	2.61144e-36
21PHAS38_173(-)	58.5007	53.3225	61.2072	7.18806	11.8965	2.30675	8.07888	1.8796e-59	59.3774	45.7561	44.5513	4.2163	0.975181	7.75613	11.5364	0.00451865
21PHAS38_299(-)	23.0384	26.218	33.0813	2.95979	0.837783	3.33197	11.5046	0.0018796	25.9564	26.7471	42.7254	45.5499	33.1562	24.8755	0.921316	0.0124007
21PHAS38_320(-)	9.52897	3.92636	7.76809	5.63769	0.670227	0	3.35338	5.60287e-100	4.58055	7.06528	4.01692	0	8.48407	12.857	0.734299	0.005646
21PHAS38_362(-)	600.928	568.689	634.572	54.6856	38.7056	73.8158	10.7884	6.54841e-105	847.231	768.602	799.368	267.632	336.145	321.844	2.60922	0.791464
21PHAS38_383(-)	705.385	676.221	672.743	54.8266	20.8608	83.0428	12.9401	6.04669e-69	590.551	527.541	575.333	76.1008	56.7555	41.0865	9.73402	5.40748e-12
21PHAS38_425(-)	23.159	27.3579	20.8935	1.26848	8.29405	11.4056	3.40223	8.22316e-142	15.9471	13.4577	14.2418	5.73694	27.9877	8.03563	1.04514	0.956727
21PHAS38_467(-)	10.8558	15.0722	19.1524	22.8327	8.71295	0.51261	1.40582	5.71136e-05	18.4918	15.3081	15.5199	8.63997	2.73051	2.5155	3.54627	0.0167905
21PHAS38_488(-)	16.5249	22.6716	26.6526	0.422827	12.8181	16.6598	2.20105	4.16508e-115	14.7595	21.7005	16.0677	33.8687	13.7501	19.565	0.781949	0.531556
21PHAS39_165(+)	2.77426	1.89985	2.27685	0	0	0.256305	24.383	7.75295e-69	3.7323	5.71951	7.12091	3.87071	0.195036	3.42388	2.20792	0.970228
21PHAS39_228(+)	1.8093	1.89985	2.54472	0	0.251335	0	22.3359	0.0155175	3.0537	1.85043	1.09552	6.35902	0	3.6335	0.601611	0.000188626
21PHAS39_249(+)	9.89083	6.96613	6.02696	0.281885	0	14.4812	1.54896	6.74399e-08	6.44669	8.57927	6.57315	11.6812	6.24116	2.65525	1.04957	0.00107909
21PHAS39_270(+)	4.94542	1.26657	2.41079	0	0	0	288.426	3.60415e-119	1.86615	1.51399	1.27811	0	0	0	156.275	0.180476
21PHAS39_291(+)	0.723719	0.253314	3.08045	0.281885	0	0	13.1057	2.62183e-40	0.848249	0.336442	0	14.7225	5.65605	12.2281	0.0372186	0.816229
21PHAS39_396(+)	3.25674	4.81296	5.22337	0.281885	0	14.0968	0.924657	1.01473e-29	5.08949	3.86908	4.19951	3.59423	1.65781	3.21425	1.55222	0.423876
21PHAS39_79(-)	0.964959	0	2.41079	0	0	0	113.525	1.178e-21	1.86615	3.02798	1.64329	0	0	0	218.914	0.439367
21PHAS39_142(-)	18.2136	26.5979	24.1079	0.704712	1.08912	34.3449	1.90633	3.51322e-14	19.6794	20.6912	13.3289	11.2665	12.6774	6.708	1.75118	0.69677
21PHAS39_205(-)	0.723719	0	0	0	0	0	25.124	4.49349e-38	1.18755	1.51399	0	0	0	0	91.0513	0.00287807
21PHAS39_247(-)	6.6341	8.73932	9.91101	0.422827	0.251335	0	35.9497	3.6882e-19	9.83969	9.75682	10.2249	4.00894	12.5798	9.01388	1.16458	0.619457
21PHAS39_289(-)	1.56806	3.41973	3.08045	0.281885	0	0	25.9655	1	2.7144	4.20553	1.64329	6.56638	0	0	1.30272	1
21PHAS39_373(-)	3.85984	2.15317	2.27685	0	0	0	277.329	3.51462e-07	0.848249	3.86908	3.83433	3.31775	6.53371	7.47663	0.49439	0.892693
21PHAS39_457(-)	0	0	0	0	0	0	1	1	0	0.336442	0	0	0	0.13975	2.15872	1
21PHAS39_541(-)	0	0	0	0	0	0	1	1	0	0	0.365175	0	0	0.209625	1.64914	1
21PHAS40_291(+)	0.723719	1.01325	0.669663	0	0.167557	0	12.3339	1	1.0179	1.34577	2.19105	2.83391	0	0.13975	1.52638	1
21PHAS40_312(+)	0	0	0	0.281885	0.167557	0.256305	0.0407749	1	0	0	0.912937	0	0.195036	0	4.19016	1
21PHAS40_459(+)	0	0.253314	0	0	0.335113	0	0.775961	3.26769e-30	0.678599	0.504663	0	0.138239	0	0	7.21152	0.0139544
21PHAS40_247(-)	148.362	138.056	159.648	32.8396	23.039	43.1874	4.50166	1	205.107	199.51	175.101	129.185	95.8603	80.3563	1.89813	0.795889
21PHAS40_394(-)	7.96091	9.49926	12.3218	0	0	7.04839	4.21169	2.56396e-35	9.67004	10.5979	8.58161	5.80606	11.3121	10.8306	1.0322	0.000270561
21PHAS40_415(-)	66.4616	63.7084	46.8764	18.3225	1.34045	36.139	3.17159	5.39953e-61	69.5564	70.821	74.3131	96.2147	122.385	105.232	0.663001	0.980826
21PHAS40_478(-)	74.7843	82.5803	76.4755	39.3229	39.3758	9.9959	2.63591	1.62843e-10	84.6553	110.689	109.735	219.179	191.916	142.196	0.551416	0.000630696
21PHAS40_499(-)	107.231	106.012	79.422	2.39602	26.8091	8.71437	7.71276	1.11152e-158	121.469	140.633	129.637	40.435	26.72	48.4933	3.38671	3.7118e-10
21PHAS40_541(-)	527.109	535.885	473.318	70.894	52.1939	138.661	5.86885	2.96129e-52	243.278	249.472	253.431	744.281	798.088	700.078	0.332762	6.39227e-17
21PHAS41_396(+)	41.1314	33.6907	36.1618	0.704712	7.54005	0.384458	12.8203	8.79631e-202	33.7603	22.5416	19.1717	7.11933	5.3635	7.267	3.8172	0.00102077
21PHAS41_417(+)	45.2325	36.0972	44.4656	0.281885	8.37783	6.79208	8.1273	8.97907e-52	29.5191	22.037	23.3712	8.01789	9.36174	4.33225	3.4476	0.0484986
21PHAS41_459(+)	6.75472	6.58616	6.1609	0	0	0.256305	68.2201	2.03446e-107	4.0716	4.0373	2.73881	9.19293	12.6774	11.1101	0.329524	3.59857e-14
21PHAS41_522(+)	468.85	483.829	497.827	20.2957	4.60781	29.6032	26.5974	1	378.658	434.178	347.281	117.918	53.4399	81.9634	4.5792	1
21PHAS41_564(+)	0.24124	0	0	0	0	10.7648	0.0251269	7.27088e-69	0.3393	0	0	0.138239	0	0	2.19508	2.71823e-35
21PHAS41_585(+)	0	0	0	0	0	0	1	4.3107e-76	0	0	0	0	0	0	1	1.92934e-05
21PHAS41_606(+)	72.6132	60.6686	64.1537	1.12754	1.59179	4.48534	27.2944	5.02788e-69	58.3595	63.5875	57.8802	42.8542	52.3672	43.3225	1.29792	0.000194175
21PHAS41_163(-)	362.583	384.277	396.44	33.6852	30.1602	45.1097	10.4907	3.04701e-190	286.369	322.984	293.966	44.3749	52.2697	48.1439	6.2378	0.000281949
21PHAS41_520(-)	64.7729	71.3078	88.5294	0.422827	1.9269	6.53578	25.1966	1	51.5735	51.9803	51.3071	4.14718	9.36174	4.1925	8.73539	1
21PHAS41_562(-)	10.8558	13.299	13.2593	0.281885	7.37249	23.3238	1.20756	6.62973e-176	5.42879	7.90639	5.11245	30.3436	19.4061	37.1036	0.212672	0.217684
21PHAS41_583(-)	24.7271	20.7717	17.5452	8.03371	0	1.15337	6.84316	3.23144e-197	22.2241	17.9996	13.6941	0.622078	3.60817	0	12.6631	5.26508e-12
21PHAS41_604(-)	457.149	433.166	432.87	41.437	45.9943	109.186	6.72888	1.06512e-40	392.739	427.618	377.043	631.685	662.928	665.699	0.610827	0.0016485
21PHAS42_80(+)	4.10108	3.54639	5.89303	0	0	0.256305	47.3988	1.64334e-31	2.20545	2.01865	2.55622	8.91645	5.9486	3.00463	0.380472	0.231519
21PHAS42_206(+)	27.7426	33.8174	30.5366	30.5845	26.2226	22.683	1.15853	7.7932e-174	23.9206	14.6352	25.9274	92.344	108.928	112.359	0.205678	2.41087e-13
21PHAS42_227(+)	98.6671	79.6672	87.9937	1.26848	14.3261	8.71437	10.9437	2.28284e-124	68.7082	56.1858	93.4847	4.14718	5.16846	1.118	20.8731	0.105765
21PHAS42_248(+)	51.6253	55.349	44.3317	18.4634	7.20494	40.6243	2.28181	4.75904e-31	40.0374	50.6345	44.3687	116.743	153.103	179.998	0.300241	0.0519596
21PHAS42_269(+)	34.2561	26.4713	17.5452	0.986596	0.50267	0.384458	41.1312	4.32814e-35	19.849	19.6819	20.815	0.207359	0.390072	0.13975	78.6982	0.616265
21PHAS42_290(+)	17.128	10.5125	9.24134	0.281885	0.335113	0.640763	28.6636	3.17892e-45	14.4202	15.981	9.85972	9.60764	2.92554	3.6335	2.4876	0.527418
21PHAS42_311(+)	6.6341	3.54639	6.29483	0.422827	0.251335	0.256305	17.1847	5.43144e-64	14.9292	9.08393	6.02538	5.32222	5.85109	0	2.6839	0.174077
21PHAS42_416(+)	12.9063	15.7054	4.01798	4.79204	0.50267	0.256305	5.85194	2.77415e-29	29.1798	27.2518	22.2757	2.14271	20.3813	4.40213	2.92094	3.60921e-05
21PHAS42_437(+)	4.58356	6.33284	5.3573	0	0	0.51261	30.0468	3.38997e-197	2.3751	5.55129	4.3821	0.138239	5.75357	0	2.08357	0.0297205
21PHAS42_99(-)	5.91038	8.35935	10.8485	0	0	0	838.275	0.350917	16.7953	9.5886	12.5985	20.1138	14.5302	15.8616	0.771979	1.59592e-14
21PHAS42_162(-)	9.77021	14.6922	3.61618	0.422827	0	4.48534	5.69211	1.86724e-173	13.7416	10.0933	7.66867	17.0035	14.5302	22.6395	0.581766	1.36323e-17
21PHAS42_204(-)	100.356	96.5125	115.986	1.55037	5.0267	2.6912	33.6497	5.15821e-23	121.809	115.063	117.769	5.11486	9.26422	12.9269	12.9745	1.63795e-11
21PHAS42_246(-)	5.06604	2.27982	4.55371	0.422827	0	0.256305	16.8228	2.62183e-40	4.91984	3.1962	4.3821	13.3401	25.6473	30.9546	0.179045	0.311815
21PHAS42_351(-)	45.3531	51.0427	50.3586	0.422827	0.754005	4.8698	24.1556	6.27206e-170	49.3681	50.2981	55.5066	31.3804	35.1065	10.621	2.01202	1.29821e-26
21PHAS42_477(-)	28.7075	29.891	28.9294	0.422827	1.42423	0.51261	36.6402	1.05764e-182	27.6529	34.4853	31.2224	63.9358	55.0002	56.5988	0.531944	0.00199469
21PHAS43_133(+)	57.8976	60.2887	64.8233	1.40942	4.60781	13.7123	9.26335	3.04283e-18	43.4304	41.3824	39.804	24.7449	3.31562	17.7483	2.71925	0.00169949
21PHAS43_154(+)	93.8423	110.951	81.0292	63.7059	24.1282	56.7716	1.97637	2.00406e-204	150.14	168.557	174.371	143.285	125.116	117.67	1.27712	0.000354042
21PHAS43_175(+)	296.725	306.51	274.026	109.371	151.974	63.4355	2.70093	3.00839e-179	340.996	302.293	349.655	208.189	168.706	231.356	1.63243	0.0305591
21PHAS43_217(+)	39.3221	35.2106	31.8759	0.281885	0.335113	0.51261	91.7885	4.63851e-26	26.9743	25.906	39.2563	0.138239	2.24292	6.708	10.1069	8.83784e-27
21PHAS43_259(+)	368.253	389.47	348.359	97.2502	79.0867	99.19	4.01409	1.482e-74	147.256	131.381	140.957	70.3639	116.827	109.424	1.41457	0.23592
21PHAS43_364(+)	24.7271	25.9647	23.9739	0.281885	8.54539	0.256305	8.19608	3.11939e-185	16.6257	16.6539	12.7811	5.46046	7.60641	2.58538	2.93904	0.994017
21PHAS43_110(-)	34.1354	43.3166	41.653	21.2823	0.251335	13.8405	3.36501	4.56217e-172	31.2156	31.6255	27.2055	63.1754	29.0604	58.0661	0.599185	0.021422
21PHAS43_131(-)	118.811	126.784	156.299	15.6446	1.75934	18.0695	11.3207	8.09828e-06	84.6553	87.3067	84.1728	12.718	12.6774	4.12263	8.66944	0.150984
21PHAS43_173(-)	34.7385	36.3505	29.733	12.8257	21.2797	13.5842	2.11343	6.76072e-28	16.965	16.3174	14.0592	104.647	126.286	109.704	0.139056	0.0763194
21PHAS43_194(-)	11.2177	10.8925	12.9915	0.422827	4.44025	0.897068	6.06748	2.06318e-08	22.2241	32.6349	20.815	21.2198	15.3103	13.2763	1.51905	0.0569635
21PHAS43_215(-)	41.8551	35.8439	50.8944	0.845654	17.8448	12.9434	4.06215	1.12397e-59	50.5556	46.7654	53.6807	40.5733	60.0711	49.6113	1.00496	7.15744e-14
21PHAS43_383(-)	15.0775	8.99264	12.1879	0.563769	0	0	61.1146	2.92877e-100	8.48249	9.25216	7.66867	5.80606	2.1454	3.21425	2.2717	0.229881
21PHAS44_123(+)	11.4589	11.2725	13.1254	2.25508	6.70227	34.0886	0.833105	8.46249e-89	5.42879	9.42038	7.48608	107.066	80.4524	79.0286	0.0838977	1.05195e-31
21PHAS44_165(+)	125.807	139.576	142.37	9.86596	13.4045	7.43285	13.2684	1.84168e-17	90.0841	88.4842	102.432	5.18398	8.58159	5.59	14.4969	1.90202e-11
21PHAS44_291(+)	81.4184	96.5125	78.7523	32.1348	39.9623	18.1977	2.84211	1.21185e-12	40.3767	38.6908	35.6045	149.713	106.977	115.643	0.308037	2.00367e-14
21PHAS44_333(+)	13.1476	16.0854	13.6611	0.422827	0.335113	0.256305	41.1054	1.78027e-74	6.10739	9.5886	7.48608	8.84733	7.31386	4.05275	1.14662	2.65909e-05
21PHAS44_417(+)	13.7507	16.0854	11.6521	22.8327	19.5203	27.9372	0.590416	5.73543e-102	15.4381	15.6446	14.0592	10.2297	27.3051	8.03563	0.990603	0.608076
21PHAS44_438(+)	16.2837	20.6451	19.6881	0	0	0.768915	70.9047	7.23801e-92	12.3844	12.953	19.1717	3.59423	0.292554	7.89588	3.77046	0.293434
21PHAS44_121(-)	11.3383	4.6863	7.23236	7.04712	0.754005	1.15337	2.5919	2.23652e-45	54.9665	58.5409	52.22	6.91197	8.094	3.913	8.74757	3.14185e-25
21PHAS44_184(-)	86.8463	99.9323	91.0741	9.30219	9.88584	22.4267	6.6727	6.91485e-89	42.9214	58.0362	58.6105	127.664	93.6174	120.185	0.467349	0.858963
21PHAS44_205(-)	20.7466	24.0648	30.0009	0	0	0.384458	180.579	0.0246647	17.8132	21.5323	15.1548	2.00447	3.80321	5.8695	4.65785	0.980246
21PHAS44_226(-)	20.3848	11.5258	11.7861	7.18806	0	0	6.05795	1.7064e-123	8.14319	11.9437	8.03384	2.83391	0	6.9875	2.85753	0.0668173
21PHAS44_352(-)	14.3538	7.97938	2.67865	0.281885	0.251335	0.384458	26.4244	4.4308e-157	7.46459	12.4484	10.9552	6.91197	0	11.3896	1.68552	0.00141806
21PHAS44_394(-)	14.1125	20.6451	14.4647	0.563769	0.251335	0.384458	40.0568	3.60442e-39	13.4023	12.953	11.8682	6.15166	0.292554	10.4114	2.26545	0.293434
21PHAS45_123(+)	744.949	732.077	803.461	60.6052	51.6912	51.1328	13.9516	6.16705e-34	1020.95	975.514	969.539	60.618	55.4878	37.8024	19.2677	0.00123695
21PHAS45_144(+)	9.77021	17.2253	12.7236	2.39602	13.1532	1.66598	2.30494	2.62072e-29	26.635	29.2705	28.8488	66.6314	65.7272	42.4141	0.485028	0.000271564
21PHAS45_165(+)	114.468	119.437	134.468	30.4435	32.3384	39.3428	3.60633	1.63607e-21	103.147	124.988	155.747	222.635	248.379	217.661	0.557442	0.0415239
21PHAS45_207(+)	7.59905	2.65979	3.34831	0.281885	6.11582	0.384458	2.00189	1.89132e-65	8.48249	9.08393	9.67713	9.60764	7.31386	2.09625	1.43185	0.878056
21PHAS45_270(+)	320.97	327.155	340.724	104.861	81.5163	57.7968	4.04939	1	548.478	662.623	565.656	435.178	488.566	355.384	1.38903	1
21PHAS45_291(+)	11.7001	13.9323	12.8575	0	0.167557	0	194.982	1	5.93774	11.439	9.67713	4.00894	1.56029	8.6645	1.89879	1
21PHAS45_375(+)	8.56401	7.09278	13.2593	0	0.251335	0	102.888	1	13.572	11.6072	16.2503	19.0079	8.38656	16.9796	0.933686	0.00402081
21PHAS45_417(+)	0.24124	0.633284	1.20539	0	0.418892	16.788	0.122407	1	0.678599	0.504663	1.27811	0	0	0	83.0458	1
21PHAS45_459(+)	0	0	0	0	0	0	1	1	0	0	0	0	0	0	1	1
21PHAS45_121(-)	0.24124	0	0	0	0.167557	0	1.37297	3.22414e-73	0.678599	0	0	0	0.195036	0.13975	1.94251	1.02351e-66
21PHAS45_163(-)	0.36186	0.253314	0.267865	0	0.167557	0.384458	1.56876	9.30702e-51	0.3393	0.504663	0.365175	0.345599	0	0.13975	2.40446	0.612964
21PHAS45_205(-)	0	0	1.60719	0	0	0	54.573	6.91485e-89	1.3572	1.17755	1.64329	0	0	0	140.268	0.384398
21PHAS45_289(-)	0	0	0	0	0	0	1	1	0	0	0	0	0	0	1	1
21PHAS45_373(-)	0	0	0	0	0	0	1	1	0.508949	0	0	0	0	0	17.965	1
21PHAS45_415(-)	0	0	0.267865	0.281885	0	11.79	0.0246131	1	0	0	0	0	0	0	1	1
21PHAS45_436(-)	0	0	0	0.281885	0	11.79	0.00247895	1	0	0	0	0	0	0	1	1
21PHAS45_457(-)	0	0	0	0	0	0	1	1	0	0	0	0	0	0	1	1
21PHAS46_99(+)	237.38	259.773	268.803	57.5045	92.4913	70.2276	3.47775	4.69612e-12	219.188	198.669	178.205	21.9801	24.087	14.9533	9.76395	3.82315e-35
21PHAS46_120(+)	9.89083	14.1856	6.96449	31.2892	44.3187	21.2733	0.320612	5.47259e-174	8.31284	10.2615	9.12937	127.111	116.144	94.6108	0.0820776	1.4825e-08
21PHAS46_162(+)	46.318	33.5641	42.7245	1.26848	3.26735	3.58827	15.0399	2.3361e-21	40.5463	40.2048	45.6468	4.2163	3.80321	9.71263	7.11784	0.00089041
21PHAS46_246(+)	25.5714	19.6318	18.0809	18.7453	0.418892	0.51261	3.2128	2.96875e-153	14.4202	17.8314	13.8766	8.29437	1.85284	5.8695	2.8765	0.00144822
21PHAS46_267(+)	208.19	204.804	224.739	69.3436	94.9208	45.8786	3.03447	2.13294e-169	103.995	132.726	120.69	42.3013	77.7219	62.3285	1.95986	1
21PHAS46_309(+)	4.10108	0.633284	3.21438	0.704712	0.754005	9.73959	0.710592	6.09297e-19	3.22335	4.0373	4.92986	0	0	0.13975	71.9912	8.32242e-16
21PHAS46_351(+)	74.6637	85.4934	87.5919	2.11413	5.36181	30.1158	6.58605	1.22216e-151	63.7883	47.7748	57.515	34.629	16.7731	11.2499	2.69787	0.0891065
21PHAS46_624(+)	22.4353	19.3785	21.5631	0	0.167557	0.51261	89.2846	1	0	0	0	0	0	0	1	0.0170714
21PHAS46_97(-)	25.4508	11.1458	15.4022	0	0.167557	0	263.362	2.18134e-31	6.78599	8.91571	11.3204	0	0	0.13975	159.364	4.01496e-34
21PHAS46_160(-)	179	186.819	182.952	65.2563	51.8588	23.4519	3.90336	1.01289e-05	63.1097	62.5782	65.5489	203.143	245.356	195.72	0.296884	0.0504924
21PHAS46_244(-)	6.99596	7.85272	3.48225	0.281885	0	0.51261	22.2693	2.85479e-18	5.08949	4.87841	6.02538	0.207359	0	6.35863	2.42925	0.000424944
21PHAS46_307(-)	67.1853	74.7275	81.431	2.39602	1.00534	1.28153	47.3964	2.63066e-186	41.5642	41.887	35.7871	50.1809	82.8904	45.2091	0.66888	5.42263e-06
21PHAS46_349(-)	1.92992	1.89985	0.267865	0	0	0	137.588	3.54137e-46	1.6965	1.68221	5.29503	0	0	0	290.125	0.51815
21PHAS46_370(-)	1.08558	1.89985	2.27685	0	0.418892	0	11.7897	4.45612e-15	6.61634	4.20553	1.82587	16.9343	0.195036	7.267	0.519019	0.000643062
21PHAS46_580(-)	0.36186	1.39323	0	0	0.167557	0	9.03581	8.54544e-09	1.18755	2.52332	0.547762	0.138239	0	0	25.4912	0.518872
21PHAS47_291(+)	38.2365	41.0368	40.7155	3.6645	9.71829	16.4035	4.02527	1.178e-21	36.9837	37.1768	23.5538	100.362	87.8638	86.4354	0.355833	0.524714
21PHAS47_354(+)	26.0539	27.1046	19.1524	0.422827	0.50267	6.79208	9.33722	2.16926e-68	35.2872	35.3264	35.6045	15.3446	17.4557	12.3679	2.35072	1.75053e-05
21PHAS47_396(+)	2.77426	4.17968	6.69663	0	0	5.76686	2.35999	1.22643e-198	2.3751	0.841105	1.64329	1.0368	8.19152	0.69875	0.491057	6.13074e-29
21PHAS47_417(+)	15.8012	22.1649	14.7326	0	0	0	1757.62	6.69095e-114	9.33074	10.7661	12.9637	2.90303	0	0	11.2821	2.117e-07
21PHAS47_438(+)	6.15162	9.24595	10.3128	0	0.167557	0.256305	56.7141	4.59653e-131	9.33074	14.467	11.503	3.80159	17.6508	1.118	1.56328	8.05729e-25
21PHAS47_480(+)	278.994	278.138	247.775	27.0609	29.49	43.7	8.02683	1.2795e-18	104.504	74.3537	67.5573	28.27	36.0817	37.6626	2.41508	0.00746984
21PHAS47_501(+)	148.966	147.302	147.058	1.12754	2.01068	17.5569	21.3922	8.38086e-28	154.212	206.912	164.876	17.6947	22.0391	11.5294	10.2554	3.88594e-17
21PHAS47_522(+)	43.785	30.651	40.8494	4.22827	8.37783	37.5487	2.29782	2.48559e-48	38.3409	33.9806	29.9443	75.4788	89.9117	102.716	0.381506	1.86259e-16
21PHAS47_268(-)	228.575	262.686	244.293	8.17465	29.4062	21.7859	12.3842	7.37939e-122	204.767	174.445	190.439	35.0437	35.7891	41.0166	5.09192	1.36352e-07
21PHAS47_289(-)	221.096	195.178	218.98	44.9606	62.2473	44.0845	4.19822	7.84247e-178	177.284	229.285	197.194	372.072	411.916	362.232	0.526756	0.00250704
21PHAS47_310(-)	35.4623	44.4566	38.8404	15.5037	23.6255	16.6598	2.12812	1.17347e-119	39.6981	30.9527	37.0652	67.2535	54.2201	63.3766	0.582788	0.0377963
21PHAS47_331(-)	57.8976	70.1679	73.6629	17.7587	8.37783	0.384458	7.59889	5.17918e-47	54.7969	48.2794	33.4135	2.83391	2.43795	3.42388	15.6456	0.570826
21PHAS47_457(-)	160.666	160.474	123.486	25.6515	10.975	28.4499	6.82969	4.97073e-38	84.9946	74.3537	77.9648	12.718	14.1401	16.7001	5.44511	7.48346e-06
21PHAS48_445(+)	0	0	0	0	0	0	1	1	0	0	0	0	0	0	1	1
21PHAS48_655(+)	0	0	0	0	0	0	1	1	0	0	0	0	0	0	1	1
21PHAS48_697(+)	3.6186	2.91311	2.27685	2.39602	3.68625	43.7	0.177437	3.13939e-85	5.59844	3.36442	3.10399	2.35007	2.73051	5.17075	1.17658	0.00629203
21PHAS48_739(+)	0	0	0	0	0	12.6871	0.00235903	4.30119e-71	0	0	0.365175	0	0	0	13.1725	0.50104
21PHAS48_380(-)	0	0	0	0	0	0	1	1	0	0	0	0	0	0	1	1
21PHAS48_464(-)	0	0	0	0.704712	0.670227	0.640763	0.0146649	0.000308617	0	0	0.365175	0.138239	0	0.209625	1.04581	0.886028
21PHAS48_506(-)	30.6375	26.8513	25.715	5.21487	0.586448	0.640763	12.8604	1	28.6708	17.8314	19.5368	4.9075	6.92378	0.349375	5.41077	1
21PHAS48_632(-)	9.28773	10.5125	9.37528	0	0	0	973.518	1	4.58055	3.86908	4.3821	4.42366	5.07094	11.4595	0.612927	1
21PHAS49_124(+)	0	0	0	0	0	0	1	1	0.848249	0.336442	0	0	0	0	40.4897	1
21PHAS49_502(+)	19.2992	8.35935	14.3308	0	0.167557	0.384458	72.1964	5.70209e-71	16.6257	10.2615	6.93832	16.3814	11.6047	31.5136	0.568716	7.25292e-12
21PHAS49_523(+)	1511.61	1548.13	1482.5	67.2295	88.7212	140.711	15.3097	9.3918e-125	1677.84	1902.92	1614.25	189.457	151.153	191.178	9.76845	3.2465e-15
21PHAS49_565(+)	3.6186	0.633284	3.61618	0	0.50267	4.8698	1.46194	3.00681e-179	1.0179	3.53264	2.9214	22.3948	21.649	34.2388	0.0957948	0.519916
21PHAS49_607(+)	232.796	214.177	203.845	21.987	2.01068	11.79	18.1711	5.76337e-197	172.364	169.399	170.902	36.7026	63.6793	36.6145	3.74157	0.0126205
21PHAS49_353(-)	290.453	314.996	297.866	10.7116	23.7093	3.58827	23.7478	3.36915e-146	206.125	195.641	192.082	40.3659	55.2928	26.1333	4.87496	0.206771
21PHAS49_437(-)	14.4744	11.6524	3.61618	0.704712	0.251335	0	30.1943	1.96062e-99	11.3665	2.69154	8.94678	9.815	4.97342	8.87413	0.97224	2.85268e-53
21PHAS49_500(-)	51.1428	39.6436	35.8939	1.12754	8.21028	0.256305	13.1659	6.27227e-28	31.5549	35.8311	25.1971	29.8597	12.1898	30.186	1.28157	1.42235e-07
21PHAS49_563(-)	34.2561	31.1576	31.6081	0.281885	0.586448	1.79414	36.0456	2.77922e-92	29.8584	18.8408	25.0145	9.74588	6.92378	12.7871	2.5009	0.967249
21PHAS50_81(+)	29.5519	31.0309	33.8849	0.845654	13.9072	1.02522	5.97781	3.73826e-173	29.1798	25.0649	31.9528	0	0.48759	2.86488	25.4925	1.43977e-06
21PHAS50_123(+)	143.9	155.915	145.317	22.8327	1.50801	16.4035	10.9177	7.00137e-13	71.2529	74.6901	70.1136	13.7548	33.8388	26.2031	2.92694	1.74214e-56
21PHAS50_207(+)	39.684	40.2769	53.573	133.754	183.977	129.69	0.298499	1.98304e-158	26.9743	36.8404	37.9782	419.419	448.096	461.385	0.0766203	9.88125e-13
21PHAS50_228(+)	115.433	129.19	109.021	2.6779	20.6932	21.9141	7.80476	6.44246e-102	51.0646	61.7371	61.5319	6.56638	2.24292	1.18788	17.3891	0.126545
21PHAS50_270(+)	39.3221	60.0353	37.2332	14.658	6.61849	10.7648	4.25991	0.826029	59.7167	58.3727	46.1946	45.4117	47.8814	35.8459	1.27209	0.00259338
21PHAS50_354(+)	13.3888	16.592	20.2238	0	0.335113	0.256305	80.8387	9.68928e-93	31.7245	22.2052	19.1717	23.5698	4.77839	4.82138	2.20278	0.244506
21PHAS50_396(+)	11.3383	7.3461	11.2503	14.658	10.8912	12.4308	0.788338	4.60843e-131	11.7058	15.6446	10.4075	24.3301	37.0569	34.3086	0.394752	0.879584
21PHAS50_121(-)	10.6146	9.24595	11.6521	0.422827	9.88584	11.9182	1.41721	3.69177e-49	20.0187	13.4577	16.9806	38.9144	42.908	9.36325	0.553491	2.22762e-05
21PHAS50_226(-)	12.1826	11.1458	14.7326	0	0.335113	0.51261	43.3975	4.17823e-24	17.6436	21.3641	16.798	10.7827	12.0922	12.9269	1.55827	0.30728
21PHAS50_331(-)	80.936	95.2459	80.4935	3.24167	23.9606	8.32991	7.21849	2.87723e-70	84.6553	83.2694	83.625	76.2391	90.9844	90.3484	0.976622	0.163019
21PHAS50_415(-)	17.8517	16.8454	11.7861	8.03371	6.70227	10.5085	1.84032	1.71888e-25	12.3844	18.1679	9.85972	21.9801	43.4931	41.9949	0.376212	0.0031974
21PHAS50_478(-)	6.39286	7.85272	5.62517	0	0.335113	0.640763	19.7845	4.26764e-49	11.1969	12.4484	13.5115	7.60317	7.99648	14.6039	1.22998	0.704696
21PHAS51_144(+)	49.5748	46.9897	54.5105	0.281885	0.251335	5.89502	23.3973	5.75422e-27	36.6444	31.962	34.8742	4.70014	11.7997	7.47663	4.31178	0.68226
21PHAS51_165(+)	16.5249	16.972	24.1079	7.61088	4.18892	0.768915	4.57466	1.92167e-52	19.0008	22.2052	23.7364	79.8333	84.9383	116.971	0.230584	1.62029e-07
21PHAS51_186(+)	260.298	263.193	258.624	71.5987	17.6772	55.2337	5.41128	4.88807e-198	153.703	167.548	128.724	161.878	135.258	185.868	0.931623	1.55659e-12
21PHAS51_207(+)	691.635	722.577	650.778	91.1897	124.411	128.024	6.00899	8.95824e-82	412.588	415.338	418.855	151.58	192.988	218.779	2.21311	0.00549161
21PHAS51_312(+)	29.9137	36.9838	26.2508	0	0.167557	0.897068	85.1236	3.981e-133	40.8856	39.5319	39.9866	0	2.04788	0.41925	48.229	0.434026
21PHAS51_333(+)	359.93	337.287	376.484	69.3436	51.1886	46.3912	6.43132	2.64718e-181	621.258	620.063	649.098	459.37	402.75	391.09	1.50845	0.449608
21PHAS51_417(+)	10.7352	11.7791	19.822	0	0.586448	0.384458	42.3279	5.5517e-179	18.4918	21.8687	19.3543	6.08254	1.95036	7.89588	3.7437	3.60004e-08
21PHAS51_100(-)	33.0499	47.3697	32.5456	1.55037	11.3101	2.30675	7.43527	4.43248e-203	52.9307	41.7188	55.5066	51.7016	34.7164	34.5881	1.24084	1.81346e-05
21PHAS51_142(-)	37.8747	46.863	31.0723	2.53696	1.1729	27.2965	3.7324	6.1834e-25	40.716	33.9806	36.5175	82.7363	52.5623	62.3984	0.562615	1.02819e-13
21PHAS51_205(-)	4.94542	2.78645	6.83056	5.91958	0	0.256305	2.35139	7.66239e-39	2.20545	5.04663	3.83433	0	5.07094	4.96113	1.10478	0.00375934
21PHAS51_247(-)	36.3066	53.8292	65.0912	2.95979	1.08912	3.97273	19.2827	8.02387e-159	50.2163	56.0176	73.7653	95.5926	65.3371	54.782	0.834466	0.415931
21PHAS51_268(-)	35.8241	41.7968	41.1173	0.845654	1.59179	0.640763	38.2112	4.79598e-144	32.7424	53.6625	40.8996	31.5877	43.5906	26.2031	1.25562	0.00575983
21PHAS51_310(-)	31.6024	24.1915	27.5901	2.81885	0.167557	0.768915	22.0362	0.712142	17.6436	18.5043	16.4329	51.356	53.1474	44.6501	0.352658	0.956876
21PHAS51_352(-)	60.0687	69.408	47.1443	1.12754	0.418892	0.640763	79.6732	1.52308e-128	50.0467	45.9243	43.6384	8.22525	3.70569	10.8306	6.1268	8.18933e-06
21PHAS52_479(+)	19.2992	16.972	15.0004	0.845654	0.251335	11.9182	3.93262	9.21442e-99	14.0809	15.3081	8.58161	0	3.80321	5.8695	3.9165	8.16668e-07
21PHAS52_542(+)	25.0889	28.8778	25.1793	3.6645	0.921562	12.9434	4.50902	1.16638e-183	18.6615	19.1772	12.4159	54.8811	56.5605	52.2665	0.307104	0.0981593
21PHAS52_731(+)	24.8477	15.1988	18.6166	0	0.251335	0.256305	109.168	1.05618e-203	15.0988	13.4577	10.4075	0	7.11882	1.118	4.71693	1
21PHAS52_794(+)	24.3652	14.6922	16.6076	9.58408	0.167557	5.38241	3.67284	3.84831e-181	15.4381	15.3081	14.0592	10.1606	25.2572	8.385	1.02288	0.234936
21PHAS52_962(+)	53.6759	57.3756	55.9838	0.845654	0.335113	0.51261	96.9406	1.24867e-59	57.5113	75.1948	57.8802	9.4694	18.4309	20.3336	3.94945	2.02497e-15
21PHAS52_456(-)	23.7621	21.6583	28.7955	0	0.418892	0	165.398	2.25135e-123	19.6794	21.8687	21.7279	2.83391	0.48759	0.209625	17.777	0.120414
21PHAS52_561(-)	6.15162	6.83947	4.82157	0.845654	0	0	20.3764	1.29772e-28	0	0	0	0	0	0	1	0.982904
21PHAS52_582(-)	33.8942	42.3034	50.6265	0	0.418892	9.73959	12.4507	1.47153e-185	0	0	0	0.138239	0	0.13975	0.0974059	2.117e-07
21PHAS52_603(-)	7.47843	13.5523	7.23236	0.422827	7.70761	1.15337	3.03776	2.61587e-179	20.0187	10.5979	19.1717	41.8866	32.0835	30.1161	0.478488	1.3031e-05
21PHAS52_729(-)	25.9333	22.6716	23.9739	0.281885	1.67557	14.7375	4.34133	2.84386e-30	15.0988	18.8408	23.3712	28.8921	22.2341	32.1425	0.688376	1
21PHAS52_750(-)	15.6806	9.11929	15.2683	0.281885	8.79672	16.9161	1.54077	3.62658e-46	16.7953	17.495	20.815	19.4918	24.7696	27.391	0.769161	0.0165168
21PHAS52_855(-)	20.8672	24.8247	17.0094	23.9602	7.20494	7.68915	1.61328	7.24767e-112	22.3938	30.1116	33.2309	44.7896	39.1048	56.5289	0.610639	0.424017
21PHAS52_897(-)	68.9946	76.754	63.484	1.83225	0.837783	7.30469	20.9164	0.520665	117.228	118.428	96.041	9.26205	1.36525	4.61175	21.7254	0.0445108
21PHAS52_918(-)	79.7298	73.7143	84.5114	11.2754	7.20494	8.84252	8.70058	7.73981e-163	95.0039	71.3257	71.0265	7.25757	1.17022	2.65525	21.361	9.94683e-18
21PHAS53_266(+)	33.5323	23.6848	32.2777	0	0.50267	9.22698	9.17296	1.69189e-203	47.5019	29.6069	28.8488	18.3859	18.7235	13.975	2.07354	0.0157684
21PHAS53_287(+)	4.46294	5.06627	3.48225	0	0.251335	0.256305	24.2569	3.57262e-73	3.393	1.85043	4.92986	6.49726	11.5071	5.24063	0.438379	3.90051e-13
21PHAS53_329(+)	147.88	107.532	139.959	14.5171	20.8608	45.366	4.89516	7.33914e-40	170.159	175.455	176.379	449.209	539.178	434.203	0.366945	0.0715472
21PHAS53_350(+)	40.4077	33.944	31.4741	2.81885	8.79672	6.02317	5.99114	5.92563e-14	71.7619	62.5782	63.1752	33.454	29.2554	24.037	2.27649	0.724996
21PHAS53_413(+)	5.18666	8.61267	8.03595	0	0.167557	0	110.679	1.07185e-173	15.4381	15.8128	6.39056	0	5.46101	0.2795	6.52827	0.0226294
21PHAS53_455(+)	98.7877	86.5066	81.297	3.10073	0.921562	2.81936	38.8002	2.38464e-37	122.487	84.9516	107.361	32.1407	13.7501	9.64275	5.66613	0.042358
21PHAS53_497(+)	11.2177	14.0589	8.57168	6.62429	0.335113	0.897068	4.29574	4.93709e-130	12.2148	16.8221	10.7727	9.815	17.8458	4.82138	1.22537	2.33402e-11
21PHAS53_285(-)	491.285	518.026	542.962	36.9269	40.4649	64.2044	10.9606	3.39939e-34	701.672	727.219	727.793	242.265	294.895	309.896	2.54604	0.256468
21PHAS53_327(-)	24.7271	31.4109	29.867	0.422827	16.3368	0.256305	5.04725	1.57986e-138	15.2685	14.6352	20.9975	7.46493	5.9486	1.53725	3.39977	7.05096e-05
21PHAS53_348(-)	2.05054	6.33284	1.20539	0.281885	0	4.48534	2.00507	2.47762e-143	1.6965	2.01865	3.83433	26.4729	15.4079	23.478	0.115914	3.77099e-09
21PHAS53_369(-)	5.78976	11.2725	2.54472	0.281885	4.77536	4.35719	2.07921	1.45161e-77	10.6879	10.5979	5.47762	0	0.195036	2.65525	9.30237	2.67956e-11
21PHAS53_453(-)	3.98046	2.78645	6.69663	0	0.167557	14.9938	0.888235	4.19778e-11	4.24125	5.88774	4.92986	12.3033	11.1171	0.768625	0.623017	2.52937e-06
21PHAS53_495(-)	132.441	127.923	137.281	5.35581	2.01068	7.561	26.587	1.29094e-30	117.058	121.624	131.098	24.8831	24.477	43.7418	3.97082	0.578826
21PHAS53_516(-)	104.577	138.943	112.369	9.58408	8.54539	24.0927	8.4237	2.00679e-81	103.147	80.7461	101.701	71.0551	75.1865	111.87	1.10646	0.687825
21PHAS54_216(+)	0	0	0	0	0.251335	12.4308	0.00235995	1	0	0	0	0.276479	0	0	0.097886	1
21PHAS54_279(+)	0	0	0	0	0	0	1	1	0	0	0	0	0	0	1	1
21PHAS54_300(+)	0	0	0	0	0	0	1	1	0	0	0	0	0	0	1	1
21PHAS54_342(+)	0	0	0.267865	0	0.167557	11.6619	0.0251163	1	0	0	0	0	0.195036	0	0.133312	1
21PHAS54_384(+)	0	0	0	0	0	7.68915	0.00388644	1	0	0	0	0	0.195036	0	0.133312	1
21PHAS54_405(+)	0	0.253314	0	0.281885	0	0	0.908393	1	0	0	0	0	0	0	1	1
21PHAS54_426(+)	0	0	0	0	0	0	1	1	0	0	0.365175	0	0	0	13.1725	1
21PHAS54_489(+)	0	0	0	0	0	0	1	1	0	0	0	0	0	0	1	1
21PHAS54_510(+)	0	0	0	0	0	0	1	1.78669e-06	0	0	0	0	0	0	1	0.128126
21PHAS54_531(+)	0	0	0	0	0	0	1	1	0	0	0	0	0	0	1	1
21PHAS54_277(-)	0	0	0	0	0	5.51056	0.00541462	1	0	0	0	0	0	0	1	1
21PHAS54_298(-)	0	0	0	0	0	11.9182	0.00251084	1	0	0	0	0	0	0	1	1
21PHAS54_340(-)	0.6031	0.253314	1.74112	0	0.251335	0.256305	4.88717	1	0.508949	0	0.365175	0.276479	0	0.13975	2.02614	1
21PHAS54_361(-)	0	0	0	0	0	0.256305	0.104783	1	0	0	0	3.66335	2.53547	0.2795	0.00460949	1
21PHAS54_382(-)	0.24124	0.379971	0.669663	0	0.837783	13.0716	0.0947587	1	0.3393	0	0.912937	0.138239	0	0.13975	4.16325	1
21PHAS54_424(-)	8.56401	7.21944	4.68764	0	0	10.5085	1.94535	1	6.61634	5.38307	6.57315	3.31775	3.2181	15.5123	0.84258	1
21PHAS54_445(-)	37.0303	44.8365	45.5371	25.2287	32.3384	22.4267	1.59245	1	54.7969	55.8494	36.3349	58.4062	92.8372	57.2975	0.70485	0.0031555
21PHAS54_508(-)	0	0	0	0	0	0	1	1.89132e-65	0	0	0	0	0	0	1	0.826814
21PHAS54_529(-)	0.24124	0.379971	0	0	0.335113	5.89502	0.104025	1	0	0.336442	0.365175	0.207359	0	0.349375	1.24693	1
21PHAS55_287(+)	3.85984	2.40648	0	0	0	0.384458	15.1917	0.303981	1.6965	0.504663	0	0.691197	0	0	3.09369	0.429203
21PHAS55_308(+)	0.964959	1.26657	0.937528	0.563769	0.921562	66.2548	0.0472045	1	17.4739	23.3827	13.8766	54.9502	66.0198	99.3623	0.248515	0.179378
21PHAS55_329(+)	0.48248	0.506627	0.267865	0.986596	0.251335	0.384458	0.778856	0.671547	21.8848	22.7098	25.1971	39.0527	30.2306	20.3336	0.778853	0.0267723
21PHAS55_371(+)	0.24124	0.379971	0	0.281885	0.335113	0.256305	0.720921	1	10.0093	7.56995	10.7727	2.62655	5.65605	3.77325	2.34836	3.74449e-15
21PHAS55_392(+)	0.36186	0.253314	0.267865	0.563769	0.335113	7.30469	0.110892	0.581304	17.1346	18.6725	11.6856	23.2242	34.3264	37.1036	0.501908	0.231898
21PHAS55_434(+)	0.48248	0.886598	0.267865	0.704712	0.50267	0.897068	0.780971	1	65.9938	53.8307	52.22	9.05469	6.33868	6.77788	7.75067	0.132386
21PHAS55_497(+)	3.73922	1.64654	5.08944	9.30219	0	35.6264	0.233664	1	0.508949	1.00933	0.547762	0.138239	0	0.209625	5.54706	0.598701
21PHAS55_518(+)	0.6031	0.379971	0	0.563769	0.670227	20.1199	0.0473753	1	1.52685	0.504663	0.365175	0.276479	0	0.209625	4.70193	0.777332
21PHAS55_581(+)	0	0	0	0.281885	0.418892	26.7839	0.00109033	1	3.90195	2.18687	1.64329	7.39581	5.26598	10.4813	0.334963	0.936604
21PHAS55_602(+)	1.08558	0.633284	0.267865	0	0	0.256305	7.04399	1	10.8576	12.2801	12.0508	10.99	17.0657	5.59	1.04581	9.85416e-05
21PHAS55_749(+)	0	0	0	0	0	0	1	1	6.10739	6.89706	8.39902	5.87518	14.0426	9.29338	0.73299	0.000375281
21PHAS55_222(-)	0	0.253314	0	0	0	0.640763	0.422376	1.01473e-29	8.99144	7.90639	7.66867	9.67676	12.9699	6.21888	0.851221	0.521613
21PHAS55_243(-)	0.6031	0.253314	0	0	0	0	29.5471	0.0304191	19.3401	23.2145	16.9806	49.7662	36.9594	49.6811	0.436578	1.93398e-08
21PHAS55_390(-)	0	0	0.267865	0.422827	0.418892	0	0.341699	5.26876e-07	4.58055	5.38307	5.11245	2.97215	0	10.2716	1.13804	1
21PHAS55_495(-)	0.24124	0	0.401798	0.422827	0	0.640763	0.615439	8.54544e-09	19.5097	20.8594	19.5368	56.0561	47.7839	44.0213	0.405271	0.956683
21PHAS55_579(-)	0	0.253314	0	0	0.50267	0	0.531875	1	3.22335	2.52332	8.21643	31.6568	28.8654	13.0666	0.190075	0.000937409
21PHAS56_354(+)	0	0	0.267865	0	0	0.256305	1.04038	1	0	0.504663	0	0	0	0.349375	1.40933	1
21PHAS56_396(+)	0	0	0	0	0.335113	0	0.0821663	1	0	0	0.365175	0	0	0	13.1725	1
21PHAS56_438(+)	0	0	0	0	0	0	1	1	0.3393	0	0.547762	0	0	0.209625	3.82707	1
21PHAS56_501(+)	0	0	0	0	0	0.256305	0.104783	1	0	0	0	0	0	0.41925	0.066778	1
21PHAS56_226(-)	0	0	0.267865	0	0.167557	0	1.50775	1	0	0.336442	0	0	0	0.13975	2.15872	1
21PHAS56_289(-)	0.24124	0	0.267865	0.563769	0.167557	0	0.708113	1	0.3393	0.336442	0	0.414718	0	0.13975	1.20749	1
21PHAS56_352(-)	0.24124	0.253314	0	0	0.837783	60.6161	0.00853156	1	0.848249	0.841105	0.912937	0.414718	0.48759	0.209625	2.30512	1
21PHAS56_394(-)	0	0	0	0	0	15.8909	0.00188431	1	0	0	0	0	0	0	1	1
21PHAS56_415(-)	0.24124	0.253314	0.267865	0.281885	0.251335	10.7648	0.069952	1	0.508949	0.336442	0	0	0.195036	0.209625	2.01396	0.44168
21PHAS56_436(-)	0.24124	0	0	0	0	10.893	0.0248321	1	0	0	0	0	0	0	1	1
21PHAS56_457(-)	0	0	0	0	0	0	1	1	0	0	0	0	0	0	1	1
21PHAS56_478(-)	0	0	0	0	0	8.71437	0.00343078	1	0	0	0	0	0	0	1	1
21PHAS56_541(-)	0	0	0	0	0	10.2522	0.00291766	1	0	0	0	0.138239	0	0	0.178317	1
21PHAS57_364(+)	27.7426	36.7305	34.4207	10.8526	7.70761	10.2522	3.42981	7.30169e-20	18.8311	28.5976	24.1015	146.603	161.392	217.451	0.136182	0.620955
21PHAS57_406(+)	4.46294	3.54639	5.62517	0.986596	4.77536	7.561	1.02333	8.34566e-20	4.4109	4.71019	4.01692	3.73247	12.7749	10.1319	0.493753	0.00188385
21PHAS57_448(+)	21.8322	13.9323	26.5186	16.7721	1.84312	30.244	1.27458	3.52667e-58	15.9471	22.037	17.8936	70.7786	35.6916	58.5553	0.33872	3.78077e-06
21PHAS57_469(+)	2.53302	4.55965	2.81258	0	0	0	331.175	3.3958e-169	5.08949	3.1962	2.73881	3.59423	2.53547	0.13975	1.75484	0.653169
21PHAS57_511(+)	58.2594	73.3343	71.2521	1.12754	6.86982	1.28153	21.7938	9.30781e-87	74.6459	57.3634	63.723	27.2332	29.0604	18.2374	2.62553	1.12995e-38
21PHAS57_553(+)	17.0074	27.1046	20.6256	0	0.335113	0.640763	64.3892	1.64346e-97	23.242	31.7938	30.4921	38.9835	37.1544	39.689	0.738479	0.000441878
21PHAS57_194(-)	98.4258	100.566	109.289	35.5175	31.5844	3.84458	4.34384	1.14259e-26	204.598	184.034	181.492	298.528	323.077	266.503	0.641964	6.8912e-25
21PHAS57_215(-)	52.2284	67.5081	37.635	9.58408	16.253	1.02522	5.85304	4.94092e-17	47.8412	39.5319	46.5598	10.2988	12.6774	3.70338	5.01554	0.289728
21PHAS57_320(-)	29.3106	33.0574	31.0723	18.4634	0.167557	14.7375	2.79864	4.01012e-05	46.993	37.5133	42.908	67.5991	81.3301	61.4201	0.605783	3.88202e-05
21PHAS57_383(-)	90.8268	99.4256	90.8063	1.26848	7.54005	1.40968	27.4281	1.46065e-178	132.836	185.211	167.25	155.105	108.635	172.871	1.1115	1.79218e-05
21PHAS57_404(-)	314.697	322.215	347.421	21.0004	20.023	17.8132	16.7219	8.31639e-129	253.287	212.127	254.709	26.7493	32.2785	25.9935	8.46728	0.230432
21PHAS57_467(-)	14.3538	8.10604	11.1164	0.422827	0.418892	0.51261	24.2762	1.56699e-08	14.4202	22.7098	18.6239	3.04127	0.195036	0.13975	16.3779	0.00830254
21PHAS58_102(+)	16.4043	9.87923	11.92	0	0.167557	2.30675	15.2671	2.21678e-124	14.4202	8.57927	12.4159	3.04127	0.292554	0.2795	9.72888	0.00750005
21PHAS58_207(+)	11.097	15.8321	12.7236	10.5707	1.1729	24.2208	1.10247	1.34133e-177	42.7518	27.42	30.3095	27.9935	11.7997	11.8089	1.94668	0.13507
21PHAS58_228(+)	44.8706	35.7172	52.3676	1.12754	1.25667	12.8153	8.73212	5.98793e-34	67.351	49.9616	53.4981	65.1799	83.1829	79.4479	0.749825	0.000633743
21PHAS58_375(+)	40.8902	40.6568	56.3856	4.79204	0.50267	0.384458	24.1651	5.07106e-58	43.7697	34.99	38.7085	9.05469	6.24116	7.68625	5.10593	0.713595
21PHAS58_417(+)	5.30728	2.78645	4.9555	0.281885	0.167557	6.66393	1.83096	1.4019e-104	3.393	3.70086	6.93832	11.7504	36.5693	19.4951	0.20727	0.512124
21PHAS58_205(-)	50.2985	34.4507	30.8045	0.422827	0	0	255.249	0.0141468	26.635	20.6912	20.2672	1.45151	4.2908	1.32763	9.52451	0.0660958
21PHAS58_226(-)	0.6031	1.89985	1.60719	0	0.251335	0	14.7161	2.7883e-103	1.3572	1.00933	3.28657	2.83391	7.41138	1.88663	0.467287	3.39376e-08
21PHAS58_268(-)	17.3693	19.7585	26.6526	0	0	3.84458	16.469	5.66988e-198	17.1346	13.9623	16.4329	2.90303	0.195036	1.60713	10.0439	3.66368e-06
21PHAS58_289(-)	7.59905	9.87923	4.82157	0	0	0.256305	77.9933	1	7.80389	6.72884	10.9552	7.81053	11.5071	11.8089	0.819025	0.42789
21PHAS58_331(-)	57.1738	41.9234	48.0818	0.704712	0.251335	9.22698	14.4138	1.84031e-131	31.8942	35.4946	34.8742	4.9075	2.92554	4.54188	8.24616	0.000630875
21PHAS58_394(-)	13.7507	4.93962	15.938	0	0.418892	6.40763	5.05479	1.55992e-189	12.8934	13.1212	11.8682	14.9299	14.7252	19.2855	0.774195	3.94437e-10
21PHAS59_406(+)	0	0	0	0	0	0	1	1	0	0	0	0	0	0	1	1
21PHAS59_448(+)	0	0	0	0	0	6.15132	0.00485333	1	0	0	0	0	2.24292	0	0.0131989	1
21PHAS59_490(+)	0.24124	0	0.267865	0	0	0	17.9702	1	0	0	0	0	0	0	1	1
21PHAS59_511(+)	0	0	0	0	0	0.51261	0.0552883	6.36721e-128	0	0	0	0	0	0	1	0.0387917
21PHAS59_553(+)	0	0	0.401798	0	0.167557	0.256305	0.951386	1	0.3393	0.336442	0	3.38687	0	0.2795	0.190928	1
21PHAS59_595(+)	0	0	0	0	0.167557	0	0.151855	2.1973e-49	0	0	0	0	0	0	1	0.413888
21PHAS59_616(+)	16.8868	15.5788	13.3933	0	0	0	1529.63	1	15.9471	21.1958	6.75573	0	3.31562	4.26238	5.77402	2.39532e-06
21PHAS59_341(-)	61.0337	60.542	60.0018	13.2486	1.84312	31.91	3.86139	1	65.1455	68.1295	65.5489	65.1799	70.018	61.49	1.01086	1
21PHAS59_362(-)	0	0	0	0	0	0	1	1	0	0	0	0	0	0	1	0.104933
21PHAS59_467(-)	0	0	0	0.281885	0.167557	17.685	0.00165157	1	0	0	0.365175	0	0	0.13975	2.32798	0.293302
21PHAS59_530(-)	3.6186	2.78645	6.56269	0	0.167557	0	65.7925	2.5597e-43	7.12529	2.35509	6.39056	29.5832	12.1898	6.63813	0.328253	0.997676
21PHAS59_551(-)	8.20215	3.79971	2.94652	0.563769	0.50267	0	13.6609	1	11.7058	8.07461	9.31196	7.74141	0.195036	6.21888	2.053	1
21PHAS59_593(-)	9.64959	8.99264	4.55371	0	0	0	774.198	6.27227e-28	5.76809	2.85976	5.47762	4.5619	1.56029	0.69875	2.06329	0.0522132
21PHAS59_614(-)	0.723719	0	3.34831	0	0.167557	0.384458	7.04799	1.81463e-73	2.0358	0.336442	1.64329	15.2755	21.454	19.9843	0.0712947	0.453677
21PHAS59_635(-)	20.0229	18.7452	18.2148	0.281885	0.670227	9.86774	5.25472	5.7034e-146	19.5097	17.8314	20.2672	5.66782	11.8972	7.267	2.31833	0.038629
21PHAS60_171(+)	27.2601	30.651	24.7775	7.18806	0	0.384458	10.8804	8.72711e-54	27.3136	21.1958	20.815	3.11039	0	1.60713	14.6086	5.81919e-05
21PHAS60_192(+)	2.17116	0.506627	4.15191	0	0	0	228.656	2.19259e-12	2.0358	1.68221	1.4607	0.276479	2.73051	0	1.71509	0.605477
21PHAS60_255(+)	1.56806	0	2.94652	0	0.586448	0.256305	5.20717	1	1.52685	1.17755	0	1.52063	1.36525	2.09625	0.545555	0.262523
21PHAS60_276(+)	0	0.759941	1.60719	0	0	0	79.9044	0.00403066	0.508949	0	0	0	0	0	17.965	0.940821
21PHAS60_297(+)	2.05054	0.253314	0.803595	0	0.167557	7.561	0.404386	2.06026e-126	0	0.504663	0.912937	0	2.73051	0.41925	0.455255	0.624858
21PHAS60_339(+)	4.8248	6.20619	3.21438	0	0.670227	25.8868	0.53693	1.11161e-44	7.29494	6.3924	5.11245	0.345599	1.65781	0.41925	7.6773	0.00408684
21PHAS60_360(+)	0.723719	0	1.60719	0	0.335113	5.89502	0.377134	1	3.0537	3.02798	2.55622	1.93535	0	0.13975	4.11757	0.9135
21PHAS60_381(+)	1.44744	0	1.60719	0	0	0	102.821	1	0	1.17755	0	0	0	0	40.2516	0.210695
21PHAS60_444(+)	2.89488	3.54639	3.48225	5.63769	0.167557	0.256305	1.63399	1.05168e-66	4.75019	4.87841	2.00846	3.17951	3.51065	3.913	1.09723	0.826513
21PHAS60_190(-)	17.3693	7.72607	12.7236	0.281885	0.418892	0.256305	38.3443	3.57713e-17	11.3665	13.1212	16.9806	17.2799	3.70569	10.1319	1.33232	0.709806
21PHAS60_211(-)	0.24124	0	0.803595	0	0	0	35.8278	1	0	0.336442	0.547762	0	1.46277	0	0.612421	1
21PHAS60_232(-)	8.32277	6.20619	4.15191	0.845654	0.586448	22.1704	0.791744	5.63503e-16	4.91984	5.21485	1.82587	0.276479	0	0.2795	20.4625	0.618955
21PHAS60_253(-)	0.36186	1.26657	0	0	0	0	55.2809	7.00811e-37	1.86615	0	1.27811	0	2.43795	0	1.28619	0.0242898
21PHAS60_274(-)	2.4124	2.40648	2.41079	0	0.167557	29.2188	0.24679	1.73336e-11	1.0179	3.02798	2.19105	0	0.195036	0	27.8485	1
21PHAS60_337(-)	0.36186	1.39323	0	0	0	0	59.5028	1	0.508949	0	0.365175	4.76926	1.0727	0	0.153973	0.829927
21PHAS60_379(-)	10.6146	6.83947	8.43775	0.563769	0.335113	0.384458	19.7373	5.75085e-19	6.95564	5.21485	5.29503	7.39581	0.292554	6.07913	1.26802	0.00572006
21PHAS60_484(-)	0.48248	0	0	0.281885	0.251335	0	0.909911	1	0	0	0	0.207359	0.195036	0	0.0693809	1
21PHAS61_102(+)	98.6671	100.312	114.244	16.6312	0.837783	35.6264	5.8965	8.48312e-201	20.5276	20.3547	14.2418	8.57085	0.585109	5.52013	3.75043	2.39278e-06
21PHAS61_123(+)	162.958	156.041	170.496	1.26848	9.96962	24.2208	13.7937	2.064e-67	23.751	21.1958	20.815	3.73247	2.53547	3.28413	6.86614	0.557851
21PHAS61_207(+)	59.8275	57.1222	50.6265	3.38262	7.28871	2.94751	12.2799	1.16221e-109	25.4475	14.2988	19.3543	39.6747	35.7891	45.7681	0.487626	0.6781
21PHAS61_249(+)	10.2527	10.7658	17.947	0.422827	0.167557	6.79208	5.2608	1.98881e-75	5.93774	5.55129	5.47762	4.00894	4.8759	0.13975	1.87713	2.48804e-10
21PHAS61_291(+)	755.563	752.848	760.603	36.9269	60.8231	59.7191	14.4067	7.21104e-185	187.802	160.987	195.186	37.6011	25.1597	19.006	6.6507	0.465754
21PHAS61_375(+)	18.3342	15.9588	10.1789	1.12754	0.418892	6.92024	5.23757	0.364758	7.97354	6.89706	10.2249	14.7916	5.26598	11.6691	0.791187	0.011714
21PHAS61_396(+)	81.9009	74.7275	70.3146	8.73842	15.499	4.74164	7.82421	1.49626e-22	31.3852	28.5976	27.7533	2.14271	0.585109	0.209625	29.5763	0.892676
21PHAS61_417(+)	31.6024	21.785	28.1258	0.563769	0.50267	6.66393	10.5076	7.97765e-29	13.4023	16.1492	24.6493	28.2009	27.3051	15.5821	0.762547	0.673466
21PHAS61_100(-)	4.58356	11.0191	6.56269	0.704712	0	1.15337	11.7555	9.44268e-49	0.3393	1.51399	2.55622	0	2.04788	0	2.13656	0.0327683
21PHAS61_121(-)	21.9528	23.1782	21.2953	24.383	6.36715	7.43285	1.7391	7.36337e-135	6.10739	9.25216	6.39056	19.3535	25.7448	14.1846	0.367207	0.00836961
21PHAS61_142(-)	2.89488	2.15317	3.75011	0	0	0	294.272	1.14264e-96	0	0	2.37364	3.17951	0	0	0.748911	1.39277e-20
21PHAS61_331(-)	3.73922	1.13991	4.15191	0	0.50267	0	17.0106	3.03265e-21	1.52685	1.34577	2.37364	8.29437	0	0.97825	0.567179	0.65029
21PHAS62_333(+)	16.5249	21.6583	16.4737	0	0.167557	0.384458	93.9615	2.94354e-42	16.965	18.8408	23.7364	49.8353	54.3176	64.3549	0.353464	0.0187324
21PHAS62_375(+)	204.571	176.306	146.924	55.1084	44.989	61.7695	3.2603	8.64118e-111	158.792	199.174	189.708	295.003	336.047	329.321	0.570287	0.0233326
21PHAS62_396(+)	62.6017	62.6951	68.8413	13.6714	20.6095	35.2419	2.79167	1.5758e-36	53.6093	52.9896	62.9926	76.1008	94.6901	86.3655	0.659528	1.34149e-14
21PHAS62_501(+)	25.692	35.3373	26.6526	12.5439	8.04272	7.561	3.11282	1.7737e-136	42.5821	33.476	35.7871	40.2968	27.7927	13.0666	1.37801	0.000129099
21PHAS62_522(+)	14.595	9.62592	6.29483	0	0	0.256305	106.69	1.02267e-140	14.4202	19.1772	14.9722	6.01342	4.8759	6.9875	2.71403	0.248584
21PHAS62_585(+)	132.682	130.963	109.289	28.7522	42.7269	19.4792	4.09903	0.0457644	86.6911	121.456	96.2235	313.043	330.099	317.652	0.316812	0.0257349
21PHAS62_268(-)	3.37736	5.31959	4.15191	0	5.86448	0	2.1849	2.88183e-125	1.86615	0.841105	1.64329	10.5753	2.92554	16.0014	0.148331	6.09555e-06
21PHAS62_310(-)	18.9373	19.7585	26.2508	13.1076	18.515	22.9393	1.19022	5.11792e-28	31.5549	24.2238	31.2224	22.3257	58.4133	59.8829	0.61877	9.00776e-05
21PHAS62_373(-)	73.0957	80.6804	81.8328	3.10073	10.0534	41.2651	4.32768	4.21469e-17	62.2615	57.1951	47.8379	15.4828	20.5763	28.1596	2.60432	0.374036
21PHAS62_415(-)	19.2992	25.5847	21.0274	0.281885	9.55073	9.22698	3.4543	7.73936e-26	6.61634	8.24283	9.67713	1.17504	6.82627	0.2795	2.95595	0.0125917
21PHAS62_436(-)	8.92587	8.61267	6.96449	9.02031	0.251335	6.15132	1.58759	1.62576e-07	5.59844	5.04663	10.5901	30.0671	15.8954	12.0884	0.36613	0.118772
21PHAS63_338(+)	6.39286	8.48601	9.10741	7.75183	0.50267	12.1745	1.17387	0.788054	8.82179	12.1119	12.5985	23.5698	37.837	43.6719	0.31931	0.000283769
21PHAS63_359(+)	59.2244	50.4094	57.1892	0.563769	5.44559	6.27947	13.5445	4.53091e-193	44.7876	40.2048	37.2478	3.11039	1.56029	7.68625	9.87091	3.02702e-08
21PHAS63_443(+)	1943.91	1916.44	1846.93	147.003	183.223	171.596	11.3725	1.17549e-50	1221.65	1161.06	1194.3	368.408	356.526	359.577	3.29821	1.00392e-12
21PHAS63_611(+)	8.08153	10.5125	10.0449	0.422827	0.586448	6.92024	3.60185	3.15444e-63	2.7144	7.90639	8.39902	53.9825	67.6776	61.2105	0.104154	0.922443
21PHAS63_632(+)	19.7817	18.9985	21.5631	8.73842	0.670227	3.20381	4.77544	2.02683e-18	13.063	6.22418	11.503	42.9925	52.5623	70.7834	0.185253	0.392886
21PHAS63_441(-)	0	0	0	0	0	0	1	3.40605e-74	0	0	0	0.138239	0	0	0.178317	3.37786e-20
21PHAS63_462(-)	54.5202	76.6274	59.0642	8.17465	0.586448	1.40968	18.6497	5.44825e-25	41.5642	40.2048	42.5429	8.77821	4.58335	4.89125	6.80103	7.44709e-09
21PHAS63_483(-)	84.3133	67.0015	69.1092	1.40942	15.8341	34.0886	4.29215	1	69.2171	62.41	69.931	91.3072	108.635	68.757	0.750153	1
21PHAS63_525(-)	14.3538	12.6657	15.4022	2.53696	0.670227	21.6578	1.70523	4.72453e-71	24.7689	19.6819	19.902	37.3938	16.8706	16.211	0.91316	1.52955e-09
21PHAS63_567(-)	38.9602	43.9499	24.3757	7.75183	0.335113	1.02522	11.7386	6.83825e-163	29.1798	34.8217	44.7339	43.9602	32.376	34.8676	0.977809	0.135853
21PHAS63_609(-)	62.7224	75.6141	73.2611	12.5439	30.7466	24.4771	3.12146	4.39284e-60	36.6444	43.2328	38.7085	187.937	163.343	132.064	0.245392	0.813417
21PHAS63_630(-)	16.8868	16.972	13.1254	8.73842	14.745	27.4246	0.922968	4.41876e-47	14.9292	11.1026	7.12091	8.98557	18.5284	21.7311	0.673416	1.68507e-16
21PHAS63_651(-)	76.9555	64.0884	78.7523	24.524	4.60781	13.7123	5.12725	4.28839e-24	52.4218	35.4946	34.1438	22.8786	14.7252	35.0074	1.68073	0.103786
21PHAS63_672(-)	0.6031	0	1.60719	0	0	12.4308	0.179787	1	2.88405	3.36442	0.547762	0	0	0	227.541	0.00170368
21PHAS64_114(+)	2.65364	3.92636	1.07146	0	0	0	256.049	9.26691e-21	0	1.17755	0	2.90303	8.87415	4.82138	0.0726189	0.0250721
21PHAS64_219(+)	1.68868	0.633284	4.82157	0	0.50267	11.4056	0.600887	1.94464e-43	15.9471	18.3361	18.2587	32.5554	28.3778	4.12263	0.807733	0.174149
21PHAS64_240(+)	41.7345	46.4831	56.5195	10.0069	26.8928	3.20381	3.60713	9.82387e-139	96.87	99.5868	113.935	62.5534	75.7716	89.44	1.36272	3.80376e-05
21PHAS64_324(+)	5.66914	6.4595	6.83056	0	0.335113	0.256305	30.5578	1.62826e-59	14.4202	19.009	14.0592	11.9577	7.50889	6.35863	1.83787	2.98824e-08
21PHAS64_345(+)	21.2291	29.7644	27.9919	0.845654	1.42423	1.53783	20.5892	1.9762e-71	67.5206	43.401	52.9503	23.9154	9.94685	7.96575	3.91566	5.977e-15
21PHAS64_366(+)	8.32277	4.81296	4.68764	0	0	0.640763	26.6165	2.03825e-125	3.90195	2.69154	3.10399	19.077	30.5232	14.8135	0.150945	0.00338365
21PHAS64_175(-)	2.17116	3.92636	6.29483	0	2.59713	0.256305	4.30818	2.775e-13	3.56265	3.70086	2.73881	37.6703	27.6951	25.6441	0.110197	0.689648
21PHAS64_217(-)	489.355	480.409	490.059	55.8132	51.6074	85.2214	7.57688	2.40104e-47	336.925	313.396	326.649	160.012	113.219	83.3609	2.7396	0.106161
21PHAS64_259(-)	78.4029	62.6951	68.0377	9.02031	0.586448	5.51056	13.8088	1.14364e-63	83.9767	95.7177	69.7484	4.00894	0.195036	3.6335	31.7094	1.53209e-05
21PHAS64_322(-)	19.0579	22.9249	19.822	0.704712	6.28337	0.640763	8.07365	3.57713e-17	9.33074	11.7755	12.4159	38.3615	17.1632	36.335	0.365135	1.44685e-09
21PHAS64_385(-)	3.6186	1.39323	4.15191	0	0	0	306.458	6.27227e-28	0.848249	1.51399	2.19105	12.9254	14.1401	13.6256	0.112553	0.000193689
21PHAS64_427(-)	169.953	138.943	135.674	3.24167	5.27803	1.66598	43.5213	6.1662e-171	144.033	141.81	150.817	54.259	36.3742	38.1518	3.39006	4.62861e-12
21PHAS65_117(+)	11.4589	13.4256	16.8755	0.281885	0.167557	0.256305	56.7995	1.89497e-80	5.08949	7.90639	12.2334	15.1372	21.9416	10.4813	0.530767	0.176246
21PHAS65_138(+)	11.2177	12.6657	10.5807	1.55037	0.335113	4.8698	5.08366	9.29301e-46	17.8132	17.1585	25.1971	68.7741	64.4595	68.4076	0.2985	4.31438e-20
21PHAS65_264(+)	377.782	384.024	370.591	60.7461	44.4863	49.0824	7.33699	1.94509e-91	345.746	302.798	286.48	74.7876	84.7432	86.2258	3.80433	8.65524e-08
21PHAS65_285(+)	36.7891	53.7025	54.5105	0.704712	6.70227	1.28153	16.635	8.39629e-106	32.9121	27.7565	34.1438	2.07359	7.89897	3.0745	7.25258	0.303416
21PHAS65_327(+)	106.025	99.9323	88.2615	1.55037	7.20494	5.76686	20.2203	4.05938e-46	107.388	86.802	90.5633	3.59423	10.922	7.05738	13.1822	0.337967
21PHAS65_136(-)	537.603	558.683	610.866	78.223	97.9369	151.733	5.20606	3.54385e-53	1152.77	1041.79	999.483	976.455	1143.79	828.228	1.08329	1.79684e-08
21PHAS65_157(-)	191.544	167.82	181.88	29.5979	56.0477	38.8302	4.34739	3.27117e-187	195.606	252.836	212.349	61.2401	62.5091	76.1638	3.30505	2.35713e-06
21PHAS65_178(-)	60.7924	59.1487	51.2962	0.704712	6.45093	1.15337	20.5381	1.01078e-172	37.1533	53.1578	49.116	15.5519	3.02306	19.2855	3.68053	7.32171e-21
21PHAS65_199(-)	14.3538	17.0987	24.1079	0.704712	0	0.640763	40.4154	5.06519e-49	13.572	13.6259	9.31196	43.4763	66.0198	44.3706	0.237431	0.68502
21PHAS65_220(-)	19.2992	20.6451	14.7326	1.69131	9.96962	1.15337	4.25923	5.91782e-49	16.456	21.3641	18.6239	18.7314	26.5249	33.8195	0.713904	5.68761e-14
21PHAS65_262(-)	8.92587	8.48601	18.3488	3.80544	0.50267	8.97068	2.68925	4.36018e-189	27.4833	32.9713	45.8294	26.8185	20.3813	8.6645	1.90206	0.00173363
21PHAS65_325(-)	6.031	1.89985	4.01798	0	0.418892	3.46012	3.06441	1.88845e-18	10.8576	8.41105	8.94678	2.35007	5.55853	7.19713	1.86614	0.0786032
21PHAS66_298(+)	33.7736	40.2769	40.5816	0.422827	8.96428	17.0443	4.33318	9.43396e-192	23.5813	17.1585	22.0931	0.276479	1.46277	8.52475	6.10675	0.0105306
21PHAS66_319(+)	31.3612	33.1841	33.751	0.704712	7.20494	0.256305	11.9969	2.60367e-179	21.0366	19.6819	18.4413	1.79711	3.99824	11.18	3.48065	0.0184247
21PHAS66_340(+)	5.30728	3.41973	0.803595	0	2.84846	0	3.32143	9.36239e-41	6.10739	5.04663	7.12091	0	0	0	610.164	1.30088e-05
21PHAS66_403(+)	11.9414	9.37261	11.3843	0.281885	2.26201	1.40968	8.21579	3.6882e-19	20.358	12.1119	16.798	3.38687	1.36525	0.349375	9.60693	0.409059
21PHAS66_424(+)	3.25674	4.05302	3.21438	0.281885	0.418892	0	14.4424	2.98405e-189	3.56265	3.70086	4.92986	0	0	3.6335	3.33653	0.156436
21PHAS66_487(+)	48.248	48.2563	37.3672	0.704712	6.9536	15.5065	5.77291	2.775e-13	39.6981	47.2701	37.9782	13.4092	45.4434	13.7654	1.7203	0.259296
21PHAS66_592(+)	47.6449	47.623	41.2512	0.986596	7.45627	1.40968	13.8172	3.71166e-43	32.2335	34.3171	42.7254	30.2744	18.626	16.0713	1.68159	2.80439e-05
21PHAS66_401(-)	1.68868	2.91311	2.67865	0	0.251335	0	25.9848	3.16421e-84	0.508949	0.672884	3.28657	6.70461	0	12.4378	0.23463	0.000484003
21PHAS66_485(-)	19.2992	18.1119	17.4112	0.563769	0.251335	20.5044	2.56926	1.74539e-181	23.0724	11.7755	13.5115	2.69567	0	0.908375	13.3156	0.088457
21PHAS66_527(-)	10.7352	10.5125	11.1164	0	7.70761	0.256305	4.05235	3.54233e-131	7.63424	6.22418	9.67713	1.65887	2.34043	0.13975	5.65249	0.00122171
21PHAS66_548(-)	26.7776	18.2386	18.0809	8.17465	11.5614	22.4267	1.49616	8.95824e-82	11.1969	15.3081	11.6856	48.0382	35.3991	38.0819	0.314446	0.0562697
21PHAS67_342(+)	8.20215	10.5125	14.3308	0	0	0	1102.52	1.02267e-140	0	0.336442	2.19105	0	0	0	85.2497	0.950703
21PHAS67_447(+)	22.0734	25.5847	23.9739	0	0.167557	13.0716	5.40067	2.92327e-99	1.18755	0.336442	0.365175	1.79711	0	0	1.05038	0.000150998
21PHAS67_468(+)	19.2992	6.83947	10.9825	0.281885	0.251335	0	65.9621	1	5.76809	8.57927	12.9637	14.7916	7.41138	3.42388	1.06564	0.475088
21PHAS67_193(-)	4.58356	10.7658	9.64314	0	0.167557	0	126.66	8.89715e-63	10.179	8.74749	5.11245	0	0.292554	0	74.6198	1
21PHAS67_235(-)	21.7116	21.025	18.0809	2.95979	0.251335	4.8698	7.50193	4.67612e-167	14.4202	15.4763	22.2757	57.8532	44.7608	38.9204	0.368752	1
21PHAS67_403(-)	11.9414	19.3785	13.1254	12.6848	0.418892	0.768915	3.19906	4.32814e-35	7.29494	8.57927	9.31196	11.8195	19.9912	14.6738	0.542115	8.27432e-05
21PHAS67_466(-)	0	1.13991	0.53573	0	0	0	56.8547	0.162095	0	0	0.365175	0	0	1.53725	0.252145	0.15349
21PHAS67_550(-)	9.77021	12.2857	7.50022	9.02031	0.251335	0.256305	3.09545	0.00442536	6.27704	2.69154	4.92986	16.3814	10.4344	25.0851	0.268211	0.00721603
21PHAS67_592(-)	58.6213	56.3623	59.8678	9.86596	16.8394	62.5384	1.95893	4.22199e-60	43.2607	50.1299	45.0991	110.799	122.288	134.929	0.376366	2.76601e-09
21PHAS68_594(+)	17.2486	28.6244	18.0809	15.9265	0.837783	24.4771	1.55032	2.15766e-199	29.0101	21.5323	27.0229	34.2834	51.197	40.807	0.614289	0.0179759
21PHAS68_657(+)	39.4427	47.7496	50.3586	0.422827	3.51869	3.33197	18.8377	1.74789e-186	48.5198	34.6535	37.613	26.4037	20.4788	14.3244	1.97293	0.000904648
21PHAS68_678(+)	50.0573	37.1105	37.3672	14.658	17.9286	15.122	2.60931	5.55247e-07	21.3759	24.7285	25.9274	98.2192	82.1102	63.5164	0.295486	1.60834e-17
21PHAS68_720(+)	9.89083	8.73932	7.90202	0	5.7807	5.76686	2.29428	1.56792e-82	1.6965	3.02798	4.19951	7.94877	11.7997	10.9005	0.291861	1.45846e-07
21PHAS68_592(-)	25.5714	27.9912	28.1258	0	0.754005	5.1261	13.8269	0.0109722	19.5097	17.3268	21.9105	2.83391	2.73051	0	10.5064	0.0563854
21PHAS68_634(-)	146.674	144.389	150.406	10.4297	11.1425	36.0109	7.66317	6.88432e-32	64.1276	71.9986	78.6952	19.1462	34.1313	20.9625	2.89284	2.21942e-09
21PHAS68_655(-)	7.84029	8.48601	7.90202	18.8863	0.251335	7.17654	0.920824	3.01218e-75	2.54475	5.04663	3.28657	62.1386	38.1296	68.1281	0.0647639	0.0466383
21PHAS68_676(-)	19.9023	15.9588	14.0629	13.3895	9.55073	2.05044	1.99651	9.3726e-93	13.572	5.71951	7.48608	32.5554	18.5284	3.49375	0.490913	3.60037e-06
21PHAS68_697(-)	141.608	151.735	130.316	1.40942	7.79138	25.5023	12.1984	4.36968e-08	40.0374	37.0086	44.3687	25.6434	15.1153	17.6085	2.07963	0.22358
21PHAS68_718(-)	135.697	131.976	119.87	11.5573	19.4366	8.32991	9.84845	1.14702e-190	65.9938	40.7095	59.1583	8.29437	10.532	17.329	4.5845	0.00828421
21PHAS68_739(-)	26.657	22.2916	19.2863	9.16125	6.1996	0	4.43542	8.69692e-35	7.46459	17.3268	17.1632	30.9656	29.1579	56.2494	0.360683	0.00307303
21PHAS68_760(-)	153.308	154.648	146.12	5.77863	15.3314	27.4246	9.35054	4.25921e-133	76.6817	67.4566	71.7568	16.0358	8.87415	10.9005	6.02463	5.39384e-14
21PHAS68_781(-)	109.885	123.11	116.387	7.61088	13.4045	1.28153	15.6498	1.81688e-98	58.5292	53.8307	47.6553	12.7872	3.02306	3.28413	8.36867	1.18358e-07
21PHAS69_195(+)	23.4003	32.8041	28.5276	1.69131	11.5614	25.246	2.19997	0.208593	31.8942	24.5603	26.6578	21.6345	15.4079	23.3383	1.37629	2.59405e-10
21PHAS69_216(+)	18.2136	15.9588	14.0629	19.45	7.62383	28.0654	0.874858	0.000306429	4.24125	8.74749	8.58161	61.2401	48.1739	40.3179	0.144231	0.183496
21PHAS69_237(+)	4.58356	5.69956	10.9825	9.16125	0.167557	0	2.27546	2.95777e-05	5.25914	4.71019	6.39056	26.4037	4.77839	6.63813	0.433019	0.000257962
21PHAS69_279(+)	6.51348	2.65979	5.62517	3.10073	9.38317	0.256305	1.16117	0.00061268	2.7144	6.05596	4.19951	5.32222	0	0.13975	2.36707	1.10143e-08
21PHAS69_300(+)	1.08558	1.89985	2.00899	3.38262	4.18892	0	0.660975	8.30661e-51	1.86615	4.0373	0.730349	13.2019	13.9451	26.7621	0.123543	0.0777003
21PHAS69_342(+)	3.73922	3.67305	3.88404	0	4.94292	0.256305	2.16596	2.23707e-137	2.0358	2.69154	7.66867	3.04127	1.56029	0.2795	2.53021	0.00934799
21PHAS69_405(+)	21.1085	15.9588	19.5541	17.4768	21.4473	11.9182	1.1136	1.08064e-79	16.965	22.8781	23.1886	82.1834	70.7981	60.372	0.295532	0.0014363
21PHAS69_468(+)	47.283	42.81	60.0018	10.1478	1.1729	10.3804	6.90829	9.28879e-20	101.96	87.3067	85.8161	75.8935	60.5587	60.7214	1.39507	0.0529802
21PHAS69_489(+)	2.05054	3.54639	4.68764	0	6.28337	7.561	0.743426	0.000151623	0.848249	1.34577	1.27811	32.7628	23.2093	8.59463	0.0542153	2.01633e-10
21PHAS69_193(-)	19.5404	22.9249	16.8755	0.422827	0.50267	12.8153	4.31137	2.35051e-131	21.7152	14.467	16.9806	8.29437	2.04788	1.60713	4.44037	0.337416
21PHAS69_235(-)	2.89488	1.39323	3.34831	0	0	0	255.547	6.47041e-12	2.88405	1.85043	7.85126	4.07806	3.12058	4.54188	1.07181	0.541905
21PHAS69_277(-)	62.3605	68.0147	71.1182	7.61088	3.0998	6.15132	11.9301	7.97765e-29	58.8685	61.2324	50.9419	19.2153	35.009	24.596	2.16959	0.374873
21PHAS69_340(-)	20.2641	21.9116	33.8849	8.03371	0.670227	8.45807	4.42594	5.63503e-16	29.6887	38.5226	36.1523	10.4371	7.11882	32.4919	2.08463	1.12383e-07
21PHAS69_403(-)	1.68868	3.16642	6.02696	9.58408	0	0	1.13501	1.49626e-22	7.80389	3.1962	9.31196	13.5475	15.4079	21.242	0.405	0.956196
21PHAS69_445(-)	4.58356	8.99264	6.56269	9.44313	0	0.384458	2.04603	2.85245e-31	5.59844	6.72884	8.39902	37.3247	42.7129	54.4326	0.154322	0.0836446
21PHAS70_737(+)	0	0	0.53573	0	0	0	18.8577	1	8.99144	5.21485	8.58161	0.414718	0	0	51.3086	0.15349
21PHAS70_800(+)	0.48248	0.379971	0.669663	0	0.251335	0.897068	1.32562	0.901123	27.6529	30.448	33.7787	9.40028	30.6207	12.5076	1.74871	0.201716
21PHAS70_821(+)	1.2062	0.633284	2.14292	1.40942	1.34045	2.56305	0.750975	0.673452	185.597	154.427	177.11	160.773	119.655	130.876	1.25729	4.15804e-31
21PHAS70_863(+)	0	0	0	0	0.167557	9.09883	0.00322706	1	2.88405	1.17755	1.4607	28.4773	14.4327	21.242	0.0865086	0.883927
21PHAS70_884(+)	0.844339	0.379971	0.267865	1.26848	0.50267	1.53783	0.45588	1	113.496	97.7364	97.8668	11.1283	7.31386	6.77788	12.2427	0.8266
21PHAS70_968(+)	0.964959	1.89985	2.54472	0.986596	1.84312	1.40968	1.27407	1	73.4584	72.5033	88.0071	58.6827	37.2519	46.956	1.63726	0.854668
21PHAS70_1031(+)	0.24124	0	0	0.281885	0	0.256305	0.477376	1	6.44669	4.20553	4.01692	2.55743	7.41138	6.63813	0.883525	4.59876e-07
21PHAS70_735(-)	0.36186	0.253314	0	0.281885	0.335113	0.256305	0.714238	1	6.78599	5.71951	4.92986	3.24863	7.31386	3.84313	1.20988	0.000391513
21PHAS70_819(-)	2.53302	2.27982	2.14292	3.94638	1.59179	11.5337	0.408479	1	185.088	185.211	157.39	119.992	115.949	72.4604	1.71098	4.98465e-07
21PHAS70_861(-)	0.36186	0	0	0.422827	0	0.256305	0.552591	0.561739	7.63424	7.06528	5.29503	6.56638	4.38831	11.739	0.881219	0.0160667
21PHAS70_966(-)	0.844339	0.633284	0.669663	0.422827	0.50267	0.640763	1.36399	0.255906	35.4568	32.1302	46.7424	31.2421	34.2289	49.6113	0.99346	0.00395788
21PHAS70_1008(-)	0	0	0	0	0	0	1	0.0310596	11.8755	11.1026	9.67713	0.138239	0	0.13975	106.124	0.966826
21PHAS70_1071(-)	0	0.253314	0	0.281885	0	0	0.908393	1	0.508949	1.85043	0.547762	12.9945	11.7997	3.98288	0.101959	0.00470859
21PHAS71_132(+)	11.097	16.3387	17.0094	0.704712	5.44559	8.45807	3.03826	7.95015e-67	23.0724	19.1772	20.0846	15.7593	17.8458	29.2078	0.992383	0.974591
21PHAS71_195(+)	28.5869	25.5847	28.2598	0.281885	8.04272	0.51261	9.29958	1.60935e-54	19.5097	18.1679	18.9891	0.829437	0.877663	0	32.6387	0.593724
21PHAS71_151(-)	20.626	17.9853	23.5721	0	0	0.256305	217.298	3.53668e-188	28.5012	20.523	21.1801	10.7827	24.5746	16.4905	1.35384	6.03365e-08
21PHAS71_193(-)	35.4623	33.944	29.867	8.3156	0.418892	10.124	5.25733	3.37067e-156	19.3401	13.7941	9.49454	2.62655	16.5781	11.3896	1.39297	0.440518
21PHAS71_214(-)	19.661	23.8115	22.5007	0	0.167557	0	334.098	7.5799e-149	11.3665	17.3268	12.5985	7.18845	3.90072	11.8788	1.79676	0.265312
21PHAS71_277(-)	41.6139	50.9161	53.3051	19.45	0.670227	1.28153	6.80601	2.70377e-15	84.316	98.9139	90.0156	1.38239	5.75357	3.00463	26.8692	4.10293e-26
21PHAS71_340(-)	10.2527	13.299	7.50022	9.44313	0	1.40968	2.85605	0.00439349	4.91984	5.04663	7.85126	0	4.19328	0	4.22604	0.308133
21PHAS71_361(-)	12.4239	18.4919	16.0719	17.054	0.418892	0	2.68628	0.455829	9.83969	9.25216	7.85126	15.8975	24.5746	23.4081	0.422047	0.0174614
21PHAS71_382(-)	678.246	703.832	653.457	85.6929	30.3278	112.005	8.92572	2.99256e-54	111.29	103.792	107.361	30.6892	26.3299	37.2434	3.41994	7.47058e-12
21PHAS72_238(+)	4.8248	9.11929	2.81258	0	0	0.256305	58.6321	5.75085e-19	0	0	0	0	0	0.2795	0.0969305	1
21PHAS72_385(+)	2.4124	3.16642	0.803595	0	0	0	213.747	6.82388e-182	0	0	0	0	0	0	1	0.681494
21PHAS72_406(+)	11.4589	2.53314	4.68764	0	0	0	623.656	7.00811e-37	0	0	0	0.138239	0.195036	0	0.0825819	1
21PHAS72_532(+)	7.47843	7.59941	12.8575	0	0	0	932.179	6.14274e-34	0	0	0	0	0	0	1	1
21PHAS72_553(+)	44.75	45.0898	66.0287	9.58408	0	1.66598	13.8207	5.55733e-195	0.678599	0	0	0.207359	0.195036	0.13975	1.2385	1
21PHAS72_595(+)	65.2554	58.7688	81.8328	0.986596	4.44025	5.1261	19.4546	1.25054e-93	0	0.841105	0.912937	0.345599	0.195036	0.349375	1.93916	1
21PHAS72_616(+)	4.8248	3.67305	2.41079	0	0	0.51261	20.1593	1.15549e-82	0	0.336442	0	0	0	0	12.2147	1
21PHAS72_236(-)	19.9023	20.2651	12.1879	0	0	0	1746.17	7.00811e-37	0	0	0	0.138239	0.292554	0	0.065105	1
21PHAS72_257(-)	25.2096	28.4978	27.858	3.80544	0.167557	0	20.3835	4.15274e-87	0	0	0	0	0	0.13975	0.17673	1
21PHAS72_278(-)	43.5438	56.489	32.5456	12.8257	0.335113	6.66393	6.67891	3.95169e-57	0	0.336442	0	0.138239	0	0	2.1781	1
21PHAS72_320(-)	28.8282	25.5847	29.867	0	0	0.768915	105.53	8.14282e-53	0	0	0	0	0.292554	0	0.0930076	1
21PHAS72_425(-)	12.3032	13.9323	10.3128	0	0	11.5337	3.16319	1.29809e-150	0	0	0	0	0	0	1	1
21PHAS72_467(-)	10.8558	4.81296	8.16988	0	0	0	795.621	3.64402e-96	0	0	0	0	0	0	1	1
21PHAS73_144(+)	394.789	379.084	425.638	86.2567	67.8604	53.8241	5.76782	1.11316e-129	540.674	648.828	572.959	58.6135	55.0977	62.3285	10.0102	0.482991
21PHAS73_186(+)	26.0539	33.4374	44.0638	1.40942	0.754005	4.48534	15.5096	0.0142193	42.9214	29.7751	32.1354	4.76926	6.43619	7.05738	5.7324	1.11702e-23
21PHAS73_207(+)	19.661	24.4448	21.4292	0.704712	0.251335	0	66.4928	0.000121715	12.8934	9.92504	8.39902	12.8563	6.04612	26.2031	0.692303	0.00120792
21PHAS73_270(+)	3.85984	5.69956	6.02696	0.422827	0	0	34.4864	2.78039e-78	8.31284	4.20553	9.49454	0.138239	5.85109	0.13975	3.57893	3.20676e-20
21PHAS73_100(-)	232.676	224.309	221.39	205.917	174.678	287.318	1.01566	3.46204e-34	221.393	236.519	265.482	1011.08	883.709	932.692	0.255852	9.61937e-56
21PHAS73_142(-)	22.9178	22.2916	27.4562	18.0406	1.25667	18.3258	1.93067	5.38074e-147	17.4739	22.037	23.9189	50.6648	39.1048	50.0305	0.453835	5.57888e-08
21PHAS73_184(-)	260.418	238.115	251.391	21.0004	34.3491	17.5569	10.2823	6.28426e-21	173.043	178.819	172.728	30.2053	21.0639	38.8505	5.81942	0.286924
21PHAS73_289(-)	6.87534	15.4521	10.7146	0.281885	7.79138	0	4.08133	2.55049e-45	5.93774	4.71019	3.65175	10.4371	13.2625	21.3818	0.317652	0.0187012
21PHAS73_310(-)	68.7534	72.0677	83.0382	1.40942	11.8127	15.7628	7.71635	1.47207e-171	102.977	99.2504	88.1897	3.73247	2.1454	0.908375	42.6111	2.06048e-36
21PHAS74_256(+)	0	0	0.267865	0	0	0	9.92884	1	0	0	0	0	0.195036	0.13975	0.08224	1
21PHAS74_277(+)	0.964959	0.506627	0.937528	0.563769	1.00534	24.0927	0.0949375	1	0.508949	0.672884	0.547762	0.691197	0.292554	0.489125	1.17082	1
21PHAS74_361(+)	0	0	0	0	0	0	1	1	0	0	0	0	0	0	1	1
21PHAS74_149(-)	0	0	0	0	0.167557	0	0.151855	1	0	0	0	0	0	0	1	1
21PHAS74_212(-)	0.36186	0	0	0	0.251335	38.0613	0.0102199	0.0304191	0	0	0	0	0.195036	0	0.133312	0.956078
21PHAS74_275(-)	0	0	0	0	0	0	1	1	0	0	0	0	0	0	1	1
21PHAS74_317(-)	0.844339	1.01325	0.803595	0.986596	1.25667	0	1.18384	1	2.3751	0.841105	2.00846	0.829437	0.877663	1.04813	1.88662	1
21PHAS74_338(-)	0	0	0	0	0	0	1	0.881831	0	0	0	0	0	0	1	0.541255
21PHAS74_359(-)	0	0	0	0	0	0	1	1	0	0	0	0	0	0	1	1
21PHAS74_464(-)	0.24124	0	0	0.281885	0.251335	75.9944	0.00354295	1	0.3393	0.336442	0	0.207359	0	0.13975	1.87145	1
21PHAS75_294(+)	29.5519	19.3785	20.2238	8.03371	0.251335	0	8.32036	3.08466e-56	15.7774	20.0183	21.9105	0.138239	1.95036	4.54188	8.66848	0.348323
21PHAS75_315(+)	7.35781	11.9057	5.89303	0	0	0	839.553	7.34822e-184	5.42879	6.05596	6.57315	3.93983	2.43795	0	2.8228	1.57803e-05
21PHAS75_378(+)	37.5128	44.3299	39.1083	0.845654	17.0908	11.9182	4.04827	1	48.1805	43.9057	51.1245	9.40028	6.04612	0.559	8.93278	0.000333267
21PHAS75_399(+)	20.3848	28.1178	24.5097	5.49675	10.221	21.2733	1.97299	1.03362e-87	28.5012	31.4573	30.4921	41.4027	40.3725	43.3924	0.722702	0.525366
21PHAS75_441(+)	310.355	298.404	280.455	257.22	128.097	434.309	1.0849	0.000297602	233.268	257.042	303.643	767.851	708.274	792.662	0.349955	0.702525
21PHAS75_504(+)	16.7662	14.9455	10.5807	8.17465	7.54005	11.1493	1.57367	1.73336e-11	16.1167	9.08393	19.5368	6.84285	15.2128	16.8399	1.15008	1.02367e-05
21PHAS75_187(-)	0.723719	5.82621	4.55371	0	0.167557	0.256305	24.5309	3.22869e-49	2.20545	2.69154	4.3821	0	0	0	310.303	0.00169805
21PHAS75_334(-)	12.4239	13.9323	7.36629	0.281885	0	0.51261	40.9371	9.99564e-58	11.7058	10.5979	6.39056	3.24863	0	1.9565	5.48684	0.163239
21PHAS75_355(-)	12.4239	16.8454	13.2593	0.281885	0.335113	12.5589	3.22268	0.00343351	12.2148	15.981	9.67713	6.91197	17.9433	26.6923	0.734872	6.32081e-14
21PHAS75_376(-)	36.186	44.2032	38.4386	57.5045	11.6452	35.7545	1.13269	8.76641e-22	26.1261	45.5879	43.2732	101.537	81.2326	46.8861	0.500759	0.802283
21PHAS75_397(-)	15.8012	26.8513	19.4202	13.1076	19.7717	9.48329	1.46494	1.03362e-87	21.2062	22.3734	31.7702	21.1506	32.0835	10.2018	1.18772	0.074988
21PHAS75_439(-)	21.8322	17.352	11.92	0.281885	7.12116	8.97068	3.11723	0.0699248	24.5992	16.6539	13.8766	43.6146	38.4221	54.223	0.404724	0.00593909
21PHAS75_481(-)	61.6368	60.542	77.9487	12.6848	9.46695	9.73959	6.27033	1.13738e-159	92.7985	70.6528	66.827	0.622078	5.46101	3.913	22.9709	0.000834083
21PHAS75_502(-)	1.44744	2.65979	4.41977	0	0.167557	16.6598	0.507612	5.30547e-46	0.508949	2.52332	1.4607	21.8418	17.1632	14.534	0.0844324	5.87435e-15
21PHAS76_102(+)	243.893	241.028	262.642	79.9143	64.8444	80.9924	3.31114	0.00129279	208.33	192.781	202.307	34.9055	31.6934	39.7589	5.67216	3.48427e-39
21PHAS76_123(+)	148.604	132.99	144.915	286.959	238.684	215.296	0.575649	2.02452e-133	87.2	109.848	107.179	768.542	822.955	634.186	0.136701	4.86947e-07
21PHAS76_144(+)	18.3342	29.7644	29.733	0.281885	7.95894	0.51261	8.8646	5.50302e-12	19.5097	20.523	23.9189	2.41919	2.34043	0.8385	11.3682	0.807504
21PHAS76_165(+)	111.573	109.811	123.888	54.4037	40.2136	43.0592	2.50752	1	132.666	110.185	122.881	130.705	129.699	119.556	0.962556	1
21PHAS76_228(+)	4.46294	4.17968	4.41977	0	14.1585	33.9604	0.271914	0.882906	0.848249	3.1962	3.46916	8.63997	3.90072	3.28413	0.475793	0.229435
21PHAS76_270(+)	0	0	0	0	0	0	1	1	0	0	0	0	0	0.13975	0.17673	1
21PHAS76_291(+)	0	2.02651	0	0	0	0	68.5503	1	1.18755	0	0	0	0	0	40.585	1
21PHAS76_333(+)	4.8248	4.93962	6.02696	4.6511	5.69693	34.0886	0.355804	8.54544e-09	7.63424	8.24283	6.02538	4.2163	2.82802	3.6335	2.04826	0.464613
21PHAS76_354(+)	6.6341	5.31959	7.90202	8.59748	19.3528	6.27947	0.580439	1	13.4023	8.91571	8.21643	0	4.58335	5.17075	3.12389	1
21PHAS76_100(-)	0	0	0	0	0	0	1	1.10546e-21	0	0	0	0	0	0	1	5.41874e-28
21PHAS76_163(-)	0.24124	0.379971	0	0	0.335113	0.256305	1.04794	3.39939e-34	0	0.504663	0.547762	0	0	0	36.0808	0.408462
21PHAS76_184(-)	0.6031	3.29308	0	0	0	0	130.873	1	0.3393	1.85043	0	0	0	0	73.991	1
21PHAS76_205(-)	0	0	0	0	0	0	1	0.0534165	0	0	0	0	0	0	1	0.313061
21PHAS76_268(-)	1.08558	0.886598	1.20539	0	0.167557	9.86774	0.318676	1	0.508949	1.00933	0.547762	2.14271	2.43795	0.209625	0.434836	1
21PHAS76_331(-)	0	0.253314	0	0	0	0	9.44379	1	0	0.672884	0	0	0	0	23.4295	1
21PHAS77_102(+)	127.495	148.189	131.656	19.7319	35.4382	135.457	2.13666	8.01063e-170	121.469	130.876	147.713	234.8	246.623	259.935	0.539648	0.380931
21PHAS77_144(+)	41.6139	43.3166	40.1798	1.40942	16.4206	5.89502	5.26796	2.56358e-155	41.2249	46.0926	44.1861	50.1809	37.1544	77.0023	0.800241	3.51914e-07
21PHAS77_165(+)	20.5054	21.5317	21.4292	0	0	6.27947	10.0636	2.57391e-83	20.1883	23.8874	20.4498	0.138239	0	1.3975	41.23	1.42823e-11
21PHAS77_186(+)	88.6556	101.325	98.3065	8.17465	9.63451	1.02522	15.2837	4.81818e-41	84.8249	78.8956	93.8499	10.9209	20.6738	22.2203	4.78411	0.0411953
21PHAS77_228(+)	6.27224	9.49926	5.89303	0.281885	0	0	69.5595	1.58125e-20	12.7237	8.74749	5.66021	0.138239	0.877663	3.0745	6.59194	0.682642
21PHAS77_312(+)	9.16711	14.9455	9.50921	0.281885	0.586448	10.7648	2.88531	8.97907e-52	8.14319	12.6166	12.4159	6.08254	11.7022	15.0231	1.0112	0.529429
21PHAS77_480(+)	26.657	25.9647	18.8845	0.422827	0.251335	0.51261	58.7917	1.93339e-127	31.0459	18.6725	23.3712	19.3535	24.6721	23.478	1.08271	0.373524
21PHAS77_501(+)	1.44744	2.65979	0.53573	9.02031	0	0	0.516332	4.12535e-139	1.86615	3.70086	1.4607	0	9.75181	2.236	0.587271	3.29474e-09
21PHAS77_100(-)	26.0539	30.271	19.6881	0.281885	0	0.256305	133.834	4.79267e-51	21.3759	21.3641	16.9806	3.59423	0	9.85238	4.43365	1.6638e-05
21PHAS77_205(-)	6.75472	5.44624	5.49123	0	0.586448	0.640763	14.0964	3.01031e-62	15.4381	16.1492	18.0761	13.4092	13.4575	11.3896	1.29794	1
21PHAS77_226(-)	100.959	88.4065	77.9487	4.36921	1.9269	31.3974	7.08694	2.11555e-179	84.8249	80.4096	83.2598	118.264	75.1865	101.319	0.84303	0.850417
21PHAS77_268(-)	19.7817	13.6789	32.2777	0.422827	10.0534	0.384458	6.03896	1.37174e-181	25.7868	23.3827	28.4836	0.138239	1.85284	1.18788	24.2082	0.0611376
21PHAS78_81(+)	3.37736	1.51988	4.9555	0	0	5.76686	1.70484	7.73936e-26	0.848249	1.85043	1.4607	0.138239	9.06918	3.21425	0.336451	0.34888
21PHAS78_102(+)	31.8437	46.3564	47.4121	0.563769	4.69159	4.48534	12.8591	7.79987e-185	24.9385	21.1958	26.8403	4.63102	7.41138	3.00463	4.84212	8.20024e-05
21PHAS78_144(+)	0.24124	0	0.401798	0.422827	0.251335	8.45807	0.0734578	1	0.3393	0	0.730349	0.138239	0	0.2795	2.456	1
21PHAS78_165(+)	0	0	0	0	0.167557	0	0.151855	4.88807e-198	0.3393	0.336442	0	0	0	0	23.5247	8.16776e-06
21PHAS78_186(+)	22.6765	19.1252	15.938	9.86596	0.586448	10.124	2.80348	1.64334e-31	7.80389	14.6352	13.8766	108.242	157.784	139.96	0.0895182	0.615319
21PHAS78_207(+)	38.4778	50.0295	44.1977	0.422827	19.5203	11.6619	4.19582	3.94739e-50	18.8311	25.4014	30.6747	3.11039	2.24292	5.93938	6.61833	4.26742e-16
21PHAS78_228(+)	4.10108	2.53314	3.48225	0	0	0	338.215	2.85406e-08	2.3751	5.21485	4.01692	0	5.26598	0	2.1973	4.20371e-05
21PHAS78_249(+)	1.08558	6.07953	1.74112	0	0	0	297.874	3.51083e-136	1.3572	2.01865	2.55622	22.7404	15.7979	35.2869	0.0807265	0.0234572
21PHAS78_142(-)	175.502	171.62	203.577	26.6381	1.34045	26.912	10.0277	1	152.346	132.558	136.21	10.9209	22.6242	27.8801	6.85285	1
21PHAS78_163(-)	36.186	30.7776	26.2508	22.5508	22.6201	15.8909	1.5263	6.95231e-24	23.0724	27.5882	17.3458	67.0461	93.3248	40.5974	0.338492	2.10804e-27
21PHAS78_205(-)	17.9724	31.9175	25.849	0	0.167557	6.02317	12.1801	8.54544e-09	9.50039	19.8501	15.8851	7.18845	3.70569	2.37575	3.40345	2.27319e-08
21PHAS78_289(-)	57.6563	54.4624	54.2427	0.986596	1.08912	1.15337	51.0546	4.97543e-182	49.3681	50.971	53.1329	10.1606	0.877663	3.6335	10.4411	8.83899e-07
21PHAS78_394(-)	7.47843	6.33284	4.15191	0	0	0.384458	43.4138	3.95169e-57	5.76809	1.85043	6.02538	0.138239	0	0	81.2765	0.000447654
21PHAS79_333(+)	0	0	0	0	0	0	1	1	0	0	0	0	0	0	1	1
21PHAS79_459(+)	0.24124	0	0	0	0.167557	0	1.37297	1	0.3393	0	0	0	0.195036	0.209625	0.849626	1
21PHAS79_627(+)	0	0	0	0	0	0	1	1	0	0	0	0	0	0	1	1
21PHAS79_732(+)	0	0	0	0	0	0	1	1.52537e-91	0	0	0	0.138239	0	0	0.178317	4.25176e-82
21PHAS79_331(-)	0	0	0	0	0	0	1	1	0	0	0	0	0	0	1	1
21PHAS79_373(-)	0	0	1.60719	0	0	0	54.573	1	0	0	0	0	0	0	1	1
21PHAS79_394(-)	647.367	604.28	645.287	35.6584	58.7286	42.8029	13.8243	1	389.177	350.573	329.935	15.8284	15.8954	15.7918	22.4987	1
21PHAS80_237(+)	0	0.253314	0	0	0	0.768915	0.354623	1	20.5276	12.2801	14.0592	12.3033	31.1083	40.7371	0.557112	0.137117
21PHAS80_258(+)	0	0	0	0	0	10.6367	0.0028125	1	4.58055	5.55129	4.74727	2.41919	0	0.13975	5.75877	0.153613
21PHAS80_300(+)	0	0.379971	0	0	0.251335	0	1.45723	1	3.22335	2.85976	2.9214	4.35454	3.41313	1.46738	0.975116	0.981904
21PHAS80_384(+)	0.48248	0.759941	1.07146	0.281885	1.00534	1.28153	0.901926	1	33.2514	25.2332	27.5707	38.4997	50.1243	61.9093	0.571754	0.746782
21PHAS80_657(+)	0.844339	0.633284	0.803595	0.563769	0.418892	0.768915	1.29729	0.872191	77.53	67.6248	71.5743	89.1645	64.557	96.0083	0.86787	0.00257529
21PHAS80_361(-)	0	0	0	0	0.167557	8.32991	0.00351804	1	9.67004	11.9437	16.0677	15.8284	23.4043	5.45025	0.84341	0.0198909
21PHAS80_382(-)	0	0	0.669663	0.281885	0.418892	0.640763	0.51013	0.0837429	43.6	58.5409	40.3518	5.32222	18.1384	0.69875	5.89197	0.471563
21PHAS80_445(-)	0.24124	0	0.669663	0	0.167557	37.9331	0.0246757	1	3.22335	3.70086	1.82587	3.73247	9.36174	6.28875	0.45228	0.00197035
21PHAS80_466(-)	0.844339	0.886598	0.937528	0.422827	0.586448	15.2501	0.165657	1	35.4568	34.6535	40.1692	8.22525	12.8724	2.44563	4.67944	0.315448
21PHAS80_508(-)	2.05054	2.27982	2.00899	1.55037	2.26201	2.94751	0.938064	0.0310596	234.795	179.155	203.037	29.7906	13.8476	9.43313	11.6196	0.000164648
21PHAS80_529(-)	0.844339	1.01325	0.937528	0.704712	0.754005	0.384458	1.5082	0.0311805	115.532	138.614	127.081	1.86623	14.6277	0.209625	22.7839	1.46635e-19
21PHAS80_613(-)	0	0.253314	0	0	0	0	9.44379	0.249992	11.3665	15.6446	12.9637	27.3023	19.9912	20.1939	0.592511	2.4619e-06
21PHAS80_655(-)	0.723719	1.01325	0.53573	0.845654	0.837783	1.15337	0.803229	1	67.0117	54.84	56.0543	30.0671	31.4008	33.7496	1.86814	0.124176
21PHAS81_134(+)	6.51348	5.06627	4.01798	0.281885	0	7.17654	2.08692	0.901991	2.7144	5.71951	3.83433	4.00894	1.56029	3.00463	1.42939	0.00466457
21PHAS81_155(+)	76.3524	79.7938	78.2166	96.4045	45.6592	62.2821	1.14687	8.77717e-139	67.5206	71.1575	70.8439	105.684	100.541	129.339	0.624421	1.56136e-13
21PHAS81_260(+)	21.7116	22.5449	14.7326	0.986596	1.1729	7.30469	6.21634	7.38471e-47	31.0459	36.504	32.8657	10.5062	7.11882	6.77788	4.11108	4.7771e-10
21PHAS81_302(+)	39.9252	33.3108	36.4296	2.81885	27.4793	1.02522	3.49869	1.50145e-07	54.6272	50.6345	48.9334	7.53405	5.07094	7.89588	7.51187	0.188073
21PHAS81_344(+)	66.7028	65.4816	71.2521	0.986596	19.269	42.034	3.26489	7.30169e-20	47.3323	46.2608	33.4135	0.898557	6.82627	7.47663	8.34041	0.914818
21PHAS81_386(+)	46.6799	37.4904	38.1708	10.7116	15.499	21.5296	2.56166	8.89715e-63	16.1167	23.8874	15.3373	78.1744	102.296	59.1841	0.231018	0.168807
21PHAS81_428(+)	11.9414	17.9853	9.64314	8.73842	8.79672	0.256305	2.22203	6.05124e-172	11.3665	16.9903	11.6856	21.7727	19.4061	22.4299	0.629687	0.41436
21PHAS81_470(+)	2.53302	3.92636	1.74112	0	0	0	274.35	8.24974e-178	3.393	2.18687	5.66021	5.11486	3.60817	1.118	1.14173	1.75083e-10
21PHAS81_596(+)	8.20215	4.6863	6.29483	0	0	0.256305	67.1078	1.49626e-22	10.179	7.56995	6.93832	17.4873	11.7997	15.652	0.549651	0.00258268
21PHAS81_132(-)	28.8282	28.6244	35.3582	0.281885	0.335113	0.51261	80.0622	9.42106e-43	34.0996	37.5133	33.5961	2.41919	0.585109	4.12263	14.7045	0.707049
21PHAS81_153(-)	2.53302	3.29308	2.67865	0.281885	0	0	27.3651	2.10022e-138	1.86615	1.85043	2.37364	3.66335	3.12058	6.84775	0.447984	6.13111e-06
21PHAS81_237(-)	27.5013	31.9175	27.724	0.704712	23.1228	0.640763	3.55833	5.82533e-182	24.0903	24.7285	31.5876	29.0303	41.9328	30.4655	0.7928	4.45669e-06
21PHAS81_405(-)	150.654	149.202	128.307	2.39602	9.04806	26.6557	11.2299	2.60863e-188	145.22	152.913	150.087	43.1998	15.7004	13.416	6.1959	2.50993e-09
21PHAS81_426(-)	2.89488	2.15317	0.669663	0	0	0	191.59	2.80289e-14	1.3572	0.672884	0.547762	12.5107	6.72875	7.47663	0.0975039	0.344828
21PHAS82_300(+)	22.6765	14.3122	25.1793	0.422827	0.167557	0.256305	70.9466	1.65034e-160	24.5992	21.0276	24.1015	3.45599	0.195036	0.13975	18.2577	0.000107193
21PHAS82_321(+)	0	0	0	4.36921	0	5.89502	0.00291425	1.63289e-10	0	0	0	0	0	0	1	0.000797292
21PHAS82_363(+)	14.595	15.1988	17.947	9.44313	0	5.38241	3.21569	2.22208e-08	16.965	13.6259	16.6155	0.138239	2.92554	1.18788	11.0323	0.802283
21PHAS82_384(+)	387.19	387.823	409.967	66.3838	63.5877	60.7443	6.21251	4.77243e-41	220.884	183.193	209.975	74.1655	69.3354	57.0879	3.06094	2.42944e-09
21PHAS82_447(+)	6.27224	4.30633	10.5807	16.4902	0.251335	0.384458	1.23509	1.22834e-135	5.25914	2.52332	4.01692	6.70461	0.682627	7.68625	0.783222	0.671394
21PHAS82_489(+)	11.4589	8.23269	12.7236	11.6982	27.1442	4.35719	0.750532	5.45742e-50	8.14319	7.40172	10.0423	85.985	67.0925	64.7043	0.117612	0.0119588
21PHAS82_319(-)	90.7062	84.7334	100.985	18.3225	2.51335	22.683	6.34815	2.48692e-27	52.2521	36.3357	45.4643	8.91645	8.87415	6.149	5.59384	1
21PHAS82_361(-)	25.692	27.1046	40.5816	1.83225	1.67557	30.6284	2.73393	3.50064e-43	40.207	42.8964	30.8573	39.5365	31.4983	28.8584	1.14078	1.39185e-12
21PHAS82_382(-)	6.51348	7.21944	4.55371	0	0.167557	0	92.7158	0.0761331	2.7144	3.86908	3.65175	11.7504	31.9859	4.33225	0.213421	1.24224e-19
21PHAS82_571(-)	19.5404	21.5317	12.9915	9.44313	0.167557	9.09883	2.8866	3.14697e-20	7.46459	8.41105	7.66867	87.3674	76.5517	69.5256	0.100972	1.14279e-24
21PHAS83_291(+)	9.28773	14.1856	10.4467	0.281885	0	0.256305	59.7512	1.72397e-64	3.393	4.37375	7.85126	2.14271	0	0	7.20206	0.137854
21PHAS83_354(+)	79.971	84.2268	74.6004	1.55037	0.754005	0.897068	73.9077	4.39616e-162	56.4934	41.2141	44.1861	6.35902	5.3635	9.36325	6.72122	1.10146e-10
21PHAS83_375(+)	25.5714	30.3976	20.3577	17.3359	0.670227	1.40968	3.92665	2.7533e-07	19.849	24.0556	25.7448	60.2724	44.8583	36.8241	0.490753	0.00451286
21PHAS83_480(+)	53.7965	62.9485	71.9218	46.9338	36.3598	24.6053	1.74834	0.209889	68.1992	86.802	58.428	24.7449	30.5232	13.6256	3.09704	0.724996
21PHAS83_543(+)	111.332	107.785	111.298	95.5589	45.743	54.8493	1.68439	1.5872e-18	89.4055	100.26	81.6166	101.675	122.58	99.0828	0.839018	2.95526e-16
21PHAS83_564(+)	11.4589	12.6657	11.3843	12.4029	9.38317	6.92024	1.23672	1.07568e-21	7.80389	11.7755	12.7811	12.2342	10.3369	0	1.43314	1.67337e-14
21PHAS83_436(-)	740.968	724.351	669.797	267.086	234.496	177.107	3.14585	0.008617	511.325	523.672	516.54	126.282	140.621	183.212	3.44681	1.01151e-05
21PHAS83_457(-)	148.483	141.222	169.023	49.6117	65.5984	41.2651	2.93127	0.00683516	157.944	138.278	167.98	33.5922	28.6703	13.1365	6.15456	0.318974
21PHAS84_207(+)	91.068	106.898	86.2525	3.10073	5.7807	31.6537	7.00723	3.88579e-139	147.595	139.623	121.055	47.5544	48.759	32.0726	3.17954	2.48804e-10
21PHAS84_228(+)	11.8208	8.61267	5.89303	0	0.418892	0	58.7145	8.92333e-90	8.82179	6.72884	6.75573	20.183	26.4274	14.0449	0.368069	0.0103176
21PHAS84_312(+)	33.2911	30.0177	26.7865	5.07392	1.1729	14.3531	4.36867	6.9399e-62	36.4747	27.9247	24.1015	108.034	66.2148	104.463	0.317609	3.77099e-09
21PHAS84_333(+)	8.08153	4.93962	9.10741	0	0	0.256305	77.395	8.74779e-11	6.78599	8.07461	8.39902	35.0437	42.3229	49.6811	0.183271	0.00156106
21PHAS84_522(+)	7.59905	4.81296	6.1609	0.281885	0.251335	0.384458	19.63	2.50269e-30	8.48249	5.71951	12.2334	8.63997	15.3103	9.64275	0.787119	2.50671e-15
21PHAS84_289(-)	22.5559	20.8984	22.5007	13.5305	0.670227	16.788	2.12727	2.58639e-92	21.3759	35.1582	21.3627	42.6469	88.9365	51.9171	0.424599	7.55181e-08
21PHAS84_331(-)	48.3686	36.8571	41.2512	14.7989	0.50267	1.79414	7.38694	9.30702e-51	72.1012	58.7091	57.8802	4.07806	3.12058	0.489125	24.4527	0.664479
21PHAS85_81(+)	5.91038	8.35935	2.94652	0.422827	0	0	38.0857	4.7986e-35	5.25914	2.52332	3.10399	33.7996	45.6385	25.9236	0.10358	7.7129e-10
21PHAS85_123(+)	307.822	331.714	341.796	57.6454	17.0908	8.71437	11.7556	1.32111e-71	316.736	265.957	278.446	16.0358	21.2589	25.8538	13.6307	9.54367e-26
21PHAS85_144(+)	168.627	184.412	151.344	16.6312	14.3261	12.6871	11.5494	2.59864e-197	165.069	136.932	156.112	11.7504	23.2093	16.77	8.85136	1.88534e-06
21PHAS85_165(+)	13.9919	16.2121	11.1164	30.3026	0.586448	0.897068	1.29967	4.26764e-49	3.0537	13.7941	12.2334	90.616	53.4399	74.2073	0.133358	0.152617
21PHAS85_186(+)	58.0182	51.4227	49.4211	0.422827	5.61315	4.61349	14.8783	3.33372e-48	39.3588	43.401	37.4304	2.62655	5.26598	0.13975	14.9114	0.136521
21PHAS85_375(+)	6.39286	10.3859	8.30382	0	0	0	837.084	2.26497e-48	7.63424	6.22418	5.8428	0.138239	0	3.21425	5.83334	0.277095
21PHAS85_100(-)	31.2406	38.8837	45.4031	0.563769	7.45627	0.768915	13.1033	2.66444e-40	26.4654	27.7565	28.301	11.2665	3.02306	7.68625	3.75141	5.37506e-48
21PHAS85_142(-)	6.27224	3.92636	9.24134	0	1.1729	0.256305	13.3429	2.08772e-05	6.10739	5.38307	5.29503	17.0035	10.1419	9.08375	0.46376	8.93877e-09
21PHAS85_184(-)	19.661	18.9985	12.3218	25.6515	25.9713	4.35719	0.910755	2.1649e-184	6.44669	16.3174	8.58161	30.0671	41.8353	29.4174	0.309579	0.00115494
21PHAS85_310(-)	28.9488	25.3314	23.84	1.69131	0.670227	0.897068	23.7639	0.717859	31.3852	26.2425	23.9189	44.5131	37.0569	28.509	0.740872	0.000732959
21PHAS85_352(-)	14.4744	13.8056	22.2328	3.6645	5.0267	0.640763	5.39874	5.19255e-149	15.9471	9.5886	6.57315	14.3078	19.6011	17.1893	0.628593	0.27143
21PHAS86_212(+)	4.58356	6.07953	5.7591	8.45654	0.251335	10.6367	0.849166	4.80736e-24	5.93774	4.37375	5.29503	21.9801	54.8052	57.2276	0.116653	0.0128049
21PHAS86_233(+)	3.13612	1.89985	3.21438	0	0.586448	21.2733	0.378275	3.83263e-66	3.22335	3.70086	3.28657	10.5753	21.454	8.385	0.253207	0.27597
21PHAS86_296(+)	29.5519	43.0633	29.867	6.48335	0.335113	11.1493	5.69584	3.54233e-131	24.2599	18.5043	24.4667	24.814	6.63123	9.2235	1.65266	0.0291668
21PHAS86_359(+)	78.5236	72.3211	63.7519	20.1547	11.8127	18.3258	4.26495	4.05855e-110	78.8872	75.363	76.8693	140.451	104.929	130.317	0.615205	1.1592e-07
21PHAS86_401(+)	19.2992	23.3049	17.5452	0.563769	0.167557	1.28153	29.4584	2.79855e-34	24.9385	32.8031	32.6831	10.7827	21.8441	8.45488	2.20022	0.310297
21PHAS86_506(+)	3.85984	5.82621	4.01798	0	0.335113	0.256305	22.1011	1.64701e-152	7.97354	8.74749	12.7811	0.967676	0.195036	0.13975	22.1636	0.261467
21PHAS86_168(-)	15.4393	12.919	15.804	0.281885	7.20494	13.8405	2.06919	0.00253973	10.6879	17.1585	10.0423	52.1854	42.1278	67.4993	0.234294	1.42788e-09
21PHAS86_273(-)	5.66914	0.253314	0	0	0	0	198.415	6.69986e-32	0.3393	0	0	0	5.75357	0	0.0638533	0.00327384
21PHAS86_315(-)	43.1819	31.5376	47.0103	12.6848	0.837783	12.8153	4.61774	1.01473e-29	45.2965	35.1582	29.0314	52.8075	26.6224	68.8269	0.738542	0.0005234
21PHAS86_399(-)	4.94542	1.01325	0.267865	0	0.167557	7.04839	0.863454	1.94464e-43	1.18755	1.17755	1.82587	10.2988	9.94685	14.0449	0.122987	0.177908
21PHAS86_420(-)	30.7581	31.7909	32.9474	1.69131	23.793	14.8657	2.36568	4.49349e-38	29.3494	37.3451	32.8657	53.4987	50.1243	30.1161	0.744493	0.000862403
21PHAS87_81(+)	9.04649	6.83947	2.67865	0	0	0	619.82	2.60549e-69	5.25914	7.2335	9.12937	2.76479	0.195036	3.98288	3.10526	0.22549
21PHAS87_102(+)	254.508	264.333	270.812	42.9874	45.2403	27.5528	6.81875	3.15394e-44	273.136	255.359	288.123	25.5052	54.1225	17.6085	8.39601	9.51542e-17
21PHAS87_165(+)	523.973	514.86	479.077	97.673	93.7479	109.314	5.04693	1.02363e-22	353.72	305.994	331.761	67.1153	46.6136	31.4438	6.82842	1.86857e-05
21PHAS87_207(+)	75.8699	80.5538	70.3146	44.2559	24.2957	34.8575	2.19229	1.21184e-193	51.4039	52.9896	40.5344	3.80159	31.5959	19.3554	2.64605	4.11416e-06
21PHAS87_228(+)	24.6065	19.8851	19.822	10.7116	15.1639	6.66393	1.97558	1.49777e-10	52.4218	41.887	44.9165	15.5519	18.0408	10.2018	3.17756	0.868045
21PHAS87_121(-)	17.0074	16.592	11.3843	1.12754	11.1425	0.897068	3.41087	1.54725e-39	8.48249	12.4484	12.5985	78.3127	53.0498	101.528	0.144081	2.58141e-22
21PHAS87_142(-)	28.3457	31.2842	39.5101	0	0.670227	0.384458	91.4276	1.78853e-08	19.849	20.1865	23.3712	1.38239	3.2181	0.559	12.2241	0.0250712
21PHAS87_205(-)	23.7621	26.9779	22.6346	14.2352	6.9536	25.6305	1.56683	1.42577e-100	44.6179	55.8494	50.3941	47.0705	70.3105	39.4794	0.961763	1.94777e-14
21PHAS87_457(-)	12.5445	12.919	10.4467	0.281885	0.418892	0.384458	32.2266	1.38475e-88	8.99144	6.89706	8.94678	22.3257	11.4096	29.8366	0.390952	0.0203397
21PHAS88_144(+)	6.87534	6.58616	5.3573	0	0.167557	0	95.4096	1.14662e-163	7.29494	2.69154	4.01692	0.276479	3.12058	1.46738	2.86722	0.197288
21PHAS88_165(+)	23.5209	27.9912	24.9115	0.563769	4.18892	0	15.9855	8.0959e-131	12.3844	15.3081	19.7194	27.5788	16.2855	30.5354	0.637407	1.61782e-05
21PHAS88_249(+)	7.47843	6.58616	11.1164	0.704712	0	4.99795	4.39778	1.69901e-151	6.10739	5.88774	11.3204	22.8786	37.4469	34.2388	0.246796	0.00134678
21PHAS88_312(+)	138.23	117.664	122.682	5.49675	16.0017	11.1493	11.5861	1.51263e-143	93.1377	84.7834	65.3663	20.1138	41.7377	25.3646	2.78886	0.190672
21PHAS88_333(+)	20.0229	25.458	17.6791	0	1.25667	0	49.1111	4.87242e-127	19.0008	6.22418	12.9637	0.207359	0.780145	2.09625	12.2741	0.00460339
21PHAS88_100(-)	3.49798	7.21944	0.803595	0	0	0	385.034	1.14819e-52	7.29494	5.04663	6.75573	8.01789	3.70569	4.472	1.17884	0.290425
21PHAS88_163(-)	18.9373	21.2784	18.0809	0	0.335113	5.51056	9.92679	1.25359e-41	19.1704	16.4857	17.711	4.5619	6.63123	17.1194	1.88399	6.29515e-05
21PHAS88_310(-)	5.4279	4.05302	5.49123	6.90617	0.167557	11.79	0.794027	4.9418e-27	4.58055	4.0373	7.48608	85.2938	57.0481	34.658	0.0911368	0.843331
21PHAS88_331(-)	16.7662	20.6451	12.9915	0	0.167557	0.384458	86.652	1	12.3844	11.1026	17.1632	0.138239	1.75533	2.86488	8.49551	4.21061e-13
21PHAS88_373(-)	24.9683	22.1649	26.2508	0.281885	7.95894	1.53783	7.48462	2.04124e-180	32.0638	34.3171	46.5598	7.05021	5.65605	3.98288	6.75697	4.77457e-09
21PHAS88_394(-)	6.15162	4.17968	6.83056	0	9.21562	0	1.85946	5.17918e-47	5.59844	9.5886	8.21643	24.3993	15.8954	12.4378	0.444131	0.0583924
21PHAS88_478(-)	7.84029	4.81296	9.10741	0.845654	0.50267	36.6516	0.572987	1.69698e-41	7.63424	11.2708	4.01692	13.6857	29.1579	27.4609	0.326326	0.00820202
21PHAS89_145(+)	60.4306	66.4948	61.609	9.72502	7.28871	50.8765	2.77626	8.32813e-103	583.426	523.504	562.552	160.911	154.859	185.239	3.3321	0.0203895
21PHAS89_187(+)	53.5552	69.1546	72.1896	1.55037	1.9269	9.86774	14.5742	1	139.282	146.016	156.66	23.9845	18.2359	20.6131	7.03091	0.901755
21PHAS89_208(+)	13.5094	13.5523	8.70561	0	0.586448	0.640763	28.4736	1.83173e-06	26.9743	43.5692	57.515	29.6524	13.2625	16.6303	2.15004	9.29514e-06
21PHAS89_292(+)	27.0189	38.6303	47.546	0.281885	7.95894	0.256305	13.2782	6.75215e-114	21.8848	21.3641	16.798	10.2988	18.3334	25.8538	1.10201	6.54239e-15
21PHAS89_313(+)	0	0	0.937528	0	0	0	32.2509	2.19428e-151	6.27704	3.36442	8.76419	9.12381	6.33868	4.82138	0.907541	0.808157
21PHAS89_376(+)	1.92992	3.41973	2.41079	0.422827	6.78604	0	1.0762	1	5.59844	2.52332	2.9214	76.3773	73.7237	69.875	0.0503312	1
21PHAS89_80(-)	1.44744	6.96613	4.15191	0.281885	0	0	40.385	8.18874e-62	8.48249	7.2335	9.67713	0	0.195036	0	112.973	3.97605e-18
21PHAS89_122(-)	5.18666	7.3461	2.54472	0.422827	0.335113	9.09883	1.52805	5.16775e-168	15.4381	15.6446	20.0846	14.2387	26.1348	20.6131	0.839071	3.45023e-29
21PHAS89_185(-)	0	2.78645	1.33933	0	0	9.48329	0.436839	2.06758e-183	0	0	0.730349	0	0	0	25.345	0.84188
21PHAS89_206(-)	112.538	116.018	121.343	6.06052	11.5614	34.3449	6.72982	1.81877e-08	282.467	283.789	268.038	88.1277	98.2982	91.7459	2.99899	2.04276e-26
21PHAS89_227(-)	43.1819	39.8969	35.4921	2.25508	9.96962	38.1894	2.35113	4.20733e-30	153.533	188.576	150.452	138.378	164.123	163.438	1.05713	0.643381
21PHAS89_269(-)	3.0155	3.92636	0	0	0.251335	0	24.7813	1	19.3401	17.3268	16.0677	0.760317	0.195036	7.40675	6.2874	1
21PHAS89_374(-)	0.723719	3.41973	0.803595	0	0	0	165.902	1.89941e-23	0	0	0	0.138239	0	0	0.178317	0.0201695
21PHAS90_151(+)	180.086	187.452	190.72	2.53696	11.3939	4.74164	29.851	4.44635e-185	310.968	321.134	297.983	62.6225	41.2502	63.0971	5.56956	4.83076e-25
21PHAS90_193(+)	11.3383	10.5125	12.8575	0	0.167557	13.456	2.54427	1.91451e-119	20.1883	22.3734	22.2757	11.4048	13.2625	15.0231	1.6331	0.0172071
21PHAS90_214(+)	35.9447	40.2769	44.5995	2.6779	6.11582	6.15132	8.07017	4.42759e-39	40.3767	66.4473	31.9528	42.163	79.3797	69.5256	0.726363	0.0103269
21PHAS90_235(+)	17.128	10.8925	10.3128	0.422827	0	0.640763	35.0802	8.15125e-49	11.5362	19.1772	10.4075	34.6981	33.1562	22.5696	0.454937	0.000121119
21PHAS90_277(+)	61.1543	61.3019	66.5645	9.30219	6.45093	21.017	5.13723	1.06846e-111	94.8342	83.2694	69.2006	43.0616	41.0551	46.956	1.88657	0.986208
21PHAS90_298(+)	6.87534	13.5523	12.0539	0.563769	0.837783	0	22.7107	9.61562e-21	24.9385	31.1209	27.3881	15.7593	9.1667	3.6335	2.91987	0.0210186
21PHAS90_592(+)	29.0694	19.3785	26.2508	1.12754	0.335113	0.640763	35.0277	2.80289e-14	41.9035	39.1955	37.7956	16.1049	17.8458	10.9704	2.64564	0.557965
21PHAS90_170(-)	9.64959	8.48601	8.03595	1.12754	0.335113	0.768915	11.5856	3.22285e-86	35.1175	23.5509	24.1015	1.17504	4.38831	7.47663	6.33513	0.162106
21PHAS90_191(-)	16.6455	13.5523	14.8665	0.563769	0	8.71437	4.84461	7.11233e-139	17.3043	16.9903	13.8766	0.138239	27.3051	21.3818	0.986617	0.237746
21PHAS90_212(-)	23.2796	15.9588	21.2953	10.7116	0.50267	5.51056	3.6147	4.52121e-65	30.1977	30.1116	34.8742	13.8931	21.0639	10.4813	2.09406	0.000685363
21PHAS90_233(-)	3.6186	8.10604	5.08944	0	0	0.256305	58.8326	2.50834e-163	11.3665	5.21485	9.85972	22.4639	3.51065	10.621	0.722749	0.000476739
21PHAS90_317(-)	0	0	0.401798	0	0	0	14.3933	6.27227e-28	0.848249	0	0.547762	0	0	0	47.5337	0.609653
21PHAS90_569(-)	2.53302	2.15317	1.87506	0.281885	0.670227	0.256305	5.32231	1	3.7323	0.841105	1.4607	3.87071	3.80321	2.86488	0.573774	1
21PHAS91_123(+)	0	0	0.267865	0.281885	0.167557	0	0.621275	1	0.508949	0.336442	0	0.138239	0	0.209625	2.31668	1
21PHAS91_270(+)	0	0	0	0	0	0	1	1	0	0	0	0	0.292554	0	0.0930076	1
21PHAS91_291(+)	1.32682	0.633284	1.07146	1.40942	1.34045	12.6871	0.197942	1	1.6965	1.34577	0.912937	0.691197	0.682627	0.8385	1.77726	1
21PHAS91_354(+)	0	0	0	0	0	0	1	1	0	0	0	0	0	0	1	1
21PHAS91_375(+)	0	0	0	0	0	0	1	1	0	0	0	0	0	0	1	1
21PHAS91_480(+)	0	0	0	0	0	0	1	1	0	0	0	0	0	0	1	1
21PHAS91_121(-)	0	0	0	0	0	0	1	1	0	0	0	0	0	0	1	1
21PHAS91_142(-)	0	0	0	0	0	0	1	0.624368	0	0	0.365175	0	0	0	13.1725	0.586437
21PHAS91_436(-)	0	0	0	0	0	0	1	1	0	0	0	0	0	0	1	1
21PHAS91_499(-)	0	0	0	0	0	0	1	1	0	0	0	0	0	0	1	1
21PHAS92_502(+)	2.4124	0.759941	0	0	0	0	106.745	2.775e-13	1.52685	0	1.64329	15.4137	10.2394	15.0231	0.0786154	0.685107
21PHAS92_523(+)	0	0.253314	1.60719	0	0	0	63.0168	1	0.848249	2.69154	2.19105	3.52511	2.92554	0	0.888928	1
21PHAS92_565(+)	1.68868	4.05302	1.20539	0	0	0	232.57	1	1.3572	1.34577	5.11245	2.35007	5.16846	4.05275	0.676254	1
21PHAS92_649(+)	0	0	1.07146	0	0	0	36.7153	9.26691e-21	0	0	1.09552	0	0	0	37.5175	0.350555
21PHAS92_458(-)	0	0	0	0	0	0	1	5.75085e-19	0	0	0	0	0	0	1	0.000848248
21PHAS92_500(-)	0	0	0	0	0	0	1	1	0	0	0	0	0	0	1	0.935366
21PHAS92_605(-)	12.6651	8.48601	12.0539	0.422827	0.921562	15.7628	1.93936	1	23.751	23.2145	21.1801	1.24416	4.19328	4.1925	7.05756	1
21PHAS92_647(-)	2.65364	0	1.33933	0	0	0	134.099	3.7146e-85	2.54475	5.04663	6.39056	0	3.60817	0	3.85137	2.0937e-05
21PHAS92_689(-)	10.4939	12.2857	20.8935	0.281885	0.50267	0	53.6528	1.77322e-73	19.6794	20.8594	29.214	2.48831	0.780145	0.41925	18.7704	1.03505e-07
21PHAS92_710(-)	3.25674	1.7732	3.08045	0	0	0.384458	19.6411	6.09955e-25	6.27704	4.71019	14.4244	0.276479	0	0	83.0127	9.5192e-05
21PHAS93_373(+)	7.71967	9.37261	6.69663	0.281885	0.167557	0.51261	24.0098	4.64918e-145	12.8934	13.1212	10.4075	5.87518	10.4344	4.05275	1.78754	0.00931955
21PHAS93_415(+)	15.56	10.8925	13.5272	0	0.167557	6.66393	5.83105	4.28985e-95	10.179	10.9344	18.4413	3.17951	0	0	12.3336	0.000936742
21PHAS93_457(+)	7.11657	5.69956	9.37528	0.281885	2.76468	0	7.22279	1.42856e-06	12.3844	4.54197	8.39902	0	0	0.349375	66.8347	0.624858
21PHAS93_119(-)	2.17116	3.92636	2.27685	8.87936	0.167557	10.2522	0.434804	1.28738e-51	3.393	2.85976	1.64329	0.207359	15.3103	19.565	0.225731	0.281547
21PHAS93_140(-)	5.18666	3.67305	6.69663	0	0	0	519.544	3.51182e-118	10.0093	6.05596	7.48608	5.52958	12.0922	4.33225	1.07266	0.0242129
21PHAS93_161(-)	372.957	355.019	433.941	22.5508	36.9462	22.9393	14.09	4.90965e-47	291.798	251.659	274.794	53.3604	59.5836	84.8283	4.13686	0.000211913
21PHAS93_245(-)	93.7217	97.5258	78.2166	7.46994	8.79672	21.1452	7.19767	2.03562e-14	52.4218	49.2888	62.8101	7.46493	0.292554	0.559	19.715	0.107361
21PHAS93_329(-)	94.2042	98.919	104.869	2.81885	29.8251	23.5801	5.2978	7.33914e-40	112.478	137.437	102.066	165.473	180.408	184.051	0.664219	0.940939
21PHAS93_350(-)	34.2561	27.3579	25.9829	14.3761	0.167557	6.53578	4.15107	1.39218e-90	20.358	21.3641	24.6493	20.9433	8.97166	6.49838	1.82204	4.04224e-17
21PHAS93_371(-)	75.5081	67.2548	66.0287	6.20146	9.96962	26.3994	4.90186	1.20766e-91	49.877	49.1205	44.3687	23.639	16.0905	23.4081	2.27009	4.55071e-06
21PHAS93_413(-)	16.0424	10.2592	15.2683	14.9399	4.10514	0.384458	2.13777	1.93024e-20	27.144	19.009	20.0846	3.04127	6.04612	0.349375	7.00002	0.169206
21PHAS93_455(-)	55.7264	65.3549	59.0642	36.3631	33.0087	8.32991	2.31792	0.0131377	96.0218	111.194	92.3892	125.66	93.7149	107.817	0.915694	0.0013865
21PHAS93_476(-)	454.255	387.697	433.941	125.439	99.9475	127.384	3.61656	2.4739e-26	632.115	557.989	546.484	130.775	117.022	107.957	4.88111	6.59955e-29
21PHAS94_154(+)	0	0	0	0	0	0	1	1	0	0	0	0	0	0	1	1
21PHAS94_280(+)	0	0	0	0	0	0	1	1	0	0	0	0	0	0	1	1
21PHAS94_490(+)	0	0	0	0.281885	0.167557	0.256305	0.0407749	4.96291e-172	0	0.336442	0	0.138239	0	0	2.1781	0.116947
21PHAS94_553(+)	0	0	0	0	0	0	1	2.26025e-108	0	0	0	0	0	0	1	0.00273217
21PHAS94_616(+)	0	0	0	0	0	0	1	0.0368606	0	0	0	0	0	0	1	0.0534492
21PHAS94_278(-)	0.24124	0	0.267865	0.563769	0.335113	12.1745	0.0411425	1	0.3393	0.841105	0.547762	0.345599	0.195036	0.13975	2.47495	1
21PHAS94_320(-)	41.8551	55.2224	36.6975	45.5244	16.8394	12.1745	1.7944	1	41.3946	29.4387	40.8996	84.1878	101.419	71.4821	0.434674	1
21PHAS94_341(-)	22.7972	21.1517	21.1613	0	8.29405	19.4792	2.3429	1	39.8677	42.0553	38.5259	27.7861	17.7483	32.0028	1.55322	1
21PHAS94_404(-)	44.5087	51.296	51.1622	44.1149	23.1228	38.3176	1.39221	1	41.7339	52.1485	43.0906	142.594	155.346	161.132	0.298415	1
21PHAS94_488(-)	15.1981	16.7187	12.3218	0.281885	0.335113	0.384458	42.9186	0.32551	22.3938	19.6819	12.7811	4.76926	4.97342	5.38038	3.62216	2.07618e-05
21PHAS94_530(-)	71.6482	57.8822	58.9303	1.69131	29.0711	8.71437	4.7711	0.0922294	66.1634	66.2791	70.1136	72.4375	90.7893	90.0689	0.799706	5.79502e-14
21PHAS94_572(-)	17.128	26.9779	23.1703	16.6312	0.418892	13.456	2.20415	1.01838e-163	20.5276	27.2518	33.5961	13.2019	18.2359	10.5511	1.93736	0.212034
21PHAS95_200(+)	12.062	6.96613	6.83056	0.281885	0.335113	0	40.0135	4.25018e-85	10.0093	8.57927	12.0508	0.760317	0.195036	0.13975	27.2592	0.000118909
21PHAS95_221(+)	0	1.13991	1.33933	0	0.167557	5.51056	0.439591	7.58641e-100	0	0.336442	1.64329	3.45599	2.24292	2.5155	0.243769	0.000479931
21PHAS95_284(+)	13.1476	26.4713	12.1879	0	0.167557	12.0463	4.23368	1.76971e-19	27.6529	17.9996	26.6578	5.32222	0.292554	3.6335	7.79674	0.379123
21PHAS95_368(+)	4.46294	7.3461	5.22337	0	10.0534	0.640763	1.59102	2.78684e-70	3.56265	6.3924	6.93832	6.56638	9.94685	16.77	0.508007	0.000101102
21PHAS95_389(+)	3.98046	4.81296	9.24134	0.563769	13.9072	6.53578	0.858724	1.09167e-181	9.67004	5.88774	4.19951	9.05469	12.5798	10.6909	0.611561	0.000648711
21PHAS95_410(+)	0.36186	3.16642	3.21438	4.6511	7.03738	3.33197	0.449998	1.50378e-58	0.508949	1.00933	2.73881	13.6857	23.8919	8.45488	0.093071	0.925587
21PHAS95_431(+)	62.843	75.4875	64.6894	8.73842	18.0961	7.30469	5.94248	3.59825e-167	74.137	61.4007	57.1498	6.35902	12.5798	0.209625	10.0486	7.50449e-08
21PHAS95_219(-)	25.2096	31.5376	26.2508	0.281885	0.418892	0.768915	55.3633	1	42.7518	39.3637	44.9165	6.15166	7.41138	0	9.34758	0.200151
21PHAS95_240(-)	108.558	84.6068	116.253	14.7989	29.5737	48.4416	3.33298	3.39939e-34	103.486	97.4	92.3892	112.665	113.023	71.7616	0.985966	0.241239
21PHAS95_366(-)	62.1193	53.4492	54.9123	1.69131	8.1265	46.1349	3.04578	1.20962e-18	37.8319	36.3357	46.012	128.355	82.7929	193.135	0.297319	0.00029096
21PHAS95_492(-)	8.08153	14.0589	6.1609	0.281885	0.418892	0.256305	28.7021	3.37112e-54	12.5541	12.7848	20.2672	17.9711	30.3281	34.099	0.553646	0.085028
21PHAS96_186(+)	17.9724	10.5125	5.62517	0	0.167557	0.256305	75.2213	0.0298704	8.48249	8.91571	6.57315	0.138239	0	0.13975	77.9291	0.0835718
21PHAS96_270(+)	4.94542	6.96613	7.63415	0	0	0	652.523	1	6.10739	8.07461	7.12091	15.7593	9.26422	12.0185	0.575445	1
21PHAS96_291(+)	0.48248	4.30633	1.33933	0	0.167557	0	31.1715	1	4.58055	1.51399	3.83433	8.15613	7.31386	0	0.642508	0.737133
21PHAS96_354(+)	4.2217	7.85272	13.6611	3.80544	6.9536	18.9666	0.865905	1	6.27704	6.05596	5.8428	14.1695	13.9451	12.298	0.450163	1
21PHAS96_121(-)	0.964959	2.78645	1.74112	0	10.1372	0	0.543173	3.51083e-136	1.18755	3.70086	4.01692	23.0169	6.92378	8.385	0.23296	1.96692e-05
21PHAS96_163(-)	0	0.253314	0	0	0	0	9.44379	4.49349e-38	0	0	0	0	0	2.65525	0.0111721	0.257499
21PHAS96_184(-)	0	0	0	0	0	0	1	1	0	0	0.365175	0	0.195036	0	1.75605	0.720504
21PHAS96_205(-)	0.48248	2.15317	0	0	0	0	88.8549	6.74399e-08	3.393	2.18687	2.73881	2.28095	6.14364	0.13975	0.971416	0.0238023
21PHAS96_268(-)	0.48248	0	0.53573	0	0	0	34.9403	1	1.6965	1.68221	1.82587	3.04127	0	0	1.70437	0.0884217
21PHAS96_289(-)	0	0	0	0	0	0	1	1	0	0.504663	0.730349	0	0	0	42.1671	0.985007
21PHAS97_767(+)	19.0579	14.1856	17.1434	0.704712	0.335113	6.53578	6.62891	2.03825e-125	7.63424	12.1119	9.12937	51.8398	37.5445	36.2651	0.229994	4.87626e-07
21PHAS97_788(+)	16.5249	10.0059	18.2148	0.563769	1.08912	13.5842	2.93283	0.0060237	44.9572	29.1022	34.509	5.5987	7.0213	3.913	6.55669	0.00466515
21PHAS97_830(+)	29.3106	33.4374	32.2777	52.5715	52.4452	37.4205	0.667212	1.25187e-137	40.8856	41.887	38.8911	12.8563	22.6242	19.9843	2.19289	0.00714744
21PHAS97_851(+)	101.441	115.131	119.602	33.5443	10.6398	1.66598	7.32789	1.00951e-59	117.737	110.017	114.482	0.345599	8.97166	6.63813	21.4112	0.0880006
21PHAS97_872(+)	26.657	28.3711	23.84	0.704712	7.28871	7.17654	5.19068	4.97048e-101	16.965	17.9996	20.815	131.742	107.465	190.759	0.129791	0.243995
21PHAS97_914(+)	51.1428	36.0972	51.698	3.10073	9.13184	13.1997	5.4578	4.32814e-35	42.5821	43.401	49.2986	60.4107	74.5038	93.9819	0.591071	0.0158392
21PHAS97_935(+)	9.16711	7.21944	17.2773	0.422827	0	0.384458	40.2418	1.2371e-114	16.7953	13.7941	17.1632	4.35454	11.8972	3.6335	2.3993	0.524901
21PHAS97_998(+)	77.3174	67.0015	68.3056	5.91958	35.6896	35.3701	2.76141	2.68081e-55	55.4755	43.9057	41.8125	153.722	142.962	105.511	0.351106	0.00260496
21PHAS97_1145(+)	13.2682	19.7585	9.24134	0	7.12116	0	5.91485	2.28099e-09	11.7058	14.8034	13.6941	0	10.0444	4.12263	2.83393	8.99991e-07
21PHAS97_786(-)	4.58356	2.91311	4.15191	0	0	0.256305	40.7907	7.74901e-111	2.54475	3.1962	1.4607	8.77821	15.4079	8.59463	0.220405	1.64421e-08
21PHAS97_807(-)	15.0775	11.6524	19.0184	0	0.251335	0.256305	85.1468	2.21005e-22	17.4739	16.3174	18.2587	26.6802	24.477	14.3244	0.794975	4.45347e-10
21PHAS97_828(-)	21.8322	22.6716	20.0899	6.48335	0.335113	0	9.43623	6.83872e-169	14.9292	12.2801	18.0761	4.9075	8.77663	4.54188	2.48222	5.97327e-23
21PHAS97_870(-)	44.5087	34.9573	30.0009	40.7323	14.4936	12.6871	1.6116	9.82608e-98	36.1354	44.915	37.9782	72.3684	95.7628	109.913	0.428154	6.79103e-09
21PHAS97_954(-)	27.9838	25.458	28.2598	7.18806	8.04272	11.5337	3.05031	1.05566e-49	26.635	22.3734	25.1971	10.1606	2.24292	1.04813	5.50641	0.0569084
21PHAS97_975(-)	10.6146	8.99264	12.4557	7.329	0	0	4.36104	0.0214704	3.22335	6.22418	6.75573	30.8274	43.298	23.8973	0.165556	7.59852e-06
21PHAS98_176(+)	7.84029	8.48601	3.08045	0	0	0.640763	28.9771	4.20772e-60	3.393	3.02798	1.82587	0	0	0	275.895	0.000473101
21PHAS98_239(+)	4.2217	2.15317	3.61618	0.281885	0	6.53578	1.46343	2.09852e-154	2.0358	3.1962	2.19105	0.138239	0	2.65525	2.63966	0.107071
21PHAS98_323(+)	36.3066	40.4035	38.0368	1.97319	1.1729	19.8636	4.9817	3.51322e-14	74.3066	64.5969	81.7991	50.5265	53.7325	57.1578	1.36722	0.332874
21PHAS98_216(-)	9.89083	7.72607	7.23236	0	0	0.384458	60.0285	4.4504e-26	8.31284	17.3268	9.67713	6.77373	18.9185	12.857	0.916211	0.471838
21PHAS98_321(-)	1.8093	5.82621	4.55371	0	0	0	407.307	3.01218e-75	6.27704	5.04663	5.66021	3.52511	0.780145	3.00463	2.31801	0.87271
21PHAS98_363(-)	2400.34	2385.71	2479.09	151.231	98.3557	185.052	16.7142	6.51603e-82	2436	2736.79	2250.39	303.159	268.272	363.769	7.9373	4.07402e-43
21PHAS98_384(-)	25.3302	11.7791	10.0449	7.329	0.921562	0.256305	5.52711	6.6312e-49	17.3043	11.7755	20.6324	5.9443	8.58159	4.68163	2.58568	0.0366458
21PHAS98_426(-)	16.5249	13.8056	11.92	0	0	0	1409.35	2.88183e-125	12.0451	10.2615	8.58161	9.05469	2.73051	0.13975	2.58623	0.298486
21PHAS99_81(+)	3.98046	7.59941	3.61618	0	0	0	507.535	1.29094e-30	2.0358	0.672884	3.46916	0.207359	0	0	26.1538	0.0165168
21PHAS99_165(+)	2.65364	1.26657	5.49123	0	0.837783	0	10.88	0.270824	0.508949	0	1.09552	3.45599	0	5.72975	0.177357	0.240668
21PHAS99_249(+)	4.10108	4.43299	2.81258	6.06052	0	0.256305	1.79249	5.75085e-19	4.24125	5.71951	3.28657	0.829437	2.63299	0	3.80175	9.674e-05
21PHAS99_396(+)	2.4124	1.7732	4.41977	0	0	0	287.846	1.94464e-43	4.24125	4.20553	3.65175	0	0	0	404.284	0.0079091
21PHAS99_564(+)	1.32682	1.26657	1.07146	0	0	0	123.162	8.54544e-09	0.848249	1.00933	0.547762	0	0	0	81.1779	0.765215
21PHAS99_100(-)	5.66914	4.43299	2.81258	0	0.167557	0	65.524	9.26691e-21	0.678599	1.00933	1.82587	0	0	0	118.127	0.224599
21PHAS99_289(-)	1.44744	0.253314	4.15191	0	0	0	196.089	1.36886e-10	0.3393	1.17755	0.912937	0.138239	0	0	14.6207	1
21PHAS99_415(-)	0	1.01325	0	0	0	0	34.7752	1.73336e-11	1.3572	2.69154	2.73881	0	0	0	227.252	1
21PHAS99_457(-)	1.08558	1.01325	1.74112	0	0	0	128.999	1	1.18755	0	1.09552	0	4.19328	0	0.547696	0.000998554
21PHAS100_123(+)	7.84029	8.99264	15.6701	3.52356	4.02136	3.07566	3.05458	9.74549e-122	7.80389	10.4297	12.2334	107.481	113.414	114.316	0.0909704	0.0282639
21PHAS100_144(+)	16.7662	14.8189	15.4022	0.281885	11.2263	0.768915	3.82034	1.81022e-121	20.1883	22.8781	20.2672	8.22525	3.60817	0	5.34109	0.585756
21PHAS100_165(+)	17.3693	16.972	12.4557	0.422827	0.251335	0.51261	38.4846	3.87728e-69	14.7595	13.7941	14.7896	6.56638	20.6738	4.05275	1.38471	5.65485e-06
21PHAS100_228(+)	37.0303	39.0103	51.0283	7.04712	0.335113	5.51056	9.83526	6.95614e-05	43.6	54.3354	51.3071	3.31775	15.993	7.33688	5.59542	4.20117e-09
21PHAS100_249(+)	301.188	316.769	289.026	4.79204	3.68625	11.2774	45.8418	5.43144e-64	252.948	243.416	250.327	68.0829	90.2042	118.159	2.70085	0.115274
21PHAS100_291(+)	3.98046	1.13991	2.67865	0	0	0	260.967	3.39939e-34	2.20545	4.87841	2.55622	0.138239	0	3.56363	2.59122	0.00475986
21PHAS100_312(+)	356.432	351.473	389.476	6.62429	21.6148	34.0886	17.5986	1.66604e-44	465.519	456.552	446.061	26.8876	49.8317	20.1939	14.113	1.8775e-22
21PHAS100_333(+)	8.68463	7.85272	17.4112	7.18806	0.837783	9.61144	1.92325	6.74359e-72	12.8934	20.0183	13.5115	94.0028	58.7059	54.0134	0.22468	0.00468459
21PHAS100_354(+)	9.77021	10.0059	12.9915	0.422827	0	0	72.4285	1.87549e-71	15.6078	14.9717	10.2249	6.42814	0	0	6.32293	0.787764
21PHAS100_121(-)	22.9178	19.6318	22.3667	9.58408	0.418892	0.384458	6.23439	1.50694e-15	16.2864	17.8314	12.9637	10.2297	3.51065	0.209625	3.36992	1.47992e-32
21PHAS100_184(-)	4.46294	5.44624	7.09842	0	0	0	567.92	1.3637e-181	4.4109	1.51399	2.9214	25.3669	13.7501	6.91763	0.192692	8.99774e-09
21PHAS100_205(-)	14.595	18.9985	13.3933	16.9131	16.8394	11.79	1.03169	1.29094e-30	21.3759	28.934	25.7448	177.361	171.242	150.161	0.152537	0.492791
21PHAS100_226(-)	295.639	280.165	287.285	49.8936	20.8608	32.0381	8.39427	1.96984e-169	215.795	184.37	179.301	42.9234	43.103	39.4095	4.61875	4.71885e-32
21PHAS100_268(-)	15.56	27.3579	27.724	0.422827	0.50267	0.256305	58.3197	6.715e-26	25.6171	20.3547	27.9359	21.1506	21.9416	15.652	1.258	0.110443
21PHAS100_310(-)	212.412	219.243	198.086	20.0138	41.7216	53.3114	5.47261	0.559252	240.054	244.089	248.867	356.381	342.776	377.185	0.681028	1.12402e-27
21PHAS100_331(-)	27.8632	16.8454	26.9204	0	0.754005	0.640763	50.2952	1.98711e-106	38.6802	36.504	47.1075	28.4773	26.2324	24.3165	1.54727	0.51888
21PHAS100_352(-)	55.3645	56.8689	50.8944	8.17465	7.95894	11.1493	5.97366	2.26265e-192	63.1097	61.9053	54.9588	70.3639	54.1225	42.3443	1.07877	0.0879011
21PHAS101_81(+)	576.201	613.146	585.017	65.961	29.9926	81.6331	9.99002	8.3625e-59	4.58055	3.36442	2.9214	1.52063	2.1454	1.9565	1.9277	0.451244
21PHAS101_123(+)	597.672	586.675	612.206	77.9411	119.468	98.4211	6.0724	3.24674e-53	3.7323	2.85976	2.9214	0.691197	1.95036	1.18788	2.47276	0.325297
21PHAS101_165(+)	66.341	70.0412	83.44	7.04712	0	5.51056	17.4657	3.11834e-86	0	0	0.365175	0.276479	0.195036	0.13975	0.616242	1
21PHAS101_312(+)	136.059	148.568	138.218	10.4297	18.8501	1.15337	13.8815	1.69208e-107	0.3393	0	0.912937	0.483838	0.195036	0.559	1.01133	0.332162
21PHAS101_205(-)	24.3652	27.2312	22.5007	7.89277	0	0.256305	9.06302	5.16541e-89	0.3393	0	0	0.138239	0	0	2.19508	1
21PHAS101_226(-)	316.748	318.542	331.751	112.613	101.204	125.461	2.85012	2.40146e-41	1.52685	1.17755	1.64329	0.345599	0.48759	0.628875	2.93398	1
21PHAS101_289(-)	178.035	179.979	160.451	9.58408	24.3795	10.124	11.7526	3.66934e-19	1.0179	0.672884	0.730349	0.483838	0	0.2795	3.08964	0.267266
21PHAS101_457(-)	0.723719	0.506627	1.20539	0	0	0	82.1913	1	0	0	0	0	0.195036	0	0.133312	1
21PHAS102_272(+)	0.6031	2.53314	2.14292	0	0	0	176.972	4.53619e-08	2.54475	0.336442	1.09552	0	0	0	133.557	0.278923
21PHAS102_335(+)	88.2938	109.558	94.6903	27.2019	23.793	26.7839	3.76014	0.000329032	65.1455	57.6998	72.4872	15.1372	10.0444	16.3508	4.70047	0.857235
21PHAS102_377(+)	12.4239	26.8513	20.8935	8.87936	7.70761	4.99795	2.78505	2.07563e-41	14.0809	14.467	18.6239	20.183	14.0426	37.1735	0.660821	3.88358e-38
21PHAS102_398(+)	29.7931	36.8571	37.0993	1.69131	11.6452	12.6871	3.98331	3.14743e-80	33.5907	52.9896	34.6916	41.4718	45.6385	29.627	1.03883	2.89076e-27
21PHAS102_440(+)	5.78976	4.55965	7.63415	4.51015	4.60781	0.256305	1.91547	0.180227	11.8755	10.4297	14.2418	10.99	20.6738	8.24525	0.915819	1
21PHAS102_144(-)	323.864	366.038	334.697	58.7729	48.2563	76.507	5.5818	1	284.333	253.173	273.151	13.8239	27.5976	16.211	14.0591	0.00765422
21PHAS102_207(-)	9.04649	3.92636	8.70561	14.7989	17.9286	0.51261	0.652492	7.15533e-25	3.0537	5.21485	4.01692	26.9567	29.0604	38.2915	0.130545	9.19487e-11
21PHAS102_312(-)	408.54	409.988	409.164	29.7388	80.5947	61.0006	7.1644	1.17414e-150	321.826	344.348	363.897	73.7508	69.0428	53.5243	5.24631	0.930199
21PHAS102_396(-)	33.8942	33.4374	41.9209	55.9541	46.8321	32.9352	0.805019	0.0346594	22.2241	24.8967	26.8403	72.8522	56.9506	75.5349	0.360286	8.24884e-09
21PHAS102_417(-)	36.3066	21.9116	30.5366	0.422827	0.754005	1.40968	33.9326	0.0352258	0	0	0	0.345599	0.292554	0.489125	0.0259229	6.22677e-07
21PHAS102_438(-)	4.58356	6.4595	4.15191	6.90617	0	0	2.19501	7.39846e-196	0	0	0	0	0	0	1	1
21PHAS103_135(+)	421.567	437.473	442.379	40.0276	17.2583	58.822	11.2061	2.18349e-63	426.16	536.793	433.097	50.9412	23.5019	35.5664	12.6871	0.0473003
21PHAS103_156(+)	23.8827	17.732	13.2593	5.77863	2.01068	2.56305	5.2882	0.319424	21.7152	21.8687	33.9613	42.6469	59.7786	32.2124	0.576048	0.00488296
21PHAS103_282(+)	15.0775	16.4654	16.3398	16.6312	18.2637	97.1396	0.362797	0.00310619	431.759	454.87	459.207	626.432	722.024	621.888	0.683051	1.18914e-12
21PHAS103_303(+)	0	0.253314	0	0	0.167557	0	1.43409	0.719304	11.8755	12.1119	12.2334	5.11486	4.19328	9.36325	1.9384	2.8238e-44
21PHAS103_324(+)	0	0	0.401798	0.845654	0.586448	0.256305	0.251278	1	28.8405	28.0929	18.8065	46.5867	38.4221	38.5011	0.613323	0.173348
21PHAS103_366(+)	0.24124	0	0.267865	0.563769	0.418892	16.4035	0.0309543	1	20.0187	14.9717	22.2757	54.8811	52.6598	79.0286	0.307053	0.952815
21PHAS103_387(+)	0.6031	0	0.267865	0.422827	0.167557	0	1.45227	1	21.8848	20.523	13.6941	21.7727	19.7962	9.57288	1.09693	0.83817
21PHAS103_112(-)	1.2062	0.633284	1.20539	0.563769	0.50267	1.40968	1.22695	2.84871e-67	108.067	97.0635	100.606	31.8642	18.626	24.1768	4.09342	7.34782e-35
21PHAS103_175(-)	1.2062	1.51988	2.00899	1.69131	1.84312	2.30675	0.811604	1	229.876	217.678	213.445	9.4694	17.8458	14.534	15.7842	0.216468
21PHAS103_217(-)	0	0.253314	0	0	0	0	9.44379	1	7.63424	6.89706	8.39902	0	3.70569	0	6.14621	0.0585467
21PHAS103_259(-)	1.8093	1.51988	1.87506	1.69131	1.50801	9.35513	0.415929	1	113.156	123.979	142.418	159.736	158.662	189.082	0.747934	7.13664e-07
21PHAS103_280(-)	0	0.253314	0.937528	0.422827	0.167557	0.640763	0.968041	0.236251	14.9292	16.8221	19.5368	19.5609	16.8706	12.9968	1.0376	0.855729
21PHAS103_364(-)	0.24124	1.13991	0.401798	0.422827	0.251335	0.51261	1.48997	0.231351	15.7774	13.1212	10.5901	15.7593	11.7022	15.5821	0.91747	0.0670212
21PHAS103_406(-)	0	0	0.267865	0.281885	0	0	0.955049	1	7.29494	3.02798	4.74727	21.358	9.75181	14.1148	0.333672	0.0295477
21PHAS104_184(+)	67.7884	68.5214	71.9218	19.591	40.1298	29.0906	2.34419	1.25334e-28	85.6732	70.4846	71.3917	34.629	87.9613	89.44	1.07318	0.302558
21PHAS104_205(+)	30.155	16.972	21.9649	11.1344	5.61315	0.768915	3.93936	2.91217e-72	13.9113	21.1958	18.9891	27.2332	23.9895	24.037	0.718907	0.000233562
21PHAS104_247(+)	47.7655	54.2091	40.3137	7.61088	24.8822	53.9522	1.64577	8.46835e-98	27.144	33.9806	37.613	8.63997	12.0922	11.3896	3.07191	7.29181e-15
21PHAS104_373(+)	47.7655	46.9897	42.4566	5.49675	8.1265	0.640763	9.60135	1.35924e-27	74.9852	63.4193	62.2623	6.15166	10.8245	4.1925	9.46743	0.030604
21PHAS104_436(+)	25.5714	26.8513	30.1348	10.9935	12.5667	0.51261	3.42646	4.35501e-204	22.0545	26.4107	21.3627	46.5867	45.6385	42.2045	0.519545	4.09928e-18
21PHAS104_478(+)	11.2177	12.0324	10.9825	4.08733	0	0	8.32155	4.90965e-47	5.08949	8.07461	10.9552	0.138239	2.24292	0.13975	9.46697	0.170618
21PHAS104_161(-)	38.8396	42.81	43.5281	0.281885	0.50267	1.28153	59.7342	4.94025e-28	61.4132	59.2138	68.1051	6.2899	2.04788	4.12263	15.1126	0.843489
21PHAS104_329(-)	7.11657	12.0324	4.55371	0.281885	7.28871	0.256305	3.02062	1.00182e-22	2.88405	4.71019	5.11245	18.5932	9.55677	3.56363	0.401236	0.00537069
21PHAS105_175(+)	16.7662	14.3122	10.8485	1.69131	0	0	24.375	8.97175e-89	0	0	0	0	0	0	1	1
21PHAS105_217(+)	1.08558	1.89985	2.67865	0	0.167557	0	28.8225	5.87236e-08	0	0	0	0	0	0	1	1
21PHAS105_301(+)	24.9683	18.6186	25.849	16.4902	12.9019	25.6305	1.26181	1.31749e-87	0	0	0	0.207359	0	0	0.126391	1
21PHAS105_322(+)	2.05054	5.06627	2.41079	0.281885	0.167557	5.76686	1.53012	1	0	0	0	0	0	0	1	1
21PHAS105_343(+)	56.5707	46.7364	43.2602	6.90617	1.34045	0.897068	15.9802	5.97642e-08	0.508949	0.672884	0.547762	0.829437	0	0.559	1.24052	1
21PHAS105_427(+)	13.5094	10.3859	12.4557	0.563769	0.167557	0.51261	28.558	2.09235e-32	0.3393	0.672884	0.547762	0.345599	0	0	4.2331	0.00245589
21PHAS105_194(-)	0	0.633284	2.00899	0	0	0	89.0757	8.54544e-09	0	0	0	0	0	0	1	1
21PHAS105_278(-)	3.49798	4.6863	4.15191	0	0	0	412.206	4.19778e-11	0	0	0	0	0	0	1	1
21PHAS105_299(-)	24.2446	22.2916	29.4652	16.0674	0.754005	40.368	1.32877	1.49717e-84	0.508949	0.672884	0.365175	0.138239	0.195036	0.349375	2.21288	0.914461
21PHAS105_341(-)	33.0499	29.1311	24.2418	0.281885	0.418892	0.51261	69.5301	4.9418e-27	0.508949	0.672884	0	0.345599	0.195036	0.13975	1.70588	1
21PHAS105_362(-)	4.2217	2.65979	6.96449	0	0	0	462.533	7.00076e-196	3.7323	0.841105	4.56468	0	0	0.13975	54.0093	1
21PHAS106_110(+)	6.99596	10.1325	9.91101	2.6779	0.670227	0.51261	6.95742	7.58716e-17	19.1704	21.8687	30.4921	58.8209	69.0428	69.1763	0.363126	3.53322e-06
21PHAS106_131(+)	0.36186	0.379971	0.267865	0.422827	0.251335	0.384458	0.955059	1	45.1269	42.2235	45.8294	11.8195	2.24292	9.29338	5.69619	1.11713e-05
21PHAS106_173(+)	11.097	1.7732	3.88404	0.704712	0.335113	0.640763	9.81199	1	29.8584	27.5882	24.2841	54.7428	49.4417	37.6626	0.576278	0.0494438
21PHAS106_215(+)	0	0	0	0	0.167557	0.384458	0.0515451	1	19.849	12.2801	18.2587	4.00894	7.50889	0.13975	4.3138	6.0604e-17
21PHAS106_257(+)	3.25674	3.16642	3.61618	0	0.335113	0	27.5787	0.606363	17.3043	16.9903	16.2503	51.8398	33.6437	18.9361	0.484203	0.0121279
21PHAS106_278(+)	0.36186	0.759941	2.00899	1.40942	0.921562	1.15337	0.899393	1	44.4483	42.7281	53.8633	100.293	107.465	109.145	0.44511	0.00674429
21PHAS106_320(+)	0.24124	0.759941	0	0.422827	0.335113	1.02522	0.56872	0.0310596	13.572	14.6352	13.3289	98.9795	64.752	85.7366	0.166599	0.00110618
21PHAS106_341(+)	0	0.886598	0.669663	0	0.418892	0.768915	1.30256	1	43.9393	53.3261	56.7847	21.2198	17.4557	23.6178	2.47227	0.631521
21PHAS106_425(+)	1.2062	0.379971	0.937528	1.26848	0.670227	1.28153	0.785697	1	48.6895	47.2701	41.4473	65.1108	89.1315	67.1499	0.620701	0.676584
21PHAS106_150(-)	0.36186	0.253314	0.401798	0	0.167557	0.256305	2.30681	7.95015e-67	16.965	13.6259	14.7896	30.6892	27.0125	43.7418	0.447511	0.019618
21PHAS106_192(-)	0	0.253314	0	0.281885	0	0.256305	0.498625	6.09955e-25	20.1883	17.3268	16.4329	9.33116	8.28904	13.6256	1.72587	0.0287697
21PHAS106_213(-)	0.844339	1.89985	0.267865	0.422827	0.754005	12.4308	0.223064	0.00363026	21.7152	28.7658	33.9613	55.0884	50.0268	73.0893	0.473939	1.60948e-06
21PHAS106_255(-)	0.36186	0.759941	1.33933	0.563769	0.586448	1.02522	1.12954	1	30.3673	22.5416	18.6239	32.1407	52.3672	25.2249	0.651977	0.000139396
21PHAS106_297(-)	0.36186	0	0.53573	0	0.418892	0.256305	1.31536	1	17.1346	19.5136	26.4752	33.7996	16.2855	24.9454	0.841368	0.174295
21PHAS106_339(-)	0.844339	1.01325	0.669663	0.563769	0.586448	10.6367	0.216407	0.671547	27.144	33.9806	19.902	22.8095	31.3033	22.2203	1.06146	0.170993
21PHAS106_360(-)	0.24124	0.379971	0.267865	0.281885	0.335113	0.384458	0.891047	0.0837429	28.3315	36.504	55.5066	46.7249	32.4735	27.3211	1.12973	0.892167
21PHAS106_423(-)	0	0	0	0	0.251335	0.51261	0.037786	1	11.8755	9.08393	7.85126	6.2899	18.3334	11.4595	0.798628	0.731731
21PHAS107_459(+)	3.73922	6.07953	7.50022	0	0.167557	0	87.8177	1.16119e-111	8.82179	6.72884	9.31196	6.15166	10.6295	17.5386	0.72468	4.10135e-08
21PHAS107_564(+)	76.5936	91.9529	73.395	4.79204	12.1479	51.261	3.54636	1.29119e-50	123.844	123.811	123.064	257.264	265.444	261.263	0.472894	3.89656e-06
21PHAS107_585(+)	3.6186	6.33284	7.36629	5.63769	0.418892	5.63871	1.47951	4.49289e-24	6.27704	8.07461	7.66867	35.5967	44.8583	37.7325	0.186523	2.27717e-15
21PHAS107_606(+)	9.89083	20.3918	11.2503	6.3424	11.4776	6.15132	1.73169	5.93001e-180	12.5541	13.6259	17.5284	33.5231	26.2324	20.0541	0.547828	8.01692e-29
21PHAS107_247(-)	47.0418	41.0368	47.1443	10.1478	19.3528	48.8261	1.72612	7.97765e-29	69.8957	60.896	74.4956	153.446	123.458	161.202	0.468616	0.562754
21PHAS107_541(-)	9.16711	8.48601	11.5182	0.563769	0.670227	1.02522	12.756	0.153354	8.31284	11.439	9.31196	3.87071	5.46101	0.13975	3.06203	9.63739e-09
21PHAS107_562(-)	163.44	160.981	156.701	50.3164	41.9729	86.7592	2.68682	1.7357e-10	301.298	287.994	335.596	903.671	1054.95	824.385	0.332341	0.0634322
21PHAS107_583(-)	100.356	87.7732	89.6009	0.986596	2.01068	28.4499	8.82418	2.43267e-56	115.192	109.175	121.968	13.8239	17.2607	13.7654	7.7176	0.203829
21PHAS108_153(+)	6.39286	11.2725	8.70561	0.281885	0	24.2208	1.07615	6.73997e-42	0.678599	3.86908	1.4607	10.1606	3.60817	9.36325	0.260702	0.102536
21PHAS108_174(+)	2.89488	1.7732	1.47326	0.563769	0.335113	14.4812	0.400473	1	16.1167	22.5416	22.6408	68.8433	109.61	92.3049	0.226484	0.0377848
21PHAS108_237(+)	0	0	0	0.281885	0.167557	0	0.0625728	1.65079e-58	7.29494	9.92504	9.12937	0	0.585109	2.58538	8.2423	0.0446123
21PHAS108_172(-)	8.68463	6.96613	11.1164	0.281885	0.167557	0.256305	36.4217	1.60731e-12	8.82179	9.92504	5.29503	1.38239	2.53547	0.2795	5.69429	1.773e-12
21PHAS108_277(-)	63.4461	82.9602	72.4575	37.6316	27.5631	22.9393	2.4828	3.24069e-08	45.6358	53.8307	44.0036	129.669	96.5429	95.3095	0.446275	6.68538e-06
21PHAS108_319(-)	11.4589	11.0191	15.804	0	0.335113	0	104.932	4.15274e-87	13.4023	16.4857	9.67713	4.2163	17.3582	21.4516	0.919616	0.880616
21PHAS109_212(+)	6.99596	2.78645	4.15191	0	0	0	465.477	1.47117e-53	8.14319	7.2335	5.8428	29.9288	26.0373	18.1675	0.286522	0.000507173
21PHAS109_233(+)	7.84029	6.4595	12.1879	4.93298	0.251335	0.256305	4.84728	3.2904e-28	22.9027	25.4014	22.2757	8.50173	16.5781	14.4641	1.78425	0.489261
21PHAS109_296(+)	6.15162	10.1325	4.9555	0.986596	8.1265	0	2.32631	9.15887e-52	12.3844	11.7755	9.49454	13.2019	21.5515	10.9704	0.736212	0.00146632
21PHAS109_359(+)	52.1078	52.9426	62.6804	10.5707	0.50267	3.71642	11.3201	2.33949e-74	33.0817	31.7938	43.0906	17.0035	3.51065	9.36325	3.61102	0.18068
21PHAS109_380(+)	361.136	366.165	298.937	17.6178	23.039	56.7716	10.5303	1.89497e-80	285.86	332.405	284.836	120.614	71.0907	74.6964	3.38974	0.238243
21PHAS109_401(+)	9.77021	11.9057	14.1968	0	3.8538	0.51261	8.16639	6.64704e-110	13.2327	15.3081	15.3373	15.8975	31.0108	23.1985	0.626036	0.0180308
21PHAS109_464(+)	11.4589	7.59941	12.3218	0.281885	0.167557	0.384458	36.3585	9.52491e-109	6.95564	6.72884	5.66021	4.97662	22.6242	10.621	0.506504	0.287171
21PHAS109_485(+)	27.622	30.5243	20.3577	0.986596	0.167557	0.640763	43.0343	2.58441e-67	38.0016	24.0556	35.6045	14.999	8.094	21.8709	2.17122	7.88538e-10
21PHAS109_231(-)	14.4744	16.972	10.4467	0	0	0.384458	101.152	5.79447e-09	20.1883	16.4857	19.5368	3.66335	9.55677	6.63813	2.82784	0.107689
21PHAS109_336(-)	125.324	128.177	129.513	27.3428	8.21028	35.3701	5.39854	2.08435e-103	359.997	333.919	343.995	17.5564	30.9132	23.8973	14.3368	9.13699e-12
21PHAS109_399(-)	15.6806	7.59941	10.1789	0.422827	0.167557	0.384458	33.3275	3.83296e-163	14.2506	15.8128	13.8766	18.8697	16.4806	29.068	0.682253	0.0302956
21PHAS109_462(-)	71.6482	79.5405	66.6984	9.44313	6.86982	0.768915	12.7349	2.0338e-36	68.5385	72.1668	81.2514	6.70461	9.75181	20.1939	6.05193	1.32771e-48
21PHAS109_504(-)	19.2992	20.7717	17.0094	0.281885	0.586448	0.384458	44.5204	1.02267e-140	20.358	21.3641	21.5453	3.45599	3.90072	8.6645	3.94346	0.00140745
21PHAS110_228(+)	19.1786	27.7378	21.6971	0.281885	0.167557	13.456	4.92582	7.70087e-140	11.0272	12.7848	11.1378	35.9423	21.5515	35.9856	0.374079	0.00168619
21PHAS110_312(+)	60.6718	41.6701	43.5281	7.18806	10.8074	1.53783	7.45784	1.20687e-177	21.7152	30.1116	27.2055	42.0248	35.3016	22.919	0.788452	0.234838
21PHAS110_375(+)	54.3996	42.43	44.3317	1.12754	0.837783	7.43285	14.9755	5.7644e-73	23.242	17.1585	23.9189	23.1551	5.3635	7.33688	1.79319	0.59286
21PHAS110_417(+)	71.2864	95.3726	77.5469	1.12754	20.6095	29.9877	4.71911	1.28561e-44	50.386	35.4946	35.7871	56.6782	58.8034	41.925	0.772995	0.00353033
21PHAS110_438(+)	55.6058	56.9956	60.0018	8.03371	20.1068	9.09883	4.63204	1.60636e-197	40.8856	46.429	41.9951	13.6166	41.5427	49.9606	1.23005	0.0190609
21PHAS110_564(+)	24.8477	28.7511	26.3847	0.704712	8.8805	0.384458	8.00161	0.703471	9.83969	7.73817	13.1463	22.4639	10.0444	8.17538	0.755377	0.0032831
21PHAS110_585(+)	85.037	74.8542	101.655	1.69131	1.00534	1.92229	56.2658	1.09305e-235	55.1362	53.3261	52.4026	23.7772	39.9824	24.5261	1.82181	1.24957e-25
21PHAS110_289(-)	91.6711	98.2857	98.1725	17.054	36.5273	15.7628	4.1537	1.50477e-83	51.5735	58.3727	50.0289	93.1043	98.3958	76.3035	0.597405	0.433147
21PHAS110_352(-)	109.764	98.539	114.244	3.80544	14.0748	12.6871	10.5427	1.84695e-176	68.0296	67.2884	79.4255	28.0626	57.2431	43.5321	1.66662	0.270801
21PHAS110_394(-)	54.279	68.1414	73.2611	0.422827	4.35647	11.0211	12.363	1.8127e-164	37.4926	32.6349	36.5175	12.5798	23.9895	16.1411	2.02264	0.588891
21PHAS110_415(-)	118.811	126.53	116.521	21.0004	30.3278	18.0695	5.21251	3.60405e-158	28.3315	31.1209	26.8403	5.18398	9.55677	8.944	3.64004	0.0140552
21PHAS110_436(-)	48.248	48.8895	52.6355	56.7997	47.7536	32.4226	1.0934	5.90515e-139	16.456	22.2052	23.5538	54.3972	40.9576	37.453	0.468579	0.0273996
21PHAS110_520(-)	285.507	261.673	274.294	0.986596	17.1746	16.1472	23.9238	1.82676e-45	92.6288	96.5589	119.595	4.70014	4.38831	10.2716	15.9263	0.000151953
21PHAS111_249(+)	2.4124	1.89985	2.00899	0.281885	0.251335	0.256305	7.74991	4.49349e-38	3.22335	4.87841	0.730349	0.414718	7.31386	7.68625	0.573791	0.596786
21PHAS111_270(+)	9.89083	4.81296	9.10741	0	0.251335	4.74164	4.74643	1.42605e-23	9.33074	8.07461	9.85972	22.3948	10.532	17.1194	0.545071	0.140793
21PHAS111_396(+)	4.94542	4.93962	3.08045	0	0.167557	0	65.781	1.51393e-149	6.95564	6.3924	16.0677	11.6121	4.48583	4.26238	1.4441	0.0436957
21PHAS111_417(+)	3.85984	3.79971	8.16988	0.281885	0.167557	0.256305	21.5556	1.42605e-23	6.27704	3.1962	11.6856	20.3212	7.21634	19.3554	0.451567	0.95758
21PHAS111_459(+)	5.18666	4.55965	10.1789	0.845654	0	0	22.7889	9.26691e-21	4.75019	7.06528	7.66867	0	0.292554	4.1925	4.32202	0.6958
21PHAS111_163(-)	22.1941	27.3579	21.2953	0.704712	0.251335	2.05044	23.3419	1.77133e-13	42.7518	42.2235	44.5513	29.8597	17.3582	28.2295	1.71649	0.614108
21PHAS111_226(-)	6.51348	12.7923	8.43775	0	0.335113	0	76.0684	3.01218e-75	6.10739	6.3924	5.66021	9.4694	6.33868	8.24525	0.755294	0.15129
21PHAS111_352(-)	3.85984	2.40648	4.28584	0.281885	0	0	33.9297	2.72754e-23	3.7323	3.53264	4.74727	6.01342	6.92378	0	0.928667	0.226509
21PHAS111_415(-)	42.9407	39.0103	47.4121	15.5037	1.08912	1.28153	7.22693	5.45742e-50	55.1362	44.7468	57.515	4.83838	12.4823	8.52475	6.08407	0.656768
21PHAS111_436(-)	148.966	147.429	149.871	11.2754	1.42423	20.8889	13.2753	1.93405e-24	138.434	129.026	144.609	24.6066	15.993	30.186	5.81932	2.82993e-09
21PHAS111_457(-)	2.65364	4.81296	5.49123	0	0	0	432.928	1.66806e-88	7.97354	7.90639	9.67713	6.42814	4.2908	8.944	1.2993	2.52197e-18
21PHAS111_478(-)	592.485	521.066	497.425	40.4504	56.0477	104.444	8.01606	2.39856e-81	468.233	484.14	467.241	173.283	148.423	161.9	2.93536	3.10948e-15
21PHAS112_136(+)	2.4124	4.17968	3.21438	0	0.167557	14.9938	0.647502	5.75085e-19	0	1.34577	0	0	5.26598	4.89125	0.135048	0.215572
21PHAS112_220(+)	3.49798	1.89985	4.82157	0	0.335113	0	28.0718	5.32771e-07	2.88405	5.71951	3.46916	6.49726	1.36525	0.13975	1.50676	0.933104
21PHAS112_283(+)	0.844339	0	0.937528	0	0	0	60.3956	1.83173e-06	0	0.841105	2.55622	2.62655	0	0.13975	1.22567	1
21PHAS112_304(+)	0	0	0.267865	6.06052	0	0	0.0489064	1	1.0179	0.504663	1.64329	0	0	0	106.528	1
21PHAS112_325(+)	0	0	0.267865	0	0	4.22903	0.0699373	7.97765e-29	1.3572	1.00933	0	0.138239	2.92554	0.13975	0.741148	0.0401879
21PHAS112_367(+)	0	0	0	0	0.167557	0	0.151855	2.97484e-79	0	0	0	0	0	0	1	1.00171e-12
21PHAS112_155(-)	1.44744	0.253314	0.803595	0.281885	0	0	8.12592	4.9418e-27	2.20545	0	0	0	0.48759	0	4.31895	0.740802
21PHAS112_239(-)	3.0155	0.633284	1.74112	2.25508	1.9269	25.8868	0.180071	5.54503e-36	2.7144	2.52332	3.46916	5.52958	1.26774	1.25775	1.08062	1
21PHAS112_260(-)	0.24124	0	0	0	0	10.893	0.0248321	1	0.3393	0	0	0	0	0	12.31	0.849661
21PHAS112_281(-)	3.73922	4.55965	4.82157	0	0	0	438.348	1	6.27704	9.5886	10.4075	0	2.43795	0.13975	10.0867	1
21PHAS112_302(-)	7.35781	6.83947	9.24134	1.69131	0	0.256305	11.8672	0.00557782	6.61634	9.42038	8.94678	3.38687	5.55853	2.72513	2.13781	0.962215
21PHAS112_344(-)	160.183	132.99	160.451	28.6113	37.3651	64.8452	3.46694	5.60837e-27	157.944	151.904	164.329	16.174	42.0303	34.7279	5.10106	0.25473
21PHAS112_365(-)	122.309	117.158	150.004	11.2754	18.8501	16.4035	8.36574	1.31357e-43	145.22	121.96	131.28	11.543	24.282	32.422	5.83638	2.63803e-12
21PHAS113_131(+)	18.8167	23.6848	14.0629	0.281885	0.50267	0	69.479	2.16852e-110	14.2506	12.2801	12.7811	7.67229	15.6029	2.5155	1.52366	0.983909
21PHAS113_173(+)	17.9724	7.59941	16.2058	0.986596	0.335113	5.25425	6.32877	5.77049e-41	15.0988	9.92504	12.2334	15.1372	14.5302	7.75613	0.995559	0.00013294
21PHAS113_257(+)	214.703	185.932	171.568	39.8867	26.8091	110.596	3.2271	4.8798e-197	130.63	129.867	130.002	212.405	218.636	236.876	0.584671	3.47576e-05
21PHAS113_278(+)	76.9555	78.0206	83.0382	26.2153	48.3401	52.927	1.86683	2.76679e-45	31.5549	43.401	36.7001	389.697	457.75	375.718	0.0913067	1.12594e-13
21PHAS113_299(+)	54.6408	84.9867	57.8589	0.422827	0.335113	1.66598	80.4901	0.00116153	47.1626	47.6065	46.5598	14.2387	17.9433	19.006	2.75995	0.00118414
21PHAS113_383(+)	48.7304	37.8704	45.5371	11.2754	9.55073	0.51261	6.18511	6.96012e-81	19.0008	22.8781	14.7896	103.749	82.5003	78.26	0.214329	0.918781
21PHAS113_425(+)	12.062	12.4124	6.42876	10.5707	4.44025	1.53783	1.86583	8.03438e-100	13.4023	12.6166	11.3204	25.6434	38.2271	33.54	0.383509	0.000251531
21PHAS113_467(+)	32.9292	32.6775	21.0274	25.3696	24.6308	27.8091	1.11337	4.35292e-183	11.8755	17.6632	15.5199	96.9059	85.0358	102.297	0.158613	0.0541027
21PHAS113_129(-)	20.1435	20.5184	21.5631	8.17465	15.499	0.256305	2.5983	3.24836e-137	13.2327	10.9344	14.607	34.4216	44.0782	30.2559	0.356702	0.491378
21PHAS113_255(-)	10.6146	12.7923	12.8575	0	0	0	1209.81	6.05416e-22	8.82179	5.71951	4.19951	8.57085	5.65605	6.00925	0.926215	1.86627e-50
21PHAS113_318(-)	143.538	119.944	133.933	9.16125	16.0017	12.9434	10.4217	0.000135778	51.7432	70.3164	61.3494	34.3525	14.4327	16.0713	2.82708	3.27963e-20
21PHAS113_339(-)	42.4582	50.9161	43.1263	0.704712	7.54005	28.7062	3.69192	7.44606e-30	48.1805	53.6625	46.5598	71.1242	60.7538	54.223	0.797464	0.000357435
21PHAS113_465(-)	45.9562	67.2548	55.3141	0.845654	0.586448	37.5487	4.32073	1.38434e-189	47.1626	46.429	38.3433	101.537	59.6811	47.7246	0.631494	0.24845
21PHAS114_102(+)	9.16711	9.24595	12.1879	0.845654	5.94826	5.89502	2.40829	1.27662e-82	10.179	8.57927	6.93832	21.6345	24.282	13.2763	0.434404	5.57152e-33
21PHAS114_228(+)	297.931	311.069	288.491	21.7051	29.9089	41.9059	9.59404	0.000501276	247.01	224.239	222.391	31.0348	38.6172	29.627	6.98497	0.912234
21PHAS114_100(-)	66.8234	67.2548	62.6804	0.422827	0.754005	0.640763	106.511	1.43519e-50	56.4934	53.8307	47.8379	3.38687	11.2146	3.354	8.79556	0.0324944
21PHAS114_184(-)	29.3106	45.3432	30.2688	17.3359	13.9072	15.5065	2.24356	6.58254e-197	37.1533	27.0836	39.6215	121.996	80.6475	61.6996	0.392961	3.93101e-09
21PHAS114_205(-)	41.1314	41.6701	40.5816	9.02031	16.3368	0.768915	4.71835	4.26844e-10	62.4311	50.971	61.1668	15.1372	9.1667	14.6039	4.48405	3.93481e-05
21PHAS114_226(-)	35.4623	34.4507	35.0903	28.3294	26.9766	14.8657	1.49616	1.03747e-53	49.3681	46.9337	62.8101	41.6101	61.4364	49.9606	1.03989	2.29486e-09
21PHAS114_247(-)	36.5478	50.0295	42.4566	17.6178	0.50267	2.4349	6.2697	4.67971e-15	39.8677	39.0273	32.318	110.108	124.238	106.979	0.325887	3.932e-11
21PHAS114_268(-)	49.816	45.7231	34.4207	41.437	7.79138	10.6367	2.17029	0.00278572	37.4926	34.8217	45.8294	173.974	93.8124	152.607	0.281083	3.90536e-10
21PHAS114_289(-)	669.682	642.657	622.518	49.0479	21.9499	42.4185	17.0555	9.61141e-79	586.988	604.586	578.437	122.273	89.5216	127.522	5.21603	1.55328e-27
21PHAS114_352(-)	173.693	204.931	178.264	15.0808	13.8234	24.349	10.452	2.58578e-78	187.124	205.566	174.554	36.2879	23.0143	31.9329	6.21567	2.04643e-24
21PHAS115_187(+)	0	0	0	0.281885	0	10.893	0.00267741	1	0	0	0	0.138239	0	0	0.178317	1
21PHAS115_439(+)	0	0	0	0	0	0	1	2.07109e-31	0	0	0	0	0	0	1	0.000786021
21PHAS115_460(+)	0.48248	0	0.401798	0.563769	0.251335	23.4519	0.0376292	1.77375e-31	0.848249	0.504663	0.365175	0.414718	0.390072	0.209625	1.67375	0.992442
21PHAS115_481(+)	0	0	0	0	0	0	1	1.6668e-177	0	0	0	0.138239	0	0	0.178317	0.708016
21PHAS115_185(-)	0	0.759941	0.53573	0.422827	0.251335	16.1472	0.0786684	1	1.18755	0.841105	1.09552	0.622078	0.292554	0.209625	2.73265	1
21PHAS115_248(-)	5.30728	12.1591	10.3128	0	8.46161	0	3.2749	1	3.0537	3.70086	6.20797	9.67676	8.094	13.7654	0.411597	0.716255
21PHAS115_290(-)	17.3693	25.5847	18.3488	11.1344	0.167557	0	5.41235	1	19.1704	16.4857	14.2418	2.69567	0.390072	4.7515	6.3463	1
21PHAS115_353(-)	4.94542	5.82621	3.08045	0.281885	0.335113	0	21.4561	1	3.56265	5.21485	2.55622	14.446	13.9451	27.1115	0.204631	0.325028
21PHAS115_416(-)	63.5667	59.782	62.1447	0.845654	8.1265	12.8153	8.50346	9.36239e-41	33.2514	38.1862	31.405	3.73247	6.04612	11.739	4.7742	0.131206
21PHAS115_437(-)	6.99596	12.539	12.8575	1.12754	27.8144	14.3531	0.748355	6.46759e-10	9.50039	13.7941	13.1463	14.446	13.0674	8.87413	1.00146	0.0034982
21PHAS115_458(-)	6.031	4.17968	2.41079	0	0	0	421.715	2.84066e-186	2.20545	3.1962	2.37364	13.3401	16.9681	10.062	0.193199	2.58967e-05
21PHAS115_479(-)	33.2911	32.2975	34.6885	0.845654	17.0908	17.1724	2.85459	4.05938e-46	16.6257	14.1306	10.4075	13.8931	26.6224	8.6645	0.837101	0.00241084
21PHAS116_106(+)	216.875	212.784	233.177	16.3493	31.6682	8.84252	11.6517	6.94133e-149	182.204	173.268	165.242	17.0035	22.2341	17.2591	9.21234	0.000108341
21PHAS116_274(+)	20.3848	21.1517	23.0364	0.281885	4.94292	6.02317	5.72823	2.65665e-56	25.2778	29.9433	24.8319	4.9075	2.1454	0.13975	11.0878	0.283307
21PHAS116_295(+)	13.027	12.2857	21.0274	0.281885	0.586448	16.0191	2.74097	4.9418e-27	18.6615	22.3734	12.2334	24.3993	17.2607	8.944	1.05262	0.769699
21PHAS116_316(+)	40.6489	36.8571	33.6171	0.563769	5.86448	12.4308	5.88453	5.07658e-35	30.3673	28.0929	40.717	9.67676	3.70569	3.77325	5.77266	0.0737237
21PHAS116_83(-)	16.8868	20.0118	19.822	4.51015	12.0641	6.79208	2.42562	6.10759e-84	17.3043	19.5136	14.9722	8.08701	16.0905	11.3198	1.4586	1.83671e-37
21PHAS116_167(-)	88.7763	80.8071	74.4665	13.1076	0.754005	2.4349	14.9499	4.4656e-92	58.0202	89.1571	55.6891	52.9457	59.486	45.2091	1.28684	0.937233
21PHAS116_251(-)	3.0155	1.51988	1.74112	0.422827	0	0.256305	8.89327	2.21626e-194	3.22335	2.69154	4.74727	4.28542	3.90072	3.98288	0.876476	6.0103e-06
21PHAS116_272(-)	3.49798	1.64654	4.82157	0	0	0	333.203	6.91522e-54	3.0537	2.69154	1.82587	0.414718	3.2181	1.81675	1.38717	0.377799
21PHAS116_293(-)	6.27224	10.3859	3.61618	0.563769	0	9.35513	2.04086	3.58879e-15	4.4109	3.36442	4.19951	7.46493	12.2873	13.2763	0.363139	0.892951
21PHAS116_356(-)	24.8477	18.2386	21.0274	0	0	0.256305	224.04	1.17629e-183	11.3665	7.06528	15.5199	5.87518	0	0.908375	4.98738	0.102379
21PHAS116_377(-)	23.0384	15.3255	26.3847	0.563769	1.34045	18.9666	3.09934	3.19204e-160	8.31284	13.1212	22.0931	0	0	0	1451.91	4.51784e-10
21PHAS117_207(+)	0	0	0	0	0	5.51056	0.00541462	1	0	0	0	0	0	0	1	1
21PHAS117_291(+)	0	0.506627	0	0.281885	0	0	1.7206	1	0.678599	0	0.365175	0	0.195036	0	4.77156	1
21PHAS117_438(+)	0	0	0	0	0	0	1	2.67178e-28	0	0	0.365175	0	0	0	13.1725	0.0422839
21PHAS117_480(+)	0	0	0	0	0	0	1	2.29894e-32	0	0	0.365175	0.276479	0	0.2795	0.674384	8.91281e-09
21PHAS117_142(-)	0	0	0	0	0	0	1	1	0	0	0	0.138239	0	0.2795	0.0670032	1
21PHAS117_205(-)	0	0	0	0	0	0	1	1	0	0	0	0.138239	0	0	0.178317	1
21PHAS117_247(-)	0.24124	0.253314	0	0	0.167557	0	2.65521	1	0.3393	0	0	0.138239	0.195036	0	1.01658	1
21PHAS117_310(-)	62.7224	60.6686	45.8049	7.18806	0.335113	24.4771	5.28331	1	36.4747	52.8214	41.0822	96.5603	123.848	87.3438	0.423703	1
21PHAS117_331(-)	62.6017	72.4477	72.3236	18.4634	12.5667	9.9959	5.0517	1	73.4584	66.1109	67.9225	79.9715	132.332	94.0518	0.677323	1
21PHAS117_394(-)	1955.97	2004.09	2034.97	211.273	139.491	222.985	10.4484	5.35803e-84	1866.15	1729.98	1703.72	324.102	357.014	328.203	5.2508	6.00667e-06
21PHAS117_457(-)	1289.43	1265.3	1308.92	186.044	117.373	167.367	8.20638	2.98794e-59	1587.41	1646.55	1484.98	643.436	537.032	522.455	2.77105	1.05642e-35
21PHAS117_478(-)	97.099	104.239	121.075	24.1011	64.6769	20.6326	2.94628	3.61723e-48	134.702	132.726	126.533	298.113	334.877	261.682	0.44036	9.90931e-14
21PHAS118_200(+)	25.0889	32.5508	27.9919	0	8.04272	1.40968	9.03376	7.36382e-88	32.7424	38.5226	39.2563	20.5286	12.5798	7.05738	2.75032	2.48176e-08
21PHAS118_242(+)	86.4845	61.5552	88.1276	7.46994	4.10514	7.68915	12.2419	2.50418e-67	100.093	89.83	109.187	13.7548	4.19328	24.9454	6.96916	1.90548e-20
21PHAS118_263(+)	358.844	313.602	340.724	34.5309	27.7306	33.1915	10.6113	5.85015e-99	429.214	398.516	428.167	21.0815	58.0233	56.8783	9.23387	0.19472
21PHAS118_284(+)	45.9562	40.7835	52.9033	31.0073	23.5417	27.8091	1.69531	1.60251e-95	47.1626	60.5596	47.1075	274.267	268.175	283.623	0.18746	2.41234e-52
21PHAS118_305(+)	13.027	6.96613	4.68764	0	0	0	823.691	4.41483e-147	12.0451	7.73817	10.9552	5.9443	0	0	5.15015	0.000513847
21PHAS118_368(+)	296.484	302.963	314.474	17.195	10.221	14.0968	22.0003	3.01861e-152	421.919	417.188	356.411	20.805	19.9912	10.2716	23.3972	0.0892817
21PHAS118_198(-)	15.3187	12.7923	13.7951	9.30219	1.08912	1.53783	3.50662	7.21164e-185	49.877	23.5509	33.7787	35.6658	50.1243	48.7029	0.797162	0.00318546
21PHAS118_261(-)	19.4198	13.299	13.929	0	0.418892	0.384458	56.0122	2.51417e-06	34.2693	30.1116	19.1717	8.01789	1.56029	0.559	8.22081	3.36437e-28
21PHAS118_303(-)	124.721	123.744	128.709	3.38262	8.96428	69.9713	4.5806	1.9919e-12	207.991	201.192	198.838	238.394	273.051	263.219	0.784892	0.42789
21PHAS119_123(+)	10.9764	14.0589	17.0094	7.89277	4.35647	0	3.42649	3.03265e-21	17.8132	11.7755	10.7727	9.19293	8.094	8.1055	1.58881	0.90783
21PHAS119_207(+)	4.58356	5.95287	8.30382	0.704712	16.0017	15.122	0.592317	1.29638e-13	3.0537	5.88774	5.47762	2.97215	3.2181	9.85238	0.898985	5.67387e-39
21PHAS119_249(+)	175.261	198.978	166.344	23.1145	40.7163	32.1663	5.6298	7.30169e-20	137.756	177.978	159.216	31.5186	20.1862	32.4919	5.6393	0.147667
21PHAS119_333(+)	51.7459	30.651	42.1887	2.81885	8.96428	1.02522	9.70652	4.39184e-15	49.877	44.7468	30.4921	2.97215	9.36174	0.2795	9.89813	0.339276
21PHAS119_121(-)	5.54852	6.58616	3.61618	2.11413	0.754005	6.79208	1.62853	3.02195e-08	5.08949	7.06528	8.76419	117.158	119.167	107.398	0.0609419	0.336157
21PHAS119_142(-)	2.77426	2.91311	3.34831	0	0.167557	4.35719	1.99038	1.62205e-56	4.75019	5.88774	1.09552	3.66335	5.3635	0.13975	1.27911	1.13354e-19
21PHAS119_205(-)	2.53302	1.51988	1.33933	0	0	0	180.741	1.54443e-142	0.848249	1.00933	0.730349	2.55743	6.04612	1.60713	0.25564	0.000122327
21PHAS119_247(-)	2.65364	5.82621	8.16988	0.281885	0.335113	0.51261	14.3839	1.178e-21	6.27704	9.5886	4.74727	12.9945	12.7749	8.45488	0.602638	0.847742
21PHAS119_352(-)	6.15162	9.37261	7.76809	0.422827	0.251335	0	33.1207	5.59039e-37	19.6794	18.5043	18.6239	11.543	15.6029	9.29338	1.55851	0.250757
21PHAS119_394(-)	10.6146	9.24595	7.36629	0.281885	0	5.25425	4.8969	2.37665e-74	10.5183	7.06528	7.85126	0	0	0	848.828	1.49032e-06
21PHAS120_273(+)	1.8093	6.33284	4.68764	0.704712	0	0	17.5032	2.33949e-74	5.76809	5.21485	4.19951	6.56638	2.63299	0.349375	1.58815	0.155416
21PHAS120_336(+)	9.77021	12.6657	8.70561	0	0	0.256305	108.875	5.254e-38	15.7774	8.07461	10.2249	2.35007	6.63123	0	3.78491	9.80094e-11
21PHAS120_420(+)	13.9919	11.5258	10.3128	0	7.20494	0.256305	4.78699	7.5799e-149	9.83969	5.88774	9.49454	4.63102	4.48583	1.9565	2.27426	0.0123085
21PHAS120_441(+)	51.3841	63.2018	45.2692	7.89277	8.54539	0.384458	9.48725	6.2756e-25	40.5463	37.3451	40.1692	4.00894	4.68087	21.5914	3.89594	0.791802
21PHAS120_462(+)	89.6206	107.152	90.4045	19.45	23.7093	7.17654	5.70241	6.21919e-08	69.7261	68.8024	66.2792	17.7638	19.6011	14.8135	3.92346	0.00215041
21PHAS120_525(+)	1147.34	1080.26	1141.11	94.8542	96.5126	125.205	10.6403	1.11025e-156	564.425	745.219	625.727	149.921	127.944	177.203	4.25272	0.0091709
21PHAS120_271(-)	28.8282	33.3108	30.8045	0	0.251335	0.384458	139.643	4.67533e-05	20.0187	26.5789	25.5622	4.2163	29.4505	9.64275	1.66568	0.667969
21PHAS120_292(-)	19.661	14.4389	16.6076	0	0.167557	0.51261	71.4446	2.35252e-106	20.6973	38.6908	19.7194	6.2899	15.1153	7.47663	2.7372	0.231364
21PHAS120_313(-)	15.4393	20.2651	8.97348	7.18806	6.53471	16.788	1.46388	6.67478e-72	11.0272	9.92504	4.74727	3.87071	8.48407	8.80425	1.21429	0.00274445
21PHAS120_397(-)	166.335	199.358	171.166	123.184	194.198	104.572	1.2723	3.20025e-71	55.6451	67.9613	74.4956	306.27	196.499	276.286	0.254314	1.27163e-20
21PHAS120_418(-)	8.44339	17.732	16.3398	5.77863	16.5043	18.8384	1.03387	5.55733e-195	6.95564	9.75682	5.29503	17.6255	16.6756	45.3489	0.276575	0.327951
21PHAS120_460(-)	23.159	32.1708	20.6256	0.704712	2.17824	0.640763	21.382	0.000161372	13.572	9.42038	12.2334	32.6245	22.9168	25.8538	0.432984	1.74309e-15
21PHAS121_81(+)	14.2331	17.9853	14.0629	0.422827	0.335113	11.6619	3.71984	1.20082e-96	8.99144	9.08393	9.85972	12.0268	18.626	27.6705	0.479238	0.0663579
21PHAS121_102(+)	59.7069	56.8689	54.6445	1.69131	1.75934	25.1179	5.98808	4.71909e-166	38.8498	33.6442	34.509	43.1307	42.908	47.515	0.801243	0.333468
21PHAS121_228(+)	362.222	337.54	361.35	40.0276	57.1368	47.2883	7.34442	1.08746e-111	450.42	400.702	418.855	85.8467	62.8992	49.1221	6.41749	8.02531e-25
21PHAS121_312(+)	292.745	319.429	289.562	13.1076	33.26	21.7859	13.2256	3.0903e-92	286.03	311.714	253.249	45.4117	61.0463	37.2434	5.92092	0.0177641
21PHAS121_417(+)	14.9569	7.59941	10.4467	0.845654	1.42423	3.97273	5.26623	1	8.48249	14.9717	9.12937	15.0681	26.5249	39.0601	0.404217	0.0561648
21PHAS121_438(+)	0	0	0	0	0	0	1	0.691246	0	0	0	0	0	0	1	0.428901
21PHAS121_163(-)	0	0.253314	0	0	0	0	9.44379	5.74086e-61	0	0	0	0	0	4.54188	0.00656186	8.02693e-27
21PHAS121_415(-)	0.964959	0	0.669663	1.40942	0.921562	9.9959	0.134712	1	0.678599	0.504663	2.37364	0.276479	0.682627	0.41925	2.54687	1
21PHAS122_291(+)	15.56	11.5258	9.77707	0.422827	0.251335	0.51261	30.3202	4.88921e-49	32.5728	26.0743	31.5876	10.6444	20.9664	11.3896	2.09769	0.188428
21PHAS122_375(+)	15.0775	6.07953	9.91101	3.94638	0	0.256305	7.34711	2.70248e-117	5.25914	9.75682	6.75573	11.4048	19.9912	10.2018	0.52373	0.079971
21PHAS122_522(+)	27.5013	37.7437	22.6346	19.0272	17.6772	24.6053	1.43316	1.80982e-142	30.3673	35.4946	32.8657	289.957	298.21	303.118	0.1108	0.000433516
21PHAS122_543(+)	15.4393	13.6789	14.4647	0	0.251335	6.15132	6.77994	2.33949e-74	15.2685	13.1212	9.67713	4.83838	0	0	7.82536	0.312102
21PHAS122_268(-)	16.0424	23.1782	23.5721	7.61088	12.1479	0.640763	3.0751	1.98711e-106	24.7689	30.7844	31.5876	44.5822	31.0108	24.3864	0.871628	0.0270251
21PHAS122_373(-)	19.5404	18.9985	16.2058	0.281885	0.251335	0	97.253	1.12146e-06	32.2335	30.2798	39.0737	12.8563	13.36	7.89588	2.97629	3.93066e-48
21PHAS122_478(-)	58.9831	62.5685	66.8323	0.704712	1.00534	1.15337	65.118	1.30019e-23	93.986	108.839	78.8777	23.5007	19.7962	11.739	5.11628	0.649896
21PHAS122_541(-)	9.77021	3.03976	3.48225	0	0.167557	0.256305	35.963	3.81484e-189	5.93774	5.88774	7.30349	4.07806	2.73051	0.13975	2.7455	5.92938e-13
21PHAS122_583(-)	14.8362	16.592	13.7951	1.83225	8.37783	0.768915	4.11058	2.63235e-73	10.0093	15.3081	20.2672	29.0303	23.7944	18.5868	0.63849	0.212168
21PHAS122_625(-)	63.6873	82.5803	76.7433	0.704712	9.63451	6.53578	13.1938	9.1185e-190	52.7611	57.3634	76.8693	0.552958	3.51065	0.2795	42.7668	7.72912e-14
21PHAS123_216(+)	163.561	176.433	165.808	20.5776	37.1138	17.9414	6.68535	2.775e-13	174.739	134.913	178.023	199.272	206.348	184.47	0.82645	0.00365635
21PHAS123_237(+)	1.68868	0.633284	4.28584	0	0.167557	0.256305	14.6252	1	2.88405	1.17755	0.730349	0	0	0	160.731	1
21PHAS123_342(+)	0.6031	0	0	0	0	0	21.1033	1	0	0.336442	0	0	0	0	12.2147	1
21PHAS123_384(+)	0	0.253314	0	0	0.167557	0	1.43409	1	0	0	0	0.138239	0.195036	0	0.0825819	1
21PHAS123_405(+)	0	0	0	0	0	7.17654	0.00416289	1	0	0	0	0	0	0	1	1
21PHAS123_468(+)	0	0	0	0	0.167557	0	0.151855	1	0	0.336442	0	0	0	0	12.2147	1
21PHAS123_214(-)	0.36186	0.253314	0.53573	0	0.167557	11.9182	0.0974685	2.8448e-59	0	0	0	0.207359	0	0	0.126391	0.23317
21PHAS123_298(-)	0	0	0	0	0	0	1	1	0	0	0	0	0	0	1	1
21PHAS123_361(-)	0	0	0	0	0	0	1	1	0	0	0	0	0	0	1	1
21PHAS123_382(-)	0.723719	0	0	0	0	0	25.124	1	0	0.336442	0	0.138239	0	0	2.1781	1
21PHAS123_403(-)	0	0	0	0	0.167557	0	0.151855	1	0	0	0	0	0.195036	0	0.133312	1
21PHAS123_424(-)	0	0	0	0	0	0	1	1	0	0	0	0	0	0	1	1
21PHAS123_445(-)	0	0	0	0	0	0	1	1	0	0	0	0	0	0	1	1
21PHAS124_195(+)	3.98046	5.31959	4.68764	0	0	0	467.256	1.29094e-30	3.7323	3.70086	3.83433	9.53852	21.2589	15.0231	0.246398	0.00444636
21PHAS124_237(+)	166.455	155.915	181.211	2.81885	35.4382	13.7123	9.68494	5.39126e-35	158.962	140.296	135.48	26.8185	27.3051	26.7621	5.3731	0.00415044
21PHAS124_300(+)	61.6368	53.4492	67.1002	1.12754	0.754005	0.768915	67.9795	6.32433e-14	56.8327	45.2514	49.6638	6.15166	4.19328	4.26238	10.3692	0.480744
21PHAS124_405(+)	260.66	274.592	244.427	56.7997	101.372	33.4478	4.06841	8.89715e-63	226.822	221.042	207.602	144.668	148.228	135.837	1.52881	0.000628046
21PHAS124_426(+)	93.2392	109.305	99.1101	33.5443	33.1762	21.4015	3.42232	1.70775e-127	70.4047	62.5782	67.5573	112.458	109.025	85.1078	0.654131	0.0256124
21PHAS124_214(-)	76.2318	92.3328	91.8777	34.5309	27.3117	18.3258	3.24785	3.01071e-176	90.593	80.2414	94.2151	115.914	72.7485	117.041	0.86703	2.92234e-24
21PHAS124_235(-)	41.6139	36.9838	41.2512	28.0475	3.01602	6.27947	3.20763	5.03181e-179	54.9665	57.1951	42.908	49.7662	70.3105	43.2526	0.949439	3.38568e-16
21PHAS124_277(-)	8.20215	6.4595	5.7591	0	3.0998	7.30469	1.95992	5.96035e-20	4.58055	2.01865	3.83433	27.1641	15.3103	12.7173	0.189482	0.014041
21PHAS124_361(-)	27.8632	16.4654	23.0364	2.53696	0.418892	7.30469	6.54921	1.7176e-06	11.8755	14.467	14.0592	5.2531	0.585109	3.42388	4.3512	0.822461
21PHAS124_508(-)	3.85984	3.54639	10.4467	0	0	2.30675	7.65294	1.01473e-29	0.848249	2.35509	6.20797	15.0681	11.0195	14.3244	0.233453	0.0208499
21PHAS125_82(+)	0.24124	0	0	0	0	0	9.04133	1	0	0	0.365175	0	0.195036	0	1.75605	1
21PHAS125_208(+)	0	0	0	0	0	0	1	1	0	0	0	0	0	0	1	1
21PHAS125_229(+)	0	0	0	0	0	0.256305	0.104783	1	0.508949	0	0	0	0.195036	0.13975	1.47744	1
21PHAS125_250(+)	0	0	0	0	0	0	1	1	0	0	0	0.138239	0	0.209625	0.0793935	1
21PHAS125_313(+)	0	0	0	0	0	0	1	2.46014e-28	0	0	0	0	0	0	1	0.939578
21PHAS125_355(+)	0	1.01325	0	0	0	0	34.7752	0.00094922	0	0	0	0	0	0	1	0.826935
21PHAS125_418(+)	5.30728	3.29308	7.09842	0.563769	1.25667	16.6598	0.849733	4.46794e-13	5.93774	2.52332	4.92986	12.5798	0.780145	1.25775	0.916248	0.639982
21PHAS125_460(+)	0.964959	1.26657	2.27685	0.281885	0.167557	19.6073	0.225939	1	1.0179	0.841105	1.64329	0	2.34043	0.13975	1.40718	1
21PHAS125_269(-)	3.49798	0.506627	1.20539	0.845654	0.335113	6.15132	0.711754	1	1.6965	0.672884	1.64329	4.00894	3.51065	0	0.535481	1
21PHAS125_311(-)	0	0	0	0	0	0	1	1	0	0	0	0	0	0	1	1
21PHAS125_458(-)	0	0	0.267865	0.281885	0.167557	8.32991	0.0338124	1	0	0	0	0.138239	0	0	0.178317	1
21PHAS125_479(-)	3.25674	5.95287	0.401798	0	0	0	321.38	6.09955e-25	0	0	0	0	2.63299	0	0.0112655	0.0886815
21PHAS126_336(+)	234.968	213.037	237.328	25.0877	26.1388	24.9897	8.9888	1.83496e-159	180.677	197.155	178.023	20.9433	20.5763	26.832	8.12916	7.21715e-06
21PHAS126_357(+)	10.7352	8.48601	10.1789	0.281885	0.251335	0.384458	31.0549	1.30934e-196	19.3401	24.8967	14.607	20.7359	25.1597	25.8538	0.820205	0.00361772
21PHAS126_441(+)	42.3376	50.5361	55.7159	1.83225	6.70227	1.15337	15.2934	1.7765e-52	38.5105	36.504	30.8573	6.22078	11.7997	5.93938	4.41444	0.00530247
21PHAS126_525(+)	9.40835	23.5582	13.2593	0.281885	7.79138	0.256305	5.53328	9.71658e-86	6.44669	6.56062	6.93832	31.173	14.5302	28.5789	0.268807	0.00265862
21PHAS126_546(+)	43.9056	38.1237	32.8135	0.422827	0.670227	0.640763	65.1274	1.71544e-23	31.2156	33.6442	26.8403	0.276479	10.4344	4.12263	6.17148	7.72038e-14
21PHAS126_567(+)	7.84029	15.9588	10.3128	0.281885	0	0.256305	60.0889	0.00410279	2.54475	7.2335	6.93832	34.1452	11.7997	17.4688	0.26396	5.45807e-08
21PHAS126_313(-)	36.5478	40.6568	41.1173	26.0743	1.9269	0.384458	4.16502	7.92835e-65	34.9479	23.7192	25.9274	25.2978	36.7643	21.1721	1.01634	8.73381e-35
21PHAS126_334(-)	6.031	2.78645	8.57168	8.87936	0	0.256305	1.90048	3.20175e-75	6.95564	6.56062	6.57315	6.84285	9.26422	2.58538	1.07461	0.559518
21PHAS126_355(-)	14.4744	16.972	13.5272	0.986596	0.670227	3.33197	8.96702	2.33465e-65	4.91984	5.55129	4.19951	18.7314	25.8423	11.0403	0.264191	0.000509943
21PHAS126_460(-)	76.2318	76.2474	91.2081	24.8058	76.8247	52.6707	1.57918	1.0731e-05	38.3409	32.2984	43.0906	157.8	180.408	114.735	0.25114	0.987237
21PHAS126_481(-)	294.313	307.523	305.768	57.0816	32.9249	32.6789	7.39625	0.210795	239.376	174.445	191.534	54.4664	52.3672	40.807	4.09957	0.94185
21PHAS126_565(-)	6.99596	8.23269	10.8485	6.3424	8.8805	11.1493	0.988827	4.82357e-39	9.16109	12.1119	18.2587	72.161	50.5144	50.0305	0.22903	1.73303e-16
21PHAS127_123(+)	0	0.253314	0.53573	0.563769	0	0.256305	0.963497	0.496828	0.678599	0	0.547762	0.138239	0.585109	0.13975	1.40675	0.743606
21PHAS127_144(+)	6.99596	6.07953	5.49123	9.30219	7.70761	114.568	0.141304	0.26408	9.50039	5.55129	8.94678	5.11486	5.16846	5.79963	1.49125	0.126371
21PHAS127_207(+)	0.723719	0.633284	0.937528	0.704712	0.837783	11.6619	0.175643	1	2.20545	1.00933	0	0.414718	0.975181	0.559	1.63969	1
21PHAS127_228(+)	6.39286	7.3461	7.50022	7.04712	8.37783	62.0258	0.274509	1	11.3665	12.6166	9.67713	4.76926	5.07094	4.96113	2.27156	1
21PHAS127_249(+)	0	0	0	0	0	0	1	1	0	0	0	0	0	0	1	1
21PHAS127_270(+)	0	0	0	0	0	0	1	0.730639	0.3393	0	0	0.138239	0	0	2.19508	0.506888
21PHAS127_354(+)	0	0	0	0	0	0	1	1	0	0	0	0	0	0	1	1
21PHAS127_100(-)	0	0	0	0.422827	0.167557	10.7648	0.002635	1	0	0	0	0.138239	0	0.13975	0.0974059	1
21PHAS127_121(-)	0	0	0.401798	0.281885	0.754005	31.0129	0.0134605	0.679513	1.0179	0	0	0.345599	0.195036	0	1.83637	0.557231
21PHAS127_184(-)	0	0	0.267865	0	0	0.256305	1.04038	1	0.3393	0	0	0	0	0.209625	1.54116	1
21PHAS127_205(-)	1.32682	1.7732	1.33933	1.83225	1.42423	45.4941	0.0916212	1	3.22335	0.841105	2.19105	1.17504	0.877663	1.118	1.96379	1
21PHAS127_268(-)	0	0	0	0	0	0	1	1	0	0	0.547762	0	0	0	19.2587	1
21PHAS127_352(-)	0	0	0	0	0	0	1	1	0	0	0	0	0	0	1	1
21PHAS128_157(+)	2.17116	1.7732	2.00899	0	0	0	199.445	5.39953e-61	1.0179	2.35509	1.64329	1.58975	8.97166	0	0.47645	0.00813457
21PHAS128_178(+)	7.96091	7.09278	12.0539	0	0.167557	0.768915	28.0791	3.17892e-45	13.4023	21.5323	20.4498	3.59423	0	3.98288	7.28456	0.00778416
21PHAS128_199(+)	4.10108	3.03976	1.74112	0.281885	0	4.8698	1.7199	2.77962e-62	4.75019	4.54197	3.28657	1.93535	9.65429	0	1.08512	0.157833
21PHAS128_262(+)	5.91038	1.7732	5.89303	0	14.1585	22.683	0.369027	1.52252e-198	2.3751	3.53264	2.55622	14.3769	8.28904	15.0231	0.22519	9.10296e-13
21PHAS128_283(+)	9.52897	10.2592	9.77707	0.422827	0.335113	0.51261	22.7559	1.52927e-120	4.58055	4.54197	4.92986	19.6991	5.9486	7.47663	0.424752	0.0389192
21PHAS128_430(+)	50.2985	63.2018	50.0908	13.6714	0.586448	7.43285	7.53296	3.17892e-45	48.8591	43.9057	49.2986	4.35454	14.9203	1.46738	6.84056	0.691104
21PHAS128_493(+)	38.5984	53.9558	44.5995	0.422827	2.84846	0.640763	34.8001	3.01218e-75	41.9035	45.0832	42.3603	3.38687	1.85284	5.38038	12.148	0.101173
21PHAS128_155(-)	15.9218	11.2725	12.0539	0	7.20494	0	5.42897	3.57713e-17	11.0272	11.439	8.94678	2.90303	2.63299	0.13975	5.51075	0.577272
21PHAS128_176(-)	3.37736	5.31959	6.1609	0.281885	8.37783	0	1.71327	3.05566e-25	7.63424	6.56062	5.29503	4.5619	0	3.56363	2.39346	0.964518
21PHAS128_218(-)	5.91038	9.24595	2.54472	0	0	11.1493	1.58606	1.56083e-35	4.0716	3.1962	3.46916	4.35454	8.87415	2.02638	0.70441	6.39287e-05
21PHAS128_386(-)	9.89083	7.3461	9.91101	0	0.335113	0	74.437	2.94176e-20	10.5183	10.7661	6.39056	0	3.51065	0	7.82483	0.432213
21PHAS129_208(+)	278.511	267.373	276.705	4.08733	7.45627	38.4458	16.446	4.66227e-186	211.044	191.604	177.84	38.4306	11.2146	17.6784	8.61897	6.71515e-15
21PHAS129_250(+)	0	0	0	0	0	0	1	1	0	0	0	0	0	0	1	1
21PHAS129_271(+)	8.20215	9.37261	7.76809	0	0	0	845.762	1	10.0093	8.07461	8.94678	0.207359	0	0	114.007	0.651387
21PHAS129_292(+)	10.7352	12.6657	11.5182	13.3895	12.7343	0.51261	1.3106	1.75366e-12	13.2327	12.7848	14.9722	10.1606	17.4557	0.2795	1.46888	1.40838e-17
21PHAS129_313(+)	1.8093	0	0	0	0	0	61.31	3.33372e-48	0.508949	0	0.547762	0	0	0	36.2237	0.0963553
21PHAS129_334(+)	136.059	144.009	126.298	64.5516	112.598	142.89	1.26971	5.35558e-19	90.7627	65.2697	78.6952	276.825	277.049	339.872	0.262658	5.53858e-06
21PHAS129_376(+)	18.5755	27.2312	21.6971	0.986596	1.08912	19.2229	3.16635	4.84518e-16	48.3502	52.485	50.9419	10.4371	13.4575	3.21425	5.59372	2.831e-05
21PHAS129_269(-)	6.27224	8.10604	1.20539	0	0	0	520.456	8.89715e-63	9.67004	8.41105	11.6856	3.80159	3.2181	0.13975	4.14451	6.33118e-06
21PHAS129_290(-)	2.4124	3.03976	3.34831	0	0.418892	0	19.6717	3.51322e-14	4.75019	2.18687	2.19105	9.33116	9.65429	2.86488	0.418555	1
21PHAS129_311(-)	159.701	143.249	166.478	58.3501	97.4342	147.76	1.54644	7.54393e-115	72.4405	90.5029	104.257	195.54	158.857	223.949	0.462036	1.37112e-06
21PHAS129_332(-)	23.6415	19.6318	22.9025	0	0.251335	0	235.327	5.75085e-19	12.7237	9.08393	18.8065	0.967676	0.195036	3.49375	8.67268	0.265799
21PHAS129_353(-)	82.7453	81.8203	68.0377	34.3899	20.9446	37.2924	2.5107	1.94281e-178	80.414	76.0359	76.5041	157.731	169.194	127.173	0.513036	0.0051644
21PHAS130_210(+)	35.3416	31.5376	24.2418	0.422827	7.70761	9.86774	5.05603	8.60395e-177	34.6086	35.3264	35.2394	24.8831	21.3565	33.6099	1.31704	1.61611e-05
21PHAS130_273(+)	70.5626	74.7275	63.2162	1.12754	9.29939	16.0191	7.87643	3.08466e-56	62.6008	54.1672	62.0797	8.70909	25.6473	7.89588	4.23056	0.000171466
21PHAS130_315(+)	618.901	615.426	591.312	18.8863	39.6271	39.0865	18.6999	9.28743e-06	650.437	708.042	593.044	45.619	47.0037	50.4498	13.6375	0.816215
21PHAS130_378(+)	7.35781	9.62592	8.16988	0	0	2.05044	12.1049	4.97048e-101	5.76809	3.70086	6.20797	0	0.195036	0	69.7973	0.00449724
21PHAS130_166(-)	45.2325	36.3505	38.4386	8.59748	2.34579	22.683	3.56699	3.13368e-194	33.2514	29.7751	27.0229	37.0482	80.3549	43.602	0.559378	0.348934
21PHAS130_250(-)	20.2641	16.7187	18.8845	0.704712	0.167557	24.349	2.21365	1.78479e-125	9.16109	16.6539	8.94678	41.9557	39.2023	32.3521	0.306427	1.08064e-69
21PHAS130_292(-)	6.39286	9.37261	5.62517	14.2352	1.00534	0.384458	1.3683	3.7233e-61	8.31284	4.71019	8.21643	6.91197	6.92378	3.913	1.19634	0.0294563
21PHAS130_313(-)	9.89083	5.69956	5.22337	0.422827	0.167557	0.256305	23.7756	3.13292e-134	14.4202	15.8128	16.2503	8.15613	5.9486	11.5993	1.80747	0.000130916
21PHAS130_376(-)	13.2682	15.8321	16.6076	0	0	2.6912	16.808	7.58835e-65	11.1969	12.4484	9.67713	0	1.95036	0.489125	13.5058	0.186881
21PHAS130_481(-)	6.75472	11.0191	6.42876	0.704712	0.50267	4.74164	4.05294	1.56149e-36	7.46459	10.5979	7.85126	12.9945	11.7022	12.5775	0.695465	0.44194
21PHAS131_81(+)	4.70418	2.27982	3.08045	0	0.167557	0.384458	17.344	4.25018e-85	2.20545	5.55129	1.4607	3.66335	17.4557	10.3415	0.293657	0.533839
21PHAS131_102(+)	12.062	8.86598	8.97348	0.281885	0.251335	0	53.1435	2.13818e-09	6.78599	10.0933	7.85126	21.358	5.75357	8.31513	0.698331	1.80867e-05
21PHAS131_165(+)	14.3538	15.4521	16.2058	7.46994	0	0.768915	5.56809	5.63503e-16	34.4389	40.5413	31.0399	4.49278	9.36174	11.0403	4.2548	0.751981
21PHAS131_228(+)	1.92992	3.92636	5.3573	0.281885	3.8538	5.1261	1.21006	0.00104507	10.0093	13.4577	11.6856	37.6703	38.1296	38.9903	0.306415	0.835833
21PHAS131_249(+)	70.8039	90.3063	104.869	16.6312	33.3438	9.9959	4.43343	6.91485e-89	159.471	135.081	134.384	38.4306	45.1509	34.4484	3.63347	0.0417515
21PHAS131_291(+)	4.94542	8.73932	6.56269	0	6.86982	9.35513	1.24746	1.20285e-84	6.10739	13.6259	8.94678	4.5619	9.1667	8.1055	1.31311	0.146618
21PHAS131_79(-)	2.05054	0.759941	1.33933	0	0	4.10088	1.01184	5.50496e-36	2.0358	3.36442	3.83433	5.46046	0	0	1.68739	0.0906184
21PHAS131_100(-)	23.159	14.1856	15.6701	0.281885	0.335113	10.7648	4.64823	7.58167e-20	16.456	14.8034	15.5199	3.73247	6.53371	0.559	4.31217	2.1282e-05
21PHAS131_121(-)	6.51348	9.24595	7.90202	12.4029	0.167557	0.384458	1.82453	6.5869e-36	8.99144	8.24283	11.503	12.4416	12.5798	7.12725	0.893987	2.0446e-14
21PHAS131_163(-)	11.7001	15.5788	17.947	0	0.335113	0.256305	72.8268	4.49349e-38	13.9113	9.5886	9.31196	0.138239	2.1454	3.77325	5.39551	0.67162
21PHAS131_205(-)	15.9218	20.2651	22.9025	1.55037	1.9269	14.0968	3.35828	1.50812e-169	22.0545	25.906	25.5622	36.9791	42.4204	28.8584	0.679234	0.0217056
21PHAS131_331(-)	0	0	0.669663	0	0	0.640763	1.04309	1	0.3393	0.336442	0	0.138239	0.195036	0.13975	1.40299	1
21PHAS131_415(-)	3.98046	4.6863	8.57168	0	0.251335	5.1261	3.19346	1.29094e-30	5.08949	7.06528	7.12091	53.7752	36.1792	54.0134	0.134069	5.8121e-12
21PHAS132_276(-)	37.1509	34.8306	27.0544	7.18806	16.253	11.4056	2.84047	1.12814e-67	23.5813	30.6162	30.8573	34.9055	39.9824	93.2133	0.506062	0.0227216
21PHAS132_318(-)	230.987	228.616	230.096	22.1279	58.0584	92.0135	4.0047	2.69173e-70	312.325	300.779	268.403	339.309	376.322	354.686	0.8236	0.176433
21PHAS132_339(-)	17.3693	18.8719	7.63415	0	0.335113	6.79208	6.13443	1.84031e-131	15.0988	14.1306	13.1463	20.3212	19.7962	18.5169	0.722854	0.358069
21PHAS132_402(-)	15.8012	10.6392	8.03595	0	0	5.25425	6.53003	1.17347e-119	12.3844	8.74749	6.02538	3.59423	3.31562	0	3.91757	0.167702
21PHAS132_423(-)	2.65364	3.29308	4.82157	2.81885	0	0	3.79041	0.384549	2.7144	3.70086	4.01692	4.76926	11.2146	7.40675	0.446709	0.247822
21PHAS133_312(+)	5.06604	7.47275	6.02696	0	0	0	619.858	5.74516e-39	2.20545	1.00933	1.64329	11.6812	0	11.6691	0.209067	0.176301
21PHAS133_480(+)	2.89488	3.03976	4.41977	0	0	0	346.147	1.92643e-196	9.50039	7.2335	7.85126	0	2.82802	0	8.61264	0.534101
21PHAS133_606(+)	33.1705	38.377	29.0634	0.281885	0	6.92024	13.9158	7.42155e-81	7.29494	7.2335	6.39056	5.5987	12.7749	11.739	0.694997	0.125841
21PHAS133_331(-)	47.7655	42.43	47.8139	3.94638	0.335113	2.05044	21.6977	1.49626e-22	13.4023	4.37375	10.0423	5.32222	1.26774	4.472	2.51068	0.0901987
21PHAS133_562(-)	305.41	278.645	305.366	10.5707	13.237	6.40763	29.4079	2.293e-121	51.4039	43.2328	54.411	9.26205	13.4575	6.708	5.06077	0.206808
21PHAS133_583(-)	12.062	20.5184	17.0094	0.422827	0.251335	0.384458	45.5805	2.58594e-128	2.88405	3.70086	0.912937	0.898557	0	0	8.10704	1.46305e-08
21PHAS133_625(-)	30.8787	36.0972	31.8759	0	1.00534	0.384458	69.645	2.62707e-200	12.2148	8.07461	10.7727	0	0	0	1036.4	1.31863e-07
21PHAS133_646(-)	88.6556	92.5862	98.9761	0	7.70761	0.768915	32.9451	2.46285e-198	15.7774	13.2895	16.9806	0.207359	0.195036	9.08375	4.84204	0.0945823
21PHAS134_168(+)	0.964959	0	0.53573	0	0.251335	6.27947	0.233308	6.74399e-08	1.0179	0	0.547762	0.138239	0.195036	0	4.39242	1
21PHAS134_252(+)	0.24124	0.253314	0	0.422827	0.251335	0.51261	0.431103	0.561739	31.5549	22.3734	30.4921	11.1974	7.11882	5.65988	3.51787	1.86252e-17
21PHAS134_294(+)	6.15162	5.06627	4.82157	7.18806	5.27803	48.8261	0.26205	1	365.426	328.872	330.666	103.61	120.142	68.198	3.51048	0.762808
21PHAS134_336(+)	0.964959	1.7732	1.07146	0.986596	2.09446	1.40968	0.849335	1	165.918	143.661	173.275	38.2923	37.5445	24.037	4.83349	0.478482
21PHAS134_208(-)	0.6031	0.379971	0	0	0	0.256305	3.53843	1	30.028	24.7285	25.9274	5.52958	6.24116	0.559	6.53039	0.000405822
21PHAS134_229(-)	0	0	0	0	0	0	1	0.541364	3.393	2.35509	0.547762	3.66335	4.48583	0.69875	0.712537	3.52889e-13
21PHAS134_271(-)	0.6031	0.253314	0.401798	0	0.335113	9.9959	0.124333	1	49.1984	53.9989	58.2454	51.6324	66.7999	36.5446	1.04171	0.000453249
21PHAS134_334(-)	0.36186	0.379971	0	0.281885	0.335113	0	1.19294	1	28.5012	44.7468	44.0036	32.5554	32.7661	30.0463	1.2294	0.910557
21PHAS134_376(-)	2.77426	6.07953	5.3573	0	0	0	474.703	1.178e-21	1.3572	2.52332	4.3821	0	0	0	276.42	0.000627162
21PHAS135_165(+)	11.7001	17.8586	19.0184	1.12754	0.50267	0	29.2778	8.89715e-63	15.0988	14.467	12.9637	2.83391	11.3121	4.54188	2.27374	0.378855
21PHAS135_186(+)	8.20215	12.1591	5.49123	0	0.167557	5.63871	4.43476	1.25054e-93	7.12529	3.02798	4.01692	3.93983	13.9451	8.31513	0.541371	0.14694
21PHAS135_207(+)	12.3032	9.11929	12.9915	0	0.921562	7.04839	4.30552	4.61567e-69	10.0093	8.07461	4.56468	7.39581	24.9646	15.0231	0.478315	1.89419e-15
21PHAS135_228(+)	468.608	496.875	455.906	43.5512	30.4115	81.2487	9.15619	5.46767e-189	275.851	232.481	239.555	81.2848	79.3797	70.2244	3.23887	4.25664e-10
21PHAS135_375(+)	92.6361	58.5155	78.2166	0.422827	1.9269	0.897068	70.0068	6.31059e-183	55.9844	65.1015	75.226	12.2342	18.4309	9.64275	4.86744	0.00196174
21PHAS135_438(+)	87.4494	86.1267	83.5739	15.7855	5.7807	12.9434	7.44594	1	131.648	149.212	123.977	79.0039	105.027	40.6673	1.80159	1
21PHAS135_142(-)	18.4548	19.6318	17.813	0.281885	0	0	179.328	1.24025e-63	15.9471	16.4857	16.2503	0.207359	0.195036	4.05275	10.861	0.134827
21PHAS135_289(-)	13.027	8.35935	9.64314	0	0.167557	0	157.218	2.14538e-46	5.25914	10.2615	9.12937	0.483838	0.195036	0	34.8158	0.0141366
21PHAS135_352(-)	63.3255	79.1605	66.5645	0.986596	0.418892	0.640763	100.701	2.69164e-134	41.3946	45.7561	48.2031	4.83838	13.0674	23.8973	3.23629	0.00430668
21PHAS135_373(-)	0	0	0	0	0	0	1	5.85015e-99	0	0	0	0	0	0	1	0.000452607
21PHAS136_605(+)	2.17116	2.02651	3.88404	0	6.9536	5.89502	0.629859	3.57713e-17	1.6965	1.34577	3.10399	19.0079	3.31562	11.3896	0.183037	0.0172181
21PHAS136_626(+)	10.0115	9.49926	4.82157	11.6982	17.007	12.5589	0.589969	2.42001e-18	4.24125	3.86908	6.20797	76.4464	80.745	49.9606	0.0692546	3.3916e-16
21PHAS136_668(+)	336.891	332.981	348.626	123.465	63.0013	56.1308	4.19791	3.57415e-11	268.047	227.435	240.65	39.7439	72.3584	41.5058	4.79153	0.0169456
21PHAS136_794(+)	10.7352	6.71281	6.69663	6.90617	7.37249	13.456	0.870697	2.2086e-51	7.12529	6.89706	9.85972	36.8408	20.2838	10.2716	0.354641	0.00593007
21PHAS136_815(+)	18.2136	11.9057	18.2148	0.281885	0.251335	9.22698	4.94006	2.21585e-07	15.2685	13.6259	14.2418	20.7359	18.821	13.975	0.805912	1.67231e-27
21PHAS136_878(+)	43.9056	57.5022	47.8139	9.72502	16.253	0.897068	5.54735	2.91601e-112	39.6981	51.4756	41.8125	54.6737	118.68	77.3516	0.530505	6.52107e-08
21PHAS136_624(-)	70.6833	89.673	77.9487	43.8331	64.7606	50.4921	1.49787	0.561895	59.7167	63.7558	57.6976	314.287	326.686	263.01	0.20044	8.44258e-22
21PHAS136_687(-)	11.7001	19.6318	17.813	9.30219	7.62383	0.256305	2.85696	1.52577e-132	14.4202	22.3734	14.9722	5.11486	11.7022	17.9579	1.48817	0.57166
21PHAS136_834(-)	74.905	83.8468	87.9937	4.79204	9.80206	6.40763	11.7335	1.48905e-05	64.6366	59.8867	61.7145	8.15613	0.877663	0.768625	18.9443	0.421046
21PHAS136_939(-)	2.29178	0.886598	4.41977	0	0	0	254.272	4.53652e-18	1.86615	0.336442	0	0	2.04788	0	1.07446	1
21PHAS137_161(+)	17.4899	23.8115	25.0454	0.281885	0.167557	6.66393	9.29208	2.74034e-127	15.7774	10.4297	14.4244	7.81053	7.0213	3.0745	2.26699	0.117037
21PHAS137_182(+)	9.40835	6.96613	5.62517	0	0.167557	6.02317	3.54133	0.106665	2.0358	3.86908	6.57315	7.18845	2.43795	3.0745	0.982493	0.025605
21PHAS137_266(+)	4.70418	5.69956	2.81258	7.329	4.94292	9.48329	0.608042	2.42591e-66	3.56265	2.01865	2.37364	7.53405	13.0674	10.8306	0.253795	0.00703941
21PHAS137_308(+)	9.89083	11.2725	8.30382	0.422827	5.94826	6.15132	2.34992	2.79914e-33	5.76809	7.90639	5.8428	14.999	29.0604	19.9144	0.305408	5.24601e-11
21PHAS137_350(+)	22.3147	19.3785	26.5186	21.5642	5.86448	4.61349	2.12776	6.13618e-187	26.9743	20.1865	27.5707	27.5097	27.5001	13.6955	1.08767	6.4045e-15
21PHAS137_180(-)	20.1435	13.0457	17.5452	6.20146	13.7396	0.384458	2.49388	1.09831e-71	27.144	28.934	26.8403	3.80159	9.26422	0.97825	5.8937	0.987237
21PHAS137_201(-)	8.68463	11.2725	11.2503	0	5.7807	0	5.37584	7.58835e-65	5.76809	11.2708	9.67713	12.9945	29.2554	37.1036	0.336922	0.00248936
21PHAS137_222(-)	22.4353	22.9249	19.2863	8.3156	16.5043	0	2.60268	0.0385943	21.2062	12.953	11.1378	0	0	0	1510.9	0.852784
21PHAS137_264(-)	5.54852	4.05302	6.1609	0	8.62917	5.76686	1.09472	7.11839e-49	5.76809	6.72884	5.47762	8.57085	6.82627	7.826	0.774286	0.000550001
21PHAS137_327(-)	80.3329	68.648	82.9042	0.422827	1.25667	1.66598	68.7057	1.52462e-42	81.6016	97.5682	96.041	13.3401	3.2181	6.708	11.8148	0.685905
21PHAS137_432(-)	2.4124	1.89985	0.803595	0	0	0	171.528	5.75085e-19	4.4109	4.37375	2.9214	9.95324	0.292554	1.46738	0.999393	0.995973
21PHAS138_137(+)	109.04	105.758	86.5204	14.3761	4.27269	26.6557	6.64724	2.81391e-47	105.861	153.249	134.384	98.5647	132.43	103.415	1.17667	0.000312689
21PHAS138_200(+)	86.4845	91.5729	96.2975	15.3627	17.1746	7.30469	6.88165	2.66006e-131	61.9222	59.0456	59.8887	24.0537	15.3103	33.1906	2.49208	0.0271486
21PHAS138_242(+)	101.079	95.7526	83.7078	10.8526	19.5203	19.9918	5.56745	1.41085e-61	59.8864	66.7837	54.7762	94.4176	116.047	95.5191	0.593034	2.10092e-30
21PHAS138_263(+)	18.6961	22.0383	26.1168	0.422827	0.251335	0.256305	69.6341	1.85101e-26	25.9564	27.2518	21.5453	14.0313	1.46277	8.1055	3.16483	0.747816
21PHAS138_284(+)	61.878	50.6627	57.4571	9.86596	19.9392	22.8111	3.22962	1.60388e-177	19.849	19.1772	23.9189	155.727	141.109	157.359	0.138643	6.75482e-10
21PHAS138_368(+)	42.3376	45.0898	34.9564	0	0.335113	0.640763	121.699	1.24537e-78	24.2599	24.392	17.3458	0.207359	2.92554	5.45025	7.66592	1.11581e-14
21PHAS138_389(+)	10.9764	13.6789	18.7506	4.08733	0.754005	12.3026	2.52917	9.31641e-202	15.4381	17.495	19.5368	19.6991	12.9699	12.7173	1.15597	7.15844e-06
21PHAS138_410(+)	85.5195	84.6068	69.6449	0.704712	0.418892	0.384458	155.911	2.61983e-76	49.877	57.5316	59.1583	12.5107	13.2625	13.416	4.24785	1.34364e-06
21PHAS138_536(+)	16.4043	16.0854	27.1883	19.3091	16.3368	11.9182	1.25453	3.2073e-182	25.4475	16.8221	21.1801	52.1163	48.6615	20.4734	0.523409	0.0154719
21PHAS138_135(-)	7.59905	13.4256	6.42876	5.91958	0	1.66598	3.60885	2.77143e-60	6.61634	10.5979	8.03384	29.7215	20.5763	32.0028	0.307032	0.442742
21PHAS138_177(-)	148.362	168.327	155.228	13.2486	8.29405	2.17859	19.8704	1.72998e-72	111.799	86.4656	96.041	15.5519	25.7448	19.6349	4.82822	0.00239167
21PHAS138_261(-)	45.8356	34.1973	33.0813	0.281885	0.335113	0	174.876	5.24785e-210	23.4117	15.3081	27.9359	3.52511	2.43795	3.77325	6.82813	0.00145411
21PHAS138_324(-)	71.1657	69.6613	79.1541	8.17465	0.50267	5.1261	15.9043	0.653191	65.1455	58.5409	52.0374	2.62655	10.3369	0.559	12.9684	0.0423762
21PHAS138_366(-)	30.2756	28.6244	32.6795	0.563769	6.53471	5.25425	7.39817	3.51642e-05	21.5455	20.1865	13.3289	9.88412	2.53547	2.86488	3.59731	0.000556791
21PHAS139_132(+)	12.4239	11.9057	6.69663	0	0	6.53578	4.73001	5.65478e-65	20.1883	13.6259	10.4075	1.65887	2.82802	0.97825	8.05287	1.23778e-09
21PHAS139_237(+)	41.0108	34.8306	31.742	7.75183	3.35113	18.5821	3.62151	8.32813e-103	54.7969	63.5875	71.0265	157.524	166.853	165.115	0.386992	0.0105527
21PHAS139_279(+)	14.595	21.2784	19.1524	0.281885	0	6.53578	8.04007	1.84031e-131	16.456	18.1679	25.3796	4.83838	4.68087	4.12263	4.39102	0.555905
21PHAS139_300(+)	14.9569	8.99264	17.6791	8.3156	1.42423	5.89502	2.65937	0.000178761	9.50039	18.1679	14.9722	282.078	275.879	324.01	0.0483793	5.62148e-10
21PHAS139_573(+)	13.5094	11.9057	21.831	0	0.167557	0.256305	104.164	7.42145e-59	17.1346	17.495	21.5453	6.15166	8.67911	3.42388	3.07389	0.980826
21PHAS139_130(-)	22.0734	15.8321	19.0184	0.281885	1.08912	11.4056	4.44724	1.61596e-94	22.7331	30.6162	28.8488	40.8498	40.47	53.8038	0.608405	0.000374454
21PHAS139_151(-)	17.3693	13.4256	10.9825	0	0.335113	0.384458	55.7751	5.26312e-104	19.0008	12.6166	18.2587	17.4182	14.4327	5.10088	1.34948	0.000324983
21PHAS139_235(-)	37.2716	29.0044	31.0723	0	0.418892	0.640763	89.3663	2.62128e-16	28.6708	26.5789	19.7194	8.50173	4.8759	12.2281	2.92557	1.44403e-52
21PHAS139_277(-)	9.40835	11.9057	16.8755	8.03371	0.754005	0.384458	4.15332	2.04431e-161	15.0988	20.1865	17.711	49.9736	85.7184	122.211	0.205582	0.0403227
21PHAS139_298(-)	16.2837	6.96613	11.92	0.281885	0.251335	8.84252	3.74237	5.86679e-208	14.2506	13.9623	9.67713	6.56638	0.292554	5.38038	3.09064	0.00564666
21PHAS139_319(-)	45.2325	41.5434	44.7335	14.3761	16.5881	4.61349	3.69413	3.10769e-118	55.3058	47.943	44.9165	6.15166	0.780145	3.77325	13.8048	0.1349
21PHAS139_382(-)	9.52897	8.35935	14.7326	0.563769	9.04806	0.256305	3.29869	1.88492e-29	7.46459	3.1962	6.39056	0	7.0213	10.5511	0.970397	8.47527e-10
21PHAS140_123(+)	336.53	331.841	342.332	43.974	30.4115	33.4478	9.37049	6.1325e-55	196.963	211.958	207.784	41.3336	35.9842	24.037	6.08313	4.71592e-23
21PHAS140_144(+)	65.1348	43.19	64.5555	7.04712	0.50267	0.51261	21.367	3.92825e-86	49.3681	52.8214	60.0712	5.2531	5.16846	0.209625	15.2226	2.07812e-07
21PHAS140_186(+)	110.367	111.331	110.36	11.4163	25.0497	10.5085	7.06504	1.17492e-73	36.1354	60.896	38.3433	13.4783	24.7696	7.61638	2.95036	0.00195373
21PHAS140_207(+)	32.9292	36.6038	17.4112	7.329	15.5828	5.76686	3.02955	5.06583e-62	12.5541	12.6166	9.67713	20.7359	53.635	27.2513	0.343109	0.00210086
21PHAS140_228(+)	73.5781	64.0884	49.8229	9.30219	6.45093	6.15132	8.54908	1.35715e-68	43.9393	35.9993	44.9165	27.1641	36.0817	35.4965	1.26437	0.38338
21PHAS140_354(+)	9.89083	12.4124	14.8665	0.281885	0	0.256305	65.4706	3.57713e-17	15.4381	21.3641	17.3458	9.33116	1.46277	0.2795	4.87939	0.599192
21PHAS140_289(-)	2.17116	5.31959	7.90202	0	0	0	514.092	7.75295e-69	2.7144	2.69154	2.00846	9.53852	4.77839	0	0.518885	0.0340034
21PHAS140_415(-)	47.6449	56.9956	60.8054	0.563769	3.18358	0	43.8074	6.96011e-193	0	0	0.730349	0	3.02306	0	0.249045	0.482796
21PHAS141_1554(+)	6.6341	10.2592	13.1254	0.281885	0.335113	0.384458	29.1323	9.98281e-59	5.76809	8.07461	5.47762	2.55743	19.5036	10.6909	0.590274	4.69111e-16
21PHAS141_1596(+)	93.9629	91.4462	111.834	13.1076	1.42423	0.640763	19.554	3.30642e-183	89.5751	80.2414	73.7653	11.8886	9.36174	4.12263	9.5899	0.726395
21PHAS141_1722(+)	39.4427	29.511	28.6616	0.563769	0.251335	0	115.542	1.60216e-17	17.3043	20.0183	29.0314	0.345599	1.85284	3.42388	11.7446	0.00646623
21PHAS141_1552(-)	25.8127	21.405	23.5721	0.281885	1.08912	24.7334	2.70983	1.31357e-43	17.3043	25.7378	20.4498	23.4316	12.9699	18.447	1.1575	0.436515
21PHAS141_1573(-)	6.51348	5.06627	8.30382	0	0.251335	3.20381	5.71384	4.47802e-194	9.83969	5.38307	7.48608	2.83391	7.60641	14.9533	0.8944	1.86535e-05
21PHAS141_1615(-)	13.2682	18.4919	25.849	0.704712	0.251335	22.1704	2.48912	5.45742e-50	22.0545	21.1958	10.7727	9.88412	10.1419	4.82138	2.17278	0.8781
21PHAS141_1720(-)	3.0155	3.03976	5.3573	0.281885	8.29405	0.256305	1.29116	1.97362e-82	0.848249	1.85043	4.3821	29.998	11.7022	4.61175	0.153442	0.086711
21PHAS141_1762(-)	78.8854	53.0692	71.2521	2.39602	1.9269	27.0402	6.47393	8.45414e-147	43.7697	40.2048	40.8996	82.7363	56.3655	89.9291	0.545287	0.00215318
21PHAS141_1825(-)	13.3888	11.6524	15.0004	0.281885	0	0	128.482	5.48644e-95	12.0451	13.7941	10.7727	1.17504	0	0	30.4073	0.00076328
21PHAS142_248(+)	40.1664	45.0898	51.4301	3.94638	10.0534	8.84252	5.97738	1.24364e-116	57.172	45.9243	55.324	46.7941	44.1757	44.7899	1.16688	0.521491
21PHAS142_290(+)	21.8322	35.5906	23.4382	0.704712	0.418892	0.384458	52.5928	5.59794e-147	44.4483	38.0179	32.318	8.77821	19.6011	20.5433	2.34542	0.00817395
21PHAS142_311(+)	25.8127	25.7113	27.5901	0	0.670227	1.66598	33.4476	2.92872e-187	9.67004	11.6072	14.9722	36.4261	44.9558	45.5585	0.285731	5.2198e-06
21PHAS142_353(+)	127.857	121.591	122.816	6.48335	1.42423	30.6284	9.65341	2.52186e-116	118.585	112.372	117.039	110.108	110.781	107.538	1.05958	0.795453
21PHAS142_374(+)	43.1819	45.0898	36.8314	0	0.251335	1.28153	80.0668	1.46078e-209	69.2171	64.9333	84.3554	0.276479	0	4.61175	44.4338	9.53584e-08
21PHAS142_395(+)	84.1927	60.542	71.2521	11.9801	1.50801	47.8009	3.52284	1.2957e-122	67.0117	80.9143	64.6359	52.8075	51.5871	61.2105	1.2835	0.388534
21PHAS142_416(+)	16.8868	13.299	19.6881	0.281885	0.754005	5.38241	7.73908	1.26316e-106	29.1798	14.9717	22.4582	10.1606	27.5001	3.354	1.62359	0.00548345
21PHAS142_437(+)	53.314	55.729	51.4301	2.11413	32.506	37.4205	2.22702	1.45531e-70	39.8677	59.2138	53.4981	326.176	304.549	369.359	0.152592	0.1836
21PHAS142_479(+)	14.9569	14.6922	15.2683	0.281885	0.50267	1.02522	24.4309	4.43673e-197	19.849	15.3081	15.8851	5.2531	1.65781	5.59	4.0757	7.35273e-05
21PHAS142_393(-)	692.358	644.05	619.036	17.8997	28.1495	51.0047	20.1421	9.62389e-59	488.422	452.851	504.854	29.7215	35.9842	42.484	13.3632	0.220981
21PHAS142_414(-)	80.0916	94.106	89.333	9.30219	0.837783	16.788	9.77673	1.41762e-156	60.2257	60.2231	63.5404	48.7985	17.4557	55.4109	1.51213	1.02346e-30
21PHAS142_435(-)	101.924	100.946	110.494	3.80544	7.28871	8.20176	16.2162	2.63714e-134	164.56	154.763	150.635	10.2297	23.1118	31.4438	7.2512	5.05348e-59
21PHAS142_456(-)	37.5128	37.2371	28.3937	0.422827	0.670227	1.28153	42.9071	5.44268e-135	32.0638	31.7938	35.6045	9.05469	4.8759	11.8089	3.86085	7.03922e-15
21PHAS143_323(+)	16.0424	13.8056	19.5541	0.281885	0.251335	0.256305	60.3181	9.91793e-86	16.7953	14.9717	16.6155	28.2009	25.9398	29.4174	0.579179	0.677215
21PHAS143_386(+)	167.903	153.381	185.63	2.39602	10.221	11.1493	21.3036	4.96346e-95	339.469	386.404	301.087	272.194	248.086	259.935	1.31624	0.435705
21PHAS143_407(+)	26.0539	19.8851	19.5541	4.6511	0.754005	14.9938	3.20737	8.38037e-50	34.7782	32.2984	32.318	38.7762	17.0657	29.6969	1.16193	4.95345e-05
21PHAS143_428(+)	79.7298	77.3873	76.7433	0.845654	1.84312	2.81936	42.2327	1.85353e-88	96.7004	129.698	89.833	152.202	143.157	138.772	0.728445	9.82519e-05
21PHAS143_216(-)	62.4811	55.8557	68.4395	6.20146	0.418892	4.61349	16.5846	8.90321e-115	102.468	109.344	86.729	103.403	81.9152	65.8921	1.18839	0.0643007
21PHAS143_321(-)	14.1125	10.3859	10.0449	0	0.335113	16.6598	2.03075	1.87602e-183	10.5183	10.7661	13.8766	59.5812	61.8265	50.7991	0.204318	0.0814227
21PHAS143_384(-)	23.159	24.3181	17.0094	6.76523	0.586448	0.256305	8.44681	1.32017e-176	21.8848	15.8128	34.509	3.11039	3.31562	0.2795	10.7248	0.0649593
21PHAS143_405(-)	13.6301	20.6451	14.5986	0.563769	2.51335	0.640763	13.0484	3.04356e-107	19.3401	11.7755	13.6941	42.0939	39.0072	47.4451	0.348739	4.31272e-11
21PHAS143_447(-)	359.447	337.794	383.449	7.89277	3.51869	13.0716	44.0876	1.40198e-157	427.009	496.42	408.996	65.5946	48.759	44.72	8.37476	2.17312e-38
21PHAS143_468(-)	0	0	0	0	0	10.2522	0.00291766	1	0	0	0	0	0	0	1	1
21PHAS144_89(+)	7.84029	8.23269	2.94652	0	0	0	634.984	4.20772e-60	0.508949	0.841105	2.9214	6.15166	4.19328	3.21425	0.316535	0.206457
21PHAS144_152(+)	1.44744	2.91311	0.669663	0	0.251335	0	17.9864	1	0.678599	1.00933	2.19105	3.87071	6.33868	19.6349	0.130848	1
21PHAS144_215(+)	0	0	0	0	0	0	1	5.75085e-19	0	0	0	0	0	0	1	0.536639
21PHAS144_320(+)	5.30728	4.6863	5.22337	0	0.251335	17.685	0.848638	2.33465e-65	3.56265	5.21485	4.19951	3.38687	8.87415	7.89588	0.644329	0.0100015
21PHAS144_150(-)	3.13612	2.15317	3.88404	0	0	0.384458	22.2057	1.73336e-11	5.08949	5.55129	2.9214	0.829437	5.75357	0.349375	1.95223	0.0108892
21PHAS144_171(-)	10.4939	5.06627	6.69663	0	0.335113	0	61.0409	9.36239e-41	9.83969	10.9344	13.3289	19.2844	7.60641	7.89588	0.980361	0.563895
21PHAS144_192(-)	2.4124	6.4595	2.81258	0	0	0.51261	21.5891	4.80736e-24	5.93774	6.22418	4.56468	0	0	6.4285	2.5945	0.547371
21PHAS144_213(-)	32.9292	32.6775	32.6795	10.0069	8.62917	13.8405	3.02451	5.39124e-80	35.4568	37.3451	24.2841	94.8323	109.025	108.795	0.310589	0.967214
21PHAS144_234(-)	169.592	146.162	192.863	2.6779	15.0801	11.79	17.1968	2.81505e-38	121.469	104.802	121.786	74.1655	68.1651	68.1281	1.65371	5.2055e-10
21PHAS144_276(-)	9.52897	8.73932	10.3128	0	0.251335	0	101.698	1.76554e-179	4.0716	6.3924	8.76419	0	1.56029	0	12.1099	0.00255274
21PHAS144_318(-)	9.40835	6.4595	6.69663	0.281885	0.50267	0.256305	21.0994	1.41069e-72	6.44669	6.89706	7.66867	11.8195	20.9664	27.2513	0.350315	0.0475947
21PHAS145_249(+)	18.4548	21.5317	25.3132	0.845654	16.4206	7.8173	2.60138	1.83025e-117	7.63424	8.57927	5.66021	7.67229	18.1384	12.298	0.574318	0.27611
21PHAS145_291(+)	20.9879	22.4183	21.5631	0.422827	0	6.27947	9.65484	1.30796e-105	13.4023	8.24283	10.5901	3.38687	0	3.354	4.7653	1.80277e-07
21PHAS145_312(+)	104.457	102.845	107.146	6.48335	0.167557	13.0716	15.921	2.51453e-27	50.0467	42.7281	48.5682	5.32222	0.390072	5.24063	12.8721	1.26112e-12
21PHAS145_375(+)	174.899	147.682	127.906	5.21487	7.79138	3.33197	27.5239	1.05676e-42	70.4047	80.9143	70.2961	26.0581	21.3565	18.1675	3.37811	2.52715e-17
21PHAS145_396(+)	45.8356	33.944	27.5901	15.2218	10.0534	33.4478	1.82799	1.49024e-54	16.6257	20.523	13.1463	70.1565	74.1138	121.932	0.189027	0.519578
21PHAS145_417(+)	23.159	11.5258	11.2503	5.63769	0.167557	0	7.87715	2.23644e-191	5.25914	2.01865	4.56468	0	0.390072	0.2795	16.9711	0.0241502
21PHAS145_459(+)	260.057	246.728	235.587	46.37	12.2316	21.7859	9.23183	2.89256e-55	76.0031	73.3444	67.9225	10.9209	10.727	6.35863	7.7506	1.11929e-13
21PHAS145_268(-)	138.834	157.434	135.808	19.7319	24.9659	67.5364	3.849	4.46294e-148	39.8677	32.2984	39.4389	53.4296	39.2023	38.2915	0.852479	0.0853527
21PHAS145_310(-)	17.2486	20.5184	18.7506	13.6714	13.4045	6.02317	1.70689	1.00618e-146	14.4202	10.2615	9.12937	20.4594	26.6224	24.9454	0.469642	4.04578e-09
21PHAS145_331(-)	29.7931	17.732	22.9025	0.281885	9.04806	0	7.52756	1.44888e-63	13.063	7.90639	11.8682	2.07359	0	2.30588	7.45387	0.00656163
21PHAS145_415(-)	128.219	115.511	125.093	18.1816	6.61849	0	14.8551	7.06768e-05	52.2521	39.7002	48.0205	6.35902	3.70569	3.6335	10.1982	0.0271133
21PHAS146_186(+)	21.4703	12.539	12.0539	1.12754	45.5754	17.1724	0.721274	9.75052e-128	9.67004	16.4857	8.21643	25.7125	39.9824	34.4484	0.343426	0.812613
21PHAS146_228(+)	72.2513	90.5596	61.2072	25.9334	23.5417	27.6809	2.9027	4.56209e-55	87.2	76.5406	61.7145	20.3903	32.2785	22.4299	3.00132	6.76994e-13
21PHAS146_100(-)	229.781	236.088	252.597	2.11413	2.68091	12.4308	41.6379	3.19532e-133	233.608	266.126	232.616	6.70461	13.0674	21.801	17.604	0.00110777
21PHAS146_142(-)	39.3221	38.757	36.5636	1.26848	7.87516	9.86774	6.02229	1.7202e-20	38.3409	33.9806	33.7787	4.97662	6.82627	17.0495	3.67456	5.94996e-07
21PHAS146_163(-)	18.8167	18.6186	25.0454	0.563769	5.61315	0.897068	8.79938	2.5159e-205	26.2957	28.2611	25.1971	24.3301	35.7891	11.4595	1.11416	6.4727e-28
21PHAS146_184(-)	60.0687	69.408	79.2881	18.1816	2.93224	4.35719	8.18771	4.82786e-173	88.3876	79.4003	95.128	33.3848	35.009	29.9764	2.67221	0.000613845
21PHAS146_205(-)	4.94542	3.92636	8.83955	5.91958	6.9536	0	1.37496	7.80004e-28	3.22335	3.1962	4.19951	59.7886	55.4878	30.8149	0.0728782	4.18676e-08
21PHAS146_226(-)	49.3335	50.9161	49.689	9.72502	7.70761	0.640763	8.28401	0.712142	69.5564	59.5502	59.8887	6.84285	7.60641	13.3461	6.79327	1.7612e-15
21PHAS146_373(-)	23.2796	12.6657	13.3933	0	0.251335	0.768915	47.0065	8.02217e-176	21.3759	17.495	17.3458	1.52063	6.24116	0.13975	7.09152	0.007724
21PHAS147_144(+)	504.071	523.473	544.838	88.5118	83.1919	83.4273	6.16243	6.79135e-86	245.483	249.472	234.26	189.526	151.641	207.738	1.32847	0.454734
21PHAS147_165(+)	48.8511	70.1679	56.9213	40.5914	46.7483	29.0906	1.51099	1.63289e-10	47.3323	48.2794	48.2031	65.3873	74.5038	80.9153	0.651364	2.21089e-05
21PHAS147_249(+)	58.5007	50.2828	56.9213	6.90617	14.745	20.1199	3.96484	6.27166e-29	48.0109	44.2421	60.0712	51.0104	33.9363	40.248	1.21665	2.31781e-05
21PHAS147_100(-)	23.159	31.1576	39.1083	13.9533	38.9569	4.35719	1.63105	8.23605e-42	20.1883	13.1212	16.0677	38.9144	53.1474	55.4808	0.3348	0.0848202
21PHAS147_142(-)	101.562	94.3594	89.333	13.5305	0.670227	11.5337	11.0728	0.00258364	64.1276	49.7934	62.6275	19.0079	26.6224	34.7279	2.19657	0.0168888
21PHAS147_247(-)	21.7116	30.5243	24.3757	8.73842	5.0267	0.384458	5.40507	2.17114e-60	21.0366	28.2611	24.8319	65.7329	67.8726	51.2184	0.40118	0.00118053
21PHAS147_268(-)	21.1085	31.0309	37.0993	0.986596	3.51869	22.9393	3.24914	6.53647e-134	26.1261	28.5976	26.11	14.1004	45.541	16.211	1.06564	0.905888
21PHAS147_289(-)	13.8713	12.919	8.70561	1.97319	15.7503	0.256305	1.97258	9.87209e-65	4.0716	9.08393	1.64329	32.0024	36.4718	28.509	0.152854	1.56913e-05
21PHAS147_310(-)	767.625	785.399	801.72	34.249	7.37249	20.7607	37.7294	2.9653e-101	605.65	550.924	586.105	17.8329	9.55677	21.801	35.406	4.1917e-61
21PHAS147_373(-)	53.1934	55.6024	62.9483	1.12754	9.96962	12.6871	7.21308	4.18757e-178	47.8412	69.3071	54.7762	42.5778	35.009	42.484	1.43175	0.112989
21PHAS148_102(+)	18.5755	17.4786	17.1434	14.5171	1.42423	13.456	1.80878	7.2353e-73	27.144	20.523	23.5538	45.0661	26.6224	33.8894	0.674672	4.18597e-25
21PHAS148_165(+)	777.998	735.116	676.895	63.565	61.7446	32.807	13.8482	9.05313e-207	806.176	769.106	819.087	91.9293	75.0889	153.795	7.46284	6.32295e-19
21PHAS148_186(+)	111.573	87.0133	96.4314	24.8058	22.285	16.2754	4.65403	6.05137e-36	86.6911	69.3071	58.2454	13.4783	10.4344	9.85238	6.34036	0.0491553
21PHAS148_228(+)	209.396	260.786	239.605	1.69131	10.6398	13.0716	27.9096	2.48887e-85	165.069	163.343	170.354	31.1039	41.6402	24.2466	5.14113	0.208556
21PHAS148_270(+)	256.679	288.018	229.962	54.5447	66.3524	56.8997	4.35642	0.000251773	229.367	211.286	220.566	280.142	277.146	317.233	0.756099	2.33512e-12
21PHAS148_291(+)	21.1085	11.7791	12.5897	8.03371	0.167557	5.51056	3.31159	3.57636e-156	24.4296	25.5696	25.7448	24.0537	19.9912	16.3508	1.254	4.56061e-26
21PHAS148_79(-)	178.879	199.105	174.782	101.338	51.1048	33.7041	2.9692	5.20499e-05	187.802	185.211	194.273	370.897	473.548	445.942	0.439638	0.167681
21PHAS148_142(-)	11.2177	4.43299	3.75011	0	6.70227	0.256305	2.78036	4.02581e-36	4.0716	3.02798	3.83433	5.18398	8.19152	11.6691	0.437251	5.12352e-15
21PHAS148_205(-)	15.6806	19.5052	17.2773	31.4301	7.70761	19.0947	0.900975	3.56667e-33	12.2148	17.9996	18.6239	61.8622	104.539	80.9153	0.19757	0.511587
21PHAS148_226(-)	22.0734	24.8247	22.3667	0.422827	0.418892	0.768915	42.2367	1.03164e-08	43.2607	29.9433	37.2478	0.207359	0.390072	0.349375	113.105	4.05103e-09
21PHAS149_102(+)	6.39286	10.2592	10.8485	0	0	7.68915	3.56653	4.26764e-49	6.78599	5.38307	7.12091	4.5619	10.8245	9.01388	0.790821	0.720925
21PHAS149_123(+)	16.4043	22.1649	16.6076	0.422827	0.670227	35.4982	1.50751	3.07099e-114	11.8755	13.7941	9.12937	4.5619	6.24116	6.00925	2.06795	0.173813
21PHAS149_144(+)	20.8672	21.405	18.3488	0.281885	3.77002	0.256305	13.9806	4.94356e-09	15.7774	14.2988	20.4498	6.01342	1.95036	0.209625	6.16281	0.12515
21PHAS149_312(+)	15.8012	19.8851	10.4467	10.5707	3.35113	13.7123	1.6687	5.51232e-210	17.3043	33.1395	17.1632	49.4897	27.11	33.9593	0.611607	1.15317e-06
21PHAS149_142(-)	0.964959	3.54639	1.74112	0	5.7807	0	1.08119	2.19462e-152	2.54475	3.53264	1.64329	0.138239	0.682627	0.628875	5.23786	0.0110997
21PHAS149_205(-)	6.87534	12.7923	11.5182	6.90617	0.335113	0.256305	4.14686	6.74399e-08	9.83969	9.42038	12.5985	14.446	9.26422	13.416	0.85823	0.0907402
21PHAS149_247(-)	53.5552	45.9764	50.7604	0	6.1996	6.92024	11.4315	0.0466964	34.7782	36.1675	41.0822	2.69567	7.80145	8.45488	5.90338	0.746881
21PHAS150_334(+)	7.96091	11.1458	16.3398	0.281885	4.27269	0	7.73822	2.44967e-53	23.0724	19.5136	15.3373	0	0.195036	5.031	11.0261	0.0092162
21PHAS150_376(+)	22.0734	18.2386	24.3757	0.281885	6.70227	0	9.22674	1.51339e-11	10.5183	9.42038	14.4244	5.39134	17.0657	5.8695	1.21288	0.194893
21PHAS150_397(+)	242.084	263.953	249.784	118.392	69.0333	124.821	2.42046	5.4898e-11	215.795	291.695	236.451	317.882	290.701	300.113	0.818696	0.371622
21PHAS150_418(+)	20.8672	28.2445	14.0629	12.5439	9.96962	9.48329	1.97349	1.69058e-158	23.5813	28.4293	26.8403	8.70909	14.4327	30.745	1.46301	0.749499
21PHAS150_460(+)	137.024	150.215	169.291	31.4301	35.3545	24.0927	5.02226	2.42591e-66	96.1914	71.4939	98.232	12.9945	21.5515	14.8135	5.38469	0.688767
21PHAS150_353(-)	22.7972	16.3387	16.6076	0.563769	1.59179	2.81936	11.1438	2.04431e-161	10.179	10.0933	9.85972	12.6489	16.2855	6.63813	0.847185	0.761365
21PHAS150_416(-)	5.91038	5.82621	7.90202	4.79204	0.251335	0.256305	3.69039	3.15816e-34	6.27704	2.69154	6.20797	5.5987	0	11.6691	0.879102	2.01343e-14
21PHAS150_458(-)	8.68463	11.5258	9.10741	0	0.418892	12.4308	2.27861	0.000860674	12.2148	9.75682	6.75573	9.4694	0	9.36325	1.52456	0.914861
21PHAS150_479(-)	454.255	387.697	433.941	125.439	99.9475	127.384	3.61656	2.44352e-26	632.115	557.989	546.484	130.775	117.022	107.957	4.88111	6.67553e-29
21PHAS151_121(+)	16.8868	23.4315	24.2418	0	5.94826	0.384458	10.1513	4.178e-21	13.9113	11.7755	17.1632	0.138239	2.24292	0.209625	16.3615	1.71507e-05
21PHAS151_163(+)	31.2406	25.0781	30.2688	13.2486	0.167557	9.09883	3.84198	1.72227e-99	21.3759	15.8128	18.2587	2.41919	0.780145	0.209625	16.132	2.94987e-45
21PHAS151_184(+)	28.4663	23.3049	19.2863	0.563769	4.85914	0	13.0366	6.16275e-18	13.7416	14.9717	18.4413	1.86623	10.4344	20.2638	1.44763	0.843331
21PHAS151_205(+)	1216.93	1202.48	1260.04	55.2494	101.791	88.4252	14.988	9.23695e-165	1178.9	1206.31	1138.8	158.906	175.63	135.488	7.49709	1.1363e-05
21PHAS151_226(+)	1154.09	1124.71	1184.37	221.561	245.387	194.279	5.2373	1	739.334	731.593	716.838	305.164	355.941	292.637	2.29384	1
21PHAS151_310(+)	39.0809	33.1841	40.1798	17.054	1.67557	2.05044	5.40483	1	41.0553	51.1392	40.5344	53.9134	38.5196	46.2573	0.957025	1
21PHAS151_331(+)	210.964	187.325	190.318	38.3363	20.023	11.0211	8.48054	5.63365e-14	153.363	134.409	133.471	38.4306	19.5036	15.7219	5.71714	1
21PHAS151_352(+)	31.723	31.9175	35.0903	1.26848	2.68091	3.97273	12.4194	0.0162197	21.5455	27.5882	25.7448	63.0372	54.1225	71.6219	0.396737	0.813175
21PHAS151_373(+)	0	0	0	0	0	0	1	1	0	0	0	0	0	0	1	1
21PHAS151_98(-)	0	0	0.401798	0.281885	0	0	1.38448	6.36721e-128	0	0	0	0	0	0	1	0.000746589
21PHAS151_161(-)	0	0	0.267865	0	0	0	9.92884	3.03283e-177	0	0	0.365175	0	0	0	13.1725	0.563632
21PHAS151_182(-)	0	0	0	0	0	0	1	8.51183e-38	0	0	0	0	0	0	1	1.33558e-09
21PHAS151_203(-)	0.48248	0	0.267865	0	0	0	26.0115	7.10709e-42	0	0	0	0	0	0.13975	0.17673	3.21276e-13
21PHAS151_266(-)	3.13612	3.29308	1.87506	0.563769	0.921562	20.3762	0.380706	1	0.848249	0.336442	0.547762	0.552958	0.585109	0.69875	0.944096	1
21PHAS151_308(-)	3.98046	3.41973	3.88404	6.90617	0.335113	0	1.55602	1	2.54475	2.18687	5.29503	2.76479	0.195036	10.2716	0.758337	1
21PHAS151_329(-)	0	0	0	0	0	0	1	1	0	0	0	0	0	0	1	1
21PHAS152_323(+)	275.255	297.264	248.177	15.0808	19.8555	40.2399	10.913	1.021e-99	202.732	169.735	184.231	42.0939	49.6367	48.074	3.98133	1.68222e-18
21PHAS152_428(+)	25.5714	24.0648	22.5007	0.422827	0.335113	11.2774	5.98133	2.19367e-192	19.6794	16.9903	16.0677	20.3212	16.188	32.3521	0.765951	1.3722e-07
21PHAS152_491(+)	48.0067	47.7496	61.609	13.8123	10.3047	16.9161	3.833	4.15274e-87	21.2062	22.7098	21.9105	140.037	158.467	119.766	0.157439	0.264778
21PHAS152_512(+)	72.0101	69.408	73.529	0.422827	7.70761	7.30469	13.9008	8.54544e-09	44.2786	55.6812	43.6384	4.35454	6.04612	0.41925	13.2377	0.090854
21PHAS152_575(+)	11.4589	2.78645	5.89303	0	0	0	672.279	3.08466e-56	5.25914	10.7661	4.19951	4.2163	0	0	4.76998	1.54507e-10
21PHAS152_363(-)	1.08558	1.13991	0.937528	0	0	11.0211	0.288932	7.64111e-177	2.0358	2.35509	2.00846	4.76926	6.63123	11.1101	0.285234	0.456767
21PHAS152_405(-)	44.5087	40.2769	37.769	0	0.50267	1.02522	78.6863	1.90983e-33	66.3331	51.8121	55.5066	0.138239	1.75533	0.2795	78.8364	8.70022e-26
21PHAS152_573(-)	7.35781	6.07953	4.55371	0	1.25667	0.256305	11.6794	1.05263e-209	3.7323	1.85043	3.10399	42.5778	35.3016	22.7094	0.0866311	2.47184e-22
21PHAS152_594(-)	72.4926	80.4271	87.7258	17.8997	2.84846	30.5003	4.6935	9.0117e-34	48.0109	66.1109	51.4896	123.724	112.341	126.474	0.456855	4.23302e-06
21PHAS152_615(-)	329.775	314.616	303.089	39.041	31.3331	88.9378	5.94639	2.5155e-58	279.244	257.21	273.881	345.322	341.313	416.176	0.734797	0.0314664
21PHAS153_116(+)	0.24124	0.759941	0.401798	0.422827	0.335113	5.1261	0.242301	1	7.12529	8.41105	6.57315	6.56638	3.41313	6.07913	1.37609	0.663288
21PHAS153_137(+)	0	0	0	0	0	0	1	1	2.20545	3.36442	1.27811	4.28542	10.2394	9.43313	0.286726	0.0910327
21PHAS153_242(+)	0	0	0	0	0	0	1	1	6.10739	7.2335	9.49454	9.60764	5.9486	12.6474	0.809866	0.721767
21PHAS153_326(+)	0	0	0	0	0	0	1	1	5.59844	7.90639	4.3821	0	4.77839	0.13975	3.62094	0.846259
21PHAS153_494(+)	0	0	0	0	0.167557	0	0.151855	0.00115574	2.54475	3.02798	3.65175	0	0	3.0745	2.98099	0.498212
21PHAS153_536(+)	0.24124	0.506627	0.937528	0	0.335113	0.51261	1.95437	2.70424e-96	12.2148	8.24283	10.9552	7.94877	7.21634	12.5775	1.13215	0.000561263
21PHAS153_303(-)	109.523	109.685	95.6278	16.7721	14.0748	15.8909	6.73253	1	41.3946	39.3637	38.3433	23.2934	7.41138	16.211	2.53765	0.324799
21PHAS153_324(-)	216.633	201.764	191.657	8.87936	9.63451	16.9161	17.2049	1	137.077	140.128	110.831	35.7349	53.3424	58.4854	2.6293	0.470559
21PHAS153_471(-)	1.68868	1.89985	2.27685	0.845654	0.586448	9.22698	0.551533	1.1498e-52	4.0716	1.17755	2.37364	0.276479	6.72875	9.08375	0.474768	0.00576664
21PHAS153_492(-)	12.6651	9.11929	4.28584	0	0	9.73959	2.67158	1.34448e-122	6.10739	3.53264	6.02538	0	0.195036	0.209625	36.1095	3.77996e-07
21PHAS154_153(+)	6.87534	1.89985	3.08045	0	0	0	396.188	1.29273e-50	4.0716	6.05596	5.66021	7.67229	4.48583	5.10088	0.914903	5.28864e-18
21PHAS154_174(+)	400.337	389.216	401.932	56.9407	59.6502	61.6414	6.68406	7.58172e-44	347.104	438.889	374.487	1211.95	1240.14	1280.32	0.310926	2.35154e-12
21PHAS154_195(+)	104.457	98.1591	81.431	19.45	10.0534	19.0947	5.84182	1.73607e-65	72.1012	69.6435	83.625	239.915	249.646	186.916	0.333182	0.861152
21PHAS154_279(+)	11.3383	3.16642	10.9825	0.845654	0.418892	0.384458	15.1978	1.08118e-197	9.83969	16.1492	10.4075	11.6812	14.9203	12.7871	0.924091	3.87615e-21
21PHAS154_300(+)	14.3538	13.6789	10.3128	1.12754	1.25667	0.768915	12.0559	3.33372e-48	13.7416	13.2895	17.711	49.1441	69.1403	70.2244	0.237469	0.121922
21PHAS154_321(+)	57.8976	48.8895	55.582	0.422827	0.837783	1.28153	63.1379	3.53896e-185	82.2802	56.8587	57.6976	4.97662	4.19328	2.09625	17.4278	0.0922102
21PHAS154_342(+)	8.92587	3.67305	10.7146	0	0	19.9918	1.16591	7.76107e-198	14.2506	13.2895	9.85972	10.7136	9.55677	15.9315	1.03306	0.600669
21PHAS154_363(+)	6.27224	3.16642	9.77707	0	0	0	641.524	5.07106e-58	6.10739	6.22418	6.57315	0.138239	2.73051	0	6.53204	0.65953
21PHAS154_426(+)	9.16711	2.78645	2.00899	0	0	0	466.418	4.39704e-176	7.46459	2.69154	7.12091	0.138239	0.195036	2.44563	6.1615	0.847497
21PHAS154_151(-)	25.2096	26.9779	35.6261	0	0.670227	0.51261	72.4282	1.14819e-52	35.9658	37.8497	33.0483	63.7284	36.4718	58.9046	0.671719	0.910374
21PHAS154_277(-)	35.4623	26.3446	41.7869	0.422827	4.69159	6.79208	8.68126	5.62795e-82	34.7782	37.6815	42.3603	48.7985	37.837	19.4253	1.08256	1.06534e-09
21PHAS154_298(-)	34.4973	25.7113	31.742	0.281885	1.34045	0	55.667	4.00996e-68	46.484	48.4476	49.4812	48.5221	69.2378	44.8598	0.888061	0.969949
21PHAS154_319(-)	7.59905	13.8056	12.1879	0	0	9.86774	3.39699	3.34748e-70	5.25914	13.2895	7.48608	6.01342	5.75357	22.7094	0.755359	0.0979838
21PHAS154_340(-)	28.1044	25.7113	20.2238	0.563769	0.921562	0.768915	32.4263	4.28257e-194	22.9027	21.1958	20.2672	41.6792	16.2855	11.8788	0.921605	0.842306
21PHAS155_249(+)	1.44744	1.89985	0.267865	0.281885	0	6.53578	0.532321	3.71106e-213	1.6965	0.504663	1.4607	5.87518	3.02306	4.89125	0.267149	6.08363e-14
21PHAS155_438(+)	29.6725	32.1708	31.0723	0.422827	6.53471	0.768915	11.983	3.1519e-07	28.6708	27.5882	29.5792	4.9075	0	11.6691	5.17072	0.0122248
21PHAS155_142(-)	119.896	103.985	87.324	0	1.25667	6.15132	41.844	1.83173e-06	81.7712	64.5969	79.9733	13.271	7.99648	15.4424	6.16147	0.127346
21PHAS155_226(-)	31.723	27.3579	32.1438	0.986596	2.59713	17.3006	4.36327	1.49615e-185	42.2428	20.8594	29.5792	17.2799	4.58335	13.9051	2.58982	0.0272619
21PHAS155_310(-)	29.19	24.9514	30.2688	10.1478	7.12116	2.94751	4.1706	5.19014e-171	40.207	44.915	36.3349	19.8374	17.7483	41.5756	1.53409	0.0213358
21PHAS155_436(-)	11.5795	14.5655	12.1879	8.59748	0.167557	0	4.36188	1.83192e-32	5.76809	5.88774	2.9214	15.9667	12.2873	19.0759	0.308431	0.184118
21PHAS155_457(-)	4.46294	3.92636	2.94652	0.422827	0.335113	22.1704	0.495063	6.09007e-25	3.56265	2.35509	8.39902	41.7483	43.6881	48.3535	0.107209	1.51449e-09
21PHAS155_520(-)	18.6961	9.11929	13.1254	0	0.670227	16.5317	2.37761	1.74341e-141	10.3486	10.5979	11.1378	54.1899	51.5871	54.7121	0.200066	2.24386e-11
21PHAS156_102(+)	0	0	0	0	0	0	1	1.36886e-10	0	0	0	0	0	0	1	0.611342
21PHAS156_207(+)	1.32682	1.26657	0	0	0	0	87.4463	0.0550318	0	2.18687	0.547762	4.07806	2.04788	0	0.4491	1
21PHAS156_270(+)	13.2682	13.299	10.8485	0	5.7807	4.48534	3.6369	1	6.44669	9.25216	6.75573	26.2655	19.4061	6.708	0.429016	1
21PHAS156_312(+)	0.6031	0	0.267865	0.281885	0	0	2.88878	1.25054e-93	0.3393	0	0	0	0	0	12.31	0.228898
21PHAS156_79(-)	0	0	0	0	0	0	1	1	0	0	0	0	0	0	1	1
21PHAS156_121(-)	12.3032	14.6922	12.4557	0	0.167557	0	199.847	4.97048e-101	6.27704	10.0933	13.3289	3.04127	6.14364	0	3.2262	0.0828804
21PHAS156_331(-)	0	0	0	0	0	0	1	1	0	0	0	0	0	0	1	1
21PHAS156_394(-)	0	0	0	0	0	0	1	1	0	0	0	0	0	0	1	1
21PHAS157_215(+)	0.24124	0.379971	0	0	0	0.640763	0.970851	1	20.8669	19.5136	19.902	17.1417	5.16846	28.0199	1.19763	0.740236
21PHAS157_236(+)	0.24124	0	0.267865	0	0.335113	0	1.47654	0.41386	11.5362	6.56062	5.29503	32.8319	34.2289	32.3521	0.235531	4.05944e-08
21PHAS157_257(+)	0.36186	0	0.267865	0.704712	0.167557	0.384458	0.512716	1	36.814	36.6722	36.5175	0.207359	3.60817	2.72513	16.7462	0.000936742
21PHAS157_299(+)	0.723719	1.01325	0.669663	0	0.586448	7.17654	0.31267	1	33.93	25.2332	35.0568	13.4092	8.87415	11.0403	2.82578	0.0698145
21PHAS157_234(-)	0	0.253314	0.401798	0.563769	0.335113	9.35513	0.066619	1	17.1346	17.9996	19.5368	0.276479	0.195036	10.2018	5.1107	1.48041e-05
21PHAS157_318(-)	0	0	0	0	0	0	1	1	4.75019	3.02798	1.82587	0.207359	1.75533	0.97825	3.24277	0.239754
21PHAS157_360(-)	0	0	0	0	0	0	1	1	6.10739	2.85976	5.11245	0	0	0	470.32	6.3291e-05
21PHAS157_507(-)	0	0	0	0	0	0	1	1	2.3751	4.37375	4.92986	0	5.16846	0.209625	2.16504	0.576554
21PHAS158_136(+)	18.093	25.7113	19.4202	34.8127	14.745	4.10088	1.17817	0.000838021	24.4296	26.0743	23.5538	70.8477	72.651	55.0615	0.373068	1.41808e-06
21PHAS158_157(+)	14.9569	16.0854	16.4737	0.563769	1.50801	14.6094	2.84516	0.121892	24.0903	16.1492	19.3543	6.35902	9.75181	0.97825	3.48288	1
21PHAS158_178(+)	388.396	404.035	425.772	388.719	435.396	323.97	1.06107	3.11271e-60	521.334	523.84	540.459	495.658	512.263	564.45	1.00843	0.313221
21PHAS158_199(+)	8.92587	8.48601	22.3667	0.281885	5.94826	6.92024	3.02029	2.69607e-13	17.3043	10.0933	13.3289	16.6579	26.3299	17.1194	0.677725	1.36447e-33
21PHAS158_283(+)	43.0613	42.1767	53.7069	8.3156	14.6612	14.7375	3.68201	4.88767e-10	52.5914	64.9333	51.4896	12.3033	10.922	4.33225	6.12755	0.000275786
21PHAS158_388(+)	24.7271	21.025	18.6166	85.552	51.2723	79.7109	0.297364	2.02027e-09	32.2335	38.6908	27.2055	235.906	229.07	265.455	0.134381	0.00141775
21PHAS158_155(-)	518.304	514.227	507.47	74.4175	89.6428	152.117	4.87032	2.09194e-99	392.23	375.637	403.518	115.015	92.3496	148.415	3.29226	0.0277297
21PHAS158_197(-)	64.2904	61.0486	44.7335	31.4301	36.0247	24.6053	1.84713	8.18874e-62	68.3689	62.0735	61.3494	13.8931	11.4096	20.4035	4.19409	5.60305e-09
21PHAS158_239(-)	33.7736	35.0839	28.2598	23.1145	14.1585	9.73959	2.06509	1.29952e-49	31.5549	29.7751	32.8657	25.7125	4.19328	13.2763	2.18054	1.72594e-13
21PHAS158_260(-)	27.7426	34.704	23.1703	16.6312	14.9125	10.7648	2.02291	2.87869e-12	24.0903	26.4107	24.6493	52.6692	83.1829	44.3008	0.417244	3.18769e-09
21PHAS158_281(-)	16.5249	19.2518	20.3577	0.422827	8.29405	0.897068	5.82381	1.52212e-06	45.9751	32.8031	46.5598	23.639	14.6277	15.0231	2.35125	0.0773561
21PHAS158_344(-)	45.3531	37.8704	36.2957	26.2153	36.4436	24.6053	1.3695	4.16508e-115	43.6	56.0176	46.7424	122.549	70.9932	85.5969	0.524377	0.00262639
21PHAS159_165(+)	0.48248	0.759941	0.267865	0	0.167557	0.51261	2.16891	1	29.0101	24.2238	21.5453	7.60317	9.1667	1.9565	3.98847	0.002247
21PHAS159_207(+)	0.24124	0.253314	0	0.422827	0.167557	10.3804	0.0476835	1	27.9922	29.6069	24.6493	65.6638	32.181	59.6034	0.522475	0.0123189
21PHAS159_396(+)	0	0	0	0.422827	0.167557	10.5085	0.00269569	0.236251	5.42879	6.05596	7.66867	36.7026	19.016	12.0884	0.282787	0.0070402
21PHAS159_480(+)	0.24124	0.506627	0.267865	0.281885	0.335113	10.893	0.0906184	0.671547	4.91984	7.06528	8.76419	10.7827	8.77663	17.1893	0.564985	2.73593e-26
21PHAS159_226(-)	44.0263	38.757	31.2063	0.986596	0.754005	12.1745	8.17632	1	95.1735	105.643	96.9539	12.8563	32.181	23.1286	4.36684	0.00311662
21PHAS159_331(-)	0.6031	0	4.55371	0.422827	0.251335	0	7.36593	1	7.63424	3.70086	10.0423	14.7225	19.8937	33.7496	0.312993	0.26779
21PHAS159_394(-)	0.723719	0	0.267865	0	0	0	34.0528	1.44926e-181	20.6973	24.7285	20.4498	5.2531	7.60641	5.93938	3.50024	6.40105e-10
21PHAS159_415(-)	0.36186	0.379971	0.401798	0	0.670227	4.48534	0.226326	1	15.4381	21.3641	20.6324	27.3023	40.8601	33.0509	0.567589	0.000743907
21PHAS159_436(-)	0.24124	0.506627	0.669663	0.986596	0.335113	1.15337	0.577837	1	25.4475	32.8031	20.2672	83.0128	74.8939	61.5599	0.357854	0.0485807
21PHAS159_478(-)	0.36186	0.633284	0.401798	0.563769	0.837783	5.89502	0.194763	0.00995594	14.0809	8.41105	15.8851	174.666	107.075	163.158	0.0863219	1.68968e-06
21PHAS159_499(-)	0	0.379971	0.937528	0	0.167557	0.51261	1.89744	1	38.0016	30.7844	35.0568	0.207359	2.24292	2.236	22.0243	2.07061e-10
21PHAS160_249(+)	9.04649	8.35935	11.7861	0	0	0	974.064	1.51263e-143	1.6965	2.69154	2.19105	5.04574	13.4575	13.6256	0.205514	0.468192
21PHAS160_270(+)	18.9373	22.9249	21.5631	0	0.418892	8.71437	6.92497	1.26046e-93	15.2685	13.7941	14.607	1.58975	16.8706	8.944	1.59288	0.07423
21PHAS160_375(+)	97.5815	91.4462	77.6809	7.46994	5.7807	1.40968	18.1574	3.30249e-121	62.2615	55.1765	56.9673	48.0382	30.0356	37.9421	1.50316	7.17495e-33
21PHAS160_438(+)	17.6105	16.8454	16.2058	0.986596	0.837783	18.454	2.4961	1.86069e-210	10.0093	16.8221	9.85972	12.8563	27.7927	11.6691	0.701481	0.00778416
21PHAS160_100(-)	41.8551	31.9175	37.3672	0	0	0	3705.66	2.60549e-69	30.7066	37.8497	30.8573	7.87965	1.95036	2.86488	7.81489	0.0147445
21PHAS160_331(-)	547.253	564.763	571.624	18.3225	24.2957	13.5842	29.9413	6.90839e-108	221.223	235.846	242.659	27.7861	37.3494	34.9375	6.99037	0.435398
21PHAS160_352(-)	91.068	97.6524	85.7168	6.3424	0.754005	2.94751	27.2453	1.86069e-210	47.8412	52.3167	55.6891	2.14271	4.09576	0.209625	24.0622	1.14891e-06
21PHAS160_415(-)	51.9872	47.3697	56.7874	0	0.586448	0	253.345	3.83251e-100	16.7953	22.7098	24.2841	1.38239	0.195036	7.826	6.76523	6.22401e-11
21PHAS161_102(+)	17.8517	11.3991	7.90202	0	0.167557	0.256305	81.9256	2.69708e-135	17.9829	14.6352	12.9637	0.622078	0.195036	0.2795	40.4858	5.51344e-08
21PHAS161_165(+)	23.6415	24.0648	22.2328	0.563769	0	0.51261	63.2415	1.58269e-164	17.8132	35.1582	23.006	9.40028	16.0905	3.354	2.63231	0.0348275
21PHAS161_228(+)	47.4036	39.2636	41.3852	8.45654	3.51869	7.30469	6.63298	4.52001e-98	39.6981	46.5972	39.9866	124.623	105.222	132.972	0.348113	0.0735707
21PHAS161_312(+)	164.887	165.414	157.906	1.40942	1.50801	16.788	24.7392	1.17549e-50	82.4498	65.9426	99.6927	31.173	30.0356	35.6363	2.56119	0.414167
21PHAS161_184(-)	12.9063	19.2518	17.1434	0	0	0	1644.38	7.96087e-64	6.10739	12.2801	11.3204	0	0	3.28413	8.97309	4.51719e-10
21PHAS161_205(-)	11.3383	15.7054	23.84	5.07392	0.50267	11.0211	3.06198	1.28332e-198	14.4202	14.8034	14.7896	5.9443	12.7749	16.7001	1.24243	1.52813e-06
21PHAS161_247(-)	22.5559	24.0648	24.9115	0.422827	0.335113	0.640763	50.0889	7.61023e-22	22.3938	21.3641	26.2926	10.8518	10.922	13.3461	1.99376	0.67332
21PHAS161_289(-)	8.08153	7.21944	14.4647	0.422827	0.167557	0.256305	33.9866	1.21202e-159	15.2685	17.6632	24.8319	7.60317	15.7004	17.0495	1.43113	0.0431096
21PHAS161_352(-)	9.89083	9.62592	11.1164	0	0.167557	0	155.212	3.01218e-75	6.95564	7.40172	9.49454	0	3.02306	0	7.82228	0.112564
21PHAS162_102(+)	219.408	226.842	221.257	263.139	240.109	178.773	0.97872	0.814737	164.221	183.697	182.222	395.849	440.197	373.202	0.438419	1.89915e-09
21PHAS162_123(+)	91.068	79.4138	81.9667	60.8871	33.5113	23.7082	2.13717	3.79848e-47	74.9852	64.5969	64.2708	36.1496	26.2324	23.478	2.37377	0.0485358
21PHAS162_144(+)	28.4663	30.271	23.3043	8.03371	24.6308	21.5296	1.51356	0.143633	28.5012	43.9057	28.1185	49.0059	58.0233	51.7075	0.633353	7.41051e-13
21PHAS162_186(+)	111.332	98.2857	82.2346	168.849	209.194	195.817	0.508603	5.98799e-33	45.1269	62.9147	63.9056	183.098	187.82	184.4	0.309674	0.576955
21PHAS162_207(+)	18.4548	18.9985	8.57168	0.281885	10.0534	5.76686	2.85486	1.10663e-45	9.50039	9.42038	7.12091	19.7682	23.7944	18.1675	0.422144	3.03009e-08
21PHAS162_228(+)	21.591	27.4845	25.1793	8.17465	4.18892	11.5337	3.10461	5.10912e-58	17.9829	17.9996	24.4667	18.5932	25.4522	28.9981	0.827649	0.847651
21PHAS162_249(+)	83.469	84.9867	95.7618	7.89277	12.8181	12.5589	7.93541	6.49484e-65	93.477	74.3537	96.9539	7.11933	8.094	9.64275	10.6411	5.96582e-11
21PHAS162_121(-)	8.08153	7.21944	6.56269	0.704712	9.55073	18.454	0.7618	4.61304e-06	4.4109	4.71019	10.9552	36.2187	60.0711	41.0865	0.146327	5.76089e-05
21PHAS162_163(-)	12.1826	12.1591	13.7951	8.87936	0.921562	1.79414	3.28314	2.69164e-134	7.63424	6.05596	9.12937	26.3346	20.3813	19.006	0.347512	0.0179415
21PHAS162_205(-)	8.92587	12.7923	11.92	0.422827	8.04272	1.02522	3.53629	1.27662e-82	15.6078	5.04663	9.85972	8.70909	10.532	7.5465	1.13896	4.22651e-27
21PHAS162_226(-)	50.5397	37.8704	56.3856	8.59748	18.3475	0.51261	5.26878	1.40855e-07	27.6529	32.9713	34.1438	101.26	95.6653	167.141	0.260365	0.00402081
21PHAS163_138(+)	78.8854	92.4595	98.3065	1.12754	2.42957	2.56305	43.8495	4.65688e-172	66.3331	46.7654	52.0374	0.967676	9.06918	5.59	10.5491	1.04917e-07
21PHAS163_201(+)	88.7763	92.4595	85.5829	11.9801	0.670227	5.38241	14.7734	6.92429e-25	54.1183	46.9337	51.8548	9.815	9.45926	16.0014	4.33179	0.036314
21PHAS163_222(+)	314.818	310.816	337.242	24.6649	13.4883	31.6537	13.7879	5.76679e-98	221.563	263.602	184.231	16.9343	26.1348	38.571	8.1967	0.931397
21PHAS163_243(+)	54.0377	45.2165	61.0732	18.1816	1.25667	16.788	4.4229	3.92899e-64	80.414	82.7647	70.6613	116.19	117.607	98.0346	0.704721	5.38072e-07
21PHAS163_348(+)	138.472	148.062	126.031	9.16125	20.2744	25.5023	7.50608	1	99.2451	106.82	100.606	92.2057	77.4294	127.801	1.03104	1
21PHAS163_369(+)	163.922	167.694	149.335	18.7453	27.3117	17.9414	7.51199	1	89.7448	83.9423	97.1365	169.136	204.788	201.659	0.470548	1
21PHAS163_157(-)	5.91038	9.24595	9.37528	0	0.251335	0.51261	30.9362	5.26495e-61	6.78599	7.90639	5.8428	7.39581	11.0195	15.5821	0.60437	3.95136e-08
21PHAS163_178(-)	10.8558	11.7791	12.7236	0	0.251335	0.384458	53.1524	2.7964e-78	8.48249	11.6072	11.1378	2.48831	6.72875	1.81675	2.82521	4.07998e-21
21PHAS163_262(-)	43.1819	49.0162	44.0638	13.1076	27.3117	22.4267	2.16763	3.17892e-45	23.0724	23.5509	28.301	98.5647	82.5003	96.9166	0.269609	0.344928
21PHAS163_283(-)	0	0.253314	0	0.281885	0.251335	8.58622	0.0309651	1.15549e-82	0	0	0	0	0.292554	0	0.0930076	0.116952
21PHAS163_304(-)	0	0	0	0	0	0	1	1.64284e-32	0	0	0	0	0	0	1	6.89488e-13
21PHAS164_116(+)	0.964959	0.253314	0.937528	0.563769	0.586448	21.2733	0.0973477	0.0304191	4.4109	5.71951	6.75573	29.5141	17.3582	44.5803	0.184911	8.75263e-06
21PHAS164_137(+)	6.51348	4.17968	3.08045	0	0.251335	0	49.0646	5.45742e-50	11.1969	17.8314	9.31196	0	2.24292	0.209625	15.456	0.00408056
21PHAS164_221(+)	8.20215	7.97938	5.62517	7.329	0.251335	0.384458	2.73137	1.06209e-108	22.9027	18.8408	20.9975	0.276479	0.292554	0.13975	84.9654	2.19824e-08
21PHAS164_242(+)	18.4548	20.1384	20.6256	1.26848	0.921562	7.04839	6.39255	4.45612e-15	35.1175	44.5786	39.6215	105.338	98.5908	105.162	0.386087	0.545315
21PHAS164_326(+)	23.5209	26.4713	21.4292	1.26848	5.27803	21.1452	2.57745	3.22285e-86	40.5463	48.7841	37.0652	95.3852	76.4542	107.677	0.452252	1.88424e-06
21PHAS164_347(+)	1.92992	1.39323	6.1609	0	0	0	317.135	3.62365e-133	5.25914	6.3924	8.21643	12.9254	14.0426	2.86488	0.666311	0.497288
21PHAS164_156(-)	11.3383	16.7187	15.804	0.281885	0.167557	1.28153	24.9244	0.00121551	51.7432	54.3354	60.0712	28.6156	21.649	14.1846	2.57726	4.03782e-14
21PHAS164_240(-)	403.715	444.692	425.102	46.0881	21.8661	90.9883	8.01106	7.57879e-142	925.27	899.141	892.67	225.399	208.786	196.349	4.30901	1.94654e-05
21PHAS164_282(-)	11.3383	15.3255	15.0004	0	0.251335	0.51261	52.5152	1.41285e-79	41.3946	49.457	43.0906	0.138239	3.60817	0	35.4761	0.000213186
21PHAS164_303(-)	4.2217	8.61267	6.69663	0	0.418892	0.256305	27.7383	3.58458e-60	8.99144	7.06528	13.6941	0.207359	5.75357	3.6335	3.09429	9.56236e-28
21PHAS164_345(-)	39.0809	31.0309	54.1087	3.10073	1.59179	2.4349	17.3597	2.09235e-32	115.362	118.764	105.901	112.803	121.508	148.345	0.888606	0.188469
21PHAS164_366(-)	10.2527	7.09278	10.9825	0.704712	9.80206	5.89502	1.7258	5.12412e-61	17.8132	19.5136	16.2503	13.3401	18.2359	10.8306	1.26323	0.577659
21PHAS164_387(-)	1.8093	2.02651	3.88404	0	0	0	258.328	3.51322e-14	7.63424	9.08393	4.19951	0	0	0	698.256	8.54038e-06
21PHAS165_152(+)	13.8713	12.0324	19.0184	0	0.251335	3.58827	11.6167	3.51462e-07	39.1891	29.1022	29.9443	2.35007	0	4.12263	15.1115	0.827355
21PHAS165_194(+)	5.06604	2.65979	4.15191	8.87936	0.251335	0	1.29987	6.4361e-78	13.572	17.3268	23.5538	16.8652	20.9664	6.77788	1.2205	0.00118053
21PHAS165_215(+)	1.56806	1.13991	3.88404	0.281885	0.251335	0	11.7574	9.43408e-39	11.0272	6.05596	5.29503	8.22525	10.0444	7.40675	0.8717	3.02258e-10
21PHAS165_299(+)	5.66914	9.37261	6.1609	0.986596	0.418892	0.51261	10.8992	2.40272e-05	19.6794	18.1679	21.3627	7.81053	2.63299	13.2064	2.5017	0.00844178
21PHAS165_341(+)	4.8248	3.29308	1.20539	0.281885	0.251335	11.4056	0.781471	8.84691e-58	15.0988	9.42038	15.1548	11.543	13.9451	21.5215	0.844054	2.70684e-15
21PHAS165_425(+)	10.2527	7.09278	9.50921	0	0.167557	0.256305	59.2354	1.20672e-75	12.8934	9.42038	10.9552	0	0	1.04813	30.886	0.134992
21PHAS165_129(-)	43.1819	42.9367	34.2867	11.6982	2.26201	21.4015	3.40293	1.81514e-105	88.7269	93.3627	94.0325	27.3023	34.4239	26.4128	3.13208	1.41343e-05
21PHAS165_150(-)	64.2904	76.5007	60.4036	11.6982	2.01068	9.09883	8.81107	0.00878544	223.259	223.566	193.36	35.6658	47.5888	42.5539	5.08759	0.692848
21PHAS165_171(-)	24.4858	19.3785	23.7061	0	1.00534	0.768915	37.4672	5.47415e-25	101.62	111.194	98.9624	23.7081	16.6756	31.6534	4.32662	0.0581968
21PHAS165_192(-)	18.3342	15.1988	17.813	14.0942	7.87516	7.04839	1.76867	1.44733e-30	40.207	53.9989	48.2031	19.4226	28.3778	26.2031	1.92398	0.695566
21PHAS165_255(-)	154.152	153.128	155.63	20.1547	28.4009	29.2188	5.95005	1.10271e-51	218.17	207.08	197.012	47.2088	64.8495	37.1036	4.17108	7.06581e-24
21PHAS165_297(-)	12.7857	17.4786	9.64314	0.845654	6.70227	7.68915	2.61592	5.63413e-182	30.8763	38.1862	24.4667	36.9099	49.7342	49.192	0.688612	1.6355e-12
21PHAS165_507(-)	0.24124	0	0.267865	0	0.167557	0.384458	0.926275	1	4.58055	4.71019	5.66021	21.7036	22.1366	16.2809	0.249055	0.000484326
21PHAS166_270(+)	0	0	0.401798	0	0.167557	0.256305	0.951386	1	0.3393	0.336442	0	0	0	0.13975	4.15754	1
[truncated: 9,814 more rows]

## Sheet: 24-nt phasiRNA
PHAS_ID	Abundance (RPM)						Fold change (3037/osrdr6-2)	q value	Abundance (RPM)						Fold change (HHZ/mel1-4)	q value
	3037			osrdr6-2					HHZ			mel1-4
	Rep.#1	Rep.#2	Rep.#3	Rep.#1	Rep.#2	Rep.#3			Rep.#1	Rep.#2	Rep.#3	Rep.#1	Rep.#2	Rep.#3
24PHAS1_261(+)	1.1	2.6	1.2	0.4	0.3	19.8	0.240136	0.0971947	9.5	9.7	5	4.7	9.2	3.5	1.39013	0.689448
24PHAS1_285(+)	0	0.4	0	0	0	3.1	0.13738	0.688556	0.3	0	0.6	0	0	0	31	0.158622
24PHAS1_333(+)	1.6	0.3	0.3	0.4	0.3	41.4	0.0529314	1	0.9	0	0.6	0.3	0.4	0.2	1.64516	0.177988
24PHAS1_357(+)	0.2	0.3	0	0	0	0	17.6667	1	0	0	0	0	0	0	1	1
24PHAS1_381(+)	0.4	0	0	0.3	0.7	10.8	0.0363483	0.698432	0	0.7	0.7	0.3	0.4	0	1.9589	0.418568
24PHAS1_429(+)	1	0.4	1	0.4	0.6	10.8	0.20541	0.764175	2.6	1.2	0.9	0	0.2	0.3	8.92453	0.907282
24PHAS1_453(+)	0	0	0	0	0	0	1	0.843793	0	0	0	0	0	0	1	0.694767
24PHAS1_501(+)	1	2.1	0.7	1.8	1.6	1.8	0.732314	0.843793	0.9	2.2	2.6	1	1.9	0.7	1.57851	0.41716
24PHAS1_525(+)	1.1	1.6	2.1	0.6	1.3	28.2	0.160305	1	1.5	3.1	1.8	2.9	1.2	1	1.25341	0.222906
24PHAS1_549(+)	3.9	3.8	5.7	5.1	5.5	77.2	0.152909	0.912533	11.7	8	6.3	3.4	9.7	6.1	1.35361	0.835174
24PHAS1_573(+)	1.4	1.3	2.8	1.1	1.3	7.5	0.556898	1	3.3	2.2	0.9	0.8	0.6	0.7	3.01878	1
24PHAS1_621(+)	0.9	1.6	1.7	0.7	1.3	13.9	0.265537	1	0.9	1.7	3.7	0.6	4.5	0.7	1.08576	1
24PHAS1_645(+)	1.5	1.6	1.8	1.3	2.3	1.2	1.0207	1	4.3	2.6	1.1	1.4	0.7	1.2	2.41141	1
24PHAS1_885(+)	0.7	0.8	1.2	1.1	0.8	5	0.393939	1	1.9	3.4	3.1	0.8	1	0.7	3.33202	1
24PHAS1_1005(+)	1.5	2.1	1.2	2	1.6	24.3	0.172932	1	1.9	2.2	1.8	1.9	0.8	0.8	1.67989	1
24PHAS1_283(-)	0.2	0	0.3	0	0.2	13.9	0.0375088	1	2.6	2	3.3	1.5	2.9	0	1.79007	0.647264
24PHAS1_307(-)	1.2	0.4	0.3	0.4	0.4	6.9	0.249677	1	2.4	1.4	1.5	0.4	0.6	0.4	3.72727	1
24PHAS1_355(-)	6.1	11.2	7.9	7.2	9.6	46.6	0.397761	0.832644	10	10.9	13.7	15.5	8.5	5.7	1.16482	0.574878
24PHAS1_379(-)	0	1	0.6	0	0.2	0	7.08696	0.662227	2.6	3.2	2.4	0	4.4	4	0.976275	0.827248
24PHAS1_427(-)	0.5	0.5	0	0	0.3	0	3.12121	0.744512	0	0	1.1	0.6	0.3	2.5	0.329446	0.255357
24PHAS1_451(-)	0	0	0	0	0	0	1	0.889319	0	0.7	0	0	0	0	24.3333	0.65929
24PHAS1_499(-)	0	0	0.3	0	0.3	0.6	0.354839	0.903199	1.2	0.9	1.5	0	0	4.7	0.767442	0.928676
24PHAS1_547(-)	0.6	0	0	0	0.2	0	2.73913	0.857371	0	0	0	0	0.2	0	0.130435	0.714424
24PHAS1_571(-)	0.2	0	0	0	0	0	7.66667	1	0	0.9	0	0.1	0.3	0.6	0.902913	1
24PHAS1_595(-)	0.2	0	0	0	0	0	7.66667	1	0.3	0	0	0.1	0	0	2.53846	1
24PHAS1_619(-)	0.2	0.3	0	0	0.2	12.5	0.0416339	1	2.4	0.9	0.9	0	0	0	141	1
24PHAS1_643(-)	0	0	0	0	0	0	1	1	0	0.3	0	0	0	0	11	1
24PHAS1_739(-)	0	0	0	0.3	0	0	0.0909091	1	0	0	0	0.1	0	0	0.230769	0.239009
24PHAS1_835(-)	0	0	0	0	0	0	1	1	0.3	0	0	0.1	0	0	2.53846	1
24PHAS2_123(+)	3	3.5	0.7	0	0	0	241	0.00105863	19.9	13.6	19.2	1.6	8.1	3.5	3.98564	0.00533556
24PHAS2_171(+)	5.7	6.7	4.7	27.5	5	13.4	0.372959	0.0999143	44.5	41.6	37	35	19	21.4	1.63237	0.775645
24PHAS2_195(+)	140.2	127.4	123.7	201.6	195.8	183.7	0.673395	0.00182042	631.6	620.6	672.7	759.3	556.3	821.7	0.900624	0.648372
24PHAS2_219(+)	22.3	31.4	20	27	55.8	63.8	0.50283	0.261193	106.1	90	94.7	94.2	109.4	111.6	0.922596	0.0472569
24PHAS2_267(+)	51.9	43	53.3	131.7	113.4	119.3	0.406745	0.460674	136.2	172.7	170.1	425.8	351	417.7	0.40102	0.192027
24PHAS2_291(+)	153.2	153.2	148.2	83.4	116	64.1	1.72515	0.0470064	981.8	868	900.7	300.1	330.1	375.1	2.73595	0.892918
24PHAS2_315(+)	10.9	7.7	10.1	5.8	0.3	4.6	2.67754	0.460113	53.3	63.9	55.6	17	22.7	21.1	2.8412	0.192325
24PHAS2_339(+)	1029.7	929.9	987.2	1079	985.4	1025.9	0.953565	0.16031	9943.1	9334.6	10341.8	4961.7	4777.2	4921.4	2.02039	0.115664
24PHAS2_363(+)	71.8	65.6	74.6	44.3	54.4	76.4	1.2107	0.161763	504.5	461.5	463.3	185.1	207.6	183	2.48264	0.673875
24PHAS2_387(+)	43.8	43.1	45.3	45.7	52.9	55.2	0.859585	0.0312999	413	388.5	402.3	288.5	293.8	239.4	1.46499	0.0277871
24PHAS2_411(+)	292.3	275.8	283.4	532	398.6	558.1	0.571984	1	1973.3	1885.1	1969.4	2044.9	1954.1	2039.9	0.965043	1
24PHAS2_459(+)	1029.7	929.9	987.2	1079	985.4	1025.9	0.953565	1	9943.1	9334.6	10341.8	4961.7	4777.2	4921.4	2.02039	1
24PHAS2_483(+)	71.8	65.6	74.6	44.3	54.4	76.4	1.2107	0.00114704	504.5	461.5	463.3	185.1	207.6	183	2.48264	0.00300302
24PHAS2_507(+)	0.5	0.5	1.2	0	0.5	20.2	0.107574	0.861551	0	1.4	0	0.1	0.6	0.3	1.38835	0.142351
24PHAS2_579(+)	48.5	61.8	51.5	18.8	37.3	43.7	1.62106	0.494726	238.3	226.9	213.7	178.9	172	151.1	1.35237	0.295411
24PHAS2_603(+)	2	6	0.8	0	0	4.4	1.99323	6.51708e-05	13.1	7.2	12.8	0	0.6	0	52.5873	0.0128409
24PHAS2_651(+)	6.2	7.1	4.1	0.6	33.7	0.8	0.496157	1	36.1	34.8	28.5	11.1	16.6	8.7	2.72934	1
24PHAS2_145(-)	11.8	25.2	19.2	9.2	7	13.5	1.89136	0.0683163	68.8	78.1	76.4	48	76.1	58.6	1.22219	0.863334
24PHAS2_193(-)	23	12	14.2	0.6	5.5	1.3	6.62584	0.151674	69.8	73.8	84.3	42.7	54.9	52.3	1.52024	0.838302
24PHAS2_217(-)	0.4	0	0.4	0	0	0	27.6667	0.336425	0	0.9	0	0.2	0.2	0	2.16279	0.104688
24PHAS2_265(-)	0	0	0	0	0	0	1	0.701322	0	0.3	0	0	0	0	11	0.350937
24PHAS2_289(-)	5.7	9.8	14.4	0.8	0.8	14	1.91491	0.639978	213.9	191.8	216.3	55.6	60.1	66.7	3.40969	0.507772
24PHAS2_313(-)	0.2	0.3	1.2	0.3	0.3	0	2.74603	0.701322	17	20.8	17.6	5.4	2.4	0.7	6.49824	0.350503
24PHAS2_337(-)	3.6	3	9.9	0	0.3	0	50.0909	0.423861	34.2	25.4	21.3	3.5	13	21.7	2.11692	0.372034
24PHAS2_361(-)	16.4	8.9	14.2	7.5	9.3	14.9	1.24582	0.000890123	90.4	78.8	87.4	49.2	58.1	34.5	1.80942	0.313564
24PHAS2_385(-)	34.6	48.9	41.9	40.4	30.2	18.3	1.41044	0.140036	195.5	206.6	222.6	339.2	302.9	244.3	0.704771	0.0618943
24PHAS2_409(-)	9.1	11.8	14	6.4	7.6	14.7	1.2158	1	46.9	51.5	47.3	76.7	91.3	91.3	0.561948	1
24PHAS2_457(-)	0.7	1.4	4.3	0.4	0.3	0.3	6.24272	0.00264194	24.9	22.3	20.9	17.5	8	17	1.60193	0.154464
24PHAS2_505(-)	19.4	22	18.9	2.1	1	13.4	3.64973	0.562696	124	111.7	109.1	82.8	58.5	77.8	1.57363	0.276424
24PHAS2_601(-)	1.7	4.1	1.4	0.3	0	0	21.9091	0.0699634	11.5	8.9	14.6	11.4	10.9	8.3	1.14365	0.0582919
24PHAS2_649(-)	0	0	0	0	0	0	1	0.00601692	1.9	0.7	2	0	2.1	2.7	0.958592	0.0108327
24PHAS3_293(+)	2.1	3.3	2.1	0.4	0.2	0	11.9524	0.0147978	12.4	10.1	15.5	0.4	3.6	6	3.79163	0.0149386
24PHAS3_341(+)	0.5	2	0.8	0	0.2	0.3	6.28302	0.0382165	17	10.1	12.6	3.3	3	3.6	4.00101	0.116653
24PHAS3_389(+)	0	0.9	0.7	0	0	0	54.3333	1	4.6	5.3	5.9	1.1	5.9	1.8	1.79275	1
24PHAS3_461(+)	1.4	2.5	3.7	0	0	0	254.333	0.000467713	4.6	6	6.3	4	1.5	0	3.06148	0.00348283
24PHAS3_485(+)	19.5	21.6	26.9	1.8	1.3	44.1	1.4404	0.00905876	107.1	90.7	111.1	116.7	121.2	92.3	0.9355	0.945966
24PHAS3_533(+)	1.9	1.2	1.4	0	0.2	9.3	0.475341	0.547317	13.4	13.6	12.9	14.5	5.5	7.7	1.43996	0.871426
24PHAS3_581(+)	5.5	6	3.7	6.4	0.6	8.7	0.968214	0.00386552	41.1	32.9	38.8	24.8	23.6	44.9	1.20894	0.210933
24PHAS3_605(+)	5	8.6	13.3	0	0.5	0.8	20.2481	0.00211209	34.6	53.2	50.8	41.3	48.6	40	1.06696	0.269944
24PHAS3_629(+)	2.6	1.7	5.9	2.4	8	0.8	0.910953	0.848852	37	38	33.5	24.4	27.4	15.5	1.61191	0.799068
24PHAS3_653(+)	1.6	2	2.3	0.6	7.5	6.7	0.399865	0.00304953	14.1	14.5	12.2	2.4	7.4	0.4	3.9912	0.311906
24PHAS3_677(+)	91.1	119.2	103.5	10.6	40.5	194.4	1.27817	0.204211	472.7	582.9	621.3	534.6	461.4	525.1	1.10242	0.127785
24PHAS3_701(+)	13.6	13.1	6.4	1.8	1.5	2.2	5.99096	0.767384	78.4	77.9	83.4	31.8	40.6	15.2	2.73571	0.106396
24PHAS3_725(+)	4	5.6	9.7	0.4	0.3	11.5	1.58054	1	86.7	67.3	67.7	21.4	8.1	11.7	5.37788	1
24PHAS3_749(+)	8.6	2.9	4.4	0.6	0.4	3.9	3.23124	1.26096e-05	38.3	22.2	34.6	28.4	19.8	23.9	1.31887	0.00133972
24PHAS3_773(+)	4	8.9	1.7	0.3	10.7	0	1.32638	0.0241981	16.2	13.8	17	17.3	21.9	19.9	0.795366	0.995255
24PHAS3_797(+)	4	3.3	2.6	0	0	0	331	0.756011	24.9	20.3	22.4	15.3	8.6	7.8	2.13142	0.351099
24PHAS3_845(+)	42.1	50.3	50.2	15.4	10.9	124.3	0.94689	0.0333994	241.4	234.3	233.3	154.7	148.5	161.6	1.52535	0.769098
24PHAS3_869(+)	14.1	18.8	19.1	7.6	0.9	21	1.76194	0.204211	98.4	98.9	104.8	40.6	56.9	59.3	1.92648	0.591258
24PHAS3_893(+)	140.4	132.9	142.6	41.8	110.4	91.7	1.70512	0.849441	690	641.2	636.9	607.9	670.2	521.3	1.09375	0.487623
24PHAS3_483(-)	7.5	14.4	5.8	11.4	0.8	1	2.09599	5.95719e-06	58.1	46.9	52.9	9.6	9.3	17.2	4.37116	0.183788
24PHAS3_507(-)	6.1	4.7	3.9	0.7	8.3	0.5	1.54565	0.806484	24.8	19.9	20.2	8	11.9	10	2.1694	0.406802
24PHAS3_531(-)	1.1	0.4	0	0	0	0	51	0.000634669	5.8	1.9	7.2	0	6.1	4.6	1.39143	0.00223977
24PHAS3_579(-)	9.8	11.5	9.3	0.3	0.3	1	18.7914	0.36369	27.2	31.9	26.8	35.6	24.2	53.6	0.75756	0.694102
24PHAS3_603(-)	8.5	6.1	9.1	0	0	0.8	28.5904	0.014153	32	26.8	24.2	38.1	50.2	44.2	0.6265	0.00795556
24PHAS3_627(-)	52.5	49.7	46.7	40.8	59.8	127.6	0.652543	0.00859143	118.6	154.8	125.2	389.1	410.9	399.1	0.332433	0.0721248
24PHAS3_651(-)	2.5	0.9	4.3	0	0.4	18.3	0.412707	9.23941e-05	9.8	8.9	10	17.8	13.3	21.5	0.545886	0.00121651
24PHAS3_675(-)	6.3	9.1	5.4	0.3	0.8	9.4	1.97816	0.0544394	39	29.5	33.3	16.2	22.8	15.7	1.86059	0.0834618
24PHAS3_723(-)	11.7	9.1	9.9	21.7	2.5	9	0.924767	1	59.5	51.7	64.7	45.6	31.5	30.1	1.64068	0.626512
24PHAS3_747(-)	0	1	2.9	0	0	4.8	0.813665	0.00011301	14.6	8.2	10.4	0.8	12.8	4.8	1.80304	0.000577858
24PHAS3_771(-)	16.3	14.5	16.6	7.5	7.6	51.7	0.709711	0.843793	42.1	54	49.9	51.3	70.4	56.7	0.818416	0.766562
24PHAS3_795(-)	94.4	111.5	96	42.9	17.3	133.3	1.56012	0.003748	331.5	321.9	300.2	150.2	185.2	202	1.77443	0.18006
24PHAS3_891(-)	7.3	6.1	5.9	0.3	8.9	0.5	1.98664	0.00477814	26.3	25.9	22.9	10.1	16.2	3.6	2.51019	0.0529908
24PHAS3_915(-)	14.3	11.5	12.3	9	7	51.9	0.561313	0.534497	30.4	48.4	46.6	72	70.3	61.3	0.61597	0.815015
24PHAS4_225(+)	57	69.1	52.1	49	36.5	40	1.41982	0.555564	406.1	400.8	401.5	220	224.3	268.6	1.69502	0.100872
24PHAS4_249(+)	127.7	126.3	140.5	166	131.2	382.3	0.580592	0.293808	429.4	450.8	544.4	925.5	788.7	984	0.527987	0.177988
24PHAS4_273(+)	30.4	32.9	24	12.6	20.7	29.9	1.38115	0.261857	107.1	106.4	107.8	137.1	150.2	178.9	0.689209	0.945966
24PHAS4_321(+)	76.5	74.1	99.2	91.4	105.8	66.8	0.946218	0.133235	306.2	317.5	327.6	592.9	565.7	716.2	0.507422	0.171605
24PHAS4_369(+)	6	3.4	3.9	3.5	14.5	0.8	0.707913	0.0393575	34	28.3	27.5	9.8	6	9.7	3.51861	0.498081
24PHAS4_393(+)	4.2	5.2	8.2	0	0	0	587.667	0.00212575	0	0	1.8	0.2	0	0	7.95652	0.0108897
24PHAS4_441(+)	19.3	21.6	23.3	0.6	2.2	3.9	9.54383	0.00264194	44.7	31.7	46.6	5.8	20.2	6.3	3.80544	0.145953
24PHAS4_465(+)	14.7	11.4	11.3	2.8	6.1	13.4	1.67622	2.51659e-06	1510.4	1430.1	1551.2	354.2	329.5	383.3	4.20956	0.113465
24PHAS4_489(+)	3.5	2.5	2.8	0	0	0	294.333	0.00703395	12.4	17.9	16.1	0	1.1	3.9	9.23062	0.00332512
24PHAS4_561(+)	200.3	223.4	184.9	40.5	60.2	60	3.78666	0.000502428	300.9	312.5	326.3	178.2	141.1	173.9	1.90526	9.15268e-05
24PHAS4_247(-)	3.6	5	1	0.6	0.3	8.6	1.01049	0.573407	51.1	41.6	47.9	23.9	30.8	18.8	1.91255	0.810404
24PHAS4_271(-)	2.1	0.3	4.7	0.6	2.7	0.5	1.86162	0.488161	17.5	22.7	14	1.2	18.4	3.3	2.36502	0.467073
24PHAS4_295(-)	1.4	1.3	1.9	0	0	0	154.333	6.38967e-05	6	4.4	6.3	1.6	4	6.8	1.34594	0.000253657
24PHAS4_319(-)	4.1	9	6.2	0	0.2	0.9	17.1062	4.30239e-05	35.4	29.7	39.2	8.8	2.4	16.9	3.70885	0.00113143
24PHAS4_343(-)	26.3	17.6	25.3	0.8	0.8	16.1	3.90468	0.000110475	133.3	140.5	143.3	68.6	37.2	35.6	2.94937	0.001769
24PHAS4_367(-)	5.7	5.2	4.3	0	0.4	5	2.80479	0.000219059	27.7	19.1	21.6	7.6	7.6	13.8	2.35722	0.00337678
24PHAS4_391(-)	12.9	7.8	10.1	2.1	0.2	0	13.2318	0.855163	24.2	29.2	22.4	14.9	4.4	4.8	3.14256	0.492477
24PHAS4_415(-)	21.4	17	25.6	1.1	0.9	31.5	1.90963	0.000163603	111.8	109.6	114.1	73.9	64.1	78.7	1.54815	0.00459334
24PHAS4_439(-)	5.1	3.8	6.6	0.7	0.8	0	10.1503	1.11547e-07	37	40.7	34.8	11.7	23.2	18.8	2.09436	0.0162805
24PHAS4_463(-)	23.4	18.8	30.3	6.5	0.6	9.8	4.28411	0.0167135	227.1	223.5	193.7	83.6	84.7	64.1	2.77215	0.00270974
24PHAS4_487(-)	47.2	48.8	51	11.7	3.3	9.3	6.04316	0.0218936	254.5	228.5	248.8	440.7	433.3	320.9	0.612446	0.0248389
24PHAS4_607(-)	8.1	13.1	15.1	0	0.3	0.4	49.7671	4.30239e-05	57.4	59.3	60.8	46.1	42.8	52.9	1.25171	0.000177298
24PHAS4_751(-)	17	21.8	20.2	9.7	0.4	1.7	4.98986	0.0960531	151	147	147.3	71.7	82.9	59.4	2.08069	0.00468933
24PHAS4_823(-)	7	6.5	2.1	0	0	0.5	29.4906	0.000163603	46.9	49.6	45.1	16.7	31.2	7.2	2.56902	0.00310686
24PHAS4_871(-)	17.5	14.5	19.1	10	3.2	7.5	2.46647	0.129131	88.7	66.3	70.4	87.9	117.2	76.1	0.801586	0.0211739
24PHAS4_895(-)	1.9	1.2	0	0	0	0	104.333	0.0471471	0	0	0	0	0	0	1	0.0679173
24PHAS5_153(+)	1.4	2.6	2.1	0.8	0.9	9.8	0.531657	0.340401	2.2	1.2	2.6	0.6	0.8	0.6	2.97044	0.920281
24PHAS5_177(+)	1.2	1.6	1.5	1.3	1	12.7	0.28809	0.433093	1.2	1.7	1.3	1	1.4	0.6	1.39604	0.262283
24PHAS5_201(+)	0.2	1	0.4	1.3	0.9	13.4	0.104287	1	0.5	0.3	1.3	1.2	4	0.6	0.365352	1
24PHAS5_297(+)	0	0	0	0	0	0.3	0.0909091	1	0	0.3	0	0	0	0.1	2.53846	0.794259
24PHAS5_321(+)	0.2	0	0	0	0	0	7.66667	1	0	0	0	0	0.2	0	0.130435	0.04156
24PHAS5_393(+)	0	0	0	0	0.2	0	0.130435	1	0	0	0	0	0	0	1	1
24PHAS5_417(+)	0.7	0.9	0.4	0.6	0.8	1.3	0.74359	1	0.9	1.2	1.5	2.6	0.5	0.8	0.923664	1
24PHAS5_441(+)	1.4	1.4	2.1	2.5	1.5	61.5	0.0752327	1	3.1	1.5	2.4	1	1	1.3	2.11111	1
24PHAS5_175(-)	0	0	0	0.3	0.2	11.1	0.00257954	0.912533	0	0	0	0	0	0	1	0.72242
24PHAS5_223(-)	0.2	0.4	0.3	0.6	0.3	0	1	1	0.7	1.2	0	0.1	0.6	0.2	2.07527	1
24PHAS5_247(-)	0	0.3	0	0.3	0.3	0.5	0.292035	1	0.3	0.3	0	0.3	0.2	0.1	1	1
24PHAS5_319(-)	0.4	0.5	0.6	0.3	0.2	0	2.88679	0.709831	0.7	0.3	1.1	0.1	0.5	0	3.38095	0.126274
24PHAS5_367(-)	0	0	0	0	0.2	0	0.130435	1	0	0	0	0	0	0	1	1
24PHAS5_391(-)	0	0	0	0	0	0	1	1	0	0	0	0	0	0	1	1
24PHAS5_415(-)	0	0	0	0	0	0	1	1	0	0	0	0	0	0	1	1
24PHAS5_439(-)	0	0	0	0	0	0	1	1	0	0	0	0	0	0	1	1
24PHAS5_583(-)	0	0	0	0	0	0	1	1	0	0	0	0	0	0	1	1
24PHAS6_129(+)	2.9	3.7	1	0	0.2	0.3	14.3962	0.154308	14.8	10.6	15	2.4	6.7	0	4.42826	0.0192665
24PHAS6_249(+)	38.8	39.1	39.7	26.4	11.5	20.2	2.02357	0.000193375	166.8	145.1	150.3	95.6	112.9	103.8	1.47994	0.0105027
24PHAS6_297(+)	4.9	5.9	4.6	0	0	8.1	1.89791	0.000421229	12.9	10.1	13.1	6.6	15	20.9	0.849518	0.00258537
24PHAS6_127(-)	0	3.5	1	0	0	0.3	13.7273	0.00247032	5.7	4.1	8.7	3.7	0	3.2	2.67388	0.018513
24PHAS6_175(-)	16.3	12.8	17.7	1.1	1.4	7.8	4.5334	6.68886e-05	109.5	87.1	93.9	20.1	24.3	11.2	5.22254	0.314396
24PHAS6_199(-)	0.5	1	0.6	0	0	0	71	0.0303502	8.3	4.1	6.8	1	2.4	8.9	1.55961	0.0938194
24PHAS6_271(-)	78.5	63.4	60.4	3.4	11.6	26.5	4.8719	1	259.8	204.6	198	180.3	143.1	152.5	1.39186	1
24PHAS6_295(-)	4.2	7.1	7.2	0.3	0	0.6	19.9247	2.65313e-05	15.8	14.8	21.4	29	25.6	15	0.747235	0.00338179
24PHAS6_415(-)	12.6	17.8	14	0.8	0.3	12.1	3.35828	4.1303e-05	104.7	119	109.3	58.8	55.8	46.8	2.063	0.0450555
24PHAS6_463(-)	20.5	23.7	18.8	0	4.1	0.8	12.785	0.0081009	112.8	113	105	56.5	69.4	45.4	1.93095	0.0108327
24PHAS6_535(-)	2.5	5.6	3.9	0	0	0	401	0.000143445	40.6	37.7	33.8	3.8	12.2	7.2	4.82695	0.000826487
24PHAS7_199(+)	2.5	3.8	1.1	0.3	0.3	0	11.7937	1	0	0	0.4	0.1	0	0	3.30769	1
24PHAS7_295(+)	0	0.4	0	0	0	0	14.3333	0.00327778	0	0	0	0.1	0	0	0.230769	0.0136421
24PHAS7_319(+)	3.1	3.4	0.3	0	0	0	227.667	1	0	0	0	0	0	0	1	1
24PHAS7_343(+)	6.6	5	2.9	0	0.3	0	44.0303	0.425089	0	0.3	0.4	0	0.5	0.1	1.15873	0.25769
24PHAS7_415(+)	1.6	2	0.8	0	0	0	147.667	0.00348326	0	0	0	0	0.2	0	0.130435	0.0159935
24PHAS7_439(+)	0.2	1.4	0.4	0	0	0	67.6667	0.00082047	0	0	0	0	0	0	1	0.387466
24PHAS7_463(+)	15.6	18.7	16.3	0.4	15	0.3	3.21869	0.621522	0.3	0	0.6	0	0.3	0.2	1.75472	0.446955
24PHAS7_487(+)	2.7	4.4	2.5	0	6.4	0	1.49767	9.91673e-05	0.3	0	0.4	0	0	0.1	5.61538	0.0014842
24PHAS7_535(+)	41.6	40.9	42.8	1.6	22.9	23	2.63686	0.904099	5	3.1	4.3	1.5	7.5	1.8	1.14774	0.769098
24PHAS7_559(+)	2.1	3.7	1.8	0	0.3	0	23.1212	0.0114248	0	0	0	0.1	0	0	0.230769	0.270856
24PHAS7_583(+)	36.5	33.1	17.1	0.4	0.7	8	9.49945	0.3275	1.2	0.3	0.7	0.3	0.6	0.5	1.55944	0.0478032
24PHAS7_607(+)	8	4.7	3.2	0	0.3	11.3	1.36973	0.161175	0	0	0.4	0	0	0	14.3333	0.0669907
24PHAS7_631(+)	15.8	11.5	18	0	0.3	38.5	1.1674	5.85666e-06	0	0.3	0.7	0.1	0.6	0.3	1	0.000216458
24PHAS7_655(+)	19.3	14.1	14.6	0.3	17.5	17.4	1.36333	0.267326	0.5	1	0.4	0	0.2	0.1	5.84848	0.150804
24PHAS7_679(+)	5.5	4.8	4.8	0	1.2	9.1	1.46467	0.00428396	0.7	0.9	0	0.1	0	0.3	3.7907	0.0461157
24PHAS7_727(+)	3.1	3.5	2.5	0	0	0	304.333	0.0667467	0.3	0	0	0	0	0	11	0.09802
24PHAS7_751(+)	19	25	24.3	8.5	19.6	0	2.42908	0.321428	0	0	0	0.1	0	0	0.230769	0.985947
24PHAS7_775(+)	1.7	3.9	1	0	8.1	0	0.815498	0.840741	0	0	0	0	0	0	1	0.408931
24PHAS7_173(-)	11.3	8.1	9.4	0.3	14.6	18.5	0.862399	0.0206248	0.7	0.5	0.6	0.1	0.2	0.4	2.50685	0.0202144
24PHAS7_221(-)	9	9	14	8	6.6	0	2.18934	0.00334503	0	0	0	0	0.2	0	0.130435	0.00882748
24PHAS7_293(-)	1.2	1.3	0.6	0	0	1	3.03883	0.00104529	0	0	0	0	0	0.1	0.230769	0.00321925
24PHAS7_389(-)	14.2	10.5	12.8	9	0.3	0	4.02251	0.939041	0	0.3	0	0.1	0	0.1	1.43478	0.762811
24PHAS7_413(-)	18.4	14.1	12.8	9.2	1.5	14.4	1.80382	0.0876387	0.3	0.5	1.1	0.3	0.3	0.4	1.87379	0.0849715
24PHAS7_437(-)	49.5	54.9	52.4	13.4	16.5	38.3	2.29855	1.23994e-09	5.3	3.9	3	2.2	2.6	2	1.79063	0.00112032
24PHAS7_461(-)	25.8	34.4	45	3.1	3.5	6.4	8.07598	1.82577e-06	1.4	0.9	1.8	1.1	1.4	1.1	1.13774	0.407022
24PHAS7_485(-)	85.6	82.5	87.2	34	27.5	57.8	2.1397	0.0331002	2.8	2.6	3.5	1.5	2.4	2.7	1.34691	0.358299
24PHAS7_509(-)	23.4	25.2	17.5	0.7	16.5	1	3.62754	0.428893	0	1	0.7	7.1	0.2	0.1	0.23284	0.255357
24PHAS7_533(-)	13.8	17.8	14.6	10.6	14.5	39	0.720879	0.559213	1.9	0.7	1.1	0.8	0.7	0.8	1.60086	0.971138
24PHAS7_557(-)	37.7	52.8	50.4	7.3	16.6	43.7	2.08384	0.683877	7.2	8	10	4.3	5.3	5.2	1.70128	0.245098
24PHAS7_629(-)	2.4	2	1.4	0	0	0	194.333	0.00251845	0	0	0	0	0	0	1	0.018745
24PHAS7_653(-)	5.5	5.4	9	1.8	0	4.9	2.96137	0.00722173	0	0	0	0	0.2	0	0.130435	0.0156897
24PHAS7_677(-)	4.6	2.5	1.7	0.7	8.3	0	0.977852	0.849441	0.5	0	0	0.1	0	0	4.07692	0.658697
24PHAS7_725(-)	29.1	23.1	25.8	48.4	25.4	93.5	0.466324	0.00104529	1.5	2.4	2	0.5	1	1.1	2.25475	0.00723639
24PHAS7_749(-)	17.2	14.5	19.2	37.7	35.6	9.4	0.615617	0.580352	0.5	1	0.6	0.3	0.5	0.4	1.73171	0.929573
24PHAS7_773(-)	20.7	16.2	17.4	25.6	2.1	42.1	0.778032	0.029093	0.5	0.7	0.6	0.2	0.5	0.1	2.20482	0.97182
24PHAS7_797(-)	2.6	0.9	1.9	0	0	0	181	0.00176215	0	0	0	0	0	0	1	0.00865133
24PHAS8_114(+)	0.2	0	0	0.3	0.5	12.4	0.0173847	1	0	0	0	0.1	0	0.4	0.0566038	0.106396
24PHAS8_138(+)	0	0.4	0.3	0	0.3	12.9	0.0551776	1	0.5	0.5	0	0.3	0	0.3	1.63492	0.485728
24PHAS8_162(+)	0.7	0	0	0.3	0	9.3	0.0758048	1	0.3	0	0	0	0.5	0.3	0.39759	0.0709331
24PHAS8_210(+)	0	0	0	0	0.2	10.8	0.00271985	1	0.5	0	0	0.1	0.5	0.1	0.726027	1
24PHAS8_234(+)	0	0	0	0	0	0	1	1	0	0	0	0	0	0	1	1
24PHAS8_258(+)	0	0	0	0	0	0	1	1	0	0	0	0	0	0	1	1
24PHAS8_306(+)	1.2	0.9	1.1	0.8	1.3	26.6	0.112426	0.627022	1.5	2.7	2	1	0.9	0.9	2.20141	0.938823
24PHAS8_378(+)	0.5	0	0	0	0.2	0	2.30435	1	0.3	0	0	0	0	0	11	1
24PHAS8_594(+)	0	0	0	0	0	0	1	1	0	0	0	0	0	0	1	1
24PHAS8_738(+)	0.6	0.5	0.4	0.3	0.4	18.4	0.0799791	1	0	0.9	0.4	0.2	0	0.1	4.0303	1
24PHAS8_810(+)	0	0	0	0	0	0	1	1	0	0	0	0	0	0.2	0.130435	1
24PHAS8_136(-)	0.4	0.8	0.7	1	0.9	1	0.658703	1	2.2	0.5	1.1	0.5	0.9	0.1	2.50327	0.282169
24PHAS8_208(-)	0	0	0	0	0	0	1	1	0	0	0	0	0	0	1	1
24PHAS8_232(-)	0	0	0	0	0	0	1	0.943229	0.3	0	0	0.1	0	0	2.53846	0.281753
24PHAS8_280(-)	0	0	0	0	0	5.7	0.0052356	1	0	0	0	0	0	0	1	0.247326
24PHAS8_304(-)	0.2	0	0	0	0	6.2	0.0369181	1	0	0	0	0	0	0	1	1
24PHAS8_352(-)	0	0	0	0	0.2	0.3	0.0566038	1	0	0	0	0	0	0	1	1
24PHAS8_424(-)	0	0	0	0	0	0	1	1	0	0	0	0	0	0	1	0.182429
24PHAS8_568(-)	0	0.3	0	0	0	0	11	1	0	0	0	0	0	0	1	0.412048
24PHAS8_664(-)	0	0	0.3	0	0	0.3	1	1	0	0	0.4	0	0	0	14.3333	1
24PHAS9_81(+)	1.1	2.5	1.2	0.4	0	0	11.2326	0.0693453	11.2	6.6	11.3	7	3.4	5.9	1.78383	0.0471285
24PHAS9_105(+)	6.1	5.9	4.3	1.8	0.8	12.7	1.06523	0.00182042	28.7	22.5	21.8	7.2	30.3	12.7	1.45391	0.0421685
24PHAS9_201(+)	59.2	60.9	56.9	12.3	19.8	57.4	1.97733	0.57865	206.2	189.4	219.3	50.3	54.9	32.7	4.45828	0.848782
24PHAS9_249(+)	13.9	10.6	10.1	10.7	15.8	13.4	0.867268	0.830936	41.1	36.8	40.9	35.5	16.2	12.3	1.85585	0.306141
24PHAS9_273(+)	0.4	0.7	0.4	1.3	0	0	1.15038	1	1.9	2.4	1.8	3.1	0	0	1.95847	0.264734
24PHAS9_297(+)	6.1	6.3	8	5.2	0.5	4.9	1.92192	0.00273418	25.3	19.9	23.1	28.3	24.5	26.7	0.859173	0.0849715
24PHAS9_321(+)	8.8	7.2	9.7	10.2	9.8	1.5	1.19508	0.000151706	16.5	14.3	19.8	38.4	30.4	47.7	0.43448	0.000859758
24PHAS9_513(+)	9.7	14.1	13.7	3.1	12.3	46.5	0.606007	1	33.7	24.7	36.2	53.1	96.6	64.2	0.442341	1
24PHAS9_753(+)	129	145.6	115.9	66.1	56.6	146.3	1.45162	1	648.4	775.2	664	413.3	503.2	501.5	1.4722	0.365911
24PHAS9_103(-)	17.3	13.9	15.8	15.4	9.7	21.9	1	0.0843084	65.9	60.4	66	56.8	42.1	45.2	1.33442	0.402652
24PHAS9_127(-)	9	4.8	3.2	9.7	0.3	0	1.69791	0.708344	7.7	14.7	9.1	12.6	9.7	8.3	1.02938	0.634099
24PHAS9_151(-)	2.5	3.3	2.1	0	0.3	0.3	12.5873	0.843793	11.9	9	9.4	0	2.5	7.3	3.08545	0.545582
24PHAS9_175(-)	5.6	5.5	4.4	0.4	0.3	4.4	3.02729	0.397393	32.7	25.6	20.9	39.8	9	5.6	1.45563	0.113877
24PHAS9_199(-)	4.9	2.2	4.4	0	0	0	384.333	0.714633	10.5	10.7	9.8	2.7	5	11.6	1.60528	0.482499
24PHAS9_247(-)	1	1.3	6.2	0.4	0.2	0.4	8.28155	0.0455534	18.1	13.6	16.5	8.5	3.4	6.8	2.57501	0.0765537
24PHAS9_295(-)	1.2	3.8	1.2	0.3	0.3	0.8	4.35664	0.00238201	38.5	35.5	38.1	7.3	10	19.3	3.06115	0.0140763
24PHAS9_343(-)	0	0.4	0	0	0.2	0.4	0.68254	0.0303766	12.6	6.5	8.5	2	2.2	4.5	3.16495	0.02158
24PHAS9_511(-)	5	5.8	10.8	4.7	10.7	5.8	1.01884	0.0393714	46.6	30.2	39	21.9	6.2	14.2	2.73636	0.0823794
24PHAS9_535(-)	0.6	0	0	0	0	5.7	0.109948	0.849441	2.4	4.6	4.3	2.4	0	0	4.66255	0.646732
24PHAS9_631(-)	0	0.9	0.7	0	0	0	54.3333	1	9.3	9.5	9.1	2	9.8	12.4	1.1527	0.638219
24PHAS9_751(-)	0	0.9	0.3	0	0	18.4	0.066739	1	6.4	4.8	9.4	10.5	5.6	4	1.02484	1
24PHAS9_775(-)	1.5	0	0.7	0	0	0	74.3333	1	7	6.8	11.3	0	6.2	7.2	1.87118	1
24PHAS9_967(-)	0	0	0	0	0	0	1	1	0	0	1.7	0	0	3.6	0.476584	1
24PHAS10_146(+)	199.7	197.6	197.6	64.8	64.5	142.3	2.19022	0.0774541	849.3	764.3	812.9	341	360.3	301.1	2.42065	0.278596
24PHAS10_170(+)	88.3	81.7	92.7	41.4	48.3	174.4	0.9947	0.000313136	290.2	249.3	303.9	160	157.4	164.3	1.75084	0.0257387
24PHAS10_194(+)	3.4	8.6	2.6	0.8	0.4	0.6	7.99454	0.00367549	35.1	40.1	40.3	18.6	8	6.6	3.47668	0.404542
24PHAS10_218(+)	34.6	31.9	35.2	2.8	7.3	27	2.73983	0.540409	182.4	166.2	196.1	41.3	34.6	60.3	3.99861	0.68868
24PHAS10_242(+)	2.1	3	2.5	0	0.2	0.4	12.1111	0.700073	8.3	10.1	10.2	0	0.2	6.5	4.25409	0.234134
24PHAS10_290(+)	2.1	5.1	10.4	0.3	0.3	13.8	1.22176	0.202298	18.9	23	28.7	16.2	8.6	9.7	2.04547	0.224641
24PHAS10_314(+)	56.2	38.8	47.9	8.2	2.1	27.2	3.80842	1	226.1	182.1	198.5	54	61.9	42.7	3.82481	0.111742
24PHAS10_338(+)	2.4	4.6	1.4	5.2	3.2	0	1	2.27153e-09	10	13.1	10	5.7	9.2	4.2	1.73183	0.0070713
24PHAS10_362(+)	9.2	6.3	11.9	0	6.2	0.6	4.01611	0.0284146	51.1	54.7	40.1	6.3	6.9	4.4	8.27737	0.039087
24PHAS10_410(+)	6.2	8	8.8	8.2	1.8	8.5	1.24285	1.33654e-11	33.2	31.9	42.5	0.3	11.3	7.1	5.7464	0.00116298
24PHAS10_530(+)	13.8	6.1	17.4	1.3	0.8	11.2	2.80045	2.2527e-09	67.2	75.4	63	4.4	7.9	12.8	8.18265	0.0789302
24PHAS10_554(+)	1.5	3.7	3	0.3	11.2	0.5	0.684123	0.006544	8.9	8	6.3	5.9	4.2	0.3	2.22723	0.0131036
24PHAS10_626(+)	13.9	22.7	16	1.6	12.2	18.5	1.6279	1	101.1	92.1	108	40.3	28.4	55.9	2.41699	1
24PHAS10_144(-)	2.7	5.5	3.5	0.6	0.8	21.2	0.518338	0.00151848	9.6	8.9	8.3	8.2	3.6	4	1.69488	0.0156897
24PHAS10_168(-)	0	0	0	0	0	12	0.00249377	0.0286753	0.5	0	1.1	0	0	0.1	12.5385	0.013094
24PHAS10_192(-)	9.2	7.7	9.4	0.7	0.4	12.9	1.87669	0.000920328	28.5	29.3	22	22.3	14.1	13.8	1.58929	0.0134376
24PHAS10_216(-)	36.2	41.2	38.1	0.6	1.8	20.2	5.10517	0.000107197	134.6	139.5	124.8	31.2	24.7	40.1	4.15422	0.00321926
24PHAS10_240(-)	2.5	1.2	1.8	0.3	0.2	0	10.434	0.385081	5.3	9.4	3.3	2.6	0.2	2.4	3.44742	0.210941
24PHAS10_264(-)	32.6	19.9	23.1	17.4	6.5	1.3	2.99762	0.00184813	89.9	103	112.8	15.8	19.4	42.8	3.91811	0.0567666
24PHAS10_288(-)	169.1	141.9	179.1	6.9	12.2	64.9	5.8328	0.389831	557.5	713.7	772.7	227.2	248.2	237.5	2.86694	0.879446
24PHAS10_312(-)	5.5	4.4	4.8	0	0.3	19.3	0.750382	0.044022	20.8	27.6	22.7	2.5	17.8	8.6	2.45869	0.899719
24PHAS10_336(-)	1.4	2.2	1.8	0	0	15.3	0.354207	0.00145198	8.3	8.9	9.1	6.2	6	19.5	0.829814	0.163657
24PHAS10_408(-)	11.7	8.8	7.2	7.6	1	16.9	1.08617	0.186562	54.2	44	52.3	75.6	33.6	80.4	0.793809	0.0248389
24PHAS10_480(-)	31.6	26.7	24	1	0.7	33.5	2.33693	0.00146656	161.3	135	134.6	78.9	78.9	91	1.73182	0.68868
24PHAS10_504(-)	0	0	0	0	0	0.4	0.0697674	0.00119087	5.5	3.8	9.4	3.4	0	4.5	2.36192	0.933279
24PHAS10_528(-)	4	0.3	1.5	0	0	0	194.333	0.435631	5.5	2.7	5.5	5.7	2.6	0	1.64826	0.292727
24PHAS10_552(-)	0	0.9	1	0	0.2	0.3	3.64151	1	7.7	7.2	10.7	8.7	12.6	3.8	1.0199	1
24PHAS10_648(-)	1.9	0	0	0	0	0	64.3333	1	1.2	4.4	3	0	0	0	287.667	1
24PHAS11_93(+)	29	17	18.8	1	1.1	3.1	12.3958	2.82315e-06	174.9	160.9	194.1	11.9	31.2	14.5	9.19538	0.000156177
24PHAS11_213(+)	25.8	18.6	30.8	0.6	0.3	1.4	32.2876	0.00011202	88.7	97.7	111.3	100	69.6	94.5	1.12721	0.137336
24PHAS11_261(+)	3.4	5.8	2.5	0.6	0.3	0.4	8.81955	0.200121	47.1	45.2	45.8	22.3	10	8.3	3.3997	0.0744512
24PHAS11_285(+)	130.3	110.7	94.6	26.1	25.9	204.7	1.30733	0.900366	669.7	710.4	771.8	893.9	955.5	942.9	0.770657	0.52061
24PHAS11_333(+)	1.1	0	0	0	0	0	37.6667	0.00211409	4	0.5	1.5	3.5	0	0	1.70822	0.00240943
24PHAS11_357(+)	55.1	41.8	38.8	4.7	9.7	61	1.79942	1	265.3	276.5	295.4	242.6	244.8	248	1.13842	1
24PHAS11_381(+)	42.7	50.5	61.6	21.5	35.3	13.3	2.20776	0.90507	291.3	288.5	332.4	267.6	273.6	265.5	1.13077	0.376577
24PHAS11_405(+)	24.3	35.8	33.3	7.1	7.7	45.9	1.53845	0.0491855	127.6	108.1	130.5	152.7	147.5	143.3	0.825716	0.165275
24PHAS11_453(+)	5.1	5.4	5.5	0.4	7.6	0.8	1.8154	0.889319	26.1	27.6	28.3	17.2	11.7	21.8	1.61699	0.315561
24PHAS11_477(+)	8.6	8.6	3.7	7.9	15.5	5.4	0.72598	0.631283	21.1	27.4	21.4	23.2	20.7	41.1	0.822416	0.522473
24PHAS11_501(+)	4.4	15	7.5	0.4	0.7	0.3	18.8322	0.928437	44.4	48.4	53.2	31.8	52	35.5	1.22375	0.520333
24PHAS11_525(+)	11.4	2.5	10.8	0.7	9.9	1.2	2.09045	0.547317	51.8	47.9	37.9	17.4	21.4	22.9	2.22955	0.21476
24PHAS11_163(-)	0.4	0	0	0.4	0	0	1	2.2527e-09	9.3	8.7	8.7	1.7	0	2.3	6.63275	1.26858e-06
24PHAS11_211(-)	131.2	141.4	142.3	64.1	90.2	144	1.39084	0.0146425	562.4	545.4	565.7	710.5	545.1	751.5	0.833793	0.00816578
24PHAS11_235(-)	11.4	7.8	7.3	9.2	8.6	1.7	1.35842	1	72.4	69.4	67.1	20.7	41.5	9.2	2.92496	1
24PHAS11_259(-)	19.2	22	17.1	2.7	9.3	25.3	1.56255	0.000212622	253.1	243.6	239	77.6	55.5	72.8	3.57272	0.0769757
24PHAS11_283(-)	49.2	53.6	50.3	22.5	39.7	141.8	0.750527	0.00223288	711.7	740.8	692.5	407.8	356.9	382.7	1.86942	0.104791
24PHAS11_331(-)	11.9	11.1	6.8	1.8	10.5	22.6	0.853994	0.339178	113.1	92.4	101.1	78.8	54.8	73.7	1.47895	0.920883
24PHAS11_355(-)	5.1	4.2	2.1	7.9	0.3	0.3	1.33998	0.774595	29.6	28.6	38.3	23.9	8.7	15.4	2.00979	0.407022
24PHAS11_379(-)	20.3	36.6	35.8	42.9	45.4	41.4	0.714792	0.138136	354.4	361.1	305.6	135.9	97.8	83.3	3.22093	0.127566
24PHAS11_427(-)	38.8	40.8	45.3	81.6	18.1	89.6	0.659853	0.303549	360.9	320.7	342.4	357.5	318.7	306.7	1.04181	0.567753
24PHAS11_451(-)	94.2	126.5	107.5	191.5	164.2	272.7	0.522302	0.651824	411.3	435.8	416.9	933.3	950.7	921.8	0.450501	0.654956
24PHAS11_475(-)	14.9	12	15.9	8.8	15.9	22	0.916542	0.274842	93.9	95	101.3	42.3	47.4	23.6	2.56093	0.744722
24PHAS11_499(-)	46	41.8	47	44.2	44.3	35.9	1.08358	0.0739583	248	214.5	244	184	185.4	183.5	1.27779	0.993215
24PHAS11_523(-)	11.2	10.7	8	6.5	5.6	8.4	1.45787	0.888199	53.5	59.7	55.1	49.4	37	50.2	1.23201	0.300135
24PHAS12_167(+)	3.7	3.7	2.9	0.7	0.5	7.1	1.2401	1	99.2	81.7	92.4	35	30.6	46.8	2.43111	1
24PHAS12_191(+)	0	0.4	0	0	0	0	14.3333	0.024412	3.4	4.3	3.9	3	3.2	0	1.86677	0.884109
24PHAS12_215(+)	0	0	0	0	0	0	1	0.030442	11.2	9	10.9	0	0	0.3	94.3333	0.0867518
24PHAS12_239(+)	3.6	2.5	2.8	0.7	0.3	16.2	0.518282	1	66.2	57.8	68.2	28.9	16.9	28	2.60368	1
24PHAS12_263(+)	0.6	0	1	0	0.3	6.6	0.235209	1	8.6	6.6	7.8	5.2	8.5	5.7	1.18528	1
24PHAS12_359(+)	1.4	2.5	1.5	0.3	0.2	0.9	3.7972	1	41.3	46.7	44.9	18.4	25.5	10.3	2.45123	1
24PHAS12_383(+)	0	1	1	0	0	0	67.6667	0.781936	10.5	14.8	16.3	12.1	7.9	7.6	1.5067	0.170515
24PHAS12_407(+)	1.2	0.3	1	0	0	0	84.3333	1	11.3	11.6	14.6	4	12.5	21.6	0.984264	0.365911
24PHAS12_431(+)	0	1.3	0	0.3	0	0	4.0303	0.02391	10.3	7.7	9.4	0	0.4	0	63.7907	0.0719096
24PHAS12_455(+)	0.2	0.3	0.6	0	0.2	0.4	1.79365	0.959934	9.3	7.5	6.1	0.2	0	0	99.6957	0.325172
24PHAS12_479(+)	0.2	0.4	0.4	0.8	0.5	0.3	0.631902	1	0.7	0	0.9	0.1	0.2	0.1	3.7907	1
24PHAS12_503(+)	0	0	0	0	0	0	1	1	0	0	0	0	0	0	1	0.114844
24PHAS12_527(+)	4.1	3.7	3.9	5.1	2.9	20.6	0.40971	1	5.3	5.1	4.3	2.4	2.9	3.1	1.74733	1
24PHAS12_165(-)	0	0.5	0.8	0.3	1	23.2	0.0542193	0.0319938	1.4	1.5	0.6	0.6	0.4	0.5	2.30719	0.357211
24PHAS12_189(-)	0.4	0.3	0.6	0.8	0.3	0.4	0.869281	1	0.3	0.5	0.4	0.4	0.4	0	1.48193	1
24PHAS12_213(-)	0	0.4	1	0.4	0	16.6	0.0839695	1	0.5	0	0	0.1	0.2	0.2	1	0.775635
24PHAS12_237(-)	0	0	0	0	0	8.2	0.0036452	1	0	0	0	0	0	0	1	1
24PHAS12_261(-)	0.7	0.3	1.1	12.7	0.3	36.7	0.0428313	1	1.9	0.5	1.5	3.5	3.6	0.1	0.543568	1
24PHAS12_357(-)	0	0	0	0	0	0	1	0.434175	0	0	0	0	0	0	1	0.945966
24PHAS12_381(-)	0.9	3.1	1.7	2	1.2	39.2	0.135046	0.897514	2.1	2.4	1.8	1	1.3	6.5	0.716874	0.92064
24PHAS12_405(-)	0	0	0.3	0	0.3	0	1	1	0.5	0.3	0	0	0	0	27.6667	0.844148
24PHAS12_429(-)	0	0	0	0	0	0	1	1	0	0	0	0	3.2	0	0.00928793	0.148565
24PHAS12_453(-)	0	0	0	0	0.2	5.7	0.00505902	1	0	0	0	0	0	0	1	1
24PHAS12_477(-)	0	0	0	0	0	0	1	1	0	0.3	0	0	0	0	11	1
24PHAS12_549(-)	0	0	0	0	0	0	1	1	0	0	0	0	0.2	0	0.130435	1
24PHAS13_81(+)	0.5	4.2	1.7	0.3	0	0	19.4848	0.0230201	15.1	12.8	10.4	6.4	14.9	2.5	1.60848	0.0192665
24PHAS13_105(+)	30.2	30.2	27.1	1.8	10	25	2.3766	0.0296094	77.5	74.5	74.5	34.6	29.2	34.5	2.30377	0.027574
24PHAS13_129(+)	8	9.8	9.3	0.3	2.3	1.2	7.08355	0.0100123	35.1	31.2	26.3	25.8	27.7	5.4	1.57186	0.0210751
24PHAS13_177(+)	10.6	12.4	18	0.3	0.3	0.6	33.3577	0.000985315	25.6	29.5	26.8	3.7	5.6	0.3	8.50779	0.0025534
24PHAS13_225(+)	0.4	3.1	0.8	0	0	0	144.333	0.248404	2.1	2.7	1.8	0	0	0	221	0.205239
24PHAS13_249(+)	82	88.6	77.4	2.1	2.1	17.8	11.2587	0.00747128	303.5	285.6	284.3	53.1	66.4	44	5.3411	0.00130889
24PHAS13_273(+)	4.2	2.9	3	0.3	0	0	30.697	0.116145	13.6	12.3	12.9	1.7	3.9	5.5	3.48877	0.106396
24PHAS13_321(+)	9.2	3.5	4.3	0.7	0	10.7	1.48994	0.000495062	24.4	15.7	16.5	19.4	19.6	20.5	0.951285	0.00155423
24PHAS13_537(+)	8.6	16.5	7.3	1	6.8	8.1	2.03578	0.003748	31.3	41.9	41.4	35.9	29.2	21.7	1.32017	0.0277871
24PHAS13_103(-)	27.5	39.3	37.6	10.2	0.9	10.6	4.8058	0.00752218	118.8	110.3	121.3	65.2	61.1	57.9	1.90213	0.0611445
24PHAS13_127(-)	11.3	21.6	17.1	8.9	0.9	21.4	1.60199	1.55051e-05	76	86.1	84.7	38.1	57.7	63.2	1.5521	4.75155e-05
24PHAS13_175(-)	1.6	4.1	0.7	0	0	0	214.333	2.84974e-15	7.9	6.5	7.8	0	0	7.5	2.95219	7.02216e-05
24PHAS13_223(-)	10.5	5.5	6.1	0.3	0.2	0.6	19.5841	0.00897071	32	29.2	28.7	15.8	10.5	19.8	1.94949	0.331202
24PHAS13_319(-)	3	4.6	1.1	0.3	0	0.8	7.72566	0.00222173	13.6	15.3	17.6	26.2	19.5	22.4	0.682959	0.00741838
24PHAS14_147(+)	2.5	3	2.5	0	0	1.3	6.03759	0.193088	12	7.2	5.7	11	7.4	7.1	0.976498	0.113877
24PHAS14_171(+)	22.1	19.1	20.7	2.8	14.9	8	2.40692	2.25231e-05	71.9	64.3	70.8	112.3	120.1	115.3	0.595376	3.06864e-05
24PHAS14_219(+)	88.6	97.4	110.7	4.7	5.2	17.9	10.6622	4.41171e-07	543.9	463.7	476.2	233.5	268	238.5	2.00509	2.59515e-05
24PHAS14_315(+)	17.9	17.8	22.9	1.6	0.7	1	17.6066	0.00612132	82	81.8	80.4	30.1	31.7	34.2	2.54327	0.0353667
24PHAS14_339(+)	19.4	12.7	17.7	1	10	20.6	1.5754	1.39063e-09	102.8	101.3	111.1	25	38.8	33	3.2555	0.00350947
24PHAS14_363(+)	35.8	38	42.7	3.1	3.2	28.1	3.38455	4.10188e-10	225.9	183.3	203	155.7	174.6	118	1.36558	8.9414e-06
24PHAS14_387(+)	19.4	23.1	33.4	0.8	1.4	1.5	20.3566	2.88502e-10	118.1	110.1	121.5	66.3	90	90.3	1.41804	3.33971e-06
24PHAS14_435(+)	0.4	0.9	0.6	1	0.6	0.4	0.950739	0.000933555	2.8	1.5	0.6	0.5	0.8	0.4	2.84971	0.000347677
24PHAS14_507(+)	3.4	3.4	5.9	0.3	0.4	3.9	2.74946	0.285731	33.7	28.1	32.9	16.7	35.8	44.9	0.972288	0.158803
24PHAS14_531(+)	8.5	14.4	8.8	1.3	0.6	5.4	4.32879	0.000772092	58.1	56.9	48.8	20.5	46.1	28.8	1.71676	0.00816578
24PHAS14_603(+)	3.9	1.7	2.5	0	0.3	0.5	9.79518	1	17	16.4	22	2.8	9.8	12.8	2.17971	1
24PHAS14_699(+)	7.3	14.8	12.8	0.4	0.4	13.1	2.50754	1	72.2	76	69.7	41.8	43.3	29.9	1.89455	1
24PHAS14_145(-)	23.4	35.4	34	1.1	0.7	13.8	5.93922	0.000160031	180.7	159.6	159	123.1	113.2	75.2	1.60283	0.0669907
24PHAS14_169(-)	39.9	32.7	30.8	1.1	1.5	14.5	6.03795	1.13415e-12	221.1	219.3	231.1	109.5	123.2	115	1.93118	1.59429e-05
24PHAS14_193(-)	24.4	27.8	25.3	0.3	0.6	2.3	24.0031	0.154477	145.6	186.9	161	123.2	99.9	145.8	1.33773	0.23853
24PHAS14_217(-)	2.2	2.9	3.6	0.7	0.3	0.6	5.35583	2.47983e-07	49.7	46.4	51.2	0.3	4.7	8.6	10.8092	0.00963507
24PHAS14_265(-)	63.3	56.7	51.1	3.1	2.9	7.2	12.935	0.839505	416.1	410	418.7	166.5	201.4	159.6	2.35973	0.713933
24PHAS14_289(-)	4.7	3.7	1.5	0.3	0.2	0.4	10.6774	0.00624137	50.2	34.1	38.6	17.2	11.6	8.6	3.28426	0.111035
24PHAS14_313(-)	39.6	51.6	36.3	9.2	1.5	12	5.61065	0.00262641	270.3	276	293.2	291.5	258.3	269.1	1.02515	0.0165167
24PHAS14_337(-)	5.1	2.4	0.7	0.4	0.2	0.4	7.99029	0.000160031	33.4	32.6	27.4	17.7	26.8	33.7	1.1943	0.102878
24PHAS14_361(-)	4.2	6.9	5.1	1.1	0.3	0.9	6.96567	1.70994e-09	90.1	81.5	90.4	53	31.3	20.7	2.49481	0.0025382
24PHAS14_385(-)	0.9	7.5	1.5	0	0.3	0.3	15.7619	0.0278476	26.1	29.3	26.6	0.1	5.2	24.6	2.74073	0.0252242
24PHAS14_409(-)	0.2	2.1	0.6	0.3	0.2	0	5.5283	0.00493042	34	35.1	34.4	9.5	12.5	0	4.6995	0.00683169
24PHAS14_457(-)	18	9	16.7	0.7	0.7	0.6	21.5419	0.0274943	94.2	85.4	111.3	46.4	32.8	51.8	2.22033	0.0236204
24PHAS14_481(-)	4.6	4.4	5.1	0	0.3	0.8	12.5044	0.0230172	41.6	28.3	32.4	23.5	17.8	13.2	1.87658	0.00960135
24PHAS14_505(-)	0	0	0	0	0	0	1	0.00859143	0	0	0	0	0	0	1	0.0202144
24PHAS14_529(-)	0	0	0	0	0	0	1	9.81032e-05	0	0	0	0	0	0	1	0.000200466
24PHAS14_553(-)	0	0	0	0	0	0	1	1	0	0	0	0	0	0	1	1
24PHAS14_601(-)	0	0	0	0	0	0	1	1	0.5	0	0	0	0	0	17.6667	1
24PHAS15_153(+)	4	3.9	2.1	0.3	0.6	0	10.7849	0.0154972	16.7	11.9	19.2	10.1	7.5	23.2	1.17144	0.0290102
24PHAS15_177(+)	2.6	0.5	0.7	0	0	0	127.667	0.0250722	7.9	4.1	7	1.3	2.7	0.9	3.86004	0.0321316
24PHAS15_201(+)	1.7	1.3	2.8	0.3	0.2	0.4	6.26882	1	5.8	9.2	10.7	5.7	7.2	1.1	1.83393	1
24PHAS15_225(+)	0	0.4	0.6	0.3	0.2	0	1.9434	0.0491855	0	0	0.7	0	0	0.2	3.17391	0.134904
24PHAS15_249(+)	0.2	0.3	0	0	0.5	0	1	0.000761164	0.3	0	0	0.2	0.3	0.5	0.320388	0.37105
24PHAS15_273(+)	17.9	19.5	18.1	3.7	3.1	39.8	1.19086	0.00612132	185.9	181.2	184.9	75.5	62.6	51.6	2.90956	0.0108897
24PHAS15_321(+)	1.2	1.6	0.3	0	0.2	0.3	5.90566	0.0134916	2.4	2.2	1.7	2.5	1.9	0	1.42889	0.00768369
24PHAS15_345(+)	5.7	7.8	6.1	1.1	9.1	2.1	1.59205	0.0215627	35.9	36.5	32.4	56.2	53.4	65.2	0.599611	0.0872396
24PHAS15_393(+)	17.7	26.3	23.6	2.5	4.4	62.3	0.976889	0.038061	156.5	142.4	144.6	158.2	137.2	113.9	1.08355	0.938823
24PHAS15_175(-)	88.5	91.5	88.3	14.3	5	5.7	10.7203	0.00973078	323.3	293.9	296.9	174	201.7	163.4	1.69557	0.022166
24PHAS15_199(-)	3.2	2.4	1.2	0.3	0	0	20.697	1	12.9	14.3	20.3	6.7	0	10.8	2.71135	1
24PHAS15_223(-)	10.9	13.3	16.7	3.7	2	12.6	2.23295	0.00254317	121.4	145.6	135	59.8	64.1	44	2.39403	0.232432
24PHAS15_247(-)	2	2.7	0	0	0.3	0.5	5.6988	0.896452	5.5	5.6	7.6	0.1	3.7	8.7	1.49481	0.487395
24PHAS15_271(-)	9.8	4.7	9.5	1.1	0.9	0.3	10.3133	6.32628e-06	41.6	34.4	43.4	4.3	15.8	9.3	4.0581	3.75291e-06
24PHAS15_295(-)	5.2	8.2	14.8	0.7	0.6	1.5	9.97527	0.018025	92	64.4	97.4	11.1	12.8	14.4	6.62223	0.0578631
24PHAS15_319(-)	1.4	1	1	0	0.2	0	14.913	0.0997271	3.1	5.1	2	1	0	0	9.93204	0.189218
24PHAS15_343(-)	0	0.3	1	0	0	0	44.3333	0.00211409	8.4	5.8	6.3	3.3	1.3	8.3	1.58778	0.00324724
24PHAS15_367(-)	8.1	9.3	10.9	0.4	0.8	13.6	1.91032	1	71.9	61.9	79.5	30.6	34.1	35.1	2.13693	1
24PHAS15_391(-)	3	0.8	0.8	0	0.3	12.5	0.360873	0.000985315	15.3	18.6	19	12.3	15.7	15.7	1.21038	0.165305
24PHAS16_240(+)	6.8	8.9	7.2	2.3	1.4	6.2	2.30916	0.0693453	418.2	386.2	382.7	102.7	81.1	115.8	3.96199	0.0835039
24PHAS16_264(+)	1.1	0.4	3.3	0.6	0	1.8	1.98765	0.0275406	9.6	10.7	11.8	0	5.5	3.7	3.48104	0.0217272
24PHAS16_288(+)	45.5	44.6	53.1	18.1	19.7	25.7	2.25453	0.235348	301.4	289.8	277.5	113.2	98.8	94.6	2.83315	0.533099
24PHAS16_312(+)	4.7	1.2	4.8	0	6.6	0.3	1.54834	0.00120538	27.5	18.6	23.3	7.5	0	9.2	4.15003	0.00291964
24PHAS16_336(+)	2.1	2.1	0.3	0.6	8.1	6.3	0.301397	0.013686	12.2	11.1	12	5.4	6	13.2	1.43443	0.331375
24PHAS16_360(+)	0	0	0	0	0	0	1	0.0172179	1.2	0.9	1.8	0	3.4	0	1.14577	0.177291
24PHAS16_384(+)	5.4	5	15.5	0	0.5	0.4	27.8817	4.1303e-05	32	26.4	35.5	5.9	4.2	0.6	8.75396	0.00085181
24PHAS16_432(+)	3.7	2.1	5.4	0.6	0	6.7	1.53206	0.00011202	53.8	41.3	48.6	19.8	4.8	14	3.72068	0.00573573
24PHAS16_456(+)	43.2	58	42.6	5.8	1.8	8.2	9.08591	0.0202561	52.6	47.1	56.2	35.3	33.8	27.7	1.61035	0.25769
24PHAS16_480(+)	49.8	60.8	48.9	23.2	16.4	101.1	1.13359	0.468607	293.7	320.4	330.2	132.6	166.4	213.8	1.84141	0.134904
24PHAS16_576(+)	14.8	5.6	4	0	0	0.5	46.0943	1	29.9	30	29.8	8.1	9.7	0	5.03253	0.101005
24PHAS16_768(+)	74.5	82.6	75.4	3.1	2.9	16.1	10.5075	1	510.7	650.8	479.2	124.3	146.9	132.4	4.06494	1
24PHAS16_262(-)	1	2.4	0	0	7.4	0	0.461642	0.18565	11	11.6	9.1	7.2	3.6	0	2.92982	0.288264
24PHAS16_286(-)	3	5.4	5.9	0	0	0.6	22.746	1	64.1	51.8	69.7	23.4	33.7	26.7	2.21436	0.710498
24PHAS16_310(-)	2.5	3.1	1.5	0	0.5	3.1	1.96419	1	15	16.7	16.3	19.9	12.6	26	0.820605	1
24PHAS16_358(-)	4	1	1.9	0	0	0.6	11	6.28976e-06	8.1	14.5	9.6	3	5.8	11.7	1.5699	1.94802e-05
24PHAS16_406(-)	20.4	19.7	14.2	11	12.1	10	1.6399	4.10607e-13	81.3	66.7	69.5	126.4	96.1	113.3	0.647738	3.49286e-05
24PHAS16_430(-)	0	0	0	0	0.3	0	0.0909091	0.335666	8.8	13.1	13.7	12.4	2.4	8.3	1.54042	0.762582
24PHAS16_478(-)	0	0	0	0	0.4	5.3	0.0052356	0.000879846	13.1	20.1	17.2	10.6	6.2	3.7	2.45641	0.0405484
24PHAS16_550(-)	1.9	0.5	0.3	0	0	0.5	5.15094	1	19.8	17.4	19.2	11.9	10.9	3.2	2.16788	1
24PHAS16_598(-)	0	0	0	0	0	0	1	0.0326457	4.6	2.7	1.3	1.6	0	0	5.29448	0.154955
24PHAS16_622(-)	1.1	0	0.4	0	0	0.3	4.63636	1	36.3	28.1	35.7	4.5	12.5	0	5.87962	1
24PHAS16_646(-)	0.6	0	0.6	0	0	9.7	0.126413	1	17	25.6	19.6	16.4	14.9	17.3	1.27966	1
24PHAS16_670(-)	0	0	0	0	0	0	1	1	19.9	17.2	16.1	10.5	26.6	4.4	1.28172	0.609671
24PHAS17_81(+)	0	0	0	0	0	0.3	0.0909091	1	3.1	1.9	1.8	2.7	3.7	0	1.06221	1
24PHAS17_177(+)	3.6	2.5	3	0	0	0	304.333	0.0785115	16.3	11.8	18.5	8.5	7.2	4.5	2.30499	0.78614
24PHAS17_201(+)	38.3	43.8	41.2	2	2.1	14.3	6.69181	0.0543003	260.7	326.1	260.3	91.4	92.1	58.4	3.50155	0.11712
24PHAS17_225(+)	54.6	57	68.5	27.7	22.4	70.8	1.48954	0.164457	367.1	317.1	344.6	259.6	240	251	1.37062	0.605117
24PHAS17_249(+)	3	1.3	1.1	0.3	0.4	7.7	0.644128	0.00082047	14.1	19.8	14	7.7	2.7	3.8	3.36824	0.0414556
24PHAS17_273(+)	4.1	3.9	3	7.1	0	0.4	1.46481	1	28.7	23.9	28.1	16.9	28.2	12.3	1.40571	1
24PHAS17_297(+)	0.7	1.8	0.4	0	0.2	0	12.7391	0.0108083	6.2	2.7	3.5	0.4	2.6	3.4	1.93313	0.0241264
24PHAS17_321(+)	7.6	6.8	5.4	0.3	0.4	6.7	2.66891	0.00527	38.7	32.4	26.1	29.4	23.7	19.5	1.3387	0.00359744
24PHAS17_393(+)	2	1	1.5	0.6	0.3	4.5	0.834254	0.0577956	3.4	1.9	0.9	0.3	0.4	0.3	6.04854	0.245098
24PHAS17_417(+)	22.9	20.1	16.6	8.2	5.2	18.9	1.84442	0.706063	132.9	132.5	121.1	134.8	140.3	175.6	0.857564	0.871426
24PHAS17_441(+)	36.3	46	40.2	6.2	10.2	42.1	2.09346	0.565852	309.5	320.5	333.1	166.9	133.2	158.1	2.10185	0.284051
24PHAS17_489(+)	3.6	7.6	5.4	4.2	0	0.3	3.67108	0.0102103	31.1	26.8	26.8	22.3	10	18.6	1.66366	0.0582543
24PHAS17_103(-)	0.5	0.7	1	0	0.2	0	9.69565	0.000101943	3.8	8	5.7	6	0	0	2.90713	0.00152049
24PHAS17_127(-)	2.4	5.1	2.9	7.5	0.8	10.2	0.562871	2.27153e-09	24.9	29.2	22.9	9.5	11.5	19.3	1.90999	0.000807377
24PHAS17_175(-)	73.9	69.3	61.8	22.6	1.7	62	2.37496	0.0321209	382.9	367.2	431.8	288.3	307.5	352.5	1.24633	0.0731455
24PHAS17_199(-)	15.9	14.8	12.3	10.7	1.3	1.8	3.11135	0.959551	81.8	84.6	90.8	74.5	78.1	103.4	1.00469	0.313564
24PHAS17_223(-)	7.5	7.7	4.4	0.7	0.4	0.3	13.7273	0.00117276	45.4	33.8	45.7	20.9	25.9	18.9	1.90065	0.113877
24PHAS17_247(-)	0	0	0	0	0	0	1	0.0396103	0	0	0	0	0	0.1	0.230769	0.0526117
24PHAS17_271(-)	0.6	0.5	0	0	0	0	37.6667	0.460113	5.5	6.1	9.2	11.3	11.6	5.8	0.725026	0.0855355
24PHAS17_295(-)	1.6	0.4	1.5	0	0	0	117.667	0.798848	6.9	1.4	3.7	6.4	0	1.8	1.46173	0.807027
24PHAS17_319(-)	21.8	15.7	28.5	1.4	10.5	36	1.37763	0.281414	137	161.6	160.3	174.2	174.1	139.2	0.941337	0.022166
24PHAS17_343(-)	3.5	1.6	4.7	0.4	8.3	0.4	1.07667	1	36.1	27.8	18.7	15.1	22.6	25.9	1.2986	1
24PHAS17_367(-)	5.7	3	2.6	0.4	1.1	12.7	0.796205	1	15	16	22	39.7	25.2	20.3	0.622199	1
24PHAS17_391(-)	5.4	9.5	13	1.1	8.9	1	2.53218	0.00975395	88	98.2	119.4	79.7	68.8	128.1	1.10483	0.0254215
24PHAS17_439(-)	0.4	2.9	1.4	0	0.3	0.4	6.47945	0.0684184	13.2	6.6	9.1	20	4.8	11.2	0.802942	0.647844
24PHAS17_487(-)	53	56.3	56.9	19.9	20.1	61	1.64535	0.0464276	424.9	427.1	474	556.9	437.9	482.5	0.897586	0.0991633
24PHAS18_214(+)	0.2	0	0	0	0.2	0	1	1	0	0.3	0	0	1.2	0.1	0.24812	1
24PHAS18_238(+)	7.8	10.8	7.3	0.3	0.3	5.3	4.37268	0.0108083	26.3	27.3	35.5	19.8	11.2	41.6	1.22718	0.00882748
24PHAS18_334(+)	46.3	56.9	55.5	19.9	17.1	22.6	2.66192	0.0117168	183	143.9	180.4	48	84	88.1	2.30468	0.0158519
24PHAS18_358(+)	0.9	0.4	0.6	0	0.8	4.9	0.336824	0.154007	0.9	0.3	1.1	0.3	1.2	0.6	1.0939	0.114844
24PHAS18_382(+)	125.9	126.1	128.6	54.8	73.9	125.1	1.49955	0.955899	738.5	636.3	686.6	244.6	268.2	309	2.50834	0.451922
24PHAS18_406(+)	273.1	246.3	257.3	187.5	100.5	725.7	0.76621	0.127588	1335.9	1169.7	1190.9	588	592.4	448.1	2.26986	0.349121
24PHAS18_430(+)	145.8	151	124.6	57	54.3	73.7	2.27763	1	752.8	647	692.1	364.1	322.7	343.8	2.02976	1
24PHAS18_502(+)	48.9	62.9	51.5	18.8	37.5	43.7	1.63281	1.14832e-05	242.6	228.3	217	183.7	175.9	152.4	1.34353	0.0177649
24PHAS18_526(+)	10.5	13.3	11.2	18.2	0	9.8	1.24973	1	50	51.8	48.6	27.4	37.8	36.5	1.47872	1
24PHAS18_550(+)	13.8	12.3	10.5	9	14.3	10	1.09901	1	39.9	38.5	33.8	15.9	23.9	9.2	2.28901	1
24PHAS18_598(+)	3.5	11	7.9	7.2	7.3	0.8	1.46314	1	25.3	15.7	33.6	15	16.2	8.1	1.89753	1
24PHAS18_236(-)	17.4	12.3	12.3	2.3	7.6	27.4	1.1259	0.000264167	56.9	60.2	71.4	40.9	37.3	46.2	1.51515	0.0331278
24PHAS18_260(-)	0	1.2	1.4	0.3	0	0	7.9697	0.919764	2.9	3.2	2.8	0.2	0.2	0.2	14.1746	0.829702
24PHAS18_284(-)	0	0	0.7	0	0.2	0	3.17391	0.0763797	0	0	0	0	0	0	1	0.0968219
24PHAS18_332(-)	14.6	11.8	19.6	0.8	0.6	0.6	22.6749	0.138136	86.1	88.7	93.2	22.4	36.2	11.9	3.80023	0.418568
24PHAS18_380(-)	4.9	3	8.2	0.4	0.2	0.4	15.6602	0.923029	67.9	60.2	64	13.3	4	3.6	9.17965	0.284366
24PHAS18_404(-)	13.1	18	15.6	0.6	0.6	9.5	4.35508	0.939041	97.3	83.7	88.9	13.7	10.7	7.1	8.56105	0.407022
24PHAS18_428(-)	0.2	0.4	0.4	0	0.2	0	4.47826	0.261365	0.5	0	0.6	0.2	0.4	0.2	1.36145	0.150443
24PHAS18_476(-)	0	0	0	0	0	0	1	3.8015e-05	0	0	0	0	0	0	1	0.000118459
24PHAS18_500(-)	0	0	0	0.6	0.3	0	0.0322581	0.00278198	0	0.3	0	0	0	0	11	0.0033208
24PHAS18_524(-)	0	0	0	0	0	0	1	1	0	0.3	0	0	0	0	11	1
24PHAS18_548(-)	2.2	0.4	0.4	0.3	0.9	0.6	1.65574	1	2.6	1.4	2.2	2.9	0.3	0.2	1.81633	1
24PHAS18_596(-)	0	0	0	0	0	0	1	0.756729	0	0	0.4	0	0	0	14.3333	0.501779
24PHAS18_716(-)	0	0	0	0	0.2	0	0.130435	1	0	0	0	0	0	0	1	1
24PHAS19_129(+)	127.5	123.8	129.5	99.4	70.2	227.8	0.958232	0.439548	479.4	490	556.1	408.8	402.5	391.6	1.26818	0.827248
24PHAS19_201(+)	0.2	0	2.9	0	5.6	0.3	0.527825	0.0290238	5.5	3.2	5.5	1	2.8	6.8	1.33866	0.974819
24PHAS19_225(+)	0.2	1.3	4	0	0	0	184.333	1	6	2.2	1.1	0	0	4	2.31514	1
24PHAS19_249(+)	7.1	5.1	6.1	0.3	6.1	12.1	0.989207	0.000225133	13.8	11.3	15.7	10.2	3.1	11.1	1.67131	0.0107945
24PHAS19_273(+)	0	0	0	0	0	0	1	0.668957	2.2	0.3	1.3	2.9	5.3	1.8	0.381854	0.238943
24PHAS19_297(+)	1.4	2.5	0	0	0	9.9	0.39577	9.086e-05	3.6	4.6	1.3	0	2.9	0	3.25256	0.00835686
24PHAS19_321(+)	0	0	0	0	0.2	0	0.130435	0.00912957	4.1	9.5	3.7	0	0	0	577.667	0.116066
24PHAS19_393(+)	17.2	10.7	17.5	1.3	1.1	7.8	4.44086	4.22248e-06	25.8	35.8	30.3	13	5.9	22.5	2.21892	0.134904
24PHAS19_417(+)	9.8	11.2	7.3	9.6	2.5	199.6	0.133802	0.00264554	122.8	130.9	136.4	128.3	117.9	159.2	0.962262	0.00342881
24PHAS19_561(+)	8.2	7.6	7.3	0.7	0.5	1.2	9.51852	1	35.9	38	40.9	7	5.2	4	7.07517	1
24PHAS19_127(-)	71.1	66.3	60.5	15	10.7	48.6	2.66285	0.374624	273.2	227.6	250.1	101.6	133	106.2	2.20324	0.260691
24PHAS19_151(-)	4.6	1.8	2.8	0.3	0.2	0.8	6.93985	0.00731696	33	28.6	30.3	5.5	0	3.4	10.2945	0.0155369
24PHAS19_175(-)	17.2	26.8	23.9	7.6	3	36.5	1.44133	0.606793	147.7	145.3	150.1	21.4	44.2	32.5	4.51574	0.622418
24PHAS19_199(-)	12.4	11.9	13.1	0	0.3	14.3	2.55844	1	44.5	32.4	38.6	8	4.7	3	7.34456	1
24PHAS19_295(-)	9.2	11	22.4	0.3	6.7	1.4	5.05694	0.00224921	57.8	59.8	57.1	25	23.9	16.7	2.66235	0.00399862
24PHAS19_319(-)	3.7	8.5	4.7	0.4	0.2	0.6	13.7642	0.00551442	44.7	42.8	45.8	8.4	13.2	11.4	4.03663	0.0169907
24PHAS19_415(-)	5.1	1.2	2.8	0	0	0.4	21.2326	0.120195	21.3	22.8	18.5	10	4.5	3.5	3.47366	0.0835237
24PHAS19_439(-)	0.4	0	0	0.3	0.3	0.3	0.462366	0.000405811	20.6	17	18.5	9.4	10.2	9.9	1.90078	0.0104969
24PHAS20_177(+)	0	0	0	0	0.2	0	0.130435	1	0	0	0	0	0	0	1	1
24PHAS20_249(+)	0	0	0	0	0	10.7	0.0027959	1	0	0.7	0	0.2	0.2	0.1	1.37736	0.122568
24PHAS20_393(+)	0	0	0	0	0.3	0	0.0909091	1	0	0	0	0	0	0	1	1
24PHAS20_465(+)	0	0.4	0	0.3	0	0.3	0.68254	0.987229	0	0.5	0	0	0	0	17.6667	0.489664
24PHAS20_513(+)	0.2	0	1.4	0	0.2	0	7.08696	1	0.3	0	0.6	0	0.5	0	1.75472	1
24PHAS20_561(+)	0.2	0.3	0	0.3	0.3	0.3	0.569892	0.00331592	0.5	0.5	0.4	0.3	0.4	0	1.9589	0.0049984
24PHAS20_585(+)	0	0	0	0	0	0	1	0.596982	0	0	0	0.1	0	0	0.230769	0.291679
24PHAS20_295(-)	2	2.1	1.5	1.8	1.8	0.9	1.24283	1	3.6	1.7	2.6	0.6	1.2	5.7	1.05312	1
24PHAS20_319(-)	0.2	0	0	0	0	0	7.66667	1	0	0	0	0	0.2	0	0.130435	1
24PHAS20_439(-)	0.6	0.9	0.3	1.3	0.8	23.4	0.0716804	1	1.5	2.4	0.7	0.6	6.2	0.5	0.631651	1
24PHAS20_463(-)	0	0	0	0	0	0	1	1	0	0	0	0	0	0	1	1
24PHAS20_487(-)	0	0	0	0	0	0	1	1	0	0	0	0	0	0	1	1
24PHAS20_511(-)	7	1.8	2.9	0.8	0.5	1.3	4.46008	0.576068	9.6	9.4	4.1	7.7	6	3.3	1.35819	0.165305
24PHAS20_535(-)	15.7	17.1	15.1	2.4	2.9	3.5	5.42809	1	141	134.5	117.2	36.4	54.3	54.7	2.70047	1
24PHAS20_559(-)	2.4	6.9	3	0.6	0.3	0.6	8.05882	0.0639324	25.3	35.8	27.5	10.1	15.7	5.2	2.85627	0.0405305
24PHAS20_583(-)	12.2	7.5	7.6	1.4	9.1	1.5	2.27182	0.0151826	40.1	43.1	45.7	29.4	26.2	36.3	1.40248	0.0123267
24PHAS21_494(+)	2	1.7	2.6	0	0	0	211	0.154477	22.4	24.2	28.7	4.2	11	0	4.94616	0.0855355
24PHAS21_614(+)	1.9	0.7	0.3	0.3	0	0	8.87879	0.154477	1.7	3.9	2.6	0	0	7.4	1.10767	0.0856611
24PHAS21_710(+)	2	1.7	2.6	0	0	0	211	0.000204771	21.8	24.2	28.7	4.2	11	0	4.90676	0.00169513
24PHAS21_734(+)	1.9	0.7	0.3	0.3	0	0	8.87879	1	1.7	3.9	2.6	0	0	7.4	1.10767	1
24PHAS21_806(+)	2	0.5	0.7	0.3	0	0.3	5.12698	0.00473265	6.5	5.6	8.1	9.2	4.9	3.8	1.12828	0.403379
24PHAS21_830(+)	0.4	0.3	1.1	0	0.2	0	7.95652	0.00624137	3.1	3.6	5.7	2.5	0	0.3	4.39223	0.247767
24PHAS21_854(+)	3.2	1.7	4.6	0	0	0	317.667	0.00251845	13.9	10.2	5.2	12.3	0.4	1	2.1362	0.0145085
24PHAS21_444(-)	0	0	2.5	0	0	0	84.3333	0.00063756	5.8	4.9	4.8	3.2	0	0	4.80805	0.00501524
24PHAS21_564(-)	9.6	19	15.9	1.3	1.2	11.6	3.15145	0.0006277	41.8	47.2	43.8	46	32	41.2	1.11407	0.00500003
24PHAS21_660(-)	5.1	7.2	5.5	0.7	0.3	14.7	1.1335	0.0878598	13.2	16.5	17.2	3.9	11.5	13.9	1.60007	0.0843507
24PHAS21_684(-)	1.1	0.8	0.8	0.3	0.3	0.4	2.65049	1	9.5	9.7	13.1	1.7	7.5	0.3	3.39244	1
24PHAS21_804(-)	10.9	15.9	10.6	2	1.7	25.3	1.28936	0.000508902	81.3	82.2	89.5	34.3	53.5	48.8	1.85194	0.032391
24PHAS21_828(-)	14.6	13.3	11.9	1	0.6	0.5	18.6995	0.298149	29.7	17	24.8	23.5	15	10.3	1.46488	0.23794
24PHAS21_852(-)	3	1.8	2.9	0	0.3	0	23.4242	0.000319475	15.1	12.3	16.1	9.7	11.5	4.7	1.67875	0.000247036
24PHAS22_174(+)	0	2	1.9	0	0	0.3	11.9091	0.0261614	0.7	7.2	4.4	0	0	3.6	3.39669	0.0869989
24PHAS22_198(+)	1.4	0.8	0.4	0	0	0.3	7.9697	0.000129648	9.1	7.2	5	1.1	2.7	2.8	3.21719	0.0266243
24PHAS22_222(+)	76.4	79.9	68.9	11.2	18	71.8	2.22934	0.000642394	416.3	603.2	477.3	482.1	438	566.9	1.00659	0.00240943
24PHAS22_270(+)	3.7	7.5	4.7	0	0.3	0.3	25.2857	0.0927015	13.2	12.1	8.5	0.8	11.4	15.7	1.21124	0.171605
24PHAS22_294(+)	131.6	146.9	146.3	12.6	13.7	75.9	4.15563	2.76586e-15	566.1	554.8	582.5	353.3	389.8	382.2	1.51372	4.69879e-08
24PHAS22_318(+)	2.4	1	0	0	0.2	0	14.913	0.0650433	7.6	4.3	4.1	2.4	9	6.4	0.899047	0.102878
24PHAS22_342(+)	55	55.8	55.1	0.4	0.9	2.1	48.3761	0.21823	156.5	134.2	145.7	165.5	132.7	184.4	0.904274	0.107486
24PHAS22_366(+)	1.6	2	0.7	0	0.3	0	13.1212	1	11	15.9	12.2	0	3.2	7.5	3.64678	1
24PHAS22_462(+)	1.2	0.8	1.8	0.6	0.2	0	4.61446	0.00124053	12.4	18.6	16.6	8.1	11.2	3.5	2.08629	0.00518031
24PHAS22_510(+)	1.2	0.7	0	0	0	0.3	5.84848	0.0155797	5.7	5.5	4.1	0	4.5	8.9	1.14147	0.0710086
24PHAS22_534(+)	3.9	2.5	2.2	0	0.2	0.5	11.8219	0.0154156	27.9	28.8	37	29.3	8.3	19.3	1.64641	0.0711778
24PHAS22_172(-)	4.4	1.7	4.6	1	0.3	0.5	5.86339	0.0289761	22.2	20.6	20	8.2	9.7	17.9	1.75356	0.100131
24PHAS22_244(-)	2.2	4.6	0.7	0	0	0	251	3.54569e-10	13.9	11.4	16.8	3.4	2.5	3.5	4.46766	0.00223977
24PHAS22_388(-)	1.4	1.6	0.3	0	0	0.3	10.0909	0.000569037	16	17.4	20.5	7.7	3	4.1	3.63655	0.014028
24PHAS22_412(-)	1.4	1.6	0.3	0	0	0.3	10.0909	0.0578629	16.3	16.7	20.5	7.7	3	4.1	3.60958	0.0241871
24PHAS22_676(-)	1	0	1.5	0	0.2	0	11	0.153042	4.3	10.4	9.6	17.5	5.5	0	1.05645	0.225484
24PHAS23_110(+)	9	13.6	13.1	0.6	0.9	32.4	1.05305	0.000565325	16	19.8	21.3	29.5	21.8	24.1	0.757391	0.406055
24PHAS23_158(+)	3.9	9.4	3.9	0	0.2	0.3	32.5094	0.00152247	18.7	17.9	25.9	8.1	9.1	13.1	2.06166	0.0489414
24PHAS23_230(+)	10.5	3.1	5	0	0.3	3.1	5.43149	0.00604273	18.9	12.4	8.5	12.1	10.1	15.2	1.06412	0.0165715
24PHAS23_254(+)	17.8	12.2	11.6	6.2	19.4	11.1	1.13341	0.000405636	35.9	35.8	40.5	22.3	39.4	31.4	1.20509	0.000864404
24PHAS23_278(+)	33.6	30.3	36.6	7.5	53.6	5.9	1.49978	0.0319938	56.4	46.5	49	77.5	45.2	70.6	0.785858	0.0459416
24PHAS23_350(+)	2.1	4.3	3.9	0	0.4	0.5	11.1075	0.148175	12.4	17.2	20.3	0	5.8	3.2	5.52935	0.150443
24PHAS23_374(+)	52.6	41.6	38.4	14.3	2.7	60.2	1.71734	0.00145198	134.6	115.9	132	84.2	77.7	81.3	1.57271	0.332047
24PHAS23_470(+)	10.9	9	6.9	0.3	0.4	0.4	23.7434	0.000147873	28.5	20.8	32.4	20.1	18.2	14.3	1.55292	0.00815861
24PHAS23_518(+)	62.6	54	56	27	29.3	87.4	1.20107	0.0409886	96.1	77.4	110	202.8	224.5	239.2	0.425382	0.0359461
24PHAS23_542(+)	0.4	0.3	2.3	0	0	0	101	1	2.4	1.2	1.8	2	0	0	2.67488	1
24PHAS23_132(-)	20.2	18.2	19.6	2.1	0.9	13.6	3.48948	0.000319475	88.6	69.6	71.2	24.4	31.5	10.7	3.44334	0.00214324
24PHAS23_180(-)	2.7	1	2.6	0	0	0	211	0.996741	4.8	5.3	5.7	0	0	4	3.92804	0.507736
24PHAS23_204(-)	0	0	2.8	0	0	0	94.3333	1	7.2	10.2	8.3	0	0	7.6	3.37221	0.470491
24PHAS23_252(-)	3	5	5.1	6.1	0.2	19	0.518358	0.00506589	18.4	17	17.7	0.4	5.8	7.3	3.92683	0.0645734
24PHAS23_276(-)	1.4	2.2	5.3	0	0.2	5.1	1.67542	0.0831173	21.1	12.8	19.2	3.3	3.2	0.2	7.8945	0.163657
24PHAS23_300(-)	19.7	13.2	13	1	1	14.9	2.71294	8.6357e-05	53.1	38.7	68.2	31.2	29.6	34.4	1.68046	0.0149386
24PHAS23_348(-)	5.1	2.5	5.3	0	0	0.8	15.5783	0.000939091	25.4	20.5	19.6	6.1	6.3	3.2	4.19258	0.0053608
24PHAS23_372(-)	1.1	2.6	2.8	0	0	0.3	19.7879	0.863665	9.1	6	9.1	4.6	5.9	13.3	1.01679	0.856663
24PHAS23_396(-)	3.2	0.5	3.3	0.3	0.3	0.4	6.82524	0.000111599	12.9	7.8	6.5	2.1	4.5	6.7	2.04276	0.0525036
24PHAS23_516(-)	3.5	3.5	2.3	0	0.2	0	40.5652	0.000815806	3.8	3.4	10.4	13.1	11.3	6.8	0.564521	0.0128089
24PHAS23_540(-)	0.6	0.7	0.6	0	0	0	64.3333	0.000481366	4.5	5.6	4.3	3.1	1	3.4	1.91633	0.0040643
24PHAS24_106(+)	2.4	8.5	10.1	7.5	7.5	9.4	0.860827	0.00175718	32.2	40.1	50.7	21.7	16.4	18.6	2.16869	0.05273
24PHAS24_154(+)	33.1	40	49.5	9.6	9.7	48.6	1.80524	1	176.2	152.9	179.9	79.4	71.2	82.9	2.17972	1
24PHAS24_202(+)	4.1	6	2.2	0	0.4	9.5	1.24169	0.00340347	32.8	32.6	34	11.1	9.5	6.7	3.63813	0.00793326
24PHAS24_226(+)	10.8	4.8	5	1.8	4.3	5.1	1.83704	0.00048361	43.5	40.7	47.3	23.1	24.4	41.9	1.47076	0.00313801
24PHAS24_274(+)	0	0.5	0	0	0	0	17.6667	0.00946719	5.5	11.1	6.5	6	4.4	3.7	1.63694	0.877931
24PHAS24_322(+)	14.3	14.9	13.4	0.7	7.1	0.9	4.88316	0.029761	75.8	59.8	71.9	44.5	29.1	48.8	1.69509	0.0724856
24PHAS24_442(+)	4.1	3.7	5.7	0.3	0.3	0.5	11.9735	0.000929978	24.4	22.8	16.5	9.1	6.3	11.4	2.37533	0.0147151
24PHAS24_466(+)	48.5	65.4	67.7	4.4	43.1	29.3	2.36405	0.021989	390	346.8	384.7	240.6	185.7	253.2	1.65045	0.0346602
24PHAS24_490(+)	10.8	19.9	12.2	0.6	1.4	2.7	9.07611	0.00071609	73.6	85.1	79.3	25.3	23	44.5	2.56415	0.0016939
24PHAS24_538(+)	3.4	2.4	5	1.7	0.2	0	5.6114	1	20.1	18.1	16.8	24	16.6	16.9	0.956544	1
24PHAS24_634(+)	2.5	1.3	0.3	0	0	7.3	0.563438	0.0176786	4.1	7	9.1	8	7.5	0	1.30264	0.0414202
24PHAS24_104(-)	3	1.2	0.3	0	0.2	0	19.6957	0.855163	10	15.3	4.4	8.9	3.2	8.3	1.45521	0.647264
24PHAS24_128(-)	2.6	2.4	1.9	0.3	0	10.4	0.645853	0.00672101	13.4	13.5	20.7	0.3	7.3	7	3.25564	0.443315
24PHAS24_152(-)	0.5	2.7	1.7	0.3	0.2	0.3	5.93976	0.375874	10.3	5.1	6.7	18.6	10.4	4.1	0.667975	0.234134
24PHAS24_200(-)	2	1.3	0	0	0.4	0	7.74419	0.101406	13.4	15	17.4	4.7	0	2.1	6.7101	0.0799811
24PHAS24_224(-)	2.1	2	1.7	0	0	0.3	17.6667	0.161175	21.3	22.7	22	5	2.7	1.2	7.39418	0.115636
24PHAS24_272(-)	2.1	1.2	4	0.3	0.3	0.4	7.1165	0.18265	24.1	28.3	31.1	4.9	7.6	12.2	3.37768	0.0414202
24PHAS24_392(-)	9.6	7.6	8.3	0.3	0.5	0.4	20.7561	0.00350094	50.2	55.2	47.7	9.5	20.6	24.1	2.82371	0.783455
24PHAS24_416(-)	0.7	1.6	1.7	0.3	0	0	12.2121	0.0699634	7.4	7	13.7	3.5	6.6	0.7	2.59741	0.0653538
24PHAS24_440(-)	1	1.3	0	0	0	0	77.6667	0.345507	16.2	11.4	13.3	4.6	0	0	8.84017	0.295411
24PHAS24_512(-)	2.2	1.7	3.3	0	0	0	241	0.0366637	15.5	14.8	20	2	4.4	0.1	7.7075	0.0381158
24PHAS24_584(-)	1.1	1	3.5	0.3	0	0.4	7.71233	0.000324208	10	13.5	16.6	8.6	11.1	7.6	1.46835	0.00369602
24PHAS25_729(+)	3.6	2.5	3	0	0.3	0	27.6667	0.00323152	19.4	17.4	22.4	3.8	9.2	11.6	2.40479	0.0155369
24PHAS25_801(+)	1.1	0.4	1.2	0	0.5	0	5.15094	0.0278476	9.6	7	10.5	3.4	2.9	0	4.28594	0.0800844
24PHAS25_825(+)	0.2	2.2	1.8	0	0.2	0	18.3913	0.00353669	5	5.5	10.7	6.5	8.1	2.1	1.26898	0.403379
24PHAS25_849(+)	7.2	2	2.1	0.3	0	7.8	1.3936	0.0144015	4.6	3.8	6.8	31.3	19	10.2	0.251611	0.0257227
24PHAS25_945(+)	2.2	0	4	0	0	0	207.667	0.0066543	11.2	14.7	11.5	2.4	8.3	7.1	2.09927	0.00208379
24PHAS25_1017(+)	16.4	10.8	7.6	0.7	0.8	6.7	4.23208	0.707845	38.2	27.3	39.2	15.5	12.5	8.3	2.88274	0.39956
24PHAS25_751(-)	37.3	41.8	28.2	1.8	1.1	38	2.62228	0.299184	98	88.8	114.4	68.7	48.5	44.6	1.8614	0.315561
24PHAS25_919(-)	38.4	26.5	53.1	13.3	5.5	13.8	3.61722	0.000929978	160.8	150	171.7	85.4	67.3	54.1	2.33298	0.022166
24PHAS25_943(-)	2.7	9.7	4.1	0	1.1	4.4	2.98915	4.14726e-09	7.6	3.2	7.8	10.7	1.9	5.2	1.04487	0.0465647
24PHAS25_967(-)	1.2	1.8	1.7	12.8	0	0	0.368667	0.032219	6.4	7.3	5	4.2	12.6	0.4	1.08706	0.146158
24PHAS25_1015(-)	6	11.1	7.3	0.3	9.3	0.4	2.43569	0.180987	19.8	16.9	22.2	7.6	15.8	13.3	1.60441	1
24PHAS26_708(+)	0.9	0	0	0	0	0	31	1	1.5	2.6	2.8	4.5	0	0	1.5298	1
24PHAS26_756(+)	0	0	0	0	0	0	1	1	0	0	0	0	0	0	1	1
24PHAS26_780(+)	0	1.4	0	0	0.2	0	6.21739	0.744512	0	0.3	1.1	0	3.3	0	0.429429	0.90732
24PHAS26_804(+)	0	0.3	0.6	0.4	0.3	0	1.27397	0.762912	0	0.3	0.4	0	0	0.5	1.37736	0.758158
24PHAS26_828(+)	0	0.3	0	0.3	0.2	0	0.622642	0.258186	0	0	0	0.8	0	1.7	0.0118577	0.418464
24PHAS26_900(+)	0	0	0.6	0	0	0	21	0.111311	0.9	0	1.3	0.4	3	0	0.650146	0.809305
24PHAS26_924(+)	0	0	0.3	0	0	0	11	0.00615389	0	1.4	0.9	0	0.2	3.7	0.592875	0.0807891
24PHAS26_972(+)	1.4	4.1	2.2	1.8	1.5	10.9	0.543219	0.0997271	6.5	9.9	6.8	19.5	18.8	5.9	0.525209	0.235908
24PHAS26_996(+)	0.6	2.2	1.1	0.8	0.5	0.8	1.84507	1	3.6	1	3.1	8.8	3.5	8.4	0.37289	1
24PHAS26_562(-)	0.4	0.5	1.4	0	0.8	7.7	0.273154	1	1.9	0.3	0.9	0.3	3.5	7.6	0.273841	1
24PHAS26_634(-)	0.2	0.5	0	0.3	0.5	0	0.879518	1	0	0.7	1.3	0.2	0.3	0.4	2.1828	1
24PHAS26_706(-)	6.3	3.4	3.7	1	2.3	75.9	0.169507	1	13.4	13.1	12.8	20.8	24.3	8.7	0.730633	1
24PHAS26_754(-)	0	0.7	0	0	0	0	24.3333	1	2.4	0.3	0.7	0	0	0	114.333	1
24PHAS26_778(-)	0	0	0	0	0	7.5	0.00398406	1	6.7	0.9	1.1	0.5	0	3.1	2.40496	1
24PHAS26_802(-)	3.2	4.3	7.3	1.3	1.3	22.5	0.590131	0.620364	36.8	42.3	28.7	21.2	25.4	11.6	1.85179	0.293458
24PHAS26_826(-)	0.7	0.8	0.7	0	0	0	74.3333	1	1.4	2.4	2.8	0	3.3	0.5	1.73107	1
24PHAS26_850(-)	16.3	17.1	11.7	1.1	3.6	14.9	2.29903	1	135.3	100.1	119.6	26.2	27.4	41.8	3.72032	1
24PHAS26_898(-)	0.2	2.1	1	0.4	0.3	0.5	2.70732	1	8.3	11.8	12.8	9.3	3.7	4.2	1.9112	0.163657
24PHAS26_922(-)	9.8	6.1	7.6	2.5	1.8	12.9	1.36564	1	56.7	60	51.2	33.2	49.6	28.9	1.503	1
24PHAS26_970(-)	3.1	3.3	4	0.4	0.6	0.8	5.69945	0.356736	23	36.5	22.4	19.3	16.7	15.8	1.58074	0.231865
24PHAS26_994(-)	0.6	0.4	0	0	0	0	34.3333	0.0230201	6.5	1.9	2.2	6.7	0	0	1.57949	0.0291222
24PHAS26_1018(-)	8	12.4	9.8	1	2.2	25.9	1.03776	0.0152163	54.3	59.8	51.9	31.2	35.3	36.6	1.60991	0.406055
24PHAS27_6311(+)	0	0	1	0	0	0	34.3333	1	0	0	0	0	0	0	1	1
24PHAS27_6383(+)	0	0	0	0	0.2	0.4	0.047619	1	0.3	0	0	0.1	0	0.1	1.43478	1
24PHAS27_6407(+)	0.6	0.3	0	0	0.4	0	2.16279	1	3.1	2.2	1.1	0	0	0	214.333	0.13566
24PHAS27_6455(+)	0	0.3	0	0.3	0.2	12.1	0.0261283	1	1.9	0	0	0	0	0	64.3333	1
24PHAS27_6503(+)	0	0	0	0	0	0	1	1	0.7	0.7	0.6	0	0	0	67.6667	1
24PHAS27_6527(+)	0	0	0	0	0	0	1	1	0	0	0	0	0	0	1	0.133837
24PHAS27_6551(+)	0	0	0.4	0	0	0.3	1.30303	1	0	0	0	0	0	0	1	1
24PHAS27_6575(+)	0	0	0	0	0	9.5	0.00314795	0.998225	0	0	0	0.1	0	0	0.230769	0.278596
24PHAS27_6599(+)	0.5	0.3	0	0.4	0.4	10.7	0.0719861	0.00217462	0.9	0.3	0.7	0	0.7	0.2	2.07527	0.00193029
24PHAS27_6623(+)	0	0	0	0	0.2	0	0.130435	0.0588082	0.5	0.9	0	0.1	0	0	11	0.00589227
24PHAS27_6671(+)	0.4	0.5	1.2	0.7	0.7	20.1	0.0989317	0.149651	0	0	0.9	0.6	1.7	0.5	0.328622	0.0488882
24PHAS27_6719(+)	3.7	6.9	5.5	0.4	0	0	37.5116	0.00315596	24.1	15.9	22.6	9.6	8.5	5.1	2.69608	0.00965042
24PHAS27_6381(-)	395.8	365.2	332.7	69.9	27.1	125.1	4.92383	1	1346.7	1353.9	1465.8	661.5	683.6	636.6	2.10242	1
24PHAS27_6501(-)	20.2	28.1	18.9	11.4	2	8	3.13719	1	129.6	104.7	76.4	57.7	28.1	33.5	2.60396	1
24PHAS27_6549(-)	18.8	21.3	10.4	8.3	0.2	11.7	2.49778	1	38.3	43.8	44	25.5	22.4	48.4	1.30935	0.265163
24PHAS27_6621(-)	1.2	2.5	1.5	0	0	0.4	12.1628	1.95017e-06	5.3	0.9	3.9	2.3	6.4	3.4	0.83512	0.000200016
24PHAS27_6717(-)	3.5	6.4	4.3	0.3	0.3	1	8.73006	0.00152247	15	20.8	17.2	5.4	5.3	7.3	2.94121	0.039087
24PHAS28_171(+)	0	0	0	0	0	0	1	0.857371	0	0	0	0	0	0	1	0.379596
24PHAS28_195(+)	0.9	0	0.4	0.4	0.6	11.2	0.108749	0.602507	1	0.7	0.9	0.5	0.3	0.4	2.13821	0.0786931
24PHAS28_219(+)	5.6	5.2	6.6	4.9	7.5	258.2	0.0644053	1	8.6	6.3	6.1	4.5	4.3	3.7	1.67837	0.0436332
24PHAS28_243(+)	1.4	0.4	0.3	1	1.1	50.7	0.040318	1	2.2	2.9	2	1	4.5	0.7	1.14446	0.18006
24PHAS28_267(+)	0.2	0	0	0	0.2	0.4	0.365079	0.947575	0	0	0.4	0.2	0.4	0.4	0.417476	0.677157
24PHAS28_291(+)	0	0	0	0	0.4	13.4	0.0021692	1	0	0.9	0	0	0	0.1	7.15385	0.45399
24PHAS28_315(+)	0	0	0	0	0	5.7	0.0052356	1	0	0	0	0	0	0	1	1
24PHAS28_339(+)	1.1	0.9	1.5	1.7	1	16.6	0.182618	1	0.7	3.2	2.8	0.9	1.2	1	2.15016	1
24PHAS28_363(+)	0.7	0.7	0.6	0.8	0.6	0.5	1.05181	1	0	0.7	1.5	0.5	0.4	0.8	1.28902	0.194996
24PHAS28_387(+)	0	0	0	0	0.2	0	0.130435	1	0	0	0	0	0	0	1	1
24PHAS28_435(+)	0	0.3	0	0	0	5.3	0.0619137	1	0	0	0	0	0	0	1	1
24PHAS28_483(+)	0.4	0	0.6	1.1	0.6	9	0.0959925	1	0.3	0.7	0.4	0.4	0.5	0.6	0.934641	1
24PHAS28_507(+)	0	0	0	0.3	0	0	0.0909091	0.796354	0	0	0	0	0	0	1	0.766562
24PHAS28_531(+)	0.2	0	0	0.3	0	0	0.69697	1	0	0	0.4	0.1	0	0	3.30769	1
24PHAS28_555(+)	0.2	0	0	0.4	0.2	0.4	0.223301	1	0.9	0.3	0.6	0.1	0.2	0	5.54545	0.171605
24PHAS28_169(-)	0.2	0	0	1	0.3	0.6	0.119171	1	0	0	0.7	0.3	0.2	0.5	0.708738	1
24PHAS28_193(-)	0.6	0.8	0.4	0.6	0.6	23	0.0755262	0.853621	0.9	0	1.3	0.6	0.5	0.6	1.28902	0.0544555
24PHAS28_217(-)	1.4	2.5	2.3	2.4	2.2	28.4	0.188616	1	2.4	2.9	2.6	1.7	1.6	1.6	1.60852	1
24PHAS28_265(-)	0	0	0	0	0	0	1	0.83734	0	0	0	0	0	0	1	0.468465
24PHAS28_289(-)	0	0	0	0	0	0	1	1	0	0	0	0	0	0	1	1
24PHAS28_313(-)	0	0	0	0	0	0	1	0.272953	0	0	0	0	0	0	1	0.29562
24PHAS28_337(-)	0.4	0.8	0.4	0.7	0.7	0.4	0.89071	1	0.9	0.5	0.6	0.3	0.6	0.6	1.3268	1
24PHAS28_361(-)	0	0	0	0	0	0	1	1	0	0	0.4	0	0	0	14.3333	1
24PHAS28_385(-)	0.4	0.3	0.7	0.6	0.3	0	1.53763	0.843793	0.5	0.5	0.4	0.3	0.2	0.2	1.9589	0.433728
24PHAS28_529(-)	0	0	0	0	0	6.6	0.00452489	1	0	0	0	0	0	0	1	1
24PHAS29_194(+)	0	0.7	0.6	0.7	0.8	12.5	0.0947969	0.0789999	0.9	0.5	0.9	0.3	0.3	0.3	2.50538	0.0526117
24PHAS29_218(+)	47.8	54	53.3	9.3	25.3	27.4	2.50089	0.760979	122.3	95.6	129.2	67.9	68	88.4	1.54741	0.418568
24PHAS29_242(+)	77.9	85.9	88.3	30.2	52.4	32.8	2.18427	0.410077	267.2	259.7	229.2	245	223.3	231.3	1.08076	0.88133
24PHAS29_290(+)	21.3	18.8	14.5	7.2	2	4.6	3.95011	1	55.4	61.4	65.4	73.2	107.3	92.9	0.666459	0.665506
24PHAS29_314(+)	4.5	6.7	9.3	0.4	8.2	0.4	2.27353	1	15.1	19.4	16.6	10.1	20	15	1.13295	0.477388
24PHAS29_362(+)	36.7	36.7	38	31.2	33.7	9.8	1.4911	1	140.7	143.4	148.6	223.9	263.4	203.2	0.626664	1
24PHAS29_386(+)	9.3	5.8	7	14.5	8.1	16.5	0.565551	1	41.6	40.7	47.5	16.1	26.8	28.5	1.81758	1
24PHAS29_458(+)	7.5	1.2	6.8	0	0.5	13.4	1.11486	1	29.6	29.3	25.7	32.8	31.8	23.3	0.96247	0.124958
24PHAS29_482(+)	0	0.7	0.6	0.3	0	7.2	0.176627	0.504493	2.2	0.9	0.6	0.1	0.2	0	11.303	0.90333
24PHAS29_506(+)	0.5	0	0.3	0	0	9.9	0.0835851	1	1.5	1.5	3.5	2.8	1	3.2	0.928876	1
24PHAS29_578(+)	0	1.3	0	0	0	0	44.3333	1	0.5	2.6	2.8	0	0	0.2	25.7826	0.952735
24PHAS29_168(-)	0	0	0	0	0	0	1	0.566794	0	0	0	0	0	0	1	0.281645
24PHAS29_192(-)	0	0	0	0	0	0	1	0.0215966	0	0	0	0	0	0	1	0.0357421
24PHAS29_216(-)	0	0	0	0	0	0	1	0.0300804	0	0	0	0	0	0	1	0.00456816
24PHAS29_240(-)	0	0	0	0	0	0	1	0.919764	0	0	0	0	0	0	1	0.201708
24PHAS29_288(-)	0	0	0	0	0	10.3	0.00290416	0.00914019	0	0.5	0	0	0	0	17.6667	0.489938
24PHAS29_336(-)	0	0	0	0	0	0	1	1	0	0	0	0	2.2	0	0.0134529	1
24PHAS29_360(-)	0.4	0.3	1.5	0	0.4	5.9	0.352291	1	0.5	0.7	1.1	3.4	3.7	0	0.326788	1
24PHAS29_432(-)	0	0	0	0.3	0.2	0.5	0.0291262	1	0.3	0.5	0	0	0	0.1	6.38462	1
24PHAS29_480(-)	0	0	0	0	0	0	1	1	0	0.3	0	0	0	0	11	1
24PHAS29_504(-)	1.1	0.5	0.8	0	0	11.5	0.210755	1	0.7	1	1.1	2.8	2.2	3.5	0.33177	1
24PHAS29_576(-)	0	0.3	1.9	0	0	4.4	0.503386	1	2.1	0.9	0	3.5	0	4	0.40239	0.742045
24PHAS29_696(-)	0	0	0.3	0	0	0	11	1	2.4	2.9	1.1	0	0	0	214.333	1
24PHAS29_720(-)	0	0.7	0	0	0	0	24.3333	1	0.9	1.2	0	0	3.2	2.8	0.353234	1
24PHAS30_262(+)	0	0	0	0	0	0	1	1	0	0.3	0	0	0	0	11	0.161057
24PHAS30_310(+)	2.5	4.1	4.4	3.1	3.6	97.7	0.105621	0.0828153	5	5.3	4.8	5.2	2.9	2.6	1.41007	0.160168
24PHAS30_358(+)	0.2	0.7	0.6	0	0.8	8.1	0.171333	0.00350094	1.4	0.7	0.6	0.2	0.4	0.6	2.21951	0.146582
24PHAS30_382(+)	2.7	1.4	1.9	1	15.2	32.7	0.123237	0.00196019	1.2	2.6	3.5	6.1	5.8	1	0.566899	0.0159025
24PHAS30_430(+)	0	0	0	0	0.3	39.5	0.000753201	1	0	0	0.6	0.1	0	0	4.84615	1
24PHAS30_454(+)	0.2	0	0	0	0	35	0.0065658	0.0752129	0	0.5	0	0	0	0	17.6667	0.857139
24PHAS30_478(+)	1.9	1.7	4	9.2	21.5	15.2	0.166122	0.0419265	2.6	1.7	3.1	0.4	0.6	7.6	0.86095	0.767397
24PHAS30_502(+)	0.4	0.7	0.3	0.6	17.5	25.2	0.0330025	0.0507067	1	0	1.1	0.4	2.5	5.6	0.249707	0.0379192
24PHAS30_526(+)	0	0.3	0	0	0	9.4	0.0349947	0.704156	0.5	0.3	0.9	0.6	0	0.1	2.36986	0.126308
24PHAS30_260(-)	0	0.5	0	0	0	0	17.6667	1	0	0	0	0	0	0	1	1
24PHAS30_308(-)	0	0.9	0	0	0	0	31	1	1	1.4	0	0	2.9	0	0.829352	0.541153
24PHAS30_332(-)	1.4	1	1.2	0	0.3	11.5	0.306847	1	2.2	1.7	0.9	2.7	2.2	9.9	0.325691	0.0116193
24PHAS30_356(-)	0	0.4	0	0.6	15.5	46.8	0.00683299	1	0.7	0.9	0.6	0.4	3.9	0.3	0.481641	0.0935228
24PHAS30_428(-)	1.2	1.4	0.6	11	0.9	0.3	0.264105	1	3.1	3.6	6.1	5.3	2.2	7.8	0.836921	0.322098
24PHAS30_452(-)	0	0	0	0	0.3	9.8	0.0029615	1	1	1	0	4	0	0.1	0.491525	1
24PHAS30_476(-)	3.1	3.8	1	0.6	0.3	0.3	6.44715	0.000919861	6	3.1	5.5	0.1	1.9	0.6	5.56274	0.00501524
24PHAS30_500(-)	1.4	0.8	1.5	1.4	0.9	14.5	0.221628	1	1	1.7	1.1	0.8	0.4	0.8	1.8867	0.0709331
24PHAS30_524(-)	0	0.7	0.7	0.4	0.9	30.5	0.0449262	0.998225	0.9	0.3	1.1	0.3	0.2	4.2	0.4926	0.565011
24PHAS30_548(-)	0	0	0	0	0.2	0	0.130435	1	1	0.3	0.7	0	3.5	0	0.575071	1
24PHAS30_620(-)	0.4	0	0	0	0	0	14.3333	1	1.2	0	0.4	0	0	0	54.3333	1
24PHAS31_221(+)	0	0	0	0	0	0	1	1	0	0	0	0	0	0	1	1
24PHAS31_245(+)	15.9	15.3	14.2	2	1.3	25	1.6036	3.3373e-07	48.3	34.6	39	38.7	27.3	10	1.60371	0.00683169
24PHAS31_269(+)	219.1	206.9	199.2	23.3	35.4	141.2	3.12724	0.993554	622.1	571.8	625.4	313.9	270.9	317.5	2.01626	0.700141
24PHAS31_293(+)	0.2	0.3	1	0.7	0.8	45	0.032882	0.927096	1.2	0.9	1.8	0.4	0.3	0.4	3.47788	0.438468
24PHAS31_317(+)	0.7	1	0	0.7	0.5	0.4	1.06135	0.0286071	1.5	0	0.6	0.3	0.3	0.4	2.06796	0.0497627
24PHAS31_341(+)	20.5	19.3	9	0.8	0.3	6	6.84853	0.118658	140	125.8	124.8	29.1	28.8	11.1	5.65884	0.945966
24PHAS31_365(+)	0.2	2.6	0.4	1.3	0.4	0.6	1.38627	0.912533	3.4	2.7	1.5	0.4	1.1	0.2	4.4104	0.0688308
24PHAS31_243(-)	0	0.4	0	0	0.3	11.8	0.0354493	0.000642394	0.5	2.4	1.8	0	0	0	157.667	0.148565
24PHAS31_267(-)	0	2.6	1.5	0	0	0	137.667	0.675686	1.7	1.9	2.6	2.8	4.8	2.8	0.597315	0.0680997
24PHAS31_291(-)	1	1.2	0	0	0.2	0.6	2.68675	2.38685e-05	13.9	11.1	11.1	0	0.4	0.3	49.4932	0.00500003
24PHAS31_315(-)	18.5	15.6	14.8	6.8	6.5	91.4	0.467201	1	55.7	67.9	66.7	32.3	42.4	32.7	1.77167	0.231865
24PHAS31_339(-)	0	0	0	0	0	0	1	1	0	0	0	0	0	0	1	0.406055
24PHAS31_363(-)	5.2	4.4	4.8	4.7	5.1	196	0.0701064	1	4	3.8	6.1	2.7	2.8	3	1.63306	1
24PHAS31_435(-)	0	0	0	0	0	0	1	1	0	0	0	0	0	0	1	1
24PHAS31_459(-)	0	0	0	0	0	0	1	1	0	0	0	0	0	0	1	1
24PHAS32_755(+)	0	0	0	0	0	0	1	1	0.3	0	0	0	0	0	11	1
24PHAS32_827(+)	0	0	0	0	0	0	1	1	2.2	1.9	3.3	0	0	0	247.667	1
24PHAS32_1019(+)	0	0	0	0	0	0	1	1	0	0.3	0.4	0	0	0	24.3333	1
24PHAS32_1043(+)	0	0	0.6	0	0	0	21	1	0.7	0	0	0	0	0	24.3333	1
24PHAS32_1091(+)	0.6	0	0	0	0	0	21	0.00942156	0	0	1.7	0	0	0	57.6667	0.593586
24PHAS32_1115(+)	0.9	0.3	0.3	0	0.2	0	6.65217	0.0112941	0	1	0	0	0.2	3.3	0.291785	0.0576095
24PHAS32_1139(+)	0	0	0	0	0.2	0	0.130435	0.225302	0	0	0	0	0	0	1	0.0625164
24PHAS32_1163(+)	0	0	0.3	7.2	0.4	10	0.0187181	0.76583	41.4	41.8	40.5	51.5	73.3	65.1	0.651451	0.628811
24PHAS32_1187(+)	19.7	21.7	17.7	0.3	0.5	10.2	5.36083	0.00152749	98.9	123.9	113.5	49.7	69.9	62.5	1.84665	0.0057954
24PHAS32_1283(+)	4.2	1.4	5.3	0.3	0.3	12.1	0.858602	2.20353e-05	27.2	33.8	28.3	9.6	10.1	12.9	2.73766	0.000348605
24PHAS32_1307(+)	24.8	23.4	32.3	9.6	24.4	4.4	2.0955	0.0278476	59.5	26.9	19.4	18.3	6.4	3.3	3.7756	0.0843507
24PHAS32_1355(+)	1.1	1.6	1.5	0	0.2	0	18.3913	0.000120794	27.7	20.5	19	3.5	8.3	18.6	2.20933	0.00111923
24PHAS32_1403(+)	7.7	6.9	9.5	12.6	11.4	0	1.00416	0.003748	17.9	20.1	22.4	92.9	63.2	61.8	0.277291	0.00208379
24PHAS32_753(-)	10.7	11.6	11.1	6.9	0.7	8	2.13884	1	1.9	0.7	0.6	0	0.2	0.6	3.89157	1
24PHAS32_969(-)	20.4	14.2	19.3	3.2	8.1	7.8	2.81913	1	100.4	89.5	99.5	106.5	125.9	79.6	0.927571	1
24PHAS32_1041(-)	0	3.9	1.2	4.9	0	0.3	0.98088	1	11.2	11.4	6.5	16.4	6.6	9.2	0.903816	1
24PHAS32_1065(-)	4.6	2.5	2.3	0	0	2.8	3.33216	0.00150926	16.9	9.2	13.7	6.6	4.6	9.9	1.885	0.0402263
24PHAS32_1089(-)	2	0.7	4.7	0	0	0	247.667	1.27111e-07	9.3	6.3	10.4	3.3	0	1.7	5.17495	0.0117318
24PHAS32_1113(-)	9.5	9.4	14	0.3	0	0.9	26.7724	0.470748	35.2	50.6	45.5	12.3	7.2	26	2.88447	0.171964
24PHAS32_1137(-)	4.6	3.8	2.2	0.6	0.2	9.8	1	0.391443	31.5	26.8	28.8	34.6	6.1	12.1	1.64925	0.686944
24PHAS32_1161(-)	1.5	0.4	1.8	0	0.2	0	16.2174	0.0500648	8.9	8.7	6.1	5.9	2.6	1.3	2.41404	0.0481343
24PHAS32_1185(-)	8.6	6.1	12.7	1.6	12.5	11.6	1.06607	0.00017309	36.5	37.5	32	26.4	37.8	27.9	1.15087	0.148341
24PHAS32_1305(-)	2.2	4.8	3.2	0	0	0	341	0.0117168	11.7	11.1	10.7	1.1	2.5	0	9.23691	0.487623
24PHAS32_1353(-)	2.4	3.3	4	0	0.4	5.1	1.75949	0.873452	12.2	26.4	15.9	8.3	8.3	3.4	2.72242	0.605117
24PHAS32_1377(-)	11.9	8	10.4	17.4	1.1	0.8	1.56906	0.00556708	13.6	14.8	8.3	25.6	32.6	26.5	0.433495	0.291903
24PHAS32_1401(-)	1.9	9.8	7.3	0.4	0.2	0.3	20.4624	1	15.6	14	9.6	7.5	11.6	18.1	1.05372	0.172079
24PHAS32_1425(-)	5.2	4.2	4.1	6.8	0	10	0.803922	0.912533	0	0	0	0	0	0	1	0.578702
24PHAS33_105(+)	0.4	0.7	0.3	0.3	18	5.7	0.0595089	0.849855	0.7	0.3	0.6	0	0.3	0.4	2.23288	0.0786389
24PHAS33_129(+)	0.7	0.9	1.1	1.1	1	58	0.0454016	0.708344	1.5	1.5	0.7	0.9	0.6	0.6	1.75117	0.819035
24PHAS33_153(+)	0	0.5	1.4	0	0	5.5	0.349005	1	2.8	2.7	0.4	0	0	0.5	11.1887	1
24PHAS33_201(+)	0.9	1.3	1.1	1.3	1.5	1.4	0.787234	1	2.4	1.4	1.7	0.6	0.4	0.8	3.02186	0.273396
24PHAS33_225(+)	0	0.4	0.3	0	0	0	24.3333	0.0271077	1.7	0	0	0	0	2.8	0.611307	0.0159413
24PHAS33_273(+)	3.2	1	2.6	0.6	0	4.1	1.44397	0.000188894	10.7	9.7	6.3	6.1	0.5	2.8	2.83457	0.000888015
24PHAS33_345(+)	0.9	0.4	0.7	0	0.3	0.3	3.22222	1	4.6	1.9	2.2	0.3	0.5	2.8	2.40496	1
24PHAS33_369(+)	10.1	7.1	11.3	1.6	2	1.7	5.35272	0.829699	22.5	25.1	27.5	12.8	11.4	17.5	1.80038	0.319817
24PHAS33_417(+)	2.6	2.7	2.3	11	3.8	58.2	0.104478	1	4.6	4.3	3.9	1.9	1.4	1.6	2.60243	1
24PHAS33_441(+)	10.7	5.8	11.1	0	0.3	0.6	29.7097	0.00440703	63.3	48.9	49.7	8.7	14.4	13.9	4.37294	0.00331019
24PHAS33_103(-)	4.7	2.6	7.6	0	0.4	0.4	17.988	0.00305766	14.8	16.7	22.4	3.7	13.3	10.2	1.98054	0.0565456
24PHAS33_127(-)	0.9	0.8	0.7	0	0	0	81	1	2.8	6.1	3.9	0	2.6	2.9	2.32007	0.940836
24PHAS33_199(-)	0	0	0	0	0	0	1	0.0419844	3.1	1.5	3.9	0	0	0	284.333	0.351924
24PHAS33_247(-)	5.4	3.3	5.4	3.2	3.6	80.7	0.16143	0.105974	8.6	8.7	8.7	3.4	4.1	5.7	1.9675	0.130662
24PHAS33_319(-)	0	0	0	0.3	0	0	0.0909091	0.00471325	0	0	0	0	0	0.1	0.230769	0.00960135
24PHAS33_367(-)	0	0	0	0	0	0	1	1	0	0	0	0	0	0	1	1
24PHAS33_415(-)	26.5	26.1	34.4	8.2	1.8	13.4	3.71447	1	91.1	77.9	102.4	169.8	107.3	128.9	0.668497	1
24PHAS33_439(-)	6.5	5.2	5.3	0.7	0.2	0.3	13.8455	0.00261416	23.9	29	26.3	19.3	47.5	19.1	0.92203	0.0028533
24PHAS33_487(-)	0	0	0	0	0	0	1	1	0	0	0	0	0	0	1	1
24PHAS34_621(+)	0	0	0	0	0	5.4	0.00552486	1	0	0	0	0	0	0	1	0.185151
24PHAS34_885(+)	0	0	0	0	0	0	1	1	0	0	0	0	0	0	1	1
24PHAS34_909(+)	0	0	0	0	0	0	1	0.00645323	0	0	0	0	0	0	1	0.0206838
24PHAS34_933(+)	0	0	0.7	0	0.2	0	3.17391	0.00443902	0.3	0	0	0	0	0	11	0.00730247
24PHAS34_1005(+)	70.6	74.1	78.2	2.1	12.5	40	4.08072	3.0543e-08	3.8	2	4.8	2	4.6	1.5	1.3075	0.00723639
24PHAS34_1029(+)	3.1	4.3	2.6	0	0.5	0.3	12.0843	0.00580226	0	0	0.4	0.3	0.2	0	0.811321	0.0019671
24PHAS34_1053(+)	5.7	4.2	8	0.7	0.8	0	11.719	0.00770602	1.5	1.2	1.1	0.3	0.3	0.4	3.71845	0.0236204
24PHAS34_643(-)	8.7	5.8	7.5	0.4	0.8	0.9	10.3427	1	0.7	0.3	1.1	0.6	0.7	3.8	0.415205	1
24PHAS34_691(-)	0.4	0.4	1.8	0.3	0	0	7.9697	1	0	0	0	0	0	0.2	0.130435	1
24PHAS34_907(-)	9.6	10.3	10.5	3.5	4.8	29.5	0.804388	9.55594e-05	3.8	3.2	3.7	1.6	2.1	2.5	1.72231	0.00937573
24PHAS34_931(-)	39.9	50.6	39.2	2.5	2.8	27.8	3.91579	0.0153352	4.3	2.4	3.3	2.3	1.5	1.3	1.95517	0.017757
24PHAS34_979(-)	10.7	15.6	7.2	1.7	0.8	0.5	11.066	0.186562	1.2	0.3	0.9	1	0.4	0.4	1.32787	0.0938194
24PHAS34_1003(-)	0.2	0	0	0.3	0	0	0.69697	0.219617	0	0	0	0	0	0	1	0.551641
24PHAS34_1051(-)	1	1.3	1	0	0	0	111	1	0	0	0	0	0	0	1	1
24PHAS34_1075(-)	2.5	8.1	8.6	31.8	4.9	5.4	0.456444	0.0912233	0.5	0	0.7	0	0.3	0.6	1.32258	0.976864
24PHAS35_321(+)	0	0	0	0	0	0	1	1	0	0	0	0	0	0	1	1
24PHAS35_441(+)	0	0	0	0	0.2	0	0.130435	1	0	0	0	0	0	0	1	1
24PHAS35_465(+)	0	0	0	0	0	0	1	1	0	0	0	0	0	0	1	1
24PHAS35_489(+)	0	0	0	0	0	0	1	1	0	0	0	0	0	0	1	0.106818
24PHAS35_561(+)	0	0	0.3	0	0.3	0	1	1	0.9	0.3	0	0.3	0	0.1	2.86047	1
24PHAS35_633(+)	1.6	1.3	1	0.7	0.6	0.6	2.03627	1	0.9	0.9	0.9	0.6	0.7	0	2.05263	1
24PHAS35_681(+)	0	0	0	0.3	0	0	0.0909091	0.857371	0.3	0	0	0	3.2	0	0.102167	0.482499
24PHAS35_247(-)	0	0	0	0	0	0	1	1	0	0	0	0	0	0	1	1
24PHAS35_295(-)	0.6	0.7	0.3	0.3	0.8	13.1	0.114547	1	1.7	2	2	3.7	0.5	0.1	1.32333	1
24PHAS35_319(-)	0.2	0	0	0	0	30.6	0.00750898	1	0	0	0	0	0	0	1	1
24PHAS35_367(-)	0.5	0.4	0	0	0.3	0	2.81818	1	0.9	0	1.3	0.1	0.4	0	4.20755	1
24PHAS35_415(-)	3.4	2.6	2.6	2.4	3	94.2	0.0866205	0.504588	8.9	5.3	5.7	3.6	4.8	1.9	1.92933	0.284241
24PHAS35_487(-)	0	0	0	0	0	0	1	0.968467	0	0	0	0	0	0	1	0.32109
24PHAS35_511(-)	0.5	0.4	0.6	0.6	0.4	0.3	1.15038	1	0.5	0.5	0	0.2	0	0.4	1.63492	1
24PHAS35_559(-)	0.2	1.4	0.3	0	0	0.5	3.64151	0.987229	0.3	0	1.1	0	0	0.6	2.26984	0.127038
24PHAS35_583(-)	0	1	0	0	0	0	34.3333	1	0	0	0	0	0	0	1	0.656494
24PHAS35_607(-)	0	0.4	0	0.3	0	0	1.30303	1	0.3	0.5	1.3	0	0	0	71	1
24PHAS35_631(-)	3.5	2.5	4.1	2.3	2.9	43.6	0.207454	1	5.8	5.3	9.4	1	1.7	1.6	4.74134	1
24PHAS35_751(-)	2.7	4.4	5	0.4	7.9	15.6	0.506895	0.908226	13.2	14.3	17.6	22.3	27.3	33.7	0.541582	0.928802
24PHAS36_134(+)	0	0	0	0	0	0	1	0.0941075	1.5	1	0.4	0	0	0	97.6667	0.460776
24PHAS36_158(+)	0.2	1.4	3.2	0.4	15.9	0.4	0.288703	0.423861	24.2	19.6	19.8	17.7	13	3.2	1.87533	0.248917
24PHAS36_182(+)	1.7	1.3	1.4	0	0	0	147.667	0.666914	2.9	1	1.1	0	0	0	167.667	0.553386
24PHAS36_230(+)	0	2.5	0	0.3	0	0	7.66667	0.639978	0.3	1.2	0.4	0	0	0	64.3333	0.52061
24PHAS36_302(+)	2.5	2.5	3.7	8.9	0	0	0.977604	1	0.7	0.3	2	2	0	0	1.49261	1
24PHAS36_398(+)	10.7	11.2	8.8	4.7	12	49.8	0.461897	1	10.1	7	9.8	7.8	10.3	2.3	1.31816	1
24PHAS36_422(+)	1.1	1.2	1.1	0.7	0.6	17	0.187125	1	1.5	2	0.7	0.3	0.5	4.4	0.808795	1
24PHAS36_446(+)	0	0.7	0	0	0	0	24.3333	1	0	0	0	0	0	0	1	1
24PHAS36_132(-)	0	0	0	0	0	0	1	1	0	0	0	0	0	0	1	1
24PHAS36_156(-)	0	0	0	0	0	0	1	0.00242543	0	0	0	0	0	0	1	0.0126232
24PHAS36_228(-)	0	0	0	0	0	0	1	0.892429	0	0	0	0	0	0	1	0.940836
24PHAS36_396(-)	0	0	0	0	0	0	1	1	0	0	0	0	0	0	1	1
24PHAS37_260(+)	61.6	63.7	61.8	55.1	20.1	22.9	1.90696	7.48989e-12	189	176.3	198.5	166.4	132.2	137	1.29429	1.18549e-06
24PHAS37_284(+)	52.1	42.9	54	1.4	1.4	4.5	20.3315	0.908793	111.3	128.2	103.5	97.3	101.3	107.1	1.122	0.708785
24PHAS37_332(+)	180.8	187.4	182.8	68.3	53.9	51.9	3.16447	1	663.4	655.9	681.4	663.4	579.8	781.2	0.988293	1
24PHAS37_356(+)	4.4	3.1	6.1	0.4	8.8	0.3	1.43022	1	23.4	14.2	14.8	18.3	32.5	39.9	0.577868	1
24PHAS37_380(+)	0	0	0.3	0.3	0.5	0.5	0.24812	1	0.7	0.3	0.7	0.3	0	0	5.24242	0.501306
24PHAS37_404(+)	0.4	0	0.4	0.3	0.3	0	1.31746	1	0.5	1	0.9	0.3	0.6	0.2	2.15044	1
24PHAS37_452(+)	0	0	0	0	0	0	1	1	0	0	0	0	0	0	1	1
24PHAS37_524(+)	0	0	0	0	0	0	1	1	0.3	0	0	0.2	0	0	1.43478	1
24PHAS37_548(+)	0	0.3	0.4	0	0	8.4	0.0865955	1	0	0	0	0	0	0	1	1
24PHAS37_258(-)	0	0.3	0	0	0.4	0	0.767442	0.352304	0.7	0.3	0	0	0	0.2	4.47826	0.0242377
24PHAS37_282(-)	0	0.7	0	0	0.3	0.3	1.15873	0.00227454	0	0	0	0	0.3	0.1	0.0697674	0.0039961
24PHAS37_330(-)	0	0	0.3	0.3	0	0	1	1	0	0.7	0.4	0	0	0	37.6667	1
24PHAS37_354(-)	0	0	0	0	0.2	0	0.130435	1	0.9	0	0	0	0.2	0	4.04348	1
24PHAS37_402(-)	3.6	1.7	3.3	3.7	0.3	30.5	0.249928	1	5.7	5.6	4.3	4.7	0.5	7.2	1.25744	1
24PHAS37_450(-)	0.2	0.3	1	0	0	10	0.152542	1	0.5	0.3	1.1	0.1	0	1	1.70796	1
24PHAS37_498(-)	0.4	0.3	0.4	0.3	0.3	0	1.79365	0.831109	3.1	1.2	1.8	0.3	2.8	0.5	1.68871	0.694767
24PHAS37_522(-)	0.2	0.3	0	0	0	0	17.6667	1	0	0	0	0	0	0	1	0.623013
24PHAS37_546(-)	0	0	0.4	0	0	0	14.3333	1	0.5	0	0	0	0	0	17.6667	1
24PHAS37_570(-)	0	0.5	0.7	0	0	0	41	1	0.7	0.9	0	0.1	0	1.2	1.22556	1
24PHAS37_594(-)	0	0.3	0	0	0	0	11	1	1.2	0	1.5	0	2.9	3.4	0.43128	1
24PHAS37_618(-)	0	0	0.3	0	0	0	11	1	0	0	0	0	0	0	1	1
24PHAS37_642(-)	0	0.5	0.7	0	0	0	41	1	0.7	0.9	0	0.1	0	1.2	1.22556	1
24PHAS37_666(-)	0	0.3	0	0	0	0	11	1	1.2	0	1.5	0	2.9	3.4	0.43128	1
24PHAS37_762(-)	2.1	4.8	2.8	0	7.8	1.7	1.02099	0.829699	4	4.1	6.3	11.3	7.2	6.9	0.56744	0.876931
24PHAS38_81(+)	0.5	1.4	1.2	0	0	10	0.312064	0.0123074	23.2	21.3	24.2	12.3	7.2	0.3	3.46596	0.899719
24PHAS38_105(+)	3.9	1.6	1.2	0	0	0	224.333	0.00102935	1	0	0	0	1.1	1.4	0.407115	0.0053608
24PHAS38_129(+)	0.4	0.7	0.3	0	0	0	47.6667	1	0	0.5	1.5	0	0	0	67.6667	1
24PHAS38_153(+)	2.2	1.7	5.8	0.8	0	6.7	1.29216	0.0520081	1.2	0.3	0.4	0	4.1	3.5	0.252949	0.403379
24PHAS38_177(+)	0.4	1.4	0.6	0	0	0.3	7.36364	0.31197	0	0.3	0	0	0.3	0	1	0.109626
24PHAS38_273(+)	4.4	4.1	10.8	4	0.2	4.4	2.23986	1	0	0.5	0	0.1	0.2	0.3	0.84127	1
24PHAS38_297(+)	0	0	0	0	0	0.4	0.0697674	0.00579051	0	0	0	0	0.2	0.1	0.0909091	0.018745
24PHAS38_441(+)	2.5	6.5	2.1	0	0.3	10.2	1.05698	9.45182e-05	0	0	0	0	0	0.1	0.230769	0.000834007
24PHAS38_609(+)	1.9	0.7	1.2	0	0	0	127.667	0.00220656	0	0	0	0.3	0	0.1	0.0697674	0.00795556
24PHAS38_175(-)	1.9	3.7	3.3	0.3	0.2	0.5	8.6699	1	0.5	1.5	1.3	0.3	3.3	6.2	0.338759	0.0917048
24PHAS38_295(-)	0.4	0.7	2.3	0	0	0	114.333	0.00261416	0	0	0	0	0	4.8	0.00621118	0.521086
24PHAS38_367(-)	3.4	4.1	3.2	0	0	0	357.667	0.0051202	0	1.4	0.4	0	0	0	61	0.0130369
24PHAS38_415(-)	3.5	2.1	0.6	0	0	0	207.667	0.0166912	0	0	0.9	0	0	0	31	0.0336218
24PHAS38_751(-)	0	0	0	0	0.2	0	0.130435	1	0.7	0	0	0.1	0	0	5.61538	1
24PHAS39_354(+)	2	2.1	0.3	0	0	0	147.667	0.00800001	12.7	9.4	12.4	9.7	22.2	9.7	0.82945	0.019649
24PHAS39_498(+)	21.9	23.5	14.5	2.8	2.1	25.7	1.95658	0.000449148	253.8	246.2	241.6	36.6	59.3	45	5.2624	0.0736116
24PHAS39_546(+)	1.2	0.4	0.4	0.4	3.5	11.3	0.13329	0.000765921	6.4	7.5	9.1	3.1	11.8	0.3	1.51215	0.0107667
24PHAS39_570(+)	4.2	2	1.1	0	0	0.3	22.2121	0.00213499	7.2	11.4	7.6	11.3	5.1	3.6	1.30954	0.00816578
24PHAS39_618(+)	2.4	0.4	1.2	0	0	0	134.333	0.00855677	8.3	9.9	13.9	8.7	9.8	9.6	1.1422	0.0465647
24PHAS39_690(+)	3	2.5	0.6	0	0	0	204.333	6.21614e-05	7.4	7	6.8	8.8	2.6	0	1.85739	0.000791434
24PHAS39_544(-)	2	2.1	2.6	0	0	1.3	5.06015	0.182301	8.3	5.1	8.9	13.2	0	6.6	1.12607	0.282332
24PHAS39_568(-)	2	0.8	2.1	0	0.2	0	21.4348	0.00771282	23.6	17	21.4	8	4	3.2	4.07288	0.0196871
24PHAS39_616(-)	192.1	194	221.1	119.7	122.5	254.5	1.22245	0.000438349	609.4	647.7	605.1	494.4	597.1	620.7	1.08761	0.101083
24PHAS39_688(-)	7.3	7.3	7.5	0	0.2	0.3	41.7547	0.176491	14.3	16.2	13.5	15.2	2.6	3.2	2.09368	0.148577
24PHAS39_712(-)	11.4	5.1	6.5	2.7	0.4	1.2	5.31871	0.0815183	37.5	31.5	32.5	4.7	12.9	11.4	3.49742	0.0128409
24PHAS39_736(-)	14.4	15.9	13.1	3.8	0.5	29.1	1.29913	0.0125278	56.2	53.2	63	45.3	39	39.3	1.39473	0.232364
24PHAS40_225(+)	0	0	0.8	0	0.5	0	1.56604	1	3.3	3.6	2.6	0	0.2	0	41.4348	1
24PHAS40_249(+)	0	0	1	0	0.3	0.3	1.63492	0.148175	2.1	1.4	1.1	0.2	0	6.7	0.66811	0.431576
24PHAS40_297(+)	11.2	8.9	11.6	3.5	4.1	153.9	0.196434	1	92.9	78.1	94.5	45	65.4	46.6	1.69095	1
24PHAS40_393(+)	2.6	2.2	2.1	7.9	0.6	13.9	0.308961	1	10.3	13.6	10.9	9.1	4.6	10.2	1.4555	1
24PHAS40_247(-)	0	0	0	0	0	0	1	1	3.8	1.9	0.6	3.6	0	0.2	1.65274	1
24PHAS40_271(-)	0	0.3	0.3	0	0	0	21	0.442322	1.5	1.7	3.5	0	0	1.8	3.6776	0.815015
24PHAS40_295(-)	2.2	1	1.9	0.3	0	0.6	5.51613	1	19.8	15.2	12	4.6	20	5.9	1.54045	1
24PHAS40_319(-)	0	0	0	0	0	0	1	0.0141704	0	0	0	0	0	0	1	0.0653538
24PHAS40_343(-)	0.2	0	0	0.3	0.4	6.7	0.0309556	1	0.3	0	0	0	0	0.2	1.43478	1
24PHAS40_391(-)	0	0	0	0	0	0	1	1	0	0	0	0	0	0	1	0.195696
24PHAS41_422(+)	0	0	0	0	0	0	1	1	0	0	0	0	0	0.1	0.230769	1
24PHAS41_494(+)	89.8	97.1	74.7	41.1	29.5	251.8	0.811432	0.000160031	184.3	185.7	202.2	111	72.6	115.8	1.91106	0.0016458
24PHAS41_542(+)	2.4	4.8	6.8	0	0	0.3	42.5152	0.002482	15	10.9	8.7	0	1.4	0	24.2168	0.0122155
24PHAS41_686(+)	2	0.8	1.2	0	0	0	134.333	1	2.2	1	1.7	0	0	3.2	1.52632	1
24PHAS41_492(-)	0.4	0.4	1.1	0	0.2	0	8.3913	0.018025	3.4	3.2	1.3	2.3	0	0	3.40343	0.406055
24PHAS41_516(-)	2.1	1.2	1.2	0	0	0	151	0.00417582	1.2	0.9	1.3	4.6	1.2	0.8	0.517345	0.0158054
24PHAS41_540(-)	0.7	2	6.4	0.6	0.5	0.8	4.73057	1	3.4	9.2	5.2	7.3	11	9.7	0.636104	1
24PHAS41_564(-)	0.9	0.9	0.3	0	0.3	0	6.45455	0.0792508	1.9	2.2	2.4	2.2	1.7	3	0.94228	0.060531
24PHAS41_588(-)	0.4	0	0	0	0	0	14.3333	0.366262	0	1.2	2.4	0	1.7	2.1	0.947781	0.261349
24PHAS41_684(-)	0.2	0.4	1	0	0	0	54.3333	1	2.4	0.3	3.3	4.1	5.8	0	0.607251	1
24PHAS42_161(+)	0.9	0	0.3	0	0.2	4.6	0.254658	1	23.2	20.3	21.4	17.9	14.6	8.8	1.57101	0.78801
24PHAS42_209(+)	11.2	8.2	9.3	0.3	2.3	39	0.690127	0.0107407	49.9	32.2	33.8	19.5	14.9	23.9	1.98748	0.193541
24PHAS42_257(+)	31.5	40.1	41.9	12.1	11.5	74.6	1.15576	0.000163603	182.6	147.3	167.5	116	113.6	131	1.37934	0.0786931
24PHAS42_281(+)	9.8	10.3	14.2	0.6	0.3	11.3	2.80703	0.83734	28.5	19.4	22.2	19.2	7.3	6.9	2.09782	0.487623
24PHAS42_305(+)	23	25.2	21.6	15	6	1.3	3.12718	1.77097e-10	48.8	33.9	36.6	1.5	7.8	9.5	6.33723	3.7666e-07
24PHAS42_329(+)	4.1	5.8	5.8	0.3	6.9	1	1.9113	0.765375	10.7	10.4	7.2	0	0.2	1.8	13.9557	0.58999
24PHAS42_353(+)	64.6	77.2	52.5	3.7	1.5	6.2	17.0017	0.0397657	120.9	114.7	117.6	34.7	19.3	38.7	3.80923	0.0165715
24PHAS42_377(+)	109.5	130.3	120.6	41.1	98.3	91.9	1.55808	0.377106	343.6	438.8	364.7	272.8	216.6	273.3	1.50398	0.115068
24PHAS42_473(+)	4.4	4.4	3	8.3	1.3	6.3	0.742624	0.163303	10.1	13.1	9.2	9.2	16.4	9.1	0.933775	0.769098
24PHAS42_497(+)	2.2	3.7	6.5	8.9	8.1	0.3	0.717253	0.460113	11.2	15.9	17.9	0.2	11.4	4.1	2.86268	0.477319
24PHAS42_207(-)	310.6	322.8	353.3	194.3	124.9	163.5	2.04406	0.0246315	1141.7	1232	1070.7	407.2	472.5	410.7	2.66921	0.700141
24PHAS42_279(-)	16.8	15.4	12.3	10	9.7	41.6	0.726072	0.14715	22.7	20.5	26.1	37.3	38.5	40.4	0.59649	0.0217988
24PHAS42_327(-)	27.6	31	23.3	14.7	19	2.4	2.26764	0.251115	43.8	29.3	36	18.6	21.8	21.4	1.765	0.150443
24PHAS42_351(-)	4.6	5.2	5.3	0.8	1.8	57.9	0.249959	0.237597	199.6	216	208.3	200.4	146.3	205.9	1.12902	0.908289
24PHAS42_375(-)	15.9	13.2	8.8	3.2	6.6	106.2	0.326898	0.569391	515.2	476.9	535.2	443.6	365.7	521.4	1.14774	0.591176
24PHAS42_447(-)	0.2	0	0	0	0	0.3	0.69697	0.0971947	6	1.2	7	1.5	0	2.5	3.53102	0.648372
24PHAS42_495(-)	2.7	2.1	1.9	1.3	1.1	4.2	1.01508	1	82.7	74.3	85.2	49	74.5	39	1.49037	1
24PHAS43_1068(+)	0	0.3	0.4	0.3	0.3	0.4	0.708738	1	0	0	0.4	0	0.3	0.2	0.811321	1
24PHAS43_1092(+)	0	0	0	0	0	0	1	1	0	0	0	0	0	0	1	0.371234
24PHAS43_1116(+)	1.1	0.9	3.3	1.1	0.8	12	0.382627	1	0.9	1.2	1.8	3.6	1	0.1	0.830867	0.281645
24PHAS43_1140(+)	0.4	0	0.6	0.6	0.2	9.8	0.0968956	0.994589	0.7	0.3	0.6	0.1	0.4	0.3	1.96386	0.163379
24PHAS43_1188(+)	0	0	0.3	0	0	11.6	0.0283749	1	0.5	0.3	0	0	0	0	27.6667	1
24PHAS43_1066(-)	0	0.4	0.3	0	0	0	24.3333	1	0	0	0.4	0	0	0.1	3.30769	1
24PHAS43_1090(-)	2.2	1.3	2.3	0.8	2.9	65.4	0.0843339	0.549185	3.6	1.7	1.8	1.4	2.2	2	1.26643	0.933279
24PHAS43_1138(-)	0	0	0	0	0	0	1	1	0	0	0	0	0	0	1	1
24PHAS43_1162(-)	0	0	0	0	0	0	1	1	0	0	0	0	0	0	1	1
24PHAS43_1330(-)	0.2	0	0	0	0	0	7.66667	1	0	0.3	0	0	0	0	11	1
24PHAS43_1378(-)	0.2	0.3	0	0.3	0	10.6	0.0484904	1	0	0.3	0	0	0	0	11	0.294523
24PHAS43_1402(-)	0	0	0	0	0.3	0	0.0909091	1	0	0	0	0.1	0	0	0.230769	1
24PHAS44_506(+)	0.9	2.6	2.6	0.3	0.3	0.8	4.28671	1	9.1	7.2	7	3.9	4	4	1.95557	1
24PHAS44_530(+)	0	2.5	2.1	0	0	0	154.333	1	3.8	6.8	2	5.3	0	0	2.36961	1
24PHAS44_578(+)	3.7	0.8	2.8	0	0.2	13.6	0.530007	0.00851327	8.9	7.2	5.9	17.9	10.5	32.1	0.363952	0.0248389
24PHAS44_602(+)	1.7	0.4	0	0	0	0	71	0.0591318	0.5	0	4.4	0	3.5	0	1.3966	0.874018
24PHAS44_626(+)	7.5	6	7.2	2.1	1.3	10.8	1.45678	0.00348439	30.3	30.3	24.4	4	14.5	18.1	2.32132	0.174492
24PHAS44_650(+)	0	0	0	0	0	0	1	0.000157733	0	0	0	0	0	0	1	0.00270957
24PHAS44_432(-)	12.6	15	8	3.2	1.8	12.7	2.00959	0.0383211	40.2	33.2	41.6	15.4	15.5	15.2	2.49361	0.0839953
24PHAS44_456(-)	5.2	4.4	3.3	0.3	0.6	1	6.69948	0.0241431	13.6	15.7	16.6	0.6	10.8	3.1	3.16105	0.0449439
24PHAS44_504(-)	6.7	5.6	5.3	0.4	19.6	22.3	0.416489	0.00315596	16.5	11.3	16.3	2.4	11.6	6.8	2.11858	0.885929
24PHAS44_528(-)	3.5	0.9	0.7	0	0.3	8.7	0.568106	0.0738984	1	1.5	3.1	0.1	3.2	5.9	0.609967	0.222906
24PHAS44_576(-)	67.6	60.8	62.3	41.5	34.4	56.1	1.4446	0.0300804	116.8	120.2	108.9	111.1	106.3	138.8	0.971086	0.0869989
24PHAS44_600(-)	4.2	4.8	3.5	0.3	0.3	5.1	2.18674	0.494726	8.1	8	14.8	5.5	3.2	3.2	2.59262	0.713933
24PHAS44_624(-)	2.9	1.4	9.8	0	5.2	0	2.70172	0.245308	6.4	5.5	4.4	3.3	1.8	3.7	1.84938	0.0849715
24PHAS44_648(-)	4.6	8	5.1	0	0.2	0.5	24.2877	0.755116	10.1	5.8	7.2	11.8	1.8	6.1	1.17233	0.488799
24PHAS44_672(-)	23.3	25.1	31.1	22.5	22.7	50.8	0.828179	0.892133	61.6	59.7	57.1	42.7	56.7	27.9	1.40132	0.47377
24PHAS45_182(+)	0.9	1	1.2	0	0	0.4	7.27907	0.00898151	1	1	2.6	0	0	0	154.333	0.0985101
24PHAS45_206(+)	0.6	0.8	1.7	1.3	1.3	5.5	0.384994	0.515776	2.6	3.8	2.6	0.8	3	3.2	1.2845	0.524351
24PHAS45_230(+)	3.6	4.6	3.2	2.3	1.8	49.5	0.213127	1	6.4	9.5	4.6	2.3	1.1	3.9	2.80082	0.842877
24PHAS45_302(+)	2.2	1.6	2.5	2.5	2.8	34.9	0.157345	0.466944	3.8	3.1	3	2.3	2.2	1.8	1.56872	0.879446
24PHAS45_350(+)	4.7	4.2	5.3	4	4.7	28.7	0.380176	0.881829	6.5	6	7.8	3.4	3.5	2.8	2.08941	0.193606
24PHAS45_374(+)	4.2	2.1	0.3	6.6	0.3	0.5	0.892328	0.880024	3.3	3.1	2.6	4.7	7.6	9.5	0.413651	0.239274
24PHAS45_398(+)	3	0.4	0.7	0.3	0.4	0	5.65753	1	5.8	4.8	3.1	3.7	5.5	2	1.22262	0.40181
24PHAS45_204(-)	0	0	0.4	0	0.3	0	1.30303	0.738326	2.9	0.5	0.7	0	2.3	0.1	1.69959	0.871426
24PHAS45_228(-)	0.9	2.9	1.1	0.7	0.8	12.2	0.359068	0.688556	4.8	3.8	5.5	10.1	1.4	8.7	0.698468	0.338656
24PHAS45_252(-)	0.5	0	0	0.3	0	0	1.60606	0.639978	0	0	0.4	0	0.2	0	1.86957	0.551641
24PHAS45_276(-)	0.7	0.7	1.5	0.6	0.8	36.3	0.077657	0.246009	1.4	0.9	2.6	0.6	1.3	0.4	2.11588	0.161017
24PHAS45_300(-)	0.4	0.4	0	0.6	0.3	0	0.892473	1	0.9	0	0.7	0.3	0.4	0.2	1.75269	1
24PHAS45_348(-)	8.8	8.4	9.3	7.8	10.3	146	0.16164	1	12.6	9.9	11.1	7.3	7.7	6.6	1.55479	1
24PHAS45_372(-)	0.4	0.7	0.6	0.4	0.6	10.6	0.148753	1	0.3	0.3	0.6	0.7	0.6	0.7	0.605911	1
24PHAS46_334(+)	1.4	0.3	0.3	0	0	0	67.6667	1	3.4	1.4	0	0	2.3	0	2.07296	1
24PHAS46_886(+)	0	0	0.3	0	0	0	11	0.00311916	0	0.9	0.4	0	0	0	44.3333	0.0112241
24PHAS46_958(+)	0	0	0	0	8	0	0.00373599	1	0	0	0	0	0	0	1	0.583253
24PHAS46_1030(+)	0.7	1.2	1.4	0	0.3	0	10.0909	0.000830317	1.4	0.5	0.4	0	0.2	0	10.1304	0.0410334
24PHAS46_1078(+)	0.4	0.3	0.3	0	0.3	13.3	0.0755686	0.132048	0.9	0	0.7	0	0	0.1	12.5385	0.177087
24PHAS46_668(-)	2.5	3.8	4.6	0	0.3	0.4	14.9726	1	8.4	8.4	2.6	9	15.9	13.9	0.500386	1
24PHAS46_812(-)	0	0	0	0	0	0	1	0.0010748	0.3	0	0	0	0	0	11	0.0777742
24PHAS46_836(-)	0.7	2.6	1.9	1.3	0.8	25.1	0.192068	0.0591318	0.5	1.4	4.6	6.5	3.3	0.5	0.632139	0.103278
24PHAS46_884(-)	1	0.4	0.3	0.4	0.5	7.6	0.202814	1	0	0	0.6	0	3.2	0.1	0.189189	0.283646
24PHAS46_932(-)	0	0	0	0	0	0	1	1	0	0	0	0	0	0.1	0.230769	1
24PHAS46_956(-)	0	0	0	0	12.3	0	0.00243309	0.665836	0	0	0	0	0	0.1	0.230769	0.52922
24PHAS46_1004(-)	9.1	4.7	5.3	0.7	15.4	0.3	1.16433	1	17.2	9.9	17.6	10.5	18.1	10.1	1.15492	1
24PHAS46_1076(-)	0.2	1.8	0.3	0	0.2	0	10.1304	0.738326	2.1	2	0.4	4.7	0.3	0.1	0.883041	0.817616
24PHAS47_376(+)	0.5	1.3	2.5	0	0	0	144.333	0.00719093	16.9	7	12.2	6.1	12	10.7	1.25321	0.0688906
24PHAS47_592(+)	2.5	1.8	0.3	0	0	0.4	10.7674	0.000939091	6.9	8.2	10.9	0	4.6	2.7	3.55116	0.00941433
24PHAS47_616(+)	0.9	0	0.8	0	0	0	57.6667	0.00305766	7.6	8	9.2	0.9	7.3	4.4	1.96595	0.30517
24PHAS47_688(+)	5.1	2.6	7.6	0.6	6.9	0	2.03586	0.0188477	27	28.8	27.2	0.6	16.7	18.4	2.32382	0.0602634
24PHAS47_736(+)	3	3.4	3.5	0	0.3	0.4	13.6027	0.00677138	8.1	8.2	17	3.4	16.6	9.1	1.14418	0.0268331
24PHAS47_760(+)	1.4	1.2	1.5	0	0	1.8	2.25683	0.0314346	6.2	7.8	11.6	2.7	2.1	6.4	2.28228	0.794259
24PHAS47_374(-)	2.5	3	1.7	0	0.2	3.5	1.93834	0.00615389	8.6	14	9.6	2.9	3.8	0	4.789	0.0168546
24PHAS47_446(-)	8.2	15.9	7.7	0.6	22.9	5	1.11567	1	96.6	99.1	96.5	44.8	30.3	39.8	2.54268	1
24PHAS47_590(-)	0.4	1.6	2.9	0	0.2	0	21.4348	0.863665	10	11.4	6.7	0	7.8	0	3.59259	0.524832
24PHAS47_662(-)	0.6	3.3	1.5	0	0.4	0	12.6279	0.00130564	4	2.9	3.7	4.3	5.2	0.8	1.02904	0.273377
24PHAS47_686(-)	3.4	2.7	2.5	0	0.4	0	20.0698	0.844855	6.5	14.5	10.9	10.1	8.8	6.2	1.27059	0.769098
24PHAS47_734(-)	12.8	22.4	11.5	36	34.3	30.6	0.462994	0.0726805	56.7	49.1	59.5	21.8	20.9	43	1.9285	0.107486
24PHAS48_246(+)	6	6	5.3	0.3	0.3	0	27.5079	0.0011871	6.9	7.2	11.3	11	18.9	15.7	0.557309	0.00188829
24PHAS48_318(+)	5.7	3.5	4.6	0	0	0.3	41.9091	0.912533	7.6	4.3	5.5	4.9	0	4.7	1.80997	0.346737
24PHAS48_342(+)	5.8	3.4	1.4	7.2	0.2	0	1.43069	0.0325572	3.6	3.4	2.2	2.2	0.2	4.2	1.39216	0.0635681
24PHAS48_366(+)	8	6.9	5.8	0	20.4	22.3	0.485139	1	8.6	10.4	15	17	18.5	11.8	0.718994	0.592473
24PHAS48_414(+)	0	1.7	5.9	0	0.2	0	33.1739	0.208566	6.7	6.1	8.5	6.1	4.7	12.2	0.926183	0.0166189
24PHAS48_438(+)	12.3	12.7	10.9	1.1	20.6	0.3	1.63096	0.00109905	15.1	16.5	10.9	7.5	3.1	6.7	2.45413	0.0353667
24PHAS48_486(+)	1.7	0.9	3.3	0	0	0.3	17.9697	0.000579239	8.6	9.5	8.1	0	4.7	0	5.54545	0.0041276
24PHAS48_510(+)	2.7	0.8	2.8	0	0	0	211	0.012553	9.8	8.2	7.6	2.4	10.3	5.5	1.40592	0.72242
24PHAS48_292(-)	9	12.9	13.8	7.2	0.6	0.8	4.14021	0.000103072	39	31	33.5	43.8	17.3	41	1.01371	0.00136433
24PHAS48_340(-)	1.9	1.3	2.3	0	0	0.4	12.8605	0.666699	13.2	17.4	12.8	4.5	1.2	3.8	4.55719	0.831007
24PHAS48_388(-)	77.8	72.4	74.9	20.2	17.1	38.6	2.96497	0.00151848	371.8	369.3	327.6	221.4	241.5	198.4	1.61603	0.0159413
24PHAS48_412(-)	7.6	7.2	2.8	0.6	0	0.3	18.957	0.00130894	34.6	35.6	35.9	30.6	21	8.6	1.76208	0.00653279
24PHAS48_508(-)	4.2	0	2.6	0	0	8.1	0.840098	0.00512821	7.4	4.9	12	8.9	1.9	7.6	1.32013	0.00223977
24PHAS48_556(-)	6.7	3.8	7	0.7	0	7.7	2.07948	0.00650891	25.3	27.6	22.2	8	13.2	31	1.43845	0.203405
24PHAS49_261(+)	0.2	0.8	0.8	0	0	0	61	1	2.1	4.3	4.3	3.7	5	3.8	0.856345	1
24PHAS49_309(+)	2.1	8.6	5.7	0.8	1.1	2.8	3.47357	0.0563238	145.1	154.8	169.7	118.6	107.5	119.7	1.35798	0.0769217
24PHAS49_357(+)	1.1	3.4	3.3	1.4	1.8	44.8	0.163023	1	115.4	122.8	120.2	73.7	83.4	101.9	1.38374	1
24PHAS49_477(+)	0	0	0.6	0	0	0.6	1	0.000889622	7	12.3	10	5.3	4	5.3	2.00478	0.454058
24PHAS49_525(+)	4.2	7.1	3.5	0	0.3	12	1.20276	1	41.4	40.4	51.9	33.7	29.9	32.5	1.39114	1
24PHAS49_549(+)	0	3.8	2.1	0	0	0	197.667	1	5.7	6.1	7.6	2.7	4.8	4.2	1.65644	1
24PHAS49_597(+)	1.2	0.7	0	0	0	0	64.3333	1	2.1	2	1.3	0	2.1	0	2.5493	1
24PHAS49_621(+)	0.6	0	0	0	0.2	0.3	1.18868	0.00212992	6.4	7.8	3.9	5.6	2.9	6	1.24776	0.0127228
24PHAS49_355(-)	1.1	0.4	1.9	0	0	0.6	5.44444	0.666699	7.9	9	11.8	5.8	3.6	3.2	2.27474	0.395914
24PHAS49_523(-)	0.6	0.3	0.3	0	0	0	41	0.0167177	2.8	2.9	5	3.4	0	0	3.12828	0.0323057
24PHAS49_595(-)	1.7	3.7	2.9	0	0.3	0	25.2424	0.0117168	8.3	6	11.5	22.3	13	9	0.582675	0.148565
24PHAS50_116(+)	24.8	21.2	21.4	5.5	7	14.4	2.5039	0.00985034	27.9	39	37.2	15.4	7.7	14.1	2.79694	0.0242377
24PHAS50_140(+)	4	1.4	0.3	0	0	0	191	0.00683125	7.2	12.3	5.4	0	0	7.3	3.40109	0.014028
24PHAS50_188(+)	0.7	0.4	0.7	0	0	0	61	0.013249	5.2	3.8	4.3	0.9	1.5	0.2	5.06844	0.0336218
24PHAS50_212(+)	92.6	113.8	99.1	20.6	50.4	54.9	2.42619	0.014153	300.6	280.6	320.2	272.1	336.9	352.3	0.93769	0.039087
24PHAS50_284(+)	65.1	73.6	50.2	1.7	7.7	22.9	5.8438	0.0278476	115.4	119.9	144.8	162.2	103.3	165.8	0.881297	0.689448
24PHAS50_308(+)	38	38	37.4	1.4	13.6	21.5	3.10512	0.445984	126.4	129.1	124.4	99.5	61.3	124.6	1.33108	0.807027
24PHAS50_356(+)	8.2	7.5	3.3	0.6	0.5	3.7	3.93996	1	16.2	16	22.2	57.5	32.7	56	0.372222	0.454058
24PHAS50_380(+)	1.1	2	2.8	7.9	8.2	0	0.367638	1	3.8	9	4.4	10.4	3.9	5.2	0.882232	1
24PHAS50_500(+)	0	1.8	0	0	0.5	16.6	0.10683	1	3.4	6.3	3.3	0.1	3.6	0.1	3.40209	1
24PHAS50_524(+)	6.7	1	1.5	2.8	8.1	10.7	0.426722	1	6	5.3	8.9	5	3	8.4	1.23128	1
24PHAS50_692(+)	0	0	0	0	0.2	0	0.130435	1	0	0	0	0	0	0	1	0.146158
24PHAS50_186(-)	0.5	0	0	0	0	9.3	0.056806	1	0	0	0	0	0	0	1	1
24PHAS50_210(-)	0.5	0.3	0	0	0.3	13.8	0.0587403	6.16437e-06	4.1	3.1	1.5	0.1	0	0	67.1538	0.0025382
24PHAS50_282(-)	0	0	0	0	0	0.3	0.0909091	0.00554699	1.4	0.3	1.7	0.1	0	0	26.3846	0.0461157
24PHAS50_306(-)	0.4	0	0.3	0	0	0	24.3333	0.744512	0	0	0	0	0.3	0	0.0909091	0.483178
24PHAS50_354(-)	0	0	0	0.3	0	0.3	0.047619	1	0	1.7	0.6	0	0	0.2	10.1304	1
24PHAS50_378(-)	0.2	0.3	0	0	0.3	0.4	0.726027	1	0.3	0.3	2	0	0	0.2	11.4348	0.282332
24PHAS50_426(-)	0	0	0	0.3	0	0	0.0909091	1	0	1.2	0	3.9	3.1	0	0.174964	1
24PHAS50_450(-)	0.7	0	0	0	0	0	24.3333	1	0	0.9	0.9	0	0	0	61	1
24PHAS50_546(-)	0	0.3	0	0	0	0	11	1	0.5	0	0.4	0	7.1	0	0.130435	1
24PHAS50_570(-)	0.2	0.5	0.3	0	0.3	0	3.12121	1	1.9	1.9	1.3	3.3	0	0.1	1.49563	1
24PHAS50_594(-)	0	0	0	0	0	8.4	0.00355872	1	1	0	0.9	3.8	0	0	0.503916	1
24PHAS51_158(+)	43.2	39.1	56.1	2.3	13.1	19.7	3.94051	0.00288633	119.7	132.8	136.2	49.6	53.2	53.2	2.49138	0.013094
24PHAS51_182(+)	21.8	17.5	17.7	10.7	8.3	0.8	2.87595	0.087566	52.1	52.2	53.8	9.6	15	2.8	5.76486	0.884788
24PHAS51_206(+)	13.7	14.6	12.3	15.4	38	16	0.585194	0.0889362	35.2	37.7	40.7	25.8	29.5	21.8	1.47323	0.998135
24PHAS51_230(+)	74.2	84	109	153.8	44.9	69	0.998132	0.128472	333.4	328.2	338.5	317.2	221.2	287.8	1.21047	0.784408
24PHAS51_254(+)	9.7	8	5.9	16.2	17.6	4.5	0.616488	0.651824	22	19.4	17.7	25.1	29.8	26.2	0.72883	0.357211
24PHAS51_302(+)	68.8	63.1	70.2	20.5	50.8	46.3	1.71835	0.095935	342.9	333.7	372.9	250.7	310.5	312.9	1.20066	0.482697
24PHAS51_326(+)	148.2	136.3	158.1	194.4	240.3	200.6	0.696693	1	519.3	504.7	511.2	498.2	524.6	422.7	1.06205	0.945966
24PHAS51_350(+)	4	4.7	3.7	0.4	0.9	31.8	0.375189	0.93004	14.3	17.2	17.9	19.5	22	13.5	0.898237	0.844461
24PHAS51_374(+)	1.4	1	1.8	1.3	0.3	1.7	1.27027	0.358601	1.7	1.4	2.4	0.3	1.4	0.5	2.47982	0.449432
24PHAS51_398(+)	1	0.8	0	0.4	0	3.7	0.443099	0.296151	2.1	1.5	3.5	3.6	0.2	2.4	1.14446	0.801545
24PHAS51_422(+)	2.9	1.8	2.8	2.1	1.8	12.2	0.466832	0.237597	2.9	1.5	4.1	2.2	1.1	1.6	1.73022	0.650887
24PHAS51_542(+)	2.4	0.7	0.7	0.4	10.9	0.9	0.313164	1	1.5	1.9	2.6	0.5	0.7	0.4	3.69939	0.163657
24PHAS51_180(-)	6.8	6.7	7.2	35	6.3	174.2	0.0961815	0.212332	15.3	18.4	15.2	10.8	12.8	15.4	1.25365	0.066222
24PHAS51_204(-)	9	15.4	10.2	9.9	11.2	55.1	0.454283	0.704156	18.1	14.7	17	10.8	12.2	6	1.7165	0.203866
24PHAS51_228(-)	0.6	0.8	0.8	1.6	12.1	0	0.162418	0.194912	6.7	3.8	2.8	3.7	2.7	10.3	0.796772	0.116066
24PHAS51_252(-)	0.6	0.4	0.8	0.4	0.5	4.6	0.330922	0.0373161	1.5	1.2	1.3	3.1	0.5	4	0.528178	0.925158
24PHAS51_276(-)	0.2	1.3	0	0	0.6	0.5	1.35398	1	2.8	1.4	2.6	4.9	0	5.9	0.630656	1
24PHAS51_300(-)	7.5	15.3	12.8	13.3	21.7	94.8	0.274436	0.888199	26.3	30.2	25.1	8.2	24	21.1	1.53066	1
24PHAS51_324(-)	1.5	0.5	1.2	4.7	0.4	0.3	0.594843	0.0419265	7	5.1	8.3	0.5	3.1	0.1	5.47721	0.0697048
24PHAS51_348(-)	1.9	1.2	2.3	0.7	1.3	26.6	0.189661	0.00618196	6.9	4.8	9.2	0.6	2.9	7.5	1.89755	0.284241
24PHAS51_372(-)	1.5	2.5	2.2	0.7	0.8	24.7	0.237514	1	11.5	11.4	6.7	11.9	0.8	0.5	2.23961	0.72242
24PHAS51_420(-)	0	0.4	0	0.6	7.3	0.4	0.0516206	0.5615	1.7	2	1.5	2	0	0.1	2.4554	0.513955
24PHAS51_444(-)	0	0	0	0	0	0	1	0.00214587	0	2.2	0	0	0	0	74.3333	0.142561
24PHAS51_540(-)	0	0	0	0	0	7.3	0.00409277	1	0.7	0.3	0	0	0	0	34.3333	1
24PHAS52_200(+)	0	0.5	0	0	0	0	17.6667	1	0	0	0.7	0	0	0	24.3333	1
24PHAS52_248(+)	0	0	0	7.8	0	0	0.00383142	1	0	0	0	0	0	0	1	1
24PHAS52_296(+)	0	0	0	0	0	0	1	0.913596	0	0	0	0	0	0	1	0.365847
24PHAS52_320(+)	0.9	1.4	0.8	1.8	0.8	1	0.862259	1	1.7	0.9	0.7	0.5	0.7	1.1	1.42918	1
24PHAS52_344(+)	0	0	0	0	0.2	0	0.130435	0.391443	0	0	0	0	0	0	1	0.224641
24PHAS52_368(+)	0	0	0	0	0	0	1	1	0	0.3	0	0	0	0	11	1
24PHAS52_416(+)	0	0.3	0.4	0.6	0	12.2	0.0568979	1	0.3	0.5	0.4	0	0	0	41	0.0864778
24PHAS52_464(+)	0.7	1	0.8	1	0.9	16.1	0.140322	1	0.9	0.5	0.4	0.7	0	0.6	1.37594	1
24PHAS52_512(+)	0	0	0	0	0	0	1	1	0	0.3	0	0	0	0	11	1
24PHAS52_174(-)	0	0.7	0	0	0	0	24.3333	1	0	0	0	0	0	0	1	1
24PHAS52_198(-)	2.1	2.4	2.8	7.9	8.6	66.4	0.0883878	0.00152339	2.6	2.4	2.6	1	3.2	1	1.45889	0.165275
24PHAS52_246(-)	0.9	1.2	0.4	0.3	0.3	0	4.01587	0.774057	0.7	0.3	0	0	0	0	34.3333	0.663617
24PHAS52_270(-)	0	0	0.4	0	0	13.4	0.0320179	1	0	0	1.5	0.7	0	0.1	1.84337	1
24PHAS52_294(-)	0	0	0	0	0	0	1	1	0.5	0.5	0	0	2.7	0	0.377289	0.294523
24PHAS52_318(-)	0	0	0	0	0	0	1	1	0	0	0	0	0	0	1	1
24PHAS52_342(-)	0.2	0.3	0	0.7	0.2	20.7	0.024503	0.0419844	0.3	0	0.6	0.2	0	0.2	2.16279	0.072098
24PHAS52_366(-)	0	0	0	0	0.3	0	0.0909091	1	0	0	0	0	0	0	1	0.320735
24PHAS52_414(-)	0	0	0.4	0	0	0	14.3333	1	0	0	0.7	0	0	0	24.3333	1
24PHAS53_395(+)	15.8	10.1	14.5	3	3.4	29.2	1.13472	0.0513762	83.7	76.7	75.2	103.2	99.3	98.7	0.782226	0.0603501
24PHAS53_419(+)	5.5	4.1	5.1	0.7	1.3	1.7	3.94906	0.00157226	114.7	117.1	133.7	66	61.6	56.5	1.98517	0.00387823
24PHAS53_539(+)	3	3.8	2.1	0.3	0	0	27.0606	8.7037e-07	30.8	19.6	20.9	2.5	5.2	10.6	3.89143	1.59429e-05
24PHAS53_563(+)	0.5	0.3	2.5	0	0	0.3	10.0909	0.0324595	3.6	2.9	2.4	4.5	2.5	0	1.27027	0.0330944
24PHAS53_611(+)	2.4	4.6	1.7	0.8	1.6	9.4	0.737954	0.0137	98.7	70.6	97.6	47.1	23.7	48.7	2.23316	0.657877
24PHAS53_393(-)	5.8	2.5	4.4	0.3	0.3	0.5	11.2655	0.0261814	42.8	35.1	42.1	14	13.5	8.5	3.33139	0.291546
24PHAS53_441(-)	26.6	37.5	35.5	3.1	1.9	3	12.4072	0.0262771	360.2	346.8	315.4	107.9	108.7	76.6	3.48679	0.0842405
24PHAS53_489(-)	44.5	52.5	49.7	8.8	2.6	4.4	9.26911	0.360435	204.8	234.8	210	88.9	86.8	73.5	2.60655	0.73503
24PHAS53_537(-)	9.3	15.7	17.5	4.9	1.9	9.9	2.54214	0.00455951	121.7	108.3	139.9	139.1	121.9	142.5	0.916735	0.00723723
24PHAS53_561(-)	1.9	3.1	0	0	0.2	0.3	9.49057	9.81032e-05	10.1	7.3	11.1	0	0	5.7	4.97906	1.59429e-05
24PHAS53_609(-)	2.2	1.7	1.2	0	0.3	24.7	0.204954	0.0504952	9.6	9.9	14.8	26.8	12.2	25.7	0.530357	0.11711
24PHAS54_428(+)	1.5	0.8	1.5	0	0.2	0.3	7.22642	0.090661	15.8	11.4	14.4	1	6.2	6.3	3.07687	0.158803
24PHAS54_524(+)	2.5	5.8	5.9	0	0.3	0.5	17.1446	0.00273747	16.3	10.9	12	5.7	11.8	6.4	1.63936	0.0041276
24PHAS54_548(+)	12.9	21.4	17	0.6	8.3	16.5	2.01848	0.0106674	127.4	119	126.6	60.3	82	80	1.67782	0.0210284
24PHAS54_644(+)	44.7	42.7	45.5	9.3	7.2	26.4	3.09644	0.0847371	207.7	173	174.9	94.7	133.9	93.1	1.72701	0.192325
24PHAS54_692(+)	4	6.5	4.6	0.4	0.2	0.5	13.3894	0.0338571	38.3	39.2	31.8	10.9	10.3	0.1	5.12564	0.0611445
24PHAS54_740(+)	2.9	1.6	5.7	0	0.4	0.5	11	0.855163	38.7	33.2	33.5	10.3	4.5	11.5	4.00418	0.296424
24PHAS54_378(-)	27.5	29	26.4	4.4	7.3	8.7	4.05923	0.0162211	126	107.8	126.1	115.3	99.9	62.4	1.29644	0.0781171
24PHAS54_426(-)	15.3	21.8	11.5	0.6	7.5	19.2	1.77936	0.00121141	79.3	63.9	83.2	39.5	39.8	45.4	1.81536	0.00723639
24PHAS54_522(-)	2	0	1.5	0	0	0	117.667	0.000225133	7	8.5	8.1	5.2	6	3.3	1.62629	0.0049984
24PHAS54_642(-)	7.7	9.4	12.7	8.3	5.6	0.6	2.05299	0.00136753	15	16	19.2	6.6	11.7	22.4	1.23324	0.00580313
24PHAS54_738(-)	57.9	64.3	66.7	61.6	64.2	45.6	1.10208	0.714633	92.9	91.7	105	110	110.8	101.4	0.89883	0.182935
24PHAS55_171(+)	0.9	1.6	2.5	0	0	0	167.667	7.6633e-06	0	5.8	1.7	6.3	3.6	4.9	0.507755	0.000888015
24PHAS55_195(+)	95.1	103.8	96.3	15.4	19.1	27.7	4.74417	0.00672101	280.1	269.2	293.8	245.4	198.7	207	1.29487	0.0680997
24PHAS55_291(+)	14.6	19.9	14.4	4.2	0.7	3.2	6.01845	1.26965e-11	21.5	19.9	15.7	24.2	22.2	14.5	0.937633	0.000348605
24PHAS55_387(+)	60	59.5	66.6	23.9	18	80.6	1.51906	0.00251275	92.3	93.9	105.7	117.3	106.2	98	0.90794	0.00870853
24PHAS55_169(-)	3.1	3.9	3.3	0	0	0	344.333	0.00256221	0	1.5	0.4	2.1	0.5	6.5	0.211391	0.0108327
24PHAS55_193(-)	6.1	9.3	5.5	0	0.3	6.6	3.0202	0.00907579	13.2	13.8	10.9	9.4	9.7	17.5	1.03549	0.00179192
24PHAS55_217(-)	49.9	45.9	43	1.6	2.8	11.5	8.715	7.76168e-05	72.4	93.9	87.8	86.8	86.9	71.5	1.03629	0.000859758
24PHAS55_241(-)	41.3	45.6	45	1.1	1.3	11.8	9.27126	0.000508822	92.5	78.3	86.1	35.3	42.2	36.3	2.25714	0.11712
24PHAS55_289(-)	6.1	7.5	5.7	0.3	0.3	0.3	20.7849	2.27153e-09	14.6	18.2	16.3	7.5	5.5	29.1	1.16615	0.000239972
24PHAS55_313(-)	12.4	7.3	8.8	0.3	0.2	21.7	1.2834	0.000939091	18.6	24.6	35.1	26.7	26.1	23.5	1.0262	0.00191003
24PHAS55_385(-)	4.2	5.9	1.5	0	0.3	0.4	15.9315	0.000127742	10.3	16	15.7	17	14.1	12.8	0.956749	0.355012
24PHAS55_481(-)	0.6	2.1	0.6	0	0	0	111	0.0145562	4.1	1.5	3.5	0	5.7	4.7	0.87536	0.0314055
24PHAS55_529(-)	1.9	4.6	4.1	0	0	0.5	20.0566	0.000160031	7.4	6	3.5	13.9	21.8	16.9	0.32168	0.00564521
24PHAS55_577(-)	1.2	0	0.8	0	0	0	67.6667	1	0	0	0.7	0.6	0	0	1.15873	1
24PHAS56_107(+)	3.5	1.4	2.5	0.6	0.3	11.2	0.612531	0.0494363	59.3	49.1	67.8	140.2	117.2	107.5	0.482915	0.78177
24PHAS56_131(+)	5.7	6.5	5.8	9.9	1.7	38.2	0.36183	1	165.6	159.4	189.3	108.6	78.4	115.2	1.70178	1
24PHAS56_155(+)	0	0	0	0	0.2	0.4	0.047619	0.492718	10	10.2	16.5	5.9	4.4	9	1.90016	0.458883
24PHAS56_227(+)	0.2	0	0	0	0.2	0.4	0.365079	1	12.9	13.6	20	23.8	15.6	12.6	0.894292	1
24PHAS56_371(+)	12.1	17.3	9.1	4.5	10.6	23.7	0.992274	1	330.3	296.1	353.8	199.5	232	310.5	1.32101	1
24PHAS56_443(+)	0	0	0	0	0	0	1	1	0	0	0	0	0	0	1	1
24PHAS56_129(-)	0	0	0	0	0	0	1	0.964282	0.3	0	0.4	0.2	0.4	0	1.15873	0.885658
24PHAS56_153(-)	0.7	0.3	0	1	0.5	5.8	0.140518	1	1.7	4.1	3	0.5	0.5	0.4	6.17483	1
24PHAS56_201(-)	0	0	0	0	0	0	1	1	0.3	0	0	0	0	0.6	0.52381	1
24PHAS56_345(-)	0	0	0	0	0	0	1	0.445984	0.3	0	0	0	0	0	11	0.481405
24PHAS56_369(-)	0.2	0	0	16.4	0	12.5	0.00795022	1	1.2	1.5	0.7	0	5.5	0	0.620253	1
24PHAS56_393(-)	0	0.4	0.6	0	0.2	0.3	1.9434	0.00350094	0.3	0.3	0.7	5	4.9	3.7	0.0975789	0.043984
24PHAS56_513(-)	0	0	0	0	0	0	1	1	0	0.3	0	0	0	0	11	1
24PHAS57_147(+)	2.5	3	2.5	0	0	1.3	6.03759	0.0625731	12	7.2	5.7	11	7.4	7.1	0.976498	0.0540889
24PHAS57_171(+)	28.6	26.7	25.3	2.8	14.7	8.2	3.1337	3.60285e-09	100.1	94.3	98.2	146.1	159	169.4	0.616673	0.00172385
24PHAS57_267(+)	31.6	32.5	34.5	1.7	1.1	13.3	6.11469	1	166.6	189.2	198.7	75.1	68.2	126.6	2.05435	1
24PHAS57_315(+)	6.1	8.1	7.2	0.3	7.9	9.7	1.1952	1	53.6	70.6	69.5	5.9	12.3	3.2	9.04013	1
24PHAS57_363(+)	0	0	0	14.4	0	0	0.002079	1	0	0	0	0	0	0	1	0.408931
24PHAS57_387(+)	0	0.3	0.3	0	0.2	0	2.73913	1	0.7	0	0	0.2	0	0	3.17391	1
24PHAS57_435(+)	0.5	0.4	0	0.3	0.5	16.1	0.0549321	1	0.3	0.5	0.7	0.1	0	0.2	4.63636	1
24PHAS57_459(+)	0	0	0	0	0	0	1	1	0	0	0	0	0	0.1	0.230769	1
24PHAS57_483(+)	0	0	0.3	0	0	6.4	0.0513219	1	0.3	0	0	0	0	0.2	1.43478	1
24PHAS57_145(-)	0	0	0.3	0.3	0	0	1	0.0001628	0	0	0	0	0	0	1	0.0673054
24PHAS57_193(-)	0	0.3	0	0.3	0	0	1	0.688603	0	0	0	0	0	0	1	0.552527
24PHAS57_265(-)	0	0	1.1	0	0	0	37.6667	0.000853507	0	0.3	0	9.8	0	0	0.0335707	0.10436
24PHAS57_289(-)	0	0	0	0	0	0	1	1	0.9	0	0.4	0.1	0	0	10.2308	0.189848
24PHAS57_385(-)	0	0	0	0	0	0	1	1	0	0.3	0	0	0	0	11	1
24PHAS58_610(+)	0	1.6	1	0	0	0.5	4.96226	1	21.7	21.7	16.3	11.6	10.9	10.7	1.79747	0.247894
24PHAS58_730(+)	6.5	7.1	3.2	0	0	0.4	39.1395	0.000573084	46.4	54.9	56.6	14.7	3.2	4	7.20155	0.00963507
24PHAS58_754(+)	120.3	112.5	99.6	31.3	12.8	46.3	3.6761	1.06307e-14	1057.8	1277.1	1047.8	207.7	158.2	208.5	5.88885	2.9149e-05
24PHAS58_778(+)	16.8	20	20.6	2.4	2.8	10.2	3.72197	0.000398665	115.7	84.1	110.6	30.6	24.7	30	3.63799	0.0100687
24PHAS58_826(+)	74.7	77.8	69.8	1.7	2.4	12.7	13.2103	0.0476821	122.3	134.7	132	92.8	55.6	92.2	1.61671	0.0492298
24PHAS58_874(+)	8.8	14.2	15.5	0.7	9.9	11.7	1.72548	2.47812e-05	80.6	77.1	72.7	15.1	18.2	21	4.2413	9.54303e-05
24PHAS58_898(+)	24.4	21.4	40.2	5.5	2.7	20.1	3.03671	0.943554	142.4	144.7	145.9	62	58.5	63.2	2.35688	0.327687
24PHAS58_656(-)	69.2	57.1	49.5	6.6	6.2	40.1	3.32193	6.68886e-05	396.9	375.6	389.7	121.1	103.9	114.9	3.41903	0.00206556
24PHAS58_728(-)	54	43.7	42.4	2.1	29.4	51	1.69793	0.000213855	261.9	254.4	256.8	110.3	95.1	132.7	2.28649	0.000888015
24PHAS58_776(-)	15.6	14.5	18.2	1.4	6.9	5.9	3.39635	0.334444	84.3	79.3	82.5	25.6	31.5	24.1	3.03004	0.278596
24PHAS58_800(-)	10.1	14.5	8	7.8	2.4	40	0.649612	6.19287e-07	61	65.8	64	16.5	27	26.2	2.7367	0.00609235
24PHAS58_824(-)	1	4.1	2.8	0.6	0.2	0.3	7.0177	0.126952	14.1	15.5	16.5	5.7	0.7	0.1	7.06432	0.185151
24PHAS58_848(-)	36.8	49.8	37.6	6.1	4.1	6.7	7.33786	0.3488	190.3	174.6	211.3	85	48.5	67.5	2.86639	0.658351
24PHAS58_872(-)	6.1	3.8	3.5	1.3	0	0.3	8.23926	0.032219	21	19.4	16.8	7.1	15.1	3.4	2.23293	0.0234956
24PHAS58_896(-)	9.5	10.3	6.4	10.2	6.7	3.5	1.2839	0.0699713	22.9	33.8	43.3	2.4	5.7	11.7	5.04438	0.0131036
24PHAS59_98(+)	6.2	3.4	1.7	0	0	0.6	17.9841	0.000277335	15.5	15.5	6.8	6.7	12.6	6.5	1.46458	0.0107945
24PHAS59_122(+)	7.1	3.5	4.6	0	7.5	4.9	1.22526	0.903296	24.9	21.5	18.5	3.2	0.9	25.2	2.21377	0.665506
24PHAS59_194(+)	1.7	3.5	1.9	3.1	3	37.7	0.162674	0.423861	2.6	4.1	3	2.2	4.7	2.5	1.03181	0.909782
24PHAS59_314(+)	1.2	1.4	1.1	2.3	1.8	4.6	0.427262	1	2.2	1.5	2	0.8	1.1	1.2	1.83067	1
24PHAS59_410(+)	1.5	3.4	1.5	0	0	0	214.333	0.011141	7.4	8.7	6.3	0	0	4.4	5.06321	0.977157
24PHAS59_434(+)	1.4	2.1	3	3.5	0	0.5	1.62035	0.000516726	21.1	16.2	9.8	0	6	4	4.6989	0.000807377
24PHAS59_530(+)	0.2	0	1.7	0	0.2	0	8.3913	3.8015e-05	14.8	15.2	22.6	6.4	9.7	3	2.75118	0.000888015
24PHAS59_192(-)	21	20.5	18.8	1	16.2	8	2.3912	0.688556	95.4	99.6	92.8	86.1	76.3	53.6	1.33236	0.350503
24PHAS59_288(-)	3.6	2.4	2.9	0.4	0.3	21.6	0.39991	0.000920328	10.7	13	11.6	16.6	6.4	14.3	0.946424	0.00508988
24PHAS59_312(-)	57	50.6	64.9	12.8	14.3	55.6	2.08546	0.959934	324.3	318.6	315.2	258.1	253.9	239.2	1.27541	0.287268
24PHAS59_408(-)	11.4	10.3	16.2	1	0.8	1.3	12.1182	0.303549	73.9	73.7	81.2	35	20	18.6	3.10784	0.17132
24PHAS59_432(-)	1.4	0.3	0.8	0	0	0	84.3333	0.000443318	3.4	3.1	4.1	6.6	6.7	7	0.522873	0.027574
24PHAS59_528(-)	11.4	6.1	4.3	0	0	0.4	50.7674	1	50.4	41.6	58	42.4	45.1	42.5	1.15381	1
24PHAS59_552(-)	2.5	2.5	2.2	0	0	0	241	0.000261432	13.2	5.6	5.9	5.3	3.7	4.4	1.8414	0.0034903
24PHAS59_624(-)	5.2	2.5	3	0	0.4	0	24.9535	0.00678669	32.8	40.1	44.6	11	7.3	12.3	3.83709	0.0159308
24PHAS60_1443(+)	10.7	8	4.1	2	3.7	11.6	1.31737	1	92.2	82.7	96.9	32.8	19.3	51.2	2.6307	0.0823054
24PHAS60_1491(+)	0	0	0	0	0.2	9.1	0.00321543	0.0666028	0.5	0	0.4	0	0	0	31	0.0831746
24PHAS60_1539(+)	2.2	0	1.2	0.3	0	0	10.3939	0.00551442	13.6	10.9	7.6	1.2	0	0	26.122	0.524303
24PHAS60_1587(+)	2.6	6.1	6.1	0.7	0.6	3.3	3.20302	0.00081084	52.4	51	46.6	27.2	29.2	20.9	1.94013	0.347162
24PHAS60_1659(+)	0.4	2.6	0	0	0	0	101	0.321428	7.7	1.5	3.7	0	0	2.1	6.07042	0.72242
24PHAS60_1683(+)	6.2	2.9	4.6	0.4	0.3	13.9	0.938483	0.00169975	41.6	37.8	47.5	23.6	30.7	46.7	1.25636	0.00479815
24PHAS60_1827(+)	0	0	0.7	0	0.2	0	3.17391	1	2.1	3.6	4.1	0.1	0.3	3.5	2.50127	1
24PHAS60_1923(+)	6.8	4.2	4.3	0.3	0	9.8	1.51333	1	35.8	37.3	41.8	11.7	23.8	15.2	2.26552	1
24PHAS60_1441(-)	6.5	7.3	2.9	2	1.9	1.7	2.97158	0.245308	37.5	25.6	36	22.9	17.5	32.4	1.36111	0.311918
24PHAS60_1465(-)	4.5	5.5	3	0.8	0.9	15.8	0.743297	0.161175	103.9	82.5	108.9	26.4	31.5	38.2	3.07219	0.113877
24PHAS60_1489(-)	2.6	2.5	0.7	0.3	0.6	0.3	4.73984	0.0194856	9.6	6.5	7.4	8.7	2.8	9	1.14613	0.0721417
24PHAS60_1561(-)	1.6	2.2	5.5	1.4	1.1	11.1	0.684519	1	27.3	30.7	34	19	33.6	35.7	1.04189	1
24PHAS60_1609(-)	0	0.3	0.7	8.8	0	9	0.0577678	0.228671	3.6	2.6	6.1	0.1	0	4.2	2.84758	0.0944675
24PHAS60_1633(-)	2.4	0.5	5	0	0	0	264.333	0.0547647	19.1	18.2	22.9	26	15.6	11.8	1.12727	0.663617
24PHAS60_1657(-)	1.1	0.4	0	0	0	0	51	0.10472	5.8	10.2	8.9	1.8	0.4	4.4	3.76018	0.111414
24PHAS60_1681(-)	1	0.9	0	0	0	0	64.3333	0.0399393	4.8	5.3	3.3	0.8	2.9	1	2.83932	0.234436
24PHAS61_254(+)	27	21.4	25.3	1	0.8	11.7	5.44937	0.0382165	235.9	197.8	188.9	27.9	48.5	43.7	5.18297	0.70526
24PHAS61_278(+)	11.3	12	8.4	0.4	0.6	0.8	17.3388	1.27023e-09	24.1	22	31.1	16.2	13.5	26.2	1.38083	0.000216458
24PHAS61_302(+)	6.7	2.2	3.5	0.3	0.3	0.5	11	0.000204771	26	19.3	28.3	7.5	5.7	7.6	3.53481	0.000539916
24PHAS61_326(+)	1.6	3.7	5	0.3	0.8	13	0.731069	0.000138983	14.4	14.8	21.8	10.8	6.7	18.4	1.42026	0.467796
24PHAS61_398(+)	30.2	35.8	35.9	1.4	1.3	8.4	9.15813	0.352533	156.5	151.1	155.1	42.4	65.1	42	3.09456	0.0665884
24PHAS61_446(+)	2	3	0.3	0	0	0	177.667	0.0031465	11.3	15.3	12.8	3.1	8.2	15.2	1.48624	0.123039
24PHAS61_470(+)	12.1	10.3	14.1	0.6	0.8	0.4	19.9617	0.000319475	41.4	35.8	40.3	24.6	29.8	16.2	1.66402	0.116653
24PHAS61_180(-)	4.6	2.9	2.2	0	0	7.5	1.29216	5.63582e-08	18.1	18.2	17.2	10.9	17.6	3.9	1.65063	0.0041276
24PHAS61_228(-)	0	0	0.6	0	0	0	21	0.000400824	3.1	1	2.4	6.8	1.5	0	0.783914	0.000867679
24PHAS61_252(-)	4.1	2.7	3.9	2.4	0.3	0	3.9304	0.00612132	13.9	15.5	18.9	21.4	11.8	20.8	0.894503	0.00820071
24PHAS61_300(-)	4.4	2.4	7.3	0.3	0.2	4.6	2.75439	0.00590762	30.1	19.8	14	8.5	1.2	5.3	4.25349	0.0148804
24PHAS61_396(-)	10.1	10.7	9.9	0.6	0	10.3	2.81153	1	33.7	31	29.9	21.1	12.8	12.5	2.03812	1
24PHAS62_101(+)	35.6	26.8	22.9	17.8	0.8	19.7	2.22619	0.279154	97.3	110.1	90.8	88	54.9	104.6	1.20482	0.145339
24PHAS62_173(+)	29.5	19.2	17	0.3	15.6	4.4	3.23315	0.00455951	78.2	55.6	66.9	27.5	27.8	24.1	2.52713	0.00542911
24PHAS62_197(+)	0.6	4.4	2.3	0	0.2	0	31.8696	0.00316455	14.6	15.2	14	0	2.5	3	7.92586	0.032391
24PHAS62_269(+)	2.7	3.8	3.5	0.4	0	0	23.3256	0.00384238	20.3	25.2	24.8	1	3.2	1.4	12.492	0.0157886
24PHAS62_99(-)	48.9	34.5	35.9	1.8	1.3	9.4	9.52354	0.161667	151.1	137.4	203.7	109	111.8	117.1	1.4566	0.0284597
24PHAS62_171(-)	0.9	1.7	1.8	0	0	0.3	13.4242	0.00483213	5.7	7.5	12.4	10.8	0	5.8	1.54119	0.0236432
24PHAS62_195(-)	2.5	1	1.2	0	0	0	157.667	1.23994e-09	11.7	8.5	11.8	3.8	7.1	3.5	2.21968	0.000144129
24PHAS62_267(-)	2.4	1.6	3.6	0.3	0	0.4	10.4521	0.00264194	22.2	15.5	21.8	9.7	11	17.4	1.56124	0.0112241
24PHAS62_555(-)	1.4	0	0	0	0.3	0.3	2.26984	1	4	1.9	1.5	3.1	8.6	3.9	0.475368	1
24PHAS62_579(-)	0	0	0	0	0	0	1	1	0	0	0	0	0	0	1	1
24PHAS63_315(+)	0	0	0	0	0	0	1	1	0	0	0	0	0	0	1	1
24PHAS63_435(+)	1	2	1.5	7.2	0	0	0.626556	1	0	0	0	0	0	0	1	1
24PHAS63_459(+)	0	1.6	0.6	0	0	0	74.3333	0.0261814	0	0	0	0	0	0.1	0.230769	0.0430864
24PHAS63_483(+)	0	0	0	0	0	0	1	1	0	0	0	0	0	0	1	0.305913
24PHAS63_531(+)	3.5	0	1.2	0	0	0	157.667	0.0471471	0	0	0	0	0.2	0	0.130435	0.0199572
24PHAS63_579(+)	0.9	0.4	0.8	0	0.4	0.3	2.91781	0.000123068	0	0	0	0.2	0	0	0.130435	3.82624e-05
24PHAS63_603(+)	0.7	0	0	0.4	0.3	12.2	0.0564578	0.198573	0.5	0.5	0.7	0.1	0.2	0.4	2.36986	0.150443
24PHAS63_627(+)	0	0.5	0.3	0	0	0	27.6667	0.000404088	0	0	0	0	0	0	1	0.00348283
24PHAS63_385(-)	1.1	4.4	2.8	0	0.2	0	36.2174	0.391443	0	0	0	0	0	0	1	0.796915
24PHAS63_433(-)	16.2	12.5	13.4	5.6	0.9	7.6	2.9816	1	1	1	0.7	0.8	0.6	0.4	1.4918	1
24PHAS63_481(-)	6.8	7.1	7.5	0	0	5.1	4.17739	0.449794	0	0	0	0	0	0	1	0.320735
24PHAS63_505(-)	10.8	10.6	10.2	0.4	0	0	73.5581	1	0	0	0	0	0	0	1	1
24PHAS63_529(-)	25.5	17.8	14.6	1	13	11.6	2.26024	0.00151848	0	0.3	0.4	0	0.2	0.1	2.21212	0.00781829
24PHAS63_577(-)	35.7	47.7	29.8	22.5	8.1	22.8	2.11922	1.51117e-05	0.9	0	0.9	0.5	0.3	0.2	1.7767	0.100252
24PHAS63_625(-)	157.9	155.5	156	4.9	34.2	36.9	6.17427	0.0877953	4.3	2.4	4.3	1.4	1.3	2	2.33192	0.0145858
24PHAS63_649(-)	5.8	6.7	7.6	0	0	0	671	2.27221e-05	0	0	0	0	0	0	1	0.000145299
24PHAS64_3541(+)	7.3	8	1.9	0	0	0	574.333	0.000151144	11	13.5	15.3	17	13.5	4	1.15349	0.000430241
24PHAS64_3589(+)	2.5	2.6	1.7	0	0.2	0.3	12.8868	0.167329	5.7	6	3.9	3.4	3.6	1.3	1.87635	0.11659
24PHAS64_3637(+)	15.8	14.1	9.3	0	7.6	4.4	3.26101	0.374624	61.9	41.9	47	33.1	34	39.9	1.40923	0.228835
24PHAS64_3661(+)	104.4	95.9	111.9	64	56.9	119.4	1.29917	0.00563895	507.9	468	510	326.1	430.9	404.4	1.2794	0.00501524
24PHAS64_3685(+)	55	48.8	45.6	8	13.6	11.5	4.51041	0.279154	128.3	130.4	138.5	45.2	46.9	78.7	2.32529	0.0959978
24PHAS64_3733(+)	10.9	10.5	7.5	7.5	0.6	14.8	1.26167	0.471396	12.2	12.4	16.6	16.2	4	22.2	0.971718	0.258555
24PHAS64_3781(+)	2.7	2.2	2.9	0	0.3	7.1	1.05384	1	8.6	7	5.4	13.3	11.3	7.4	0.656572	1
24PHAS64_3805(+)	3.2	4.1	3	0.4	0.2	0.3	11.1075	0.866188	15.6	14.7	15.5	7.8	7.9	8.8	1.86832	0.605117
24PHAS64_3563(-)	7	2.2	1.8	0	0	0	367.667	0.00151848	9.3	3.9	6.3	0	9.7	0	2.00719	0.0218153
24PHAS64_3587(-)	76	87.1	80.8	44.2	58.2	44.3	1.66244	0.258576	370.4	349.8	399.3	188.6	201.6	257.5	1.72839	0.163657
24PHAS64_3611(-)	13.7	25.6	17.4	8.6	0.6	4.8	4.04348	0.000653275	70.5	67	58.2	28.6	24.1	29.8	2.37162	0.00318057
24PHAS64_3659(-)	5.6	6.7	5.7	4.9	0.2	8.1	1.36281	0.00204719	23.9	20.1	34	8.3	20.5	9.2	2.0518	0.514176
24PHAS64_3683(-)	0	0.9	0.3	0	0	0	41	0.000404088	3.1	4.8	2.8	0	0	0	357.667	0.00133545
24PHAS64_3707(-)	1	2.5	0	0	0	4.2	0.834515	0.0738984	2.8	2.6	4.8	0.8	3.3	0	2.477	0.00540289
24PHAS64_3803(-)	5.1	2.7	9.5	7.9	0.5	15.8	0.715229	0.0376235	73.9	79.8	68.2	34.6	22.8	15.1	3.05984	0.779345
24PHAS65_147(+)	0.4	0	0.7	0	0	0.3	3.42424	0.843793	1.7	1.4	3.1	0	4.2	2.1	0.984202	0.386157
24PHAS65_171(+)	14.2	12.3	11.3	15.5	10.7	10.8	1.0216	0.012638	50	47.1	47.5	58	41.4	40.7	1.03211	0.487623
24PHAS65_219(+)	7.5	5.8	6.8	0.4	0.5	1	10.4301	0.015112	17.9	18.9	18.1	13.1	25.5	20	0.936892	0.0158519
24PHAS65_243(+)	3.2	4.7	4.3	0.6	0.3	11.5	0.98391	0.688556	20.8	20.3	22.2	17.5	0.9	5.8	2.6137	0.868511
24PHAS65_315(+)	2.5	8.2	4.3	2.3	0.3	0	5.71483	1	35.2	29.7	31.4	4	5.3	1	9.32527	1
24PHAS65_363(+)	9.1	5.4	4.4	0.7	0.9	1	7.19772	0.0196603	43.3	40.1	45.5	25.4	21.8	8.5	2.31348	0.091491
24PHAS65_145(-)	7	9.8	5.4	9.3	18.1	37.4	0.342897	1	58.6	47.9	54.4	26.6	16	25.3	2.36906	1
24PHAS65_169(-)	7.2	8.4	7.7	2.1	17.5	27.2	0.498185	0.00223288	14.4	14	21.8	51	29.9	43.9	0.402387	0.00501524
24PHAS65_217(-)	1.2	0	0	0	0	0	41	0.18565	8.9	3.8	5.9	6.8	0	7.5	1.30007	0.0382136
24PHAS65_241(-)	0	0	0	0	0	0	1	0.208935	1.5	1.5	3.9	2.3	0	0	2.97425	0.580964
24PHAS65_361(-)	43.9	44.2	41.2	18.8	10.7	64.6	1.37395	1	252.2	243.1	259.4	222.2	159.2	157.4	1.40068	1
24PHAS65_553(-)	0.7	4.8	4.4	0	0	0.5	18.7358	0.000563511	19.9	13.8	15.7	17.7	14.9	28.4	0.80993	0.0108039
24PHAS66_213(+)	1.1	0	1.8	0	0	0	97.6667	0.0502116	1.5	2.4	0.6	5.7	2.6	3	0.399823	0.0736116
24PHAS66_261(+)	33.1	39.2	28.6	9.7	4.4	15.4	3.41788	0.00217462	139.3	125.8	156.2	123.6	95.2	112.5	1.27163	0.0016939
24PHAS66_285(+)	23.3	15.8	14.8	3.2	2.2	2.4	6.88761	0.116448	94.4	70.4	76.9	64	50.1	40.6	1.56227	0.0323057
24PHAS66_309(+)	14.8	19.6	22	11.2	1.9	13.5	2.11904	0.843793	73.6	62.7	83.7	97.7	95.5	131.5	0.677578	0.766562
24PHAS66_357(+)	20.7	18.7	15.3	1.8	9.2	3.3	3.81926	1	190.5	185.2	177.5	49.8	42.7	79.6	3.21402	1
24PHAS66_381(+)	1.7	5.6	6.1	0.7	9.3	1	1.21759	0.352533	60.9	54.9	58.2	22	26.2	9	3.04089	0.37105
24PHAS66_259(-)	1.7	2.6	1.7	6.8	0.3	9.5	0.362598	0.00211409	5.8	4.6	3.1	0	6.1	1.7	1.72797	0.0031604
24PHAS66_307(-)	1.5	0	0	0	0.3	0	4.63636	0.0693453	4.8	2.7	1.1	0.5	0	3.1	2.37741	0.0532226
24PHAS66_331(-)	1.4	1	0.7	0	0.3	9.5	0.318413	0.526052	0.3	0.9	1.3	0.1	1.6	2	0.678284	0.93656
24PHAS66_379(-)	16.3	9.7	6.8	0.8	8.1	15.3	1.35493	0.129131	38.5	39.2	31.6	11	28.8	22.1	1.76538	0.871426
24PHAS67_81(+)	4.5	5.8	3.6	0	0.2	0	60.5652	0.000327815	3.8	4.8	9.4	6.6	12.2	15.4	0.526731	0.00155423
24PHAS67_105(+)	6.1	5.9	2.1	0.4	6	0.3	2.09955	0.00178427	10.8	7.2	7.8	1	0.8	0.1	13.3834	0.0576095
24PHAS67_249(+)	1.7	3.3	0.8	0	0	0.6	9.25397	0.00779066	6.2	5.5	5.2	2.4	0.2	3.8	2.63297	0.0136692
24PHAS67_273(+)	5.5	3.5	4.1	0	0	0.5	24.7736	0.000255214	15.5	20.8	19.6	15.5	5.2	7.5	1.98123	0.000295884
24PHAS67_321(+)	0.9	0	0	0	0	0.3	2.81818	0.540409	16.3	16.4	18.9	6.1	4.9	0.8	4.36433	0.312624
24PHAS67_345(+)	0	5	3.7	0	0	0	291	0.0197409	6.2	3.4	3	0	1.5	0	8.2549	0.0777742
24PHAS67_103(-)	0	0	0	0	0	0	1	0.830672	4.5	1.9	1.7	0.2	3	0	2.51703	0.482499
24PHAS67_151(-)	8.2	9.3	13.8	0.6	0.2	0.6	21.9091	9.90192e-05	26.3	32.2	32.9	17.7	42.8	42.3	0.889137	0.00348283
24PHAS67_199(-)	0.7	0	2.5	0.4	0.3	0.5	2.62602	1	15.5	8.5	15	5.4	0.2	14.4	1.94858	1
24PHAS67_271(-)	0.5	0.9	1.2	0	0	0.3	7.9697	1	6.4	7.5	5.2	0.2	1.9	0.4	7.56126	1
24PHAS68_248(+)	0	0.3	0.3	0	0	0	21	1	0.3	0	0	0.3	0.3	0.3	0.354839	1
24PHAS68_272(+)	0	0	0	0	0	0	1	0.902248	0	0	0	0	0	0	1	0.795955
24PHAS68_512(+)	0.2	0	0	0	0.3	0	0.69697	1	0	0	0	0	0	0	1	1
24PHAS68_536(+)	0	0.8	0.8	0.7	0.6	10.3	0.140155	1	0.9	0.7	2.2	0.4	0.2	0.5	3.38938	1
24PHAS68_174(-)	3.7	2.9	3	3.2	3.4	21.2	0.346029	1	4	3.6	3.1	1.9	2.2	1.7	1.84048	1
24PHAS68_198(-)	0	0	0	0	0	0	1	1	0	0	0	0	0	0	1	1
24PHAS68_270(-)	0	0	0	0	0	0	1	0.881829	0	0	0	0	0	0	1	0.458883
24PHAS68_390(-)	0	0	0	0	0	0	1	1	0.5	0	0	0	0.2	0.2	1.23256	1
24PHAS68_510(-)	0	0	0	0	0	0	1	1	0	0	0	0	0	0	1	1
24PHAS69_179(+)	0.2	0.8	0	0	0	0.3	3.12121	1	10.1	11.8	11.6	2.8	5.2	2	3.34297	0.819035
24PHAS69_203(+)	1.4	0	0.6	0.3	0.8	0.9	1	0.00315596	6	1.5	2.6	3.4	4.2	0.2	1.29374	0.00703628
24PHAS69_227(+)	3	3.8	1.2	0	0	0.3	24.3333	6.6414e-06	2.6	6.6	5	7.4	13.7	19.4	0.351098	0.0707718
24PHAS69_251(+)	4.4	6.4	7.9	0	0.6	0.4	18.1845	0.896631	24.1	23	34.8	30.9	41.7	19.5	0.889287	0.524351
24PHAS69_275(+)	1.5	1	0.7	0.3	0.3	0.3	3.47312	1	8.1	6.1	7.4	7.3	8.3	0.2	1.36639	1
24PHAS69_299(+)	26.8	30.6	25.7	2.8	2.4	36.5	1.99209	1	98.4	106.2	103.5	171.2	161.8	113.7	0.689745	0.557212
24PHAS69_395(+)	0.4	0	1	1.1	0.8	0	0.740933	1	0.7	0.5	0.4	0.1	0.2	0.2	3.07547	1
24PHAS69_177(-)	2.7	1.7	2.1	2.4	2.2	1.2	1.12007	1	1.5	3.1	2.6	1.2	1.5	1.2	1.83969	1
24PHAS69_201(-)	0	0	0	0	0	0	1	0.000404088	0	0	0.4	0.1	4.5	0	0.0928726	0.00683169
24PHAS69_225(-)	1.2	0	0	0	0	0	41	0.206936	0.7	0.3	1.3	0.1	0	3.2	0.6997	0.145339
24PHAS69_249(-)	0.5	0	1	0.3	0.4	0.3	1.48544	0.425561	1	0.9	2.2	0.6	1.3	0.2	1.93897	0.969448
24PHAS69_273(-)	0	0	0	0	0	0	1	1	0	0	0.4	0	0	0.1	3.30769	1
24PHAS69_393(-)	0	0	0	0	0	0	1	1	0.7	0.5	0	0	0	0	41	1
24PHAS70_240(+)	0	0	0	0	0	0	1	1	0.3	0.5	0	0	0	0	27.6667	0.148818
24PHAS70_264(+)	0	0.3	0.3	0	0.5	16.6	0.0367776	1	4	0.7	0.6	2.6	0.3	0.1	1.75908	1
24PHAS70_384(+)	0	0	0	0	0	0	1	0.000516726	0	0	0	0	0	0	1	0.014028
24PHAS70_456(+)	2.5	1.2	4.3	0	0	0.4	18.6744	0.000109244	2.8	4.3	5.9	3.3	5.1	0	1.54567	0.00133972
24PHAS70_528(+)	4.6	2.2	3	0.3	0	0.4	13.4658	0.00220656	14.3	10.9	15.2	7.1	12.1	2.8	1.83522	0.224129
24PHAS70_576(+)	2.9	3.4	3.3	0	0	0	321	0.492718	16.9	17.2	11.5	12.4	15	6.8	1.33304	0.248917
24PHAS70_600(+)	10.9	21.2	16.9	2.3	2.3	32.7	1.31342	0.00082047	72.9	65.5	81.2	49.2	33.6	48.9	1.66727	0.406055
24PHAS70_238(-)	0	1.8	1.9	0	0	0	124.333	1	3.4	1.2	1.8	0	0	3.8	1.67885	1
24PHAS70_454(-)	0.2	1	1	0.3	0.3	0	3.53968	0.00131834	2.2	4.4	3.7	5.7	2.9	4.7	0.774944	0.00679136
24PHAS70_550(-)	10.7	6.5	10.4	0.3	0.7	23.8	1.11277	0.0303502	58.3	58.3	63	54	53.8	40.3	1.21265	0.0572845
24PHAS71_693(+)	0	0	0	0	0	10.2	0.00293255	1	0.9	0.5	2.2	2	0.9	0	1.23891	0.127678
24PHAS71_717(+)	0	0	0	0	0	0	1	1	2.2	1.5	3.3	0	1.2	2	2.17647	1
24PHAS71_765(+)	0	0	0.3	0	0	0.5	0.622642	1	34.2	32.6	29.9	26.7	12.3	20.3	1.63037	1
24PHAS71_885(+)	0	0	0	0	0	0	1	0.120019	11.7	10.9	17.4	6.6	7.5	1.3	2.5943	0.158061
24PHAS71_909(+)	0.2	1.8	0.4	0.3	0	4.9	0.464627	1	31.8	30.2	48.1	25.6	39.9	42.5	1.01944	0.828989
24PHAS71_981(+)	1.5	1.6	2.3	0.6	0.4	1.2	2.43498	1	81.3	86.4	90.6	58.4	66.3	47.8	1.4973	1
24PHAS71_1053(+)	1	1.3	1.2	0	0.8	0.8	2.16564	1	67.4	56.9	64.7	57	56.6	32.8	1.29092	0.265928
24PHAS71_715(-)	0.9	0.3	0	0.6	0.3	3.1	0.305211	1	37.3	32.6	41.2	19.5	16.8	23.2	1.86679	1
24PHAS71_787(-)	0	0	0.3	0.4	0.2	0.3	0.354839	0.203747	16.7	19.1	11.1	5.2	15.5	19.8	1.15791	0.945966
24PHAS71_907(-)	0	0	0	0	0	2.6	0.0114068	0.390094	7.4	17.6	9.1	13.6	17.8	9.3	0.837957	0.404542
24PHAS72_395(+)	0	0	0	0	0	0	1	1	0	0.3	0	0	0	0	11	1
24PHAS72_419(+)	0.6	1.3	1	0.8	1	37.3	0.0748786	1	1.9	0.7	0.6	0.6	0.5	6.8	0.407314	1
24PHAS72_443(+)	0	0.3	0	0.3	0.3	0.3	0.354839	1	0.3	0.5	0.4	0.2	0	0.3	2.32075	1
24PHAS72_515(+)	1	2.4	1.2	1.7	1.3	14.9	0.258226	1	1.7	2.2	1.1	0.6	1.1	0.8	1.98814	1
24PHAS72_345(-)	0	0	0	0	0	0	1	1	0	0	0	0	0	0	1	1
24PHAS72_393(-)	0	0	0	0	0	0	1	0.998225	0	0.7	0	0	0	0.1	5.61538	0.169502
24PHAS72_417(-)	0.2	0	0.7	0.3	0.2	0	1.75472	0.968467	0	0	0.4	0.1	0	0	3.30769	0.641668
24PHAS72_465(-)	0.4	0.8	0	0.3	0.3	0.5	1.0885	1	0	0	0.6	0.3	0.6	0.4	0.473684	1
24PHAS73_447(+)	2.5	2.2	1.9	1.6	1.9	91.6	0.0696941	1	2.6	2	1.3	1.7	0.9	1.2	1.5483	0.224998
24PHAS73_471(+)	0	0.3	0	0.4	0.3	5.7	0.0513219	1	0	0	0	0	0.4	0.1	0.0566038	0.686407
24PHAS73_495(+)	0.2	0.4	0	0.3	0.3	2.4	0.207921	0.843793	0	0.5	0	0	0.2	0	2.30435	0.609365
24PHAS73_519(+)	0	0	0	0	0	0	1	1	0	0	0	0	0	0	1	0.256089
24PHAS73_543(+)	2.1	0.7	0.7	1.3	1.3	11.8	0.244629	1	0.7	1.4	0.7	0.5	0.2	0.3	2.74757	1
24PHAS73_567(+)	0	0	0	0	0	0	1	0.824428	0	0	0	0	0	0.2	0.130435	0.407215
24PHAS73_591(+)	0.6	0.3	0.4	0.3	0.3	15.8	0.0809495	0.681877	0	0.9	0	0.2	0.5	0.2	1	0.175326
24PHAS73_615(+)	0	0.7	0	0	0	0	24.3333	1	0.3	0	0	0.1	0.5	0.1	0.452055	1
24PHAS73_663(+)	0	0	0.3	0	0.3	0	1	0.839505	0	0	0	0	0	0	1	0.938742
24PHAS73_445(-)	2.1	2.6	4.1	4.4	4.3	19.6	0.311684	0.890984	5.2	6.8	4.6	2.3	2.7	2.5	2.2085	0.114844
24PHAS73_493(-)	2	1.4	1.2	1	1.3	0.8	1.47923	1	1.4	1.7	0.9	0.8	0.9	0.8	1.59289	1
24PHAS73_517(-)	0.9	1.6	0.8	2.1	1.8	45.3	0.0676417	1	1.5	1.4	2.2	1.2	1.2	0.8	1.58824	1
24PHAS73_541(-)	0.6	0.5	1	1.3	0.8	25.5	0.0770901	1	0.9	1.5	0.9	0.6	0.8	0.6	1.64039	1
24PHAS73_565(-)	0	0	0	0	0.2	0	0.130435	0.542231	0	0.3	0	0.1	0	0	2.53846	0.689448
24PHAS73_589(-)	0	0	0.3	0	0	0.3	1	0.352304	0	0	0	0	0	0	1	0.108356
24PHAS73_661(-)	0.2	1.8	1.8	0.4	1.3	7.5	0.414951	1	0.9	1.4	1.5	1.3	1.1	1.1	1.08499	1
24PHAS74_262(+)	0	0.5	0	0.3	0.2	0	1	1	0	0	0	0	0	0.1	0.230769	1
24PHAS74_430(+)	0	2.1	0.3	0	0	0	81	0.830771	5.7	5.8	7.8	0.6	10.3	14.6	0.757148	0.555867
24PHAS74_454(+)	0.2	2.2	1.5	0.3	0	0.3	6.2381	0.573407	19.8	21.3	20.3	10.5	16.4	8.8	1.71928	0.982516
24PHAS74_478(+)	0	1.2	0	0	0	0	41	1	16.2	11.4	9.8	0	3.1	1.1	8.8487	1
24PHAS74_550(+)	1.2	2.9	2.1	0	0	5.8	1.06861	0.392698	21.5	11.6	19	24.2	10.9	32.1	0.775398	0.815151
24PHAS74_188(-)	5.1	4.4	1.9	8.2	0	0.4	1.32445	1	10.5	12.6	12.6	6.1	17.2	20.6	0.813339	1
24PHAS74_212(-)	2.6	2.5	0.8	0	2.5	0.5	1.9571	1	12.4	14.3	10.7	40.9	23.9	36.8	0.368297	1
24PHAS74_260(-)	1.2	4.3	0.3	9.3	0.3	6.7	0.357012	0.0692059	19.8	20.1	15	39.3	44.5	18.2	0.538371	0.0669907
24PHAS74_308(-)	0.6	1	0.3	0	2.4	0	0.794239	0.000815806	6.2	10.9	6.5	11.2	12.6	8.5	0.7309	0.571552
24PHAS74_404(-)	1.2	4.7	0.6	0.4	0.3	19.9	0.316529	0.902248	18.7	12.8	10.7	6	4.3	8.9	2.19605	0.355757
24PHAS74_452(-)	1.4	0	0.6	0	0	0	67.6667	0.366262	2.4	4.8	5	3.8	2.5	6.1	0.98391	0.93033
24PHAS74_476(-)	3.2	0	0.8	6.8	0.3	7.7	0.271746	0.0848011	15.8	23.9	11.6	5.3	8.1	8.3	2.36217	0.844461
24PHAS75_178(+)	0	0	0	0	0	0	1	1	0.5	0	0.9	0	0	0	47.6667	1
24PHAS75_226(+)	0	0	0	0	0.2	11.2	0.00262467	1	0	0	0.7	2.9	0	1.8	0.154334	1
24PHAS75_322(+)	0	0	0	0	0	0	1	1	3.1	0.7	0.4	0	2.5	0	1.67194	1
24PHAS75_346(+)	0	0	0	0	0	0	1	1	0	0.7	0.4	0	0	3.8	0.295039	0.355004
24PHAS75_370(+)	0.2	0	0	0	0	0	7.66667	1	0	0	0	0	1.4	3	0.00677201	1
24PHAS75_128(-)	0	0	0.3	0	0	8	0.0410959	1	0	0	0.6	0	3.6	0	0.173554	1
24PHAS75_152(-)	0	0.3	0	0	0	0	11	1	0	0.3	1.3	2.2	3	0	0.311663	0.0688308
24PHAS75_440(-)	0	0	0	0	0	0	1	1	0	0.3	0	0	0	0	11	1
24PHAS76_105(+)	0	0	0	0	0	0	1	1	0.3	0.5	1.5	0	0	0	77.6667	1
24PHAS76_129(+)	0.2	0	0	0	0	0	7.66667	1	1.5	0.9	0.4	3.6	0	0	0.779614	1
24PHAS76_153(+)	0	0	0	0	0	0	1	1	0.7	0.3	0	0	0	0	34.3333	1
24PHAS76_201(+)	0.2	0	0.6	0.3	0.5	0.3	0.734513	1	3.6	3.2	3.5	0.3	0	0.4	14.1507	1
24PHAS76_345(+)	0	0.3	0	0	0	10.8	0.0304709	1	0	0	0.4	0	4	0	0.1067	1
24PHAS76_151(-)	0.7	1	1.1	1.1	0.3	12.7	0.200283	1	1.5	0.5	0	0	0.4	5	0.373849	1
24PHAS76_175(-)	0	0	0	0	0.2	0	0.130435	1	0	0	0	0	0	0	1	0.291679
24PHAS76_199(-)	0	0.4	0	0	0.3	0	1.30303	0.885626	0.7	0	0	0.1	0	0.3	1.69767	0.581519
24PHAS76_247(-)	0	0	0	0	0	0	1	1	0	0	0	0	0	0	1	1
24PHAS76_439(-)	0	0	0	0	0	0	1	1	0	0	0	0	0	0	1	1
24PHAS77_672(+)	7.3	0.8	2.5	9.3	0	11.8	0.503076	0.783854	0.7	0.3	0.9	0	0.2	3	0.597523	0.864807
24PHAS77_696(+)	2.4	1.6	2.6	0	0	0	221	0.000530777	0	0.5	2.6	2.9	0	2.9	0.536878	0.00460114
24PHAS77_720(+)	0	0	1.2	0	0	0	41	0.00434961	1	1.5	1.7	0	0	0	141	0.929626
24PHAS77_816(+)	1.5	1.8	0.7	0	0	8	0.501868	0.0139036	0	0	0.4	0	0	0	14.3333	0.0308276
24PHAS77_864(+)	4.9	6.8	10.4	8.2	10.3	29.5	0.460754	6.19287e-07	2.4	4.1	5.2	3.3	7.1	0.4	1.0831	0.0300293
24PHAS77_936(+)	1.4	0.7	0.8	0	0	0	97.6667	0.00580226	0	0	0	0	0	0	1	0.017757
24PHAS77_960(+)	1.9	5.1	4.1	4.9	0.2	0	2.16959	0.0255643	18.4	11.6	15.7	11.2	3.8	3.3	2.49482	0.167866
24PHAS77_984(+)	25.8	27.2	24.3	1.6	1.7	24.2	2.80894	7.43587e-05	94.2	85.2	86.3	110	100.8	127.7	0.784953	0.0575387
24PHAS77_1080(+)	5	3.1	3.9	0	0.5	0	22.6981	0.161667	11	18.1	17.2	1.7	8.5	10.4	2.24576	0.135119
24PHAS77_718(-)	2	2.5	4	0	0	0	284.333	1	6.7	8.7	6.1	7	2.9	0	2.16818	1
24PHAS77_814(-)	19.9	20.9	10.1	3.8	4.9	27	1.42541	0.654201	31.1	24	32.7	52.5	33.5	37.4	0.711577	0.911522
24PHAS77_862(-)	4	2.9	3.6	0	0	1.7	6.08671	0.848852	18.9	15.2	17	9.8	7.3	19.8	1.38451	0.19409
24PHAS77_958(-)	7.6	12.2	3.6	0	3.1	0	7.48562	0.000178505	14.4	13.1	9.1	3.5	1.9	9.2	2.50376	0.00214324
24PHAS77_1102(-)	4	5.6	4	0	0	0	454.333	9.55594e-05	7.2	9.5	10.4	2.9	1	0.4	6.26559	0.000509888
24PHAS78_185(+)	0	0	0	0	0	0	1	0.0521484	0	0	0	0	0	0	1	0.018648
24PHAS78_233(+)	48.5	41.3	39.7	19.1	18.2	10	2.73674	0.000265579	259.6	254.5	274.9	239.6	187.1	204.6	1.24979	0.00179192
24PHAS78_281(+)	4.1	3.7	1.4	0	0	0	307.667	0.786305	11.3	10.4	15.3	5.4	2.4	1.6	3.92683	0.871862
24PHAS78_305(+)	149.8	147.4	113.8	134.4	154.1	229.3	0.793755	0.149544	426.6	412.2	451.8	525.9	520	606.1	0.781239	0.856845
24PHAS78_87(-)	6.7	2.2	2.5	9.7	0	13.3	0.496309	1	17.7	18.6	20.3	20	6.3	17.1	1.30394	1
24PHAS78_279(-)	13.2	16.5	18.4	10.4	17.3	12.5	1.19637	0.738977	37.5	51.8	44.2	18.1	24.3	11.7	2.46684	0.542268
24PHAS78_303(-)	6	3.3	3.5	4.7	16.2	0.4	0.6015	0.933636	32	20.3	22.9	10.8	12.1	11.1	2.2107	0.357885
24PHAS78_351(-)	29.5	22	22.7	10.7	8.7	16	2.09512	0.0500648	113.1	101.3	122.2	34.6	27.1	59.5	2.77679	0.0329948
24PHAS79_658(+)	0	0.8	1.1	0	0	0	64.3333	1	0	0	0.6	0.3	2.9	1.8	0.125249	1
24PHAS79_296(-)	0	0	0	0	0	0	1	1	0	0	0	0	0	0	1	1
24PHAS79_512(-)	0	0	0	0	0	0	1	1	0	0	0	0	0	0	1	1
24PHAS80_210(+)	7.6	9.9	10.5	0.4	0.2	0.4	27.2136	0.000204771	7.7	6.6	7.6	12.9	15.3	38.5	0.328638	0.000232091
24PHAS80_522(+)	1.2	0.5	1	0	0	0	91	0.00228311	0.7	0.3	0.6	1.7	5.9	1.6	0.176598	0.00736445
24PHAS80_280(-)	45.4	50.1	63.3	0.6	10.7	14.8	6.07845	0.0169745	16	18.4	22.6	39.4	62.3	51	0.373404	0.0338486
24PHAS80_616(-)	12.6	14.2	9.8	9.2	0.2	30.9	0.908257	0.370518	19.3	21.8	11.8	27.1	44.2	39.7	0.476718	0.427579
24PHAS81_167(+)	0	0	1.1	0	0	0	37.6667	1	1	1.5	3.7	3.4	0	2.9	0.984202	1
24PHAS81_239(+)	0	0	0	0	0.2	0.3	0.0566038	1	0.5	0	0	0	0.3	0	1.60606	1
24PHAS81_359(+)	0	0	0	0	0	0	1	0.090661	0.5	1	0.7	0	0	0	74.3333	0.433938
24PHAS81_407(+)	1	0	0.4	7.3	0	7.2	0.0984171	1	0.7	0	0.6	0	0	0	44.3333	1
24PHAS81_551(+)	0	0	0	0	0.3	0	0.0909091	1	1.2	0.3	0	0.3	0	0	4.63636	1
24PHAS81_599(+)	0.2	0.3	0	0	0	0	17.6667	1	0	0.9	0.7	0	0	0.1	12.5385	0.192027
24PHAS81_647(+)	0	0	0	0	0	0	1	1	1.5	0	0	0	0	0	51	1
24PHAS81_357(-)	0	0	0	0	0	0	1	1	0	0	1.1	0	0	0	37.6667	1
24PHAS81_477(-)	0	0	0	0	0	4.8	0.00621118	1	0	0.7	0.6	0	0	4.8	0.275362	1
24PHAS81_549(-)	0.6	0.3	0.6	0	0	0	51	1	0	0.9	0.4	0.3	0	0	4.0303	1
24PHAS81_669(-)	1.2	2.6	2.6	0.3	0.2	3.7	1.52009	0.0157974	6.5	10.6	9.4	30.6	7.2	8.6	0.571398	0.311918
24PHAS82_218(+)	3.2	6.7	1.2	0.3	6.5	0.8	1.45872	1	22.2	15.7	16.6	30.1	20.3	22.8	0.74464	0.677062
24PHAS82_266(+)	3	1.6	4.1	0.3	0	0	26.4545	0.0679587	19.1	14.8	15.5	25.1	15.3	19.6	0.823422	0.049963
24PHAS82_290(+)	3.2	2.5	2.9	0.8	0.5	0.8	4.05164	0.032219	22.9	26.4	31.2	7.9	17	11.6	2.20449	0.499759
24PHAS82_314(+)	1.9	3.1	0	0.3	0	0.5	6.06024	0.00435196	11.2	10.6	8.1	15.6	6.8	5	1.09114	0.0148051
24PHAS82_362(+)	2.7	0.3	0.3	0	0	2.1	1.56338	1	5.2	4.9	5.2	10.5	20.5	3.7	0.441405	1
24PHAS82_458(+)	1.9	1.6	0.7	0	0	0	141	1	4.1	2.9	7	6.8	2.4	0.5	1.44193	1
24PHAS82_264(-)	3.5	2.7	2.5	0.4	0.8	5.5	1.29718	0.00240856	61.2	55.9	61.2	9.1	12.8	25.5	3.75986	0.00472052
24PHAS82_288(-)	0.4	0	0	0	0	0	14.3333	0.0962134	1.5	2.4	1.8	0	1.6	2.1	1.53619	0.118637
24PHAS82_336(-)	22	27.6	23.5	8.6	1.4	25.5	2.05826	0.042264	240.6	220.4	217.8	325	284.7	246.9	0.792442	0.358923
24PHAS82_408(-)	0	0.9	0.7	0	0	0	54.3333	0.011788	3.8	3.9	7.4	3.3	2.5	5.4	1.34728	0.0388825
24PHAS83_514(+)	14.4	10.7	14	0.6	0.6	0.9	18.3709	9.81032e-05	31.6	33.2	31.8	33.1	29.7	32.5	1.01364	0.000286346
24PHAS83_562(+)	7.3	2.7	10.1	0	0.3	0.5	24.253	0.0303502	27.9	17.2	23.1	11.9	3.2	28	1.58196	0.885658
24PHAS83_610(+)	0	2	1.8	0	0	12.2	0.313164	0.00579051	3.1	4.1	6.3	3.2	0	3.9	1.89762	0.0053608
24PHAS83_634(+)	7.1	7.3	9.3	0	5.5	0.5	3.93532	0.00686033	50	49.4	49.4	23.4	16.8	22.6	2.36877	0.0248389
24PHAS83_730(+)	4.9	4.8	5	0.6	0.3	0	15.8387	0.000194105	25.1	20.6	21.3	21.9	18.9	6.5	1.41623	0.00089919
24PHAS83_536(-)	1.1	2.1	3.7	0	0.3	0	21	0.00055917	3.1	2	5.7	16.1	24.2	5	0.238915	0.0030264
24PHAS83_608(-)	2.4	4.4	4.1	0	0	0.4	25.4186	0.383805	20.1	22.2	23.7	3.1	8.4	5.4	3.90018	0.220063
24PHAS83_656(-)	0.2	2.6	1.2	0	0	0	134.333	0.000120794	13.1	12.4	11.5	3	8.7	1.2	2.86388	0.00434367
24PHAS83_680(-)	39.7	39.2	33.4	3.7	2.3	54.4	1.85884	0.0105534	212	186.2	276.9	126.3	117.9	132.9	1.79018	0.0241264
24PHAS83_704(-)	5.4	8.4	7.6	0	0.3	0	64.9394	8.22239e-07	19.4	23	28.3	26.4	13.2	46.9	0.817404	0.0839932
24PHAS83_752(-)	12.6	11.6	12.4	0.3	0.3	0.5	32.4159	2.47691e-05	44.7	38	53.1	36.4	37.4	58.7	1.0249	0.000134082
24PHAS84_552(+)	0.5	0.4	0	0	0	0	31	1	2.1	6.5	0	8.8	0	4.8	0.633162	1
24PHAS84_600(+)	0	0.9	0	0	0	0	31	0.259687	0	0.9	1.3	0	0	0	74.3333	0.297844
24PHAS84_672(+)	0	0.4	0	0	0	0	14.3333	0.0265189	0	0	2	0	0	0	67.6667	0.042575
24PHAS84_696(+)	1	0.3	1.2	0	0.3	30.6	0.0817976	1	5.2	5.3	4.3	5.7	16.4	0.6	0.652442	1
24PHAS84_550(-)	1.2	0	3.6	0	0	0	161	1	7	3.6	5.2	4.6	13.9	9.9	0.556806	1
24PHAS84_598(-)	0.7	0	0.8	0	0	0	51	1	0	0	0	0.8	0	0	0.0361446	1
24PHAS85_164(+)	2	1.3	0.6	0	0	0.4	9.13953	3.94246e-06	7.9	5.1	8.9	0.1	4.6	3	2.837	0.000535772
24PHAS85_212(+)	27.9	35.8	27.1	0.8	3	5.5	9.73526	0.00106541	70.3	64.3	71.4	27.5	29.2	39.6	2.13879	0.144268
24PHAS85_308(+)	6.1	6.5	5.4	0	0.3	0.4	24.6986	0.662227	32.8	27.8	29.6	23.1	18.6	11.9	1.68245	0.771601
24PHAS85_162(-)	6.2	12.8	12.2	0.3	0.9	13.4	2.13465	0.00600641	37.5	42.6	34.4	36.9	36	44.9	0.971994	0.0763305
24PHAS85_210(-)	5	5.2	3.5	0	0	0	457.667	0.000345493	11.3	13.5	15.9	0	3.2	2.8	6.75456	0.00240943
24PHAS85_234(-)	1	0	0	0	0.2	0	4.47826	0.000100805	5.3	7.5	5	9.1	8.8	11.3	0.60999	0.00052765
24PHAS85_306(-)	7	8.5	10.6	8.9	2	34.9	0.570151	1	123.3	115.4	134.2	175.4	156	176.8	0.733782	1
24PHAS85_402(-)	0	0	0.3	0.6	0.4	0	0.320388	1	5.5	5.8	10.5	9	2	11.9	0.952028	1
24PHAS86_3596(+)	0	0	0	0	0	11.2	0.00267142	1	1.5	2.2	2.2	1.7	0	0	3.42775	0.116674
24PHAS86_3620(+)	2.1	0.3	0.4	0.3	0.3	6.7	0.386085	1	3.8	4.3	5	0.1	0	2.6	4.80952	1
24PHAS86_3668(+)	0	0	0	0	0	0	1	1	1	0	0.7	0	0	0	57.6667	1
24PHAS86_3692(+)	0.2	0.3	0	0	0.3	0.4	0.726027	0.0128708	2.2	1.5	1.1	0.3	0.4	0.4	4.27434	0.375215
24PHAS86_3740(+)	5.5	6.3	4	0.7	0.6	12	1.18755	0.172213	16.2	12.8	18.1	27.8	25.6	17.6	0.663522	0.133699
24PHAS86_3618(-)	0	1.2	2.6	0	0.8	18.1	0.202324	0.403591	9.6	13.5	9.1	5.1	9	3.7	1.80763	0.969448
24PHAS86_3738(-)	2	2.5	1	0.4	0.6	0.6	3.39264	0.544916	8.8	19.9	20.9	9.2	8.8	24.6	1.1642	0.658177
24PHAS87_297(+)	3.9	2.7	1.1	0	0	0	257.667	0.00417582	5.8	8.9	7.2	0	2.4	0	9.02469	0.0158054
24PHAS87_369(+)	1.1	1.8	1	0	0	0	131	9.94978e-05	5.8	8.5	7	1	1.5	5.5	2.65629	0.260171
24PHAS87_393(+)	12.8	15	7.6	6.1	0.2	1.3	4.64351	0.0848821	39	41.6	35.5	27.2	24.1	18.7	1.65829	0.126953
24PHAS87_247(-)	5.4	3.7	3.9	0	0	5.8	2.23499	0.000585702	7.2	6	6.5	4	6.5	12.1	0.871852	0.00336652
24PHAS87_367(-)	1.9	1.6	1	0	0.4	0	10.5349	0.186891	4.1	8.5	7.4	0.1	2.5	0.6	6.20124	0.014028
24PHAS87_415(-)	18.5	19.2	31.4	2.8	7	26.6	1.89761	0.00615389	53.1	68.4	63.4	42.7	34.6	34.6	1.65219	0.0845272
24PHAS88_104(+)	18.5	9.9	14.1	1	1.2	9.7	3.56496	0.000487726	156.6	146.3	130.9	126.6	113.6	122.9	1.1947	0.0257227
24PHAS88_368(+)	0	0.5	0	0	0	0	17.6667	1	3.8	5.3	3.9	0	5.9	10.4	0.797918	1
24PHAS88_126(-)	0	0	0	0	0	0.3	0.0909091	1	2.4	1.4	1.7	7.2	0	0	0.764869	1
24PHAS88_150(-)	0.2	0	0.8	0	0	0.5	1.9434	1	8.4	8.4	7.8	16.5	4.8	10.2	0.781161	1
24PHAS89_295(+)	3.5	1.4	4	0	0	11.5	0.774501	0.830771	5.7	9.2	5.5	3.6	5.1	1.3	2.03689	0.132567
24PHAS89_319(+)	1.4	1.2	2.1	1.8	1.7	58.5	0.0762534	1.56864e-07	123.5	157.2	126.8	50.2	73.3	58.4	2.24004	2.55159e-06
24PHAS89_343(+)	4.4	6.3	2.5	0	0	0	441	0.724455	3.1	1.5	3.5	0	0.2	0	35.3478	0.90732
24PHAS89_293(-)	12.6	11.6	13.8	0	0	0	1267.67	0.000216495	24.2	16.9	20.5	0	2	1.7	16.5228	0.713861
24PHAS89_317(-)	6.2	8.4	2.3	0.3	0	7.7	2.10834	0.00014264	16.7	20.8	20	0	7.9	8.9	3.4183	0.000682732
24PHAS89_341(-)	3.4	2.6	2.1	0	7.4	0	1.09421	0.00104529	10.5	9.2	9.6	0	1.6	3.2	6.07246	0.234436
24PHAS89_413(-)	2.9	2.2	5.4	7.1	0.5	0.4	1.31133	0.873074	25.6	21.8	28.3	5	1.1	7.5	5.55613	0.317381
24PHAS90_94(+)	0.5	0	0	0	0.3	0	1.60606	1	0	0.3	0	0	0	0	11	1
24PHAS90_142(+)	1.2	1.2	0.6	0	0.2	10	0.296188	0.294172	1.7	0.3	1.3	0.3	0	0.2	6.28302	0.734757
24PHAS90_238(+)	2.2	3.1	1	0.6	1.1	7.1	0.716874	1	5.5	9.2	12.9	3.2	2.1	3.5	3.12911	1
24PHAS90_262(+)	3	2.6	2.3	0	0.3	20.8	0.375296	1	5.7	6.3	5.9	6.6	2.3	4.3	1.35525	1
24PHAS90_334(+)	0.2	0	0	0	0	0	7.66667	0.0544394	0.5	0.3	1.7	0	0	0	84.3333	0.0793723
24PHAS90_382(+)	0	0	0	0	0	0	1	0.149595	0.5	1.2	0.9	0	0	0	87.6667	0.783455
24PHAS90_140(-)	0	0	0	0	0	0	1	0.0393714	2.2	0.5	3	3.7	0.2	1	1.16227	0.842877
24PHAS90_212(-)	1.6	0.5	0	0	0	0	71	0.00471325	4	0.7	0.9	0	6.8	0	0.824305	0.945152
24PHAS90_236(-)	0	0.8	1	0	0.2	9.8	0.182453	1	2.8	3.2	7.9	0	0.2	1.6	7.61202	1
24PHAS90_260(-)	0	1.7	1.1	0	0	0	94.3333	1	1	2.2	3.3	0	0	2.5	2.58103	1
24PHAS90_284(-)	3.5	5.9	1.7	0.7	1.3	15.2	0.645966	1	26.1	24.6	29	13.7	9.6	3.2	3.00528	0.663617
24PHAS90_548(-)	0	0	0	0	0	0	1	1	2.6	0.5	0	0	0	0	104.333	1
24PHAS91_82(-)	3.7	3.4	2.8	0.3	10	0	0.961278	0.592221	5.5	20.5	9.2	3.8	0	11.4	2.3132	0.945966
24PHAS91_226(-)	0.5	3.8	2.3	0.3	0	11.2	0.575022	0.0166912	2.2	3.2	5.2	7	8.5	5.3	0.510322	0.857139
24PHAS91_394(-)	3.1	1.2	1.2	0	0	12.1	0.455894	0.00176215	3.4	5.8	4.8	4.3	0	6.1	1.34516	0.952275
24PHAS91_418(-)	0	1.7	0.7	0	0	0	81	1	1.9	2.2	0.6	3.5	2.8	0	0.747235	1
24PHAS92_153(+)	3.4	2.7	2.5	0	0	0.3	26.1515	0.00012141	23.4	20.3	25.7	43.1	21.3	28.2	0.749541	0.00453466
[truncated: 268 more rows]
