# Supplementary material for: 21-nt phasiRNAs direct target mRNA cleavage in rice male germ cells
Source: Nat Commun. 2020 Oct 15;11:5191. doi: 10.1038/s41467-020-19034-y (PMC7562718; doi:10.1038/s41467-020-19034-y)
Supplement: Supplementary file 8 — Supplementary Data 5 [file 41467_2020_19034_MOESM8_ESM.xlsx]

## Sheet: Sheet1
Supplementary Data 5. 21-nt phasiRNA targets validated by degradome sequencing
PHAS_ID	Target_ID	Cleavage site	Degradome counts at cleavage site									Gene_description
			Nipponbare
			Prophase I meiocyte, Rep.#1	Prophase I meiocyte, Rep.#2	Prophase I meiocyte, Rep.#3	Tetrad, Rep.#1	Tetrad, Rep.#2	Tetrad, Rep.#3	Microspore,Rep.#1	Microspore,Rep.#2	Microspore,Rep.#3
21PHAS4_809(+)	LOC_Os04g56090.1	2256	0	7	0	0	0	0	0	0	0	S-locus-like receptor protein kinase, putative, expressed
21PHAS7_558(+)	LOC_Os01g59910.3	1269	2	12	8	0	0	1	0	0	0	OsFBX29 - F-box domain containing protein, expressed
21PHAS13_252(+)	LOC_Os02g49326.1	1828	3	12	3	0	0	0	0	0	1	SET domain-containing protein, putative, expressed
21PHAS13_252(+)	LOC_Os05g49080.1	542	0	12	0	0	0	0	0	0	0	expressed protein
21PHAS14_81(+)	LOC_Os06g36890.1	1324	0	13	0	0	2	0	0	0	0	glycosyl transferase, group 1 domain containing protein, expressed
21PHAS15_934(-)	LOC_Os01g07760.1	3277	26	80	29	0	0	4	0	0	0	phospholipase D, putative, expressed
21PHAS16_214(-)	LOC_Os02g02870.1	1193	118	501	113	0	0	6	0	3	3	glycine-rich protein 2, putative, expressed
21PHAS17_417(+)	LOC_Os06g28590.1	137	6	2	8	0	0	0	0	0	0	bg55, putative, expressed
21PHAS18_354(+)	LOC_Os12g22630.1	1352	1	3	0	0	0	0	0	0	0	retrotransposon protein, putative, unclassified, expressed
21PHAS19_520(-)	LOC_Os08g37570.1	2158	0	4	1	0	0	0	0	0	0	spotted leaf 11, putative, expressed
21PHAS28_196(-)	LOC_Os02g03900.1	963	4	15	0	0	0	0	0	0	0	metal transporter Nramp6, putative, expressed
21PHAS30_441(+)	LOC_Os05g04350.1	2251	1	3	0	0	0	0	0	0	0	retrotransposon protein, putative, unclassified, expressed
21PHAS32_88(-)	LOC_Os02g47010.1	1194	36	69	27	0	0	0	0	0	0	secretory carrier-associated membrane protein, putative, expressed
21PHAS33_354(+)	LOC_Os02g07510.1	1070	1	3	0	0	0	0	0	0	0	retrotransposon protein, putative, Ty3-gypsy subclass
21PHAS33_354(+)	LOC_Os02g49010.1	779	1	3	0	0	0	0	0	0	0	retrotransposon protein, putative, Ty3-gypsy subclass
21PHAS46_349(-)	LOC_Os04g58890.1	1372	124	310	405	0	1	0	0	2	2	expressed protein
21PHAS49_523(+)	LOC_Os07g44360.1	1885	9	19	2	0	0	0	0	0	0	serine/threonine-protein kinase Haspin, putative, expressed
21PHAS52_603(-)	LOC_Os03g62522.1	1455	3	2	0	0	0	0	0	0	0	expressed protein
21PHAS53_348(-)	LOC_Os11g10300.1	972	0	7	0	0	0	0	0	0	0	OsFBX415 - F-box domain containing protein, expressed
21PHAS55_495(-)	LOC_Os01g06650.1	55	6	19	2	0	0	0	0	0	0	retrotransposon protein, putative, unclassified, expressed
21PHAS55_495(-)	LOC_Os07g22650.1	947	0	11	0	0	0	0	0	0	0	expressed protein
21PHAS59_614(-)	LOC_Os01g51790.1	2070	41	61	97	1	1	0	0	0	0	expressed protein
21PHAS60_232(-)	LOC_Os01g52680.1	403	0	6	0	0	0	0	0	0	0	OsMADS32 - MADS-box family gene with MIKCc type-box, expressed
21PHAS62_333(+)	LOC_Os02g22370.3	1607	0	5	0	0	0	0	0	0	0	expressed protein
21PHAS64_324(+)	LOC_Os02g26660.1	1167	17	2	31	0	1	0	0	0	0	exonuclease, putative, expressed
21PHAS68_676(-)	LOC_Os04g52520.1	1982	7	47	25	10	17	20	1	0	0	APO, putative, expressed
21PHAS69_445(-)	LOC_Os09g30240.1	1471	0	7	0	0	0	0	0	0	0	phosphofructokinase, putative, expressed
21PHAS70_821(+)	LOC_Os09g07420.1	2218	5	3	14	0	4	3	0	0	0	retrotransposon protein, putative, unclassified, expressed
21PHAS72_257(-)	LOC_Os10g10149.1	1013	1	0	4	1	70	57	4	0	2	expressed protein
21PHAS74_338(-)	LOC_Os11g32759.1	779	34	17	79	0	0	11	0	0	0	expressed protein
21PHAS74_338(-)	LOC_Os11g32859.1	670	34	17	79	0	0	11	0	0	0	expressed protein
21PHAS76_123(+)	LOC_Os06g43640.1	1562	29	82	66	0	9	6	0	0	0	Ser/Thr protein phosphatase family protein, putative, expressed
21PHAS78_186(+)	LOC_Os07g02800.4	667	6	5	0	0	0	0	0	0	0	MYB family transcription factor, putative, expressed
21PHAS81_237(-)	LOC_Os12g06020.1	1088	32	99	30	0	2	0	0	0	0	mRNA-decapping enzyme, putative, expressed
21PHAS82_361(-)	LOC_Os04g51570.1	645	3	21	9	0	0	0	0	0	0	tyrosine phosphatase, putative, expressed
21PHAS87_142(-)	LOC_Os10g33170.1	1978	0	14	0	0	0	0	0	0	0	POT domain containing peptide transporter, putative, expressed
21PHAS108_172(-)	LOC_Os10g02980.1	1574	54	119	89	35	60	66	2	0	2	formin, putative, expressed
21PHAS110_228(+)	LOC_Os03g39720.1	902	0	5	0	0	0	0	0	0	0	expressed protein
21PHAS110_228(+)	LOC_Os11g11270.1	239	0	9	0	0	0	0	0	0	0	expressed protein
21PHAS118_242(+)	LOC_Os05g46360.3	416	4	0	2	0	0	0	0	0	0	possible lysine decarboxylase domain containing protein, expressed
21PHAS120_292(-)	LOC_Os04g25000.1	791	0	4	0	0	0	0	0	0	0	retrotransposon protein, putative, Ty3-gypsy subclass, expressed
21PHAS120_292(-)	LOC_Os04g25000.1	828	0	4	0	0	0	0	0	0	0	retrotransposon protein, putative, Ty3-gypsy subclass, expressed
21PHAS120_292(-)	LOC_Os08g25370.1	614	0	4	0	0	0	0	0	0	0	retrotransposon protein, putative, Ty3-gypsy subclass, expressed
21PHAS120_292(-)	LOC_Os08g25370.1	651	0	4	0	0	0	0	0	0	0	retrotransposon protein, putative, Ty3-gypsy subclass, expressed
21PHAS120_273(+)	LOC_Os08g29669.1	607	19	38	0	0	0	0	0	0	0	cytochrome b5-like Heme/Steroid binding domain containing protein, expressed
21PHAS131_165(+)	LOC_Os09g08880.1	744	0	13	1	0	0	0	0	0	0	ATP synthase like protein, putative, expressed
21PHAS140_354(+)	LOC_Os03g37878.1	788	0	10	0	0	0	0	0	0	0	expressed protein
21PHAS140_123(+)	LOC_Os06g14200.1	424	0	4	0	0	0	0	0	0	0	zinc finger, C3HC4 type domain containing protein, expressed
21PHAS140_354(+)	LOC_Os11g34780.1	282	3	1	0	0	0	0	0	0	0	globulin 2, putative, expressed
21PHAS146_142(-)	LOC_Os10g26150.1	15	1	12	0	0	0	1	0	0	0	expressed protein
21PHAS153_137(+)	LOC_Os05g51650.1	362	6	13	13	0	9	0	0	0	0	LSM domain containing protein, expressed
21PHAS156_121(-)	LOC_Os03g01365.1	344	6	12	0	0	0	0	0	0	0	protein phosphatase-2c, putative, expressed
21PHAS156_207(+)	LOC_Os08g45120.1	148	0	5	0	0	0	0	0	0	0	expressed protein
21PHAS160_438(+)	LOC_Os08g07860.1	320	6	20	29	0	0	0	0	0	0	expressed protein
21PHAS160_438(+)	LOC_Os12g35310.1	320	6	20	29	0	0	0	0	0	0	expressed protein
21PHAS171_405(+)	LOC_Os07g16330.1	294	0	2	3	0	0	0	0	0	0	expressed protein
21PHAS171_405(+)	LOC_Os08g07040.1	192	2	11	10	0	0	0	0	0	0	plant protein of unknown function domain containing protein, expressed
21PHAS176_276(-)	LOC_Os11g04570.1	1056	0	19	0	0	5	0	0	0	0	GRAS family transcription factor containing protein, expressed
21PHAS177_614(-)	LOC_Os05g03810.1	388	4	2	0	0	0	0	0	0	0	trehalose phosphatase, putative, expressed
21PHAS177_614(-)	LOC_Os05g06160.1	334	4	2	0	0	0	0	0	0	0	trehalose phosphatase, putative, expressed
21PHAS177_614(-)	LOC_Os12g32130.1	235	4	2	0	0	0	0	0	0	0	trehalose phosphatase, putative, expressed
21PHAS178_586(+)	LOC_Os03g02330.1	1556	0	10	0	0	0	0	0	0	0	AAA-type ATPase family protein, putative, expressed
21PHAS181_340(+)	LOC_Os06g25960.1	272	0	4	0	0	0	0	0	0	0	hypothetical protein
21PHAS186_142(-)	LOC_Os09g38470.1	1159	4	2	2	0	0	0	0	0	0	expressed protein
21PHAS188_350(+)	LOC_Os12g34970.1	776	6	1	4	0	0	3	0	0	0	csAtPR5, putative, expressed
21PHAS189_184(-)	LOC_Os03g61920.1	1456	24	51	51	0	0	0	0	0	0	electron transfer flavoprotein subunit alpha, mitochondrial precursor, putative, expressed
21PHAS191_808(-)	LOC_Os01g62570.1	1457	0	6	8	0	4	0	0	0	0	ATP/GTP/Ca++ binding protein, putative, expressed
21PHAS191_808(-)	LOC_Os06g19650.1	1065	30	46	68	0	18	1	0	2	0	expressed protein
21PHAS197_142(-)	LOC_Os04g55420.1	2423	16	13	51	0	0	0	0	0	0	leucine-rich repeat family protein, putative, expressed
21PHAS198_359(-)	LOC_Os07g43040.1	724	5	21	6	0	0	0	0	0	0	heavy metal-associated domain containing protein, expressed
21PHAS206_373(-)	LOC_Os02g15780.1	293	3	0	1	0	2	0	0	0	0	expressed protein
21PHAS214_293(-)	LOC_Os03g16718.1	1108	21	19	59	0	0	0	5	1	0	expressed protein
21PHAS217_394(-)	LOC_Os07g22550.1	199	1	8	4	0	0	0	0	0	0	retrotransposon protein, putative, Ty3-gypsy subclass, expressed
21PHAS218_397(+)	LOC_Os06g12910.1	205	0	5	0	0	0	0	0	0	0	XPA-binding protein 2, putative, expressed
21PHAS220_480(+)	LOC_Os06g44160.1	683	7	4	20	0	0	0	0	0	0	heat shock protein DnaJ, putative, expressed
21PHAS228_228(+)	LOC_Os12g02094.1	710	6	17	25	0	0	0	0	0	0	saposin-like type B, region 1 family protein, putative, expressed
21PHAS237_248(-)	LOC_Os07g10840.1	1060	7	13	0	0	0	0	0	0	0	uncharacterized glycosyltransferase, putative, expressed
21PHAS237_523(+)	LOC_Os11g41990.1	2539	15	68	29	0	0	3	0	0	0	armadillo/beta-catenin-like repeat family protein, expressed
21PHAS239_334(+)	LOC_Os07g01440.1	100	2	3	0	0	0	0	0	0	0	plastocyanin-like domain containing protein, putative, expressed
21PHAS249_372(-)	LOC_Os03g17060.1	702	7	12	10	0	0	0	0	0	0	RNA recognition motif containing protein, putative, expressed
21PHAS250_249(+)	LOC_Os03g48810.1	1822	1	3	0	0	0	0	0	0	0	nucleobase-ascorbate transporter, putative, expressed
21PHAS258_244(+)	LOC_Os03g17060.1	702	7	12	10	0	0	0	0	0	0	RNA recognition motif containing protein, putative, expressed
21PHAS273_291(+)	LOC_Os06g25730.1	3853	1	10	0	0	0	0	0	0	0	retrotransposon protein, putative, unclassified, expressed
21PHAS277_639(+)	LOC_Os12g42550.1	1159	123	198	216	0	19	6	0	0	2	methyl-CpG binding domain containing protein, putative, expressed
21PHAS278_436(-)	LOC_Os12g18090.1	705	0	16	0	0	0	0	0	0	0	expressed protein
21PHAS281_293(-)	LOC_Os08g15950.1	214	1	5	0	0	0	0	0	0	0	retrotransposon protein, putative, Ty3-gypsy subclass, expressed
21PHAS282_404(+)	LOC_Os12g33962.1	1031	1555	1579	3850	15	11	4	5	1	1	uncharacterized tatC-like protein ymf16, putative, expressed
21PHAS283_312(+)	LOC_Os03g02070.1	373	0	11	0	0	0	0	0	0	0	heavy-metal-associated domain-containing protein, putative, expressed
21PHAS289_409(-)	LOC_Os11g39270.1	853	0	9	0	0	0	0	0	0	0	retrotransposon protein, putative, Ty1-copia subclass, expressed
21PHAS290_245(-)	LOC_Os06g03682.1	1920	11	24	31	0	5	5	1	0	0	calcium-dependent protein kinase isoform AK1, putative, expressed
21PHAS291_405(+)	LOC_Os01g42770.1	523	17	31	13	0	0	0	0	0	0	expressed protein
21PHAS293_333(+)	LOC_Os12g29980.1	1760	0	5	1	0	0	0	0	0	0	growth regulating factor protein, putative, expressed
21PHAS303_394(-)	LOC_Os11g39140.1	1022	13	53	9	0	3	1	1	0	0	thioredoxin domain-containing protein 9, putative, expressed
21PHAS306_363(+)	LOC_Os04g41260.2	490	0	6	0	0	0	0	0	0	0	amine oxidase, flavin-containing, domain containing protein, expressed
21PHAS308_163(-)	LOC_Os08g28080.1	2444	1	6	18	0	12	28	2	0	0	coatomer subunit delta, putative, expressed
21PHAS314_249(+)	LOC_Os12g30930.1	393	1	8	3	0	0	0	0	0	0	expressed protein
21PHAS316_352(-)	LOC_Os05g23800.1	720	4	2	0	0	0	0	0	0	0	RNA recognition motif containing protein, putative, expressed
21PHAS327_164(-)	LOC_Os01g49250.1	1534	24	39	39	0	0	0	0	0	0	methyltransferase, putative, expressed
21PHAS328_298(-)	LOC_Os01g34930.1	1856	7	34	3	0	2	0	0	0	0	callose synthase, putative, expressed
21PHAS334_351(-)	LOC_Os11g26750.1	524	2	6	1	0	0	0	0	0	0	dehydrin, putative, expressed
21PHAS339_539(+)	LOC_Os11g20170.1	702	1	13	2	0	0	0	0	0	0	expressed protein
21PHAS342_163(-)	LOC_Os10g40440.1	616	0	6	0	0	0	0	0	0	0	LTPL140 - Protease inhibitor/seed storage/LTP family protein precursor, expressed
21PHAS353_282(+)	LOC_Os10g19910.1	833	2	4	2	0	0	0	0	0	0	expressed protein
21PHAS358_311(-)	LOC_Os12g05890.1	930	0	4	0	0	0	0	0	0	0	expressed protein
21PHAS365_212(+)	LOC_Os05g13904.1	444	0	18	2	0	0	0	0	0	0	expressed protein
21PHAS367_270(+)	LOC_Os04g38650.1	580	0	6	1	0	0	0	0	0	0	expressed protein
21PHAS367_165(+)	LOC_Os06g44410.1	2997	1	4	6	57	39	15	6	8	5	histidine kinase, putative, expressed
21PHAS369_394(-)	LOC_Os01g35030.1	2681	0	4	0	0	0	0	0	0	0	MDR-like ABC transporter, putative, expressed
21PHAS369_394(-)	LOC_Os04g43410.1	1132	0	10	0	0	0	0	0	0	0	Os4bglu18 - monolignol beta-glucoside homologue, expressed
21PHAS374_226(-)	LOC_Os03g53070.1	1098	13	20	16	16	1	1	5	1	1	prenylated rab acceptor, putative, expressed
21PHAS378_186(+)	LOC_Os05g43660.1	577	37	33	70	0	43	47	3	1	2	expressed protein
21PHAS379_298(-)	LOC_Os01g34930.1	1856	7	34	3	0	2	0	0	0	0	callose synthase, putative, expressed
21PHAS384_102(+)	LOC_Os02g07190.1	2813	1	6	0	0	0	0	0	0	0	expressed protein
21PHAS387_172(-)	LOC_Os12g04650.1	1225	5	4	2	0	0	0	0	0	0	zinc finger, C3HC4 type domain containing protein, expressed
21PHAS409_334(+)	LOC_Os01g09590.1	971	1	54	6	0	0	0	0	0	0	myb-like DNA-binding domain containing protein, putative, expressed
21PHAS409_311(-)	LOC_Os03g26770.1	159	4	3	6	0	0	0	0	0	0	expressed protein
21PHAS430_435(+)	LOC_Os09g29960.1	868	2	16	4	0	0	0	0	0	0	dof zinc finger domain containing protein, putative, expressed
21PHAS439_121(-)	LOC_Os07g10970.1	1540	9	0	0	0	0	0	0	0	0	leucine zipper protein-like, putative, expressed
21PHAS441_235(-)	LOC_Os05g47450.1	1382	1	5	1	0	0	0	0	0	0	retrotransposon protein, putative, unclassified, expressed
21PHAS456_165(+)	LOC_Os03g46190.1	1113	26	11	41	0	0	0	0	0	0	parafibromin, putative, expressed
21PHAS466_247(-)	LOC_Os02g35140.1	3104	94	204	188	103	64	87	0	1	0	auxin response factor 7, putative, expressed
21PHAS475_80(-)	LOC_Os06g04300.1	842	2	18	11	0	0	1	0	0	0	tRNA 2-phosphotransferase 1, putative, expressed
21PHAS476_522(+)	LOC_Os01g48190.2	971	0	3	1	0	0	0	0	0	0	drought induced 19 protein, putative, expressed
21PHAS503_184(-)	LOC_Os01g28740.1	2803	0	8	2	0	0	0	0	0	0	transposon protein, putative, unclassified, expressed
21PHAS503_184(-)	LOC_Os02g30290.1	3514	0	8	2	0	0	0	0	0	0	transposon protein, putative, unclassified, expressed
21PHAS503_184(-)	LOC_Os02g47480.1	1291	0	8	2	0	0	0	0	0	0	expressed protein
21PHAS503_184(-)	LOC_Os03g24630.1	196	0	8	2	0	0	0	0	0	0	hypothetical protein
21PHAS503_184(-)	LOC_Os03g46080.1	2133	0	8	2	0	0	0	0	0	0	transposon protein, putative, unclassified, expressed
21PHAS503_184(-)	LOC_Os04g07784.1	3505	0	8	2	0	0	0	0	0	0	transposon protein, putative, unclassified, expressed
21PHAS503_184(-)	LOC_Os04g12520.1	3562	0	8	2	0	0	0	0	0	0	transposon protein, putative, unclassified, expressed
21PHAS503_184(-)	LOC_Os04g23470.1	3592	0	8	2	0	0	0	0	0	0	transposon protein, putative, unclassified, expressed
21PHAS503_184(-)	LOC_Os05g07920.1	2473	0	8	2	0	0	0	0	0	0	transposon protein, putative, unclassified, expressed
21PHAS503_184(-)	LOC_Os05g25470.1	3691	0	8	2	0	0	0	0	0	0	transposon protein, putative, unclassified, expressed
21PHAS503_184(-)	LOC_Os05g36060.1	3547	0	8	2	0	0	0	0	0	0	transposon protein, putative, unclassified, expressed
21PHAS503_184(-)	LOC_Os06g08070.1	3100	0	8	2	0	0	0	0	0	0	transposon protein, putative, unclassified, expressed
21PHAS503_184(-)	LOC_Os06g29050.1	2497	0	8	2	0	0	0	0	0	0	transposon protein, putative, unclassified, expressed
21PHAS503_184(-)	LOC_Os06g38890.1	1243	0	8	2	0	0	0	0	0	0	transposon protein, putative, unclassified, expressed
21PHAS503_184(-)	LOC_Os07g41430.1	3799	0	8	2	0	0	0	0	0	0	transposon protein, putative, unclassified, expressed
21PHAS503_184(-)	LOC_Os08g19970.1	2971	0	8	2	0	0	0	0	0	0	transposon protein, putative, unclassified, expressed
21PHAS503_184(-)	LOC_Os08g27000.1	3181	0	8	2	0	0	0	0	0	0	transposon protein, putative, unclassified, expressed
21PHAS503_184(-)	LOC_Os08g28990.1	3231	0	8	2	0	0	0	0	0	0	transposon protein, putative, unclassified, expressed
21PHAS503_184(-)	LOC_Os09g03180.1	2410	0	8	2	0	0	0	0	0	0	transposon protein, putative, unclassified, expressed
21PHAS503_184(-)	LOC_Os10g17710.1	1174	0	8	2	0	0	0	0	0	0	transposon protein, putative, unclassified, expressed
21PHAS503_184(-)	LOC_Os10g26360.1	3613	0	8	2	0	0	0	0	0	0	transposon protein, putative, unclassified, expressed
21PHAS503_184(-)	LOC_Os11g14590.1	796	0	8	2	0	0	0	0	0	0	expressed protein
21PHAS503_184(-)	LOC_Os12g29530.1	4091	0	8	2	0	0	0	0	0	0	transposon protein, putative, unclassified, expressed
21PHAS504_268(-)	LOC_Os09g21430.1	3991	3	10	7	0	0	0	0	0	0	ZOS9-05 - C2H2 zinc finger protein, expressed
21PHAS511_132(-)	LOC_Os03g48930.1	776	301	368	827	0	14	5	0	5	1	peptidase, T1 family, putative, expressed
21PHAS512_353(-)	LOC_Os02g01140.1	906	4	0	0	0	0	0	0	0	1	GDSL-like lipase/acylhydrolase, putative, expressed
21PHAS524_313(-)	LOC_Os04g42610.1	2603	14	21	13	9	0	0	0	2	0	plant protein of unknown function DUF869 domain containing protein, expressed
21PHAS540_409(-)	LOC_Os04g42420.1	2473	3	15	0	0	1	0	0	0	0	nodulin, putative, expressed
21PHAS556_417(+)	LOC_Os04g21710.1	1475	28	32	24	0	2	0	0	0	0	expressed protein
21PHAS557_234(-)	LOC_Os11g16940.1	60	0	13	0	0	0	0	0	0	0	transposon protein, putative, CACTA, En/Spm sub-class
21PHAS562_489(+)	LOC_Os06g16170.1	1218	0	13	0	0	8	3	0	0	0	expressed protein
21PHAS566_573(+)	LOC_Os07g08060.1	612	31	126	55	0	15	13	0	0	0	transmembrane BAX inhibitor motif-containing protein, putative, expressed
21PHAS570_345(+)	LOC_Os07g49020.1	148	2	7	0	0	0	0	0	0	0	expressed protein
21PHAS573_123(+)	LOC_Os05g04960.1	1135	12	35	20	0	0	1	0	0	0	phosphoglycerate mutase, putative, expressed
21PHAS574_478(+)	LOC_Os01g17065.1	170	4	16	1	0	2	0	0	0	0	expressed protein
21PHAS575_224(+)	LOC_Os09g18560.1	61	4	22	2	0	0	0	1	0	0	expressed protein
21PHAS578_407(-)	LOC_Os06g38550.1	2329	5	17	19	0	0	0	0	1	0	expressed protein
21PHAS579_427(+)	LOC_Os11g05280.1	985	7	5	1	0	0	4	0	0	0	expressed protein
21PHAS581_123(+)	LOC_Os02g07510.1	1070	1	3	0	0	0	0	0	0	0	retrotransposon protein, putative, Ty3-gypsy subclass
21PHAS581_123(+)	LOC_Os02g49010.1	779	1	3	0	0	0	0	0	0	0	retrotransposon protein, putative, Ty3-gypsy subclass
21PHAS586_193(-)	LOC_Os01g33960.1	2086	38	65	28	60	18	64	4	3	1	transposon protein, putative, CACTA, En/Spm sub-class, expressed
21PHAS598_268(-)	LOC_Os03g62522.1	1455	3	2	0	0	0	0	0	0	0	expressed protein
21PHAS598_268(-)	LOC_Os10g07160.1	1812	2	0	2	0	0	0	0	0	0	retrotransposon, putative, centromere-specific, expressed
21PHAS609_272(-)	LOC_Os12g15700.1	130	14	94	0	0	0	0	0	0	0	retrotransposon protein, putative, unclassified, expressed
21PHAS611_102(+)	LOC_Os06g34070.1	1486	15	43	7	0	0	3	0	0	0	GDSL-like lipase/acylhydrolase, putative, expressed
21PHAS615_230(+)	LOC_Os04g31950.1	232	10	13	21	0	1	0	0	0	0	LSM domain containing protein, expressed
21PHAS625_102(+)	LOC_Os03g58880.1	1265	2	3	11	0	0	0	0	0	0	oxidoreductase, putative, expressed
21PHAS642_403(-)	LOC_Os11g45740.1	1019	0	16	0	1	0	3	0	0	0	MYB family transcription factor, putative, expressed
21PHAS650_292(-)	LOC_Os11g05070.1	1004	0	10	0	0	0	0	0	0	0	sodium/calcium exchanger protein, putative, expressed
21PHAS662_256(-)	LOC_Os02g21790.1	1045	0	4	0	0	0	0	0	0	0	retrotransposon protein, putative, unclassified, expressed
21PHAS668_249(+)	LOC_Os03g14840.1	1750	1	8	0	0	0	0	0	0	0	AGC_PVPK_like_kin82y.8 - ACG kinases include homologs to PKA, PKG and PKC, expressed
21PHAS672_488(-)	LOC_Os03g18820.1	1832	266	584	540	0	1	2	0	2	0	glycosyltransferase, putative, expressed
21PHAS674_350(-)	LOC_Os01g08340.1	778	0	10	0	0	0	0	0	0	0	zinc finger family protein, putative, expressed
21PHAS675_333(+)	LOC_Os11g28850.1	277	0	6	0	0	0	0	0	0	0	retrotransposon protein, putative, Ty3-gypsy subclass
21PHAS676_212(-)	LOC_Os05g07950.1	257	2	9	1	0	0	0	0	0	0	OsFBX160 - F-box domain containing protein, expressed
21PHAS678_268(-)	LOC_Os01g24870.1	1213	1	10	0	0	0	0	0	0	0	retrotransposon protein, putative, unclassified, expressed
21PHAS678_81(+)	LOC_Os03g63150.1	901	0	14	0	0	0	0	0	0	0	powdery mildew resistance protein PM3b, putative, expressed
21PHAS678_268(-)	LOC_Os05g19400.1	880	1	10	0	0	0	0	0	0	0	retrotransposon protein, putative, unclassified, expressed
21PHAS678_268(-)	LOC_Os05g24120.1	2545	1	10	0	0	0	0	0	0	0	retrotransposon protein, putative, unclassified, expressed
21PHAS678_268(-)	LOC_Os06g25850.1	6034	1	10	0	0	0	0	0	0	0	retrotransposon protein, putative, unclassified, expressed
21PHAS678_268(-)	LOC_Os09g07410.1	4153	1	10	0	0	0	0	0	0	0	retrotransposon protein, putative, unclassified, expressed
21PHAS678_268(-)	LOC_Os10g22030.1	2368	1	10	0	0	0	0	0	0	0	retrotransposon protein, putative, unclassified, expressed
21PHAS678_268(-)	LOC_Os11g02880.1	5308	1	10	0	0	0	0	0	0	0	retrotransposon protein, putative, unclassified, expressed
21PHAS683_205(-)	LOC_Os10g39830.1	1039	14	38	22	0	1	0	1	0	0	expressed protein
21PHAS712_253(+)	LOC_Os04g58010.1	955	0	0	5	0	0	0	0	0	0	B3 DNA binding domain containing protein, expressed
21PHAS717_438(+)	LOC_Os11g42880.1	1036	2	20	0	0	0	0	0	0	0	expressed protein
21PHAS718_258(+)	LOC_Os06g13760.1	1438	11	0	0	0	0	0	0	0	0	glycosyl transferase 8 domain containing protein, putative, expressed
21PHAS721_301(+)	LOC_Os09g30020.1	142	0	6	0	0	0	0	0	0	0	retrotransposon protein, putative, unclassified, expressed
21PHAS729_226(-)	LOC_Os10g28870.1	444	3	1	0	0	1	0	0	0	0	MBTB40 - Bric-a-Brac, Tramtrack, Broad Complex BTB domain with Meprin and TRAF Homology MATH domain, expressed
21PHAS729_226(-)	LOC_Os10g28970.2	511	3	1	0	0	1	0	0	0	0	BTB6 - Bric-a-Brac, Tramtrack, Broad Complex BTB domain, expressed
21PHAS732_189(+)	LOC_Os03g17810.1	1136	4	0	2	0	0	0	0	0	0	DUF260 domain containing protein, putative, expressed
21PHAS735_401(+)	LOC_Os01g34930.1	1856	7	34	3	0	2	0	0	0	0	callose synthase, putative, expressed
21PHAS746_331(-)	LOC_Os03g43890.1	1431	80	235	162	1	10	3	0	0	0	WD domain, G-beta repeat domain containing protein, expressed
21PHAS747_234(-)	LOC_Os11g14050.1	771	0	4	0	0	0	0	0	0	0	leucine-rich repeat family protein, putative, expressed
21PHAS750_394(-)	LOC_Os02g01140.1	906	4	0	0	0	0	0	0	0	1	GDSL-like lipase/acylhydrolase, putative, expressed
21PHAS754_184(-)	LOC_Os04g46380.1	474	5	13	22	0	0	1	0	0	0	expressed protein
21PHAS761_186(+)	LOC_Os11g19220.1	791	26	51	44	0	0	2	0	0	0	mitosis protein dim1, putative, expressed
21PHAS763_134(+)	LOC_Os11g11810.1	4077	4	7	1	0	0	0	0	0	0	NBS-LRR disease resistance protein, putative, expressed
21PHAS776_300(+)	LOC_Os02g39490.1	937	11	12	10	0	4	0	0	0	0	carbonyl reductase 3, putative, expressed
21PHAS777_100(-)	LOC_Os01g56450.1	636	0	5	0	0	0	0	0	0	0	DUF567 domain containing protein, putative, expressed
21PHAS808_163(-)	LOC_Os03g18940.1	1653	17	50	23	0	3	0	0	0	0	exonuclease, putative, expressed
21PHAS808_123(+)	LOC_Os07g48190.1	395	2	4	6	0	0	0	0	0	0	expressed protein
21PHAS813_206(-)	LOC_Os09g24600.1	396	1	1	3	0	1	0	0	0	0	S-adenosylmethionine decarboxylase proenzyme, putative, expressed
21PHAS817_189(-)	LOC_Os11g42880.1	1036	2	20	0	0	0	0	0	0	0	expressed protein
21PHAS821_637(+)	LOC_Os01g48750.1	992	0	20	0	0	0	0	0	0	0	aspartic proteinase nepenthesin-2 precursor, putative, expressed
21PHAS828_161(+)	LOC_Os07g41410.1	564	0	11	0	0	0	0	0	0	0	EGG APPARATUS-1, putative, expressed
21PHAS859_702(+)	LOC_Os12g04610.1	2174	9	26	20	0	0	0	0	0	0	expressed protein
21PHAS860_450(-)	LOC_Os01g70820.1	725	5	1	0	0	0	0	0	0	0	lumenal PsbP, putative, expressed
21PHAS861_458(-)	LOC_Os01g70820.1	725	5	1	0	0	0	0	0	0	0	lumenal PsbP, putative, expressed
21PHAS862_478(-)	LOC_Os01g70820.1	725	5	1	0	0	0	0	0	0	0	lumenal PsbP, putative, expressed
21PHAS866_734(+)	LOC_Os01g59440.2	672	19	69	34	12	4	9	0	0	0	BRASSINOSTEROID INSENSITIVE 1-associated receptor kinase 1 precursor, putative, expressed
21PHAS869_184(-)	LOC_Os01g48330.1	3291	12	38	43	0	1	1	0	0	0	protein kinase domain containing protein, expressed
21PHAS873_511(+)	LOC_Os06g02590.1	221	50	63	58	7	1	0	0	0	0	DUF1336 domain containing protein, expressed
21PHAS878_110(-)	LOC_Os06g38550.1	2329	5	17	19	0	0	0	0	1	0	expressed protein
21PHAS882_144(+)	LOC_Os12g10020.1	112	4	13	13	0	0	0	0	0	0	retrotransposon protein, putative, unclassified, expressed
21PHAS884_125(+)	LOC_Os06g50146.1	1200	224	217	611	0	0	0	6	2	8	calcium-dependent protein kinase CPK1 adapter protein 2, putative, expressed
21PHAS889_247(-)	LOC_Os05g10580.1	1157	9	38	15	0	0	0	0	0	0	cullin family domain containing protein, putative, expressed
21PHAS889_312(+)	LOC_Os11g40340.1	1180	0	5	0	0	0	0	0	0	0	expressed protein
21PHAS895_161(-)	LOC_Os10g26720.1	1456	0	7	1	0	0	0	0	0	0	exonuclease, putative, expressed
21PHAS898_225(+)	LOC_Os02g49950.1	2056	43	94	79	0	7	1	0	0	0	spotted leaf 11, putative, expressed
21PHAS899_4878(+)	LOC_Os11g04570.1	1056	0	19	0	0	5	0	0	0	0	GRAS family transcription factor containing protein, expressed
21PHAS900_123(+)	LOC_Os01g47270.1	220	6	6	6	0	0	0	0	0	0	DUF1645 domain containing protein, putative, expressed
21PHAS906_184(-)	LOC_Os03g15440.1	1380	5	4	14	0	0	0	0	0	0	basic helix-loop-helix, putative, expressed
21PHAS906_184(-)	LOC_Os11g03830.1	2070	8	32	0	0	0	0	0	0	0	retrotransposon protein, putative, Ty1-copia subclass, expressed
21PHAS907_291(+)	LOC_Os01g15550.1	641	2	9	3	0	0	0	0	0	0	expressed protein
21PHAS910_237(-)	LOC_Os12g25580.1	120	1	3	0	0	0	0	0	0	0	retrotransposon protein, putative, Ty3-gypsy subclass, expressed
21PHAS922_271(+)	LOC_Os01g61320.1	1364	10	8	12	0	0	0	0	0	0	thioredoxin, putative, expressed
21PHAS924_352(-)	LOC_Os09g32700.1	1003	0	11	1	0	6	0	0	0	0	expressed protein
21PHAS926_205(-)	LOC_Os08g36530.1	142	4	7	0	0	0	0	0	0	0	aspartic proteinase nepenthesin precursor, putative, expressed
21PHAS929_466(-)	LOC_Os01g46230.1	1660	3	5	3	0	0	0	0	0	0	tetratricopeptide-like helical, putative, expressed
21PHAS938_247(-)	LOC_Os02g10590.2	307	0	4	0	0	0	0	0	0	0	peptidyl-prolyl cis-trans isomerase, FKBP-type, putative, expressed
21PHAS942_417(-)	LOC_Os04g15660.1	1968	1	9	3	0	0	0	0	0	0	receptor kinase, putative, expressed
21PHAS943_382(+)	LOC_Os07g09010.1	1958	1	15	0	30	0	0	0	0	0	nodulin, putative, expressed
21PHAS944_81(+)	LOC_Os09g31970.1	1908	77	123	69	0	23	28	11	4	3	3-hydroxy-3-methylglutaryl-coenzyme A reductase, putative, expressed
21PHAS953_274(+)	LOC_Os07g36330.1	1769	4	9	1	0	3	3	0	0	0	OsFBX245 - F-box domain containing protein, expressed
21PHAS965_100(-)	LOC_Os03g41300.1	580	3	2	3	0	0	0	0	0	0	expressed protein
21PHAS971_203(-)	LOC_Os02g09840.1	2131	13	28	20	0	0	0	0	0	0	serine/threonine-protein phosphatase 2A regulatory subunit B subunitbeta, putative, expressed
21PHAS988_81(+)	LOC_Os07g45880.1	2060	4	0	4	0	0	0	1	2	1	retrotransposon protein, putative, unclassified, expressed
21PHAS991_330(-)	LOC_Os10g33230.1	1899	32	35	110	0	1	3	0	0	0	RNA recognition motif containing protein, putative, expressed
21PHAS998_100(-)	LOC_Os02g06210.1	2178	0	4	0	0	0	0	0	0	0	phytosulfokine receptor precursor, putative, expressed
21PHAS998_100(-)	LOC_Os02g06270.1	664	0	4	0	0	0	0	0	0	0	phytosulfokine receptor precursor, putative, expressed
21PHAS1006_103(-)	LOC_Os09g36850.1	633	0	10	0	0	0	0	0	0	0	expressed protein
21PHAS1007_285(+)	LOC_Os01g70820.1	725	5	1	0	0	0	0	0	0	0	lumenal PsbP, putative, expressed
21PHAS1010_123(+)	LOC_Os06g02350.1	18	8	7	1	0	0	0	1	2	0	S-phase kinase-associated protein 1A, putative, expressed
21PHAS1027_195(+)	LOC_Os02g26560.1	3015	0	20	4	0	0	0	0	0	0	expressed protein
21PHAS1028_213(+)	LOC_Os11g34700.1	390	0	7	0	0	0	0	0	0	0	ZOS11-04 - C2H2 zinc finger protein, expressed
21PHAS1035_156(-)	LOC_Os06g44374.1	341	81	205	131	0	1	2	0	0	0	protein transport protein SEC61 subunit gamma, putative, expressed
21PHAS1041_270(+)	LOC_Os02g05620.1	2405	1	18	0	0	1	0	0	0	0	ATEXO70G1, putative, expressed
21PHAS1067_186(+)	LOC_Os04g45810.1	565	0	29	6	0	0	0	0	0	0	homeobox associated leucine zipper, putative, expressed
21PHAS1083_165(+)	LOC_Os11g31715.1	765	5	18	6	0	0	0	1	0	1	expressed protein
21PHAS1108_291(+)	LOC_Os11g28480.1	490	13	14	49	0	0	1	0	3	3	expressed protein
21PHAS1109_337(+)	LOC_Os06g28490.1	949	0	0	4	0	0	0	0	0	0	retrotransposon protein, putative, unclassified, expressed
21PHAS1127_387(+)	LOC_Os02g29530.1	1752	13	46	22	42	13	14	0	0	0	glycosyl transferase 8 domain containing protein, putative, expressed
21PHAS1128_460(+)	LOC_Os03g61840.1	305	0	7	0	0	0	0	0	0	0	expressed protein
21PHAS1154_123(+)	LOC_Os08g37595.1	627	0	7	0	0	0	0	0	0	0	expressed protein
21PHAS1159_143(-)	LOC_Os03g53700.2	476	0	5	0	0	0	0	0	0	0	PHD-finger domain containing protein, putative, expressed
21PHAS1165_142(-)	LOC_Os11g23770.1	694	0	6	0	0	0	0	0	0	0	cysteine protease, putative, expressed
21PHAS1175_228(+)	LOC_Os03g29340.1	1493	0	7	0	0	0	0	0	0	0	domain of unknown function domain containing protein, expressed
21PHAS1184_257(+)	LOC_Os03g57900.1	603	2	2	0	1	3	0	0	1	3	zinc finger A20 and AN1 domain-containing stress-associated protein, putative, expressed
21PHAS1189_231(+)	LOC_Os05g32510.1	425	0	5	0	0	0	0	0	0	0	retrotransposon protein, putative, unclassified
21PHAS1189_231(+)	LOC_Os08g43030.1	425	0	5	0	0	0	0	0	0	0	retrotransposon protein, putative, unclassified
21PHAS1189_231(+)	LOC_Os12g08880.1	1538	0	5	0	0	0	0	0	0	0	retrotransposon protein, putative, unclassified
21PHAS1198_543(+)	LOC_Os08g39694.2	888	0	5	0	0	0	0	0	0	0	cytochrome P450, putative, expressed
21PHAS1220_228(+)	LOC_Os02g13060.1	1077	0	10	0	0	9	2	0	0	0	expressed protein
21PHAS1220_228(+)	LOC_Os03g32400.1	628	1	1	5	0	0	0	0	0	0	expressed protein
21PHAS1228_291(+)	LOC_Os07g04360.1	2409	0	9	1	0	0	0	0	0	0	transposon protein, putative, unclassified, expressed
21PHAS1228_291(+)	LOC_Os07g47010.1	1798	0	9	1	0	0	0	0	0	0	transposon protein, putative, unclassified, expressed
21PHAS1233_81(+)	LOC_Os09g03190.1	997	0	22	0	0	0	0	0	0	0	expressed protein
21PHAS1238_247(-)	LOC_Os05g30020.1	121	0	4	2	0	0	0	0	0	0	expressed protein
21PHAS1241_360(+)	LOC_Os08g32340.1	618	4	18	12	0	0	0	0	0	0	expressed protein
21PHAS1267_333(+)	LOC_Os02g46450.1	3482	30	71	58	23	38	29	2	3	2	helicase conserved C-terminal domain containing protein, expressed
21PHAS1272_321(+)	LOC_Os06g38950.1	3004	1	2	3	0	7	21	0	1	0	ABC transporter, ATP-binding protein, putative, expressed
21PHAS1275_353(-)	LOC_Os01g51800.1	813	7	64	66	0	1	0	0	0	0	expressed protein
21PHAS1280_269(-)	LOC_Os11g07440.2	278	0	5	0	0	0	0	0	0	0	plant neutral invertase domain containing protein, expressed
21PHAS1281_186(+)	LOC_Os02g06420.1	611	0	6	0	0	0	0	0	0	0	expressed protein
21PHAS1282_344(+)	LOC_Os07g03990.1	2312	0	4	0	0	0	0	0	0	0	leucine-rich repeat family protein, putative, expressed
21PHAS1304_205(-)	LOC_Os02g12000.1	206	3	7	3	0	0	0	0	0	0	expressed protein
21PHAS1307_319(+)	LOC_Os01g61860.2	407	9	44	14	0	4	8	0	0	0	TBC domain containing protein, expressed
21PHAS1309_173(-)	LOC_Os09g11620.1	339	9	23	1	0	0	2	0	0	0	retrotransposon protein, putative, Ty3-gypsy subclass
21PHAS1339_571(-)	LOC_Os06g23440.1	612	155	284	167	15	66	76	32	12	22	eukaryotic translation initiation factor 1A, putative, expressed
21PHAS1344_163(-)	LOC_Os11g43860.1	1871	1	8	0	0	0	0	0	0	0	sodium/calcium exchanger protein, putative, expressed
21PHAS1345_173(+)	LOC_Os06g13780.1	624	1	4	0	0	0	0	0	0	0	expressed protein
21PHAS1372_206(-)	LOC_Os01g08560.1	2876	92	199	155	0	6	12	0	0	0	DnaK family protein, putative, expressed
21PHAS1375_122(+)	LOC_Os11g03250.1	409	0	13	2	0	0	0	0	0	0	retrotransposon protein, putative, Ty3-gypsy subclass, expressed
21PHAS1399_352(-)	LOC_Os12g01210.1	2344	2	4	12	0	0	0	0	0	0	HCF152, putative, expressed
21PHAS1400_177(+)	LOC_Os08g31940.1	1599	12	6	19	0	6	8	0	0	0	expressed protein
21PHAS1455_334(+)	LOC_Os07g10820.1	1879	0	10	0	0	0	0	0	0	0	transporter-related, putative, expressed
21PHAS1460_270(+)	LOC_Os05g40450.1	1024	0	9	1	0	2	0	0	1	0	expressed protein
21PHAS1466_376(+)	LOC_Os03g17200.1	63	10	3	4	0	0	0	0	0	0	plant-specific domain TIGR01589 family protein, expressed
21PHAS1468_231(+)	LOC_Os05g43700.1	256	0	6	0	0	0	0	0	0	0	expressed protein
21PHAS1470_144(+)	LOC_Os04g56540.1	262	23	54	4	0	1	0	0	0	0	expressed protein
21PHAS1498_123(+)	LOC_Os11g14180.1	2386	19	14	28	0	4	9	1	0	0	expressed protein
21PHAS1501_102(+)	LOC_Os05g37970.1	2026	65	189	128	0	0	0	0	0	0	universal stress protein domain containing protein, putative, expressed
21PHAS1503_450(-)	LOC_Os01g62990.1	681	1	2	1	0	0	5	0	0	0	ATROPGEF7/ROPGEF7, putative, expressed
21PHAS1520_465(-)	LOC_Os01g22780.1	1214	10	0	0	0	2	0	0	0	0	GDSL-like lipase/acylhydrolase, putative, expressed
21PHAS1523_289(-)	LOC_Os09g28070.1	209	2	4	3	0	0	0	0	0	0	retrotransposon protein, putative, unclassified, expressed
21PHAS1535_300(+)	LOC_Os01g22780.1	1214	10	0	0	0	2	0	0	0	0	GDSL-like lipase/acylhydrolase, putative, expressed
21PHAS1551_196(-)	LOC_Os08g28850.1	740	4	0	0	0	0	0	0	0	0	expressed protein
21PHAS1560_228(+)	LOC_Os12g03320.1	530	0	7	0	0	0	0	0	0	0	expressed protein
21PHAS1569_144(+)	LOC_Os02g55400.1	2861	0	5	0	0	0	0	0	0	0	ATPase 8, plasma membrane-type, putative, expressed
21PHAS1580_354(+)	LOC_Os06g38764.1	603	0	6	0	0	0	0	0	0	0	expressed protein
21PHAS1588_253(+)	LOC_Os05g34390.1	817	0	4	1	0	0	0	0	0	0	protein kinase domain containing protein, expressed
21PHAS1588_253(+)	LOC_Os10g19850.1	805	1	23	1	0	0	0	0	0	0	expressed protein
21PHAS1600_166(+)	LOC_Os11g07440.2	278	0	5	0	0	0	0	0	0	0	plant neutral invertase domain containing protein, expressed
21PHAS1607_100(-)	LOC_Os08g34960.1	205	0	4	0	0	0	0	0	0	0	MYB family transcription factor, putative, expressed
21PHAS1608_205(-)	LOC_Os02g04725.1	933	9	58	8	0	0	0	0	0	0	dolichol phosphate-mannose biosynthesis regulatory protein, putative, expressed
21PHAS1618_81(+)	LOC_Os07g44200.1	1192	23	38	52	0	6	0	1	7	0	transcription regulator, putative, expressed
21PHAS1636_207(+)	LOC_Os11g19800.1	622	0	26	0	0	0	3	0	0	0	Ras family domain containing protein, expressed
21PHAS1638_186(+)	LOC_Os04g50100.1	1616	0	10	0	0	0	0	0	0	0	RING-H2 finger protein ATL5G, putative, expressed
21PHAS1641_323(+)	LOC_Os01g18390.1	324	0	4	0	0	0	0	0	0	0	OsRCI2-1 - Putative low temperature and salt responsive protein, expressed
21PHAS1643_235(-)	LOC_Os05g39090.1	1994	68	109	113	0	6	0	0	0	0	CAMK_CAMK_like.29 - CAMK includes calcium/calmodulin depedent protein kinases, expressed
21PHAS1702_287(-)	LOC_Os03g31410.1	693	1	4	1	0	0	0	1	2	0	expressed protein
21PHAS1715_373(-)	LOC_Os03g29940.1	1351	4	1	0	0	0	0	0	0	0	retrotransposon protein, putative, unclassified, expressed
21PHAS1715_373(-)	LOC_Os09g04820.1	430	3	11	2	0	0	0	0	0	0	expressed protein
21PHAS1715_373(-)	LOC_Os11g14330.1	1423	4	1	0	0	0	0	0	0	0	retrotransposon protein, putative, unclassified, expressed
21PHAS1723_345(+)	LOC_Os08g42670.1	470	1	8	0	0	0	0	0	0	0	resistance protein, putative, expressed
21PHAS1736_157(+)	LOC_Os07g48190.1	395	2	4	6	0	0	0	0	0	0	expressed protein
21PHAS1814_234(-)	LOC_Os06g08170.1	1290	10	8	0	0	2	0	0	0	0	transporter, major facilitator family, putative, expressed
21PHAS1826_79(-)	LOC_Os02g47410.1	3529	139	212	340	0	3	1	0	0	0	protein kinase, putative, expressed
21PHAS1829_574(-)	LOC_Os01g34100.1	687	0	14	0	0	0	0	0	0	0	expressed protein
21PHAS1832_142(-)	LOC_Os02g04725.1	933	9	58	8	0	0	0	0	0	0	dolichol phosphate-mannose biosynthesis regulatory protein, putative, expressed
21PHAS1861_409(+)	LOC_Os01g08340.1	778	0	10	0	0	0	0	0	0	0	zinc finger family protein, putative, expressed
21PHAS1879_296(-)	LOC_Os02g34540.1	1168	39	77	75	0	1	0	0	0	0	tetratricopeptide repeat containing protein, putative, expressed
21PHAS1897_195(+)	LOC_Os01g48830.1	1439	31	23	40	0	1	9	1	0	0	expressed protein
21PHAS1919_134(-)	LOC_Os12g36040.1	128	20	24	17	0	0	0	0	0	0	expansin precursor, putative, expressed
21PHAS1935_524(+)	LOC_Os04g23210.1	1211	9	30	0	0	0	0	0	0	0	expressed protein
21PHAS1957_100(-)	LOC_Os08g42930.1	262	17	12	38	0	0	0	0	0	0	disease resistance protein RGA1, putative, expressed
21PHAS1962_102(+)	LOC_Os11g01620.2	2048	0	5	0	0	0	0	0	0	0	inactive receptor kinase At2g26730 precursor, putative, expressed
21PHAS1963_291(+)	LOC_Os06g36490.1	841	27	27	44	0	4	0	0	0	0	ethylene-responsive element-binding protein, putative, expressed
21PHAS1985_214(-)	LOC_Os03g62050.1	656	0	14	0	0	0	0	0	0	0	conserved hypothetical protein
21PHAS2020_81(+)	LOC_Os09g28890.1	1613	16	17	30	0	1	0	0	0	0	transposon protein, putative, CACTA, En/Spm sub-class, expressed
21PHAS2047_319(+)	LOC_Os05g39600.1	2748	0	7	0	0	0	0	0	0	0	ATCHX15, putative, expressed
21PHAS2118_100(-)	LOC_Os08g04420.1	1276	0	17	0	0	0	0	0	0	0	tyrosine protein kinase domain containing protein, putative, expressed
21PHAS956_205(-)	LOC_Os01g01070.3	922	0	0	0	8	2	0	0	0	0	expressed protein
21PHAS9_217(+)	LOC_Os01g01295.1	1513	6	15	9	14	7	12	5	0	2	expressed protein
21PHAS146_100(-)	LOC_Os01g04730.1	489	0	22	5	65	11	21	6	0	1	ribosomal protein L24, putative, expressed
21PHAS2060_256(-)	LOC_Os01g05630.1	668	23	41	45	0	1	1	8	0	4	Core histone H2A/H2B/H3/H4 domain containing protein, putative, expressed
21PHAS597_333(+)	LOC_Os01g05630.1	668	23	41	45	0	1	1	8	0	4	Core histone H2A/H2B/H3/H4 domain containing protein, putative, expressed
21PHAS355_430(+)	LOC_Os01g07370.1	2160	5	1	3	39	3	0	0	0	0	KIP1, putative, expressed
21PHAS789_308(-)	LOC_Os01g14770.1	154	0	0	0	0	0	0	2	2	3	retrotransposon protein, putative, unclassified, expressed
21PHAS97_828(-)	LOC_Os01g19400.1	511	16	75	58	13	29	43	13	6	6	expressed protein
21PHAS336_212(+)	LOC_Os01g27730.1	2334	20	11	36	8	20	16	21	10	11	GTPase of unknown function domain containing protein, putative, expressed
21PHAS1957_100(-)	LOC_Os01g33040.1	1475	1	7	1	54	0	3	0	0	0	kinesin motor domain containing protein, expressed
21PHAS28_261(+)	LOC_Os01g34390.1	1411	5	8	1	0	9	2	4	2	1	prenyltransferase, putative, expressed
21PHAS278_291(+)	LOC_Os01g36670.1	529	0	0	0	0	0	0	0	3	2	expressed protein
21PHAS18_144(+)	LOC_Os01g36870.1	2162	0	0	1	0	0	4	0	3	2	phox domain-containing protein, putative, expressed
21PHAS1250_144(+)	LOC_Os01g43030.2	287	0	0	0	0	12	20	1	3	1	tetratricopeptide repeat domain containing protein, expressed
21PHAS1735_144(+)	LOC_Os01g43030.2	287	0	0	0	0	12	20	1	3	1	tetratricopeptide repeat domain containing protein, expressed
21PHAS1744_312(+)	LOC_Os01g46450.1	323	5	2	11	12	3	1	0	0	0	expressed protein
21PHAS939_276(-)	LOC_Os01g48330.1	3182	0	0	0	0	0	0	4	0	2	protein kinase domain containing protein, expressed
21PHAS1886_315(-)	LOC_Os01g52760.2	1171	5	2	7	0	5	2	0	0	0	expressed protein
21PHAS851_436(-)	LOC_Os01g53680.1	1831	1	0	0	0	1	4	2	0	2	6-phosphofructokinase, putative, expressed
21PHAS221_457(-)	LOC_Os01g54050.1	1757	1	8	8	10	7	8	0	0	0	histidine-containing phosphotransfer protein, putative, expressed
21PHAS587_754(+)	LOC_Os01g55770.1	757	6	7	12	41	28	24	0	0	0	expressed protein
21PHAS750_352(-)	LOC_Os01g56630.1	2357	2	0	6	0	18	6	4	0	4	dymeclin, putative, expressed
21PHAS330_291(-)	LOC_Os01g57940.1	1570	0	0	0	0	0	0	0	2	2	tyrosine protein kinase domain containing protein, putative, expressed
21PHAS108_174(+)	LOC_Os01g62820.1	499	0	0	0	0	0	0	6	0	3	Transcription initiation factor TFIID subunit A containing protein, expressed
21PHAS925_375(+)	LOC_Os01g69850.1	940	0	1	2	1	3	0	0	5	3	OsMADS65 - MADS-box family gene with MIKC* type-box, expressed
21PHAS1650_193(+)	LOC_Os01g73300.1	782	0	1	2	52	11	0	0	0	1	VAMP-like protein YKT62, putative, expressed
21PHAS50_226(-)	LOC_Os02g02770.1	48	0	0	0	22	6	10	0	0	0	PPR repeat domain containing protein, putative, expressed
21PHAS9_656(-)	LOC_Os02g04050.1	1002	3	0	2	0	1	0	2	9	0	chromosome segregation protein, putative, expressed
21PHAS36_185(+)	LOC_Os02g04850.1	1472	0	0	1	0	3	2	7	2	1	expressed protein
21PHAS636_354(+)	LOC_Os02g05730.1	2508	1	4	3	18	14	26	0	0	0	protein kinase domain containing protein, expressed
21PHAS65_138(+)	LOC_Os02g06360.1	1384	1	1	1	23	22	17	0	0	0	uncharacterized protein CPn_0526/CP_0226/CPj0526/CpB0547, putative, expressed
21PHAS505_271(+)	LOC_Os02g07740.1	1474	0	0	0	43	0	4	0	0	0	RNA binding protein, putative, expressed
21PHAS1418_100(-)	LOC_Os02g08120.1	2112	4	1	6	134	31	62	0	2	0	calmodulin binding protein, putative, expressed
21PHAS667_102(+)	LOC_Os02g12580.1	1181	16	3	0	8	54	45	9	5	8	OsPP2Ac-3 - Phosphatase 2A isoform 3 belonging to family 1, expressed
21PHAS913_331(-)	LOC_Os02g13400.1	2110	0	0	0	0	0	0	0	2	2	expressed protein
21PHAS1384_123(+)	LOC_Os02g13810.1	766	0	0	0	0	12	32	4	0	0	DNA binding protein, putative, expressed
21PHAS1043_223(-)	LOC_Os02g13960.1	2621	0	0	0	0	0	0	0	3	2	spotted leaf 11, putative, expressed
21PHAS1121_186(+)	LOC_Os02g13960.1	2621	0	0	0	0	0	0	0	3	2	spotted leaf 11, putative, expressed
21PHAS1407_123(+)	LOC_Os02g20490.1	1063	0	1	0	17	0	2	0	0	0	expressed protein
21PHAS303_394(-)	LOC_Os02g32930.1	1519	3	0	0	0	6	4	0	0	0	bile acid sodium symporter, putative, expressed
21PHAS851_354(+)	LOC_Os02g33180.1	664	0	0	0	0	15	23	3	2	8	rar1, putative, expressed
21PHAS1138_342(+)	LOC_Os02g33430.1	2167	0	4	3	54	10	12	0	0	0	E2F family transcription factor protein, putative, expressed
21PHAS1760_308(+)	LOC_Os02g39870.1	454	0	0	0	0	0	1	0	4	2	co-chaperone GrpE protein, putative, expressed
21PHAS1093_166(+)	LOC_Os02g40810.1	1566	20	9	23	21	17	16	11	4	3	Zinc finger, ZZ type domain containing protein, expressed
21PHAS1095_163(-)	LOC_Os02g40810.1	1566	20	9	23	21	17	16	11	4	3	Zinc finger, ZZ type domain containing protein, expressed
21PHAS528_172(-)	LOC_Os02g41590.1	1265	52	30	103	50	77	41	10	6	8	kinase, pfkB family, putative, expressed
21PHAS680_142(-)	LOC_Os02g42270.1	888	0	0	0	17	4	0	0	0	0	stage II sporulation protein E, putative, expressed
21PHAS831_151(-)	LOC_Os02g47400.1	1673	3	0	3	0	19	13	2	1	0	pectinacetylesterase domain containing protein, expressed
21PHAS87_165(+)	LOC_Os02g50350.1	1375	6	19	3	35	0	7	1	2	3	dihydroorotate dihydrogenase protein, putative, expressed
21PHAS1399_163(-)	LOC_Os02g52360.1	1624	23	39	51	48	49	48	12	10	8	peptidyl-prolyl cis-trans isomerase CYP40, putative, expressed
21PHAS1171_186(+)	LOC_Os02g56270.1	3308	3	5	1	26	0	5	0	0	0	ENTH domain containing protein, expressed
21PHAS55_749(+)	LOC_Os02g57200.1	1080	0	0	0	33	2	0	0	0	0	expressed protein
21PHAS239_227(-)	LOC_Os03g05720.1	2967	0	0	0	74	0	3	0	0	0	WD domain, G-beta repeat domain containing protein, expressed
21PHAS1756_81(+)	LOC_Os03g06220.1	112	0	2	3	76	76	54	2	0	3	DEAD-box ATP-dependent RNA helicase, putative, expressed
21PHAS1172_237(+)	LOC_Os03g08730.1	1102	1	0	0	9	3	0	0	0	0	uroporphyrinogen III synthase, putative, expressed
21PHAS501_183(-)	LOC_Os03g11840.1	618	0	13	2	0	0	0	0	6	2	expressed protein
21PHAS514_163(-)	LOC_Os03g17900.1	1824	0	0	0	86	136	171	0	1	0	hydrolase, alpha/beta fold family protein, putative, expressed
21PHAS1786_102(+)	LOC_Os03g17990.1	1210	18	19	33	32	22	27	19	8	7	Yip1 domain containing protein, expressed
21PHAS452_501(+)	LOC_Os03g18400.1	760	2	12	4	20	10	17	0	4	0	expressed protein
21PHAS835_415(-)	LOC_Os03g20380.1	1571	0	2	0	90	2	0	0	0	0	CAMK_KIN1/SNF1/Nim1_like.2 - CAMK includes calcium/calmodulin depedent protein kinases, expressed
21PHAS562_489(+)	LOC_Os03g22460.2	261	9	32	8	29	74	60	3	3	5	expressed protein
21PHAS360_321(+)	LOC_Os03g25090.1	41	0	0	2	0	9	10	0	0	0	expressed protein
21PHAS765_102(+)	LOC_Os03g25980.1	1470	0	1	0	74	22	3	0	5	2	polypyrimidine tract-binding protein, putative, expressed
21PHAS702_293(-)	LOC_Os03g29910.1	856	22	39	47	0	1	7	2	12	2	expressed protein
21PHAS703_293(-)	LOC_Os03g29910.1	856	22	39	47	0	1	7	2	12	2	expressed protein
21PHAS1428_275(-)	LOC_Os03g34310.1	1845	3	0	1	25	7	1	0	0	0	expressed protein
21PHAS637_216(+)	LOC_Os03g40920.1	2558	24	79	40	45	28	22	9	16	10	expressed protein
21PHAS237_376(+)	LOC_Os03g46510.1	1018	0	1	0	46	78	79	2	1	1	OsFBX103 - F-box domain containing protein, expressed
21PHAS208_411(-)	LOC_Os03g47990.1	736	3	10	8	0	3	4	4	0	2	OB-fold nucleic acid binding domain containing protein, putative, expressed
21PHAS5_428(-)	LOC_Os03g49800.1	2662	0	0	0	0	0	0	0	5	3	phosphatidylinositol-4-phosphate 5-kinase, putative, expressed
21PHAS131_165(+)	LOC_Os03g50320.1	2667	11	24	30	31	3	5	4	0	2	phosphatidylinositol 4-kinase PI4K, putative, expressed
21PHAS284_207(+)	LOC_Os03g52650.1	1195	3	0	2	0	1	5	0	3	2	syntaxin-related protein, putative, expressed
21PHAS1588_274(+)	LOC_Os03g52750.1	1516	2	1	0	43	2	8	0	1	0	cyclin, putative, expressed
21PHAS42_246(-)	LOC_Os03g56710.1	1901	0	0	2	0	25	6	0	0	0	expressed protein
21PHAS642_340(-)	LOC_Os03g56710.1	1901	0	0	2	0	25	6	0	0	0	expressed protein
21PHAS323_417(+)	LOC_Os03g56974.1	538	0	1	1	0	11	26	22	12	10	latent nuclear antigen, putative, expressed
21PHAS323_417(+)	LOC_Os03g57010.1	328	0	0	1	24	15	24	43	15	30	expressed protein
21PHAS55_495(-)	LOC_Os03g58510.1	259	0	0	0	48	5	5	0	0	3	expressed protein
21PHAS1446_520(-)	LOC_Os03g61160.1	1204	0	0	1	0	5	3	0	0	0	expressed protein
21PHAS1136_230(+)	LOC_Os03g64014.1	786	1	2	4	0	5	0	6	0	2	expressed protein
21PHAS832_328(-)	LOC_Os03g64200.1	2560	0	1	5	55	2	1	0	0	0	ABC-2 type transporter, putative, expressed
21PHAS855_450(+)	LOC_Os04g03870.1	722	0	1	0	0	6	7	0	0	0	cytochrome P450, putative, expressed
21PHAS410_289(-)	LOC_Os04g08740.1	2792	0	0	0	0	10	0	0	2	2	ethylene receptor, putative, expressed
21PHAS835_415(-)	LOC_Os04g15800.1	1117	0	0	0	33	2	11	0	0	0	expressed protein
21PHAS512_311(-)	LOC_Os04g28420.1	2084	4	12	7	18	0	5	3	2	1	peptidyl-prolyl isomerase, putative, expressed
21PHAS262_354(+)	LOC_Os04g38320.1	727	0	0	0	0	0	0	6	0	6	expressed protein
21PHAS242_257(-)	LOC_Os04g39670.1	793	0	0	0	0	3	0	2	0	2	expressed protein
21PHAS289_474(+)	LOC_Os04g41530.1	1197	0	0	0	0	0	0	3	0	2	serine/threonine-protein kinase GCN2, putative, expressed
21PHAS992_162(-)	LOC_Os04g42280.1	1235	0	0	0	0	5	2	0	0	0	CorA-like magnesium transporter protein, putative, expressed
21PHAS139_130(-)	LOC_Os04g46880.1	1863	0	0	0	0	7	0	3	2	0	transporter, major facilitator family, putative, expressed
21PHAS823_99(+)	LOC_Os04g48480.1	1804	0	0	0	0	0	0	0	5	2	exostosin family domain containing protein, expressed
21PHAS949_543(+)	LOC_Os04g53606.1	700	0	0	0	0	0	1	9	4	1	expressed protein
21PHAS967_216(-)	LOC_Os04g53606.1	700	0	0	0	0	0	1	9	4	1	expressed protein
21PHAS693_457(-)	LOC_Os04g56290.1	1169	0	0	1	0	0	0	0	2	4	aldose 1-epimerase, putative, expressed
21PHAS1493_291(+)	LOC_Os04g59340.1	926	12	15	0	25	12	21	1	1	1	RNA-binding region RNP-1, putative, expressed
21PHAS730_342(-)	LOC_Os05g06650.1	1649	3	4	7	14	8	14	5	2	2	expressed protein
21PHAS1439_121(-)	LOC_Os05g07900.1	332	0	0	0	0	0	0	5	0	2	mitochondrial carrier protein, putative, expressed
21PHAS356_184(-)	LOC_Os05g09630.1	3312	0	0	0	9	0	2	2	3	1	homeobox domain containing protein, expressed
21PHAS1284_165(+)	LOC_Os05g10940.1	1586	4	3	10	0	12	6	0	4	3	metal cation transporter, putative, expressed
21PHAS1068_407(+)	LOC_Os05g21140.1	195	0	0	1	0	2	4	0	0	0	expressed protein
21PHAS228_228(+)	LOC_Os05g23620.1	1202	6	5	13	7	14	14	2	7	6	cytochrome c1-1, heme protein, mitochondrial precursor, putative, expressed
21PHAS664_81(+)	LOC_Os05g24550.1	1716	1	0	0	0	2	0	2	0	2	Papain family cysteine protease domain containing protein, expressed
21PHAS1106_375(+)	LOC_Os05g33600.1	576	0	0	0	0	0	0	0	5	2	cytochrome P450 72A1, putative, expressed
21PHAS97_828(-)	LOC_Os05g33890.1	1846	5	9	12	12	91	74	11	13	9	microtubule associated protein, putative, expressed
21PHAS1146_228(+)	LOC_Os05g34920.1	1589	0	0	0	40	8	0	0	0	1	expressed protein
21PHAS1520_551(+)	LOC_Os05g37390.1	865	3	3	6	38	9	28	1	6	3	G10 protein, putative, expressed
21PHAS1535_214(-)	LOC_Os05g37390.1	865	3	3	6	38	9	28	1	6	3	G10 protein, putative, expressed
21PHAS423_285(+)	LOC_Os05g39960.1	600	345	633	638	77	217	283	193	104	106	40S ribosomal protein S26, putative, expressed
21PHAS1617_270(+)	LOC_Os05g45090.1	1557	0	0	0	47	2	0	0	0	0	anthocyanidin 5,3-O-glucosyltransferase, putative, expressed
21PHAS290_163(+)	LOC_Os05g49630.1	2970	0	0	0	22	3	2	0	0	0	expressed protein
21PHAS381_438(+)	LOC_Os05g50000.1	1040	0	0	0	0	1	16	2	0	4	expressed protein
21PHAS381_438(+)	LOC_Os05g50000.1	434	0	0	0	0	1	16	2	0	4	expressed protein
21PHAS387_468(+)	LOC_Os06g02350.1	373	0	0	0	0	3	0	2	5	2	S-phase kinase-associated protein 1A, putative, expressed
21PHAS212_438(-)	LOC_Os06g04250.1	1408	6	0	0	21	2	3	0	0	0	phosphate-induced protein 1 conserved region domain containing protein, expressed
21PHAS131_331(-)	LOC_Os06g04300.1	723	1	0	0	16	6	8	2	0	0	tRNA 2-phosphotransferase 1, putative, expressed
21PHAS362_163(-)	LOC_Os06g07160.1	1065	2	6	10	24	23	18	0	0	0	expressed protein
21PHAS46_97(-)	LOC_Os06g10130.1	870	0	0	0	0	0	0	2	2	3	expressed protein
21PHAS1881_186(+)	LOC_Os06g40850.1	1225	0	1	0	39	0	3	0	0	0	IQ calmodulin-binding motif family protein, putative, expressed
21PHAS802_129(+)	LOC_Os06g47580.1	3649	13	22	19	14	15	29	6	6	4	REV1, putative, expressed
21PHAS215_207(-)	LOC_Os06g49040.1	1667	0	0	0	0	0	0	0	3	2	Myb-like DNA-binding domain containing protein, putative, expressed
21PHAS1132_376(+)	LOC_Os06g49690.1	533	0	0	0	0	4	2	0	0	0	expressed protein
21PHAS589_165(+)	LOC_Os06g50950.1	1321	1	1	0	52	2	0	0	0	0	GDSL-like lipase/acylhydrolase, putative, expressed
21PHAS1291_228(+)	LOC_Os07g04370.1	1216	0	0	0	0	9	4	4	0	2	expressed protein
21PHAS338_165(+)	LOC_Os07g06450.1	871	0	0	0	30	7	2	3	0	0	RNA recognition motif containing protein, putative, expressed
21PHAS198_193(+)	LOC_Os07g07270.1	1444	16	15	25	2	17	15	5	1	4	MBTB13 - Bric-a-Brac, Tramtrack, Broad Complex BTB domain with Meprin and TRAF Homology MATH domain, expressed
21PHAS1147_160(+)	LOC_Os07g07719.1	220	1	0	5	0	7	2	1	2	3	ribosomal protein S13p/S18e, putative, expressed
21PHAS1218_214(-)	LOC_Os07g10390.1	3239	31	39	37	34	42	32	1	0	1	cleavage and polyadenylation specificity factor, putative, expressed
21PHAS1580_396(+)	LOC_Os07g12910.1	1033	4	8	14	51	23	18	4	11	2	PHD finger protein, putative, expressed
21PHAS668_165(+)	LOC_Os07g15600.1	1927	1	6	0	0	33	21	0	1	1	H-BTB6 - Bric-a-Brac, Tramtrack, Broad Complex BTB domain with H family conserved sequence, expressed
21PHAS171_487(-)	LOC_Os07g27930.1	628	2	4	5	23	31	8	3	4	7	DNA-directed RNA polymerase subunit, putative, expressed
21PHAS1041_79(-)	LOC_Os07g27950.1	1496	35	80	78	14	44	44	14	17	20	RING zinc finger protein, putative, expressed
21PHAS597_312(+)	LOC_Os07g31340.1	4017	3	12	12	108	45	56	4	1	1	regulator of nonsense transcripts 1, putative, expressed
21PHAS771_428(-)	LOC_Os07g32140.1	566	0	0	0	0	2	0	0	4	2	expressed protein
21PHAS1669_81(+)	LOC_Os07g35610.1	1981	17	38	8	104	6	43	0	0	0	kelch repeat-containing protein, putative, expressed
21PHAS974_174(-)	LOC_Os07g37220.1	1436	6	2	14	0	21	4	4	1	0	inositol-1-monophosphatase, putative, expressed
21PHAS591_297(-)	LOC_Os07g42250.1	829	1	7	3	33	16	20	3	0	5	strictosidine synthase, putative, expressed
21PHAS1658_123(+)	LOC_Os07g42395.1	317	1	6	4	0	12	4	2	1	2	DNA-directed RNA polymerase II subunit RPB9, putative, expressed
21PHAS1582_394(-)	LOC_Os07g44770.1	1971	0	3	5	0	1	1	2	2	2	expressed protein
21PHAS250_249(+)	LOC_Os07g45340.1	1037	0	0	0	29	2	3	0	0	0	expressed protein
21PHAS119_249(+)	LOC_Os07g47480.1	587	0	0	1	14	8	40	2	1	0	heavy metal-associated domain containing protein, expressed
21PHAS1573_190(+)	LOC_Os07g47480.1	960	0	0	0	0	0	0	3	0	3	heavy metal-associated domain containing protein, expressed
21PHAS342_268(-)	LOC_Os08g01220.1	1417	0	0	0	0	1	0	0	2	2	harpin-induced protein 1 domain containing protein, expressed
21PHAS198_359(-)	LOC_Os08g01320.1	1344	0	1	4	11	2	7	0	3	4	C3-BTB1 - Bric-a-Brac, Tramtrack, Broad Complex BTB domain with C3 subfamily conserved sequence, expressed
21PHAS101_457(-)	LOC_Os08g04180.1	1642	37	93	88	39	73	94	10	17	9	tryptophan synthase beta chain 1, putative, expressed
21PHAS1008_121(-)	LOC_Os08g12850.1	731	5	1	11	39	2	0	0	0	0	pentatricopeptide, putative, expressed
21PHAS1693_207(+)	LOC_Os08g18060.1	927	0	8	2	10	2	0	0	0	0	expressed protein
21PHAS987_142(-)	LOC_Os08g19330.1	672	4	0	1	0	0	3	3	5	8	expressed protein
21PHAS1361_333(+)	LOC_Os08g24820.1	271	0	0	3	0	8	12	11	2	8	expressed protein
21PHAS1051_290(+)	LOC_Os08g34550.1	242	0	0	1	22	1	6	0	0	0	RING-H2 finger protein, putative, expressed
21PHAS57_194(-)	LOC_Os08g36010.1	1412	3	1	9	0	5	1	8	3	4	OsFBX295 - F-box domain containing protein, expressed
21PHAS51_312(+)	LOC_Os08g39060.1	2023	9	1	9	0	6	7	6	2	1	F-box protein At-B, putative, expressed
21PHAS51_312(+)	LOC_Os08g39060.1	2076	9	1	9	0	6	7	6	2	1	F-box protein At-B, putative, expressed
21PHAS933_210(+)	LOC_Os08g40510.1	1067	2	0	1	27	0	9	0	3	2	KID-containing protein, putative, expressed
21PHAS31_249(+)	LOC_Os08g41280.1	1508	4	2	12	0	30	32	10	18	7	membrane protein, putative, expressed
21PHAS1493_291(+)	LOC_Os09g02400.1	958	12	15	0	25	12	21	1	1	1	RNA-binding region RNP-1, putative, expressed
21PHAS1167_140(-)	LOC_Os09g09360.1	3824	10	9	13	0	5	2	2	1	5	esterase/lipase/thioesterase, putative, expressed
21PHAS149_123(+)	LOC_Os09g17930.1	2114	5	2	7	21	1	2	0	0	0	transposon protein, putative, CACTA, En/Spm sub-class, expressed
21PHAS1342_403(-)	LOC_Os09g20579.2	576	0	1	0	20	0	7	0	2	3	expressed protein
21PHAS1569_123(+)	LOC_Os09g24250.1	2104	0	0	0	0	0	2	2	7	2	ubiquitin carboxyl-terminal hydrolase domain containing protein, expressed
21PHAS741_247(-)	LOC_Os09g28050.1	1610	1	0	1	0	0	0	0	2	2	asparate aminotransferase, putative, expressed
21PHAS87_102(+)	LOC_Os09g28050.1	1610	1	0	1	0	0	0	0	2	2	asparate aminotransferase, putative, expressed
21PHAS42_162(-)	LOC_Os09g28310.1	1196	3	9	0	0	0	0	2	0	3	bZIP transcription factor, putative, expressed
21PHAS279_167(-)	LOC_Os09g28720.1	1243	0	0	0	55	19	10	0	0	2	alpha/beta hydrolase fold, putative, expressed
21PHAS278_291(+)	LOC_Os09g28910.1	1577	0	0	0	0	0	0	0	2	2	carbonic anhydrase, chloroplast precursor, putative, expressed
21PHAS1294_363(+)	LOC_Os09g33900.2	2039	2	2	3	20	3	14	0	0	0	FAD dependent oxidoreductase domain containing protein, expressed
21PHAS405_199(-)	LOC_Os09g34214.1	1524	0	0	0	0	0	0	0	3	2	UDP-glucoronosyl and UDP-glucosyl transferase domain containing protein, expressed
21PHAS41_459(+)	LOC_Os10g29420.1	4841	0	0	1	0	0	0	2	4	0	retrotransposon protein, putative, unclassified, expressed
21PHAS836_363(+)	LOC_Os10g30540.1	2191	0	0	0	0	0	0	0	2	2	lectin-like receptor kinase, putative, expressed
21PHAS334_206(+)	LOC_Os10g30620.1	1052	0	0	3	1	69	81	0	0	0	expressed protein
21PHAS450_123(+)	LOC_Os10g31930.1	1271	2	7	4	9	22	33	9	4	0	shugoshin-1, putative, expressed
21PHAS1805_268(-)	LOC_Os10g39540.2	2396	0	0	0	58	1	2	0	0	1	protein phosphatase 2C, putative, expressed
21PHAS746_457(-)	LOC_Os10g41240.1	1552	12	38	32	0	26	19	5	2	3	dual specificity protein phosphatase, putative, expressed
21PHAS1168_193(-)	LOC_Os10g42650.1	1575	0	0	1	34	4	0	0	0	0	retrotransposon protein, putative, unclassified, expressed
21PHAS209_417(+)	LOC_Os10g42860.1	586	0	2	1	88	0	10	0	1	1	ribosomal protein L35, putative, expressed
21PHAS127_123(+)	LOC_Os10g42940.1	598	0	0	1	0	4	0	0	3	2	miro, putative, expressed
21PHAS1572_79(-)	LOC_Os11g01220.1	2584	10	30	12	0	17	27	5	10	3	expressed protein
21PHAS625_270(+)	LOC_Os11g03050.1	1395	0	0	0	0	1	0	2	0	2	cytidylyltransferase domain containing protein, expressed
21PHAS146_100(-)	LOC_Os11g05370.1	386	4	3	2	93	24	10	0	0	0	60S ribosomal protein L26-1, putative, expressed
21PHAS237_376(+)	LOC_Os11g07120.1	3114	0	0	0	0	0	4	0	2	5	receptor kinase-like protein, identical, putative, expressed
21PHAS297_313(-)	LOC_Os11g09310.1	907	0	0	0	0	0	0	0	3	2	zinc finger CCHC domain-containing protein 10, putative, expressed
21PHAS1010_123(+)	LOC_Os11g11120.1	213	1	4	2	45	8	10	0	0	0	retrotransposon protein, putative, Ty3-gypsy subclass, expressed
21PHAS1269_79(-)	LOC_Os11g11390.1	927	109	86	153	14	102	81	36	21	23	ribosomal protein, putative, expressed
21PHAS663_79(-)	LOC_Os11g11390.1	927	109	86	153	14	102	81	36	21	23	ribosomal protein, putative, expressed
21PHAS583_228(+)	LOC_Os11g17340.1	393	0	0	0	0	0	0	0	3	2	expressed protein
21PHAS517_249(+)	LOC_Os11g17799.1	483	1	0	1	0	0	0	0	3	2	expressed protein
21PHAS965_268(-)	LOC_Os11g25980.2	3240	0	0	0	7	3	13	0	0	0	phospholipid-transporting ATPase 2, putative, expressed
21PHAS119_247(-)	LOC_Os11g41320.1	157	2	2	13	0	1	2	2	2	0	hypothetical protein
21PHAS1273_226(-)	LOC_Os11g41875.1	752	6	6	9	139	118	93	1	0	0	membrane protein, putative, expressed
21PHAS41_459(+)	LOC_Os11g45610.1	4519	0	0	1	0	0	0	2	4	0	retrotransposon protein, putative, unclassified, expressed
21PHAS113_255(-)	LOC_Os11g47680.1	637	0	4	0	8	1	10	1	0	1	thaumatin family domain containing protein, expressed
21PHAS1572_79(-)	LOC_Os12g01220.1	2870	10	30	12	0	17	27	5	10	3	expressed protein
21PHAS625_270(+)	LOC_Os12g02820.1	1390	0	0	0	0	1	0	2	0	2	cytidylyltransferase domain containing protein, expressed
21PHAS146_100(-)	LOC_Os12g05430.1	496	4	3	2	93	24	10	0	0	0	ribosomal protein L24, putative, expressed
21PHAS466_436(-)	LOC_Os12g06220.1	597	0	0	0	0	14	5	0	0	0	harpin-induced protein 1 domain containing protein, expressed
21PHAS1334_405(+)	LOC_Os12g06610.1	2440	12	5	32	0	7	19	7	0	4	nucleolar complex protein 2, putative, expressed
21PHAS2117_248(-)	LOC_Os12g18120.4	1483	0	3	0	0	29	7	0	0	0	zinc finger C-x8-C-x5-C-x3-H type family protein, expressed
21PHAS1232_396(+)	LOC_Os12g25700.1	1528	6	11	10	46	18	29	2	0	0	UDP-glucose 6-dehydrogenase, putative, expressed
21PHAS814_279(-)	LOC_Os12g29330.1	1034	0	0	0	60	0	2	0	0	0	no apical meristem protein, putative, expressed
21PHAS174_354(+)	LOC_Os12g32280.1	278	2	1	0	0	0	0	0	2	2	SWIB/MDM2 domain containing protein, expressed
21PHAS101_226(-)	LOC_Os12g34280.1	347	0	0	0	191	122	122	7	1	5	expressed protein
21PHAS1010_249(+)	LOC_Os12g34710.1	223	2	0	5	0	7	3	1	0	0	transposon protein, putative, CACTA, En/Spm sub-class, expressed
21PHAS1147_286(+)	LOC_Os12g34710.1	223	2	0	5	0	7	3	1	0	0	transposon protein, putative, CACTA, En/Spm sub-class, expressed
21PHAS72_236(-)	LOC_Os12g38660.1	256	3	5	4	0	41	28	4	0	1	expressed protein
21PHAS72_236(-)	LOC_Os12g38670.1	256	3	5	4	0	41	28	4	0	1	transposon protein, putative, CACTA, En/Spm sub-class, expressed
21PHAS93_245(-)	LOC_Os12g39340.1	1356	0	0	0	0	0	0	0	3	3	glycosyl transferase, group 1 domain containing protein, expressed
21PHAS403_249(+)	LOC_Os12g43930.1	1029	7	2	4	0	7	15	1	3	2	zinc finger, C3HC4 type domain containing protein, expressed
21PHAS1857_165(+)	LOC_Os12g04980.1	1312	9	29	40	0	13	15	4	0	0	DNA repair protein Rad51, putative, expressed
