# Supplementary material for: 21-nt phasiRNAs direct target mRNA cleavage in rice male germ cells
Source: Nat Commun. 2020 Oct 15;11:5191. doi: 10.1038/s41467-020-19034-y (PMC7562718; doi:10.1038/s41467-020-19034-y)
Supplement: Supplementary file 9 — Supplementary Data 6 [file 41467_2020_19034_MOESM9_ESM.xlsx]

## Sheet: Sheet1
Supplementary Data 6. Degradome counts at cleavage sites of validated 21-nt phasiRNA targets in osrdr6-2, mel1-4 and their respective wild-type plants
PHAS_ID	Target_ID	Cleavage site	Degradome counts at cleavage site												Gene_description
			3037			osrdr6-2			HHZ			mel1-4
			Prophase I meiocyte, Rep.#1	Prophase I meiocyte, Rep.#2	Prophase I meiocyte, Rep.#3	Prophase I meiocyte, Rep.#1	Prophase I meiocyte, Rep.#2	Prophase I meiocyte, Rep.#3	Prophase I meiocyte, Rep.#1	Prophase I meiocyte, Rep.#2	Prophase I meiocyte, Rep.#3	Prophase I meiocyte, Rep.#1	Prophase I meiocyte, Rep.#2	Prophase I meiocyte, Rep.#3
21PHAS7_558(+)	LOC_Os01g59910.3	1269	9	3	27	7	20	8	6	6	4	13	19	0	OsFBX29 - F-box domain containing protein, expressed
21PHAS13_252(+)	LOC_Os02g49326.1	1828	20	42	11	0	29	0	11	2	3	62	10	26	SET domain-containing protein, putative, expressed
21PHAS15_934(-)	LOC_Os01g07760.1	3277	52	65	76	0	0	1	20	44	25	0	2	0	phospholipase D, putative, expressed
21PHAS16_214(-)	LOC_Os02g02870.1	1193	392	534	271	40	101	60	272	238	375	7	25	40	glycine-rich protein 2, putative, expressed
21PHAS17_417(+)	LOC_Os06g28590.1	137	0	0	4	0	0	0	11	0	4	0	0	0	bg55, putative, expressed
21PHAS19_520(-)	LOC_Os08g37570.1	2158	1	0	0	1	0	1	2	0	1	3	1	2	spotted leaf 11, putative, expressed
21PHAS32_88(-)	LOC_Os02g47010.1	1194	0	0	1	0	0	3	0	1	5	0	0	2	secretory carrier-associated membrane protein, putative, expressed
21PHAS46_349(-)	LOC_Os04g58890.1	1372	209	208	164	0	9	9	118	118	191	1	2	20	expressed protein
21PHAS49_523(+)	LOC_Os07g44360.1	1885	3	0	0	0	0	0	0	0	0	0	0	0	serine/threonine-protein kinase Haspin, putative, expressed
21PHAS53_348(-)	LOC_Os11g10300.1	972	3	0	0	0	0	0	3	0	0	0	0	0	OsFBX415 - F-box domain containing protein, expressed
21PHAS55_495(-)	LOC_Os01g06650.1	55	1	2	2	1	2	2	2	0	3	1	0	0	retrotransposon protein, putative, unclassified, expressed
21PHAS59_614(-)	LOC_Os01g51790.1	2070	67	72	61	5	2	1	17	34	45	0	0	0	expressed protein
21PHAS64_324(+)	LOC_Os02g26660.1	1167	1	15	9	0	0	0	0	1	22	1	0	0	exonuclease, putative, expressed
21PHAS68_676(-)	LOC_Os04g52520.1	1982	39	53	39	1	0	0	65	38	42	2	0	0	APO, putative, expressed
21PHAS70_821(+)	LOC_Os09g07420.1	2218	11	13	9	2	1	4	12	12	17	7	10	0	retrotransposon protein, putative, unclassified, expressed
21PHAS74_338(-)	LOC_Os11g32759.1	779	0	0	4	0	0	0	0	0	0	0	0	0	expressed protein
21PHAS74_338(-)	LOC_Os11g32859.1	670	0	0	4	0	0	0	0	0	0	0	0	0	expressed protein
21PHAS76_123(+)	LOC_Os06g43640.1	1562	114	84	112	60	10	19	88	113	79	2	0	3	Ser/Thr protein phosphatase family protein, putative, expressed
21PHAS78_186(+)	LOC_Os07g02800.4	667	2	6	7	0	1	0	0	0	0	9	0	0	MYB family transcription factor, putative, expressed
21PHAS81_237(-)	LOC_Os12g06020.1	1088	32	37	46	0	46	11	38	45	59	11	0	1	mRNA-decapping enzyme, putative, expressed
21PHAS82_361(-)	LOC_Os04g51570.1	645	34	41	33	6	2	9	22	14	21	0	0	0	tyrosine phosphatase, putative, expressed
21PHAS108_172(-)	LOC_Os10g02980.1	1574	166	149	93	140	114	101	86	123	170	156	192	198	formin, putative, expressed
21PHAS118_242(+)	LOC_Os05g46360.3	416	5	0	10	0	0	1	9	1	0	0	0	0	possible lysine decarboxylase domain containing protein, expressed
21PHAS120_273(+)	LOC_Os08g29669.1	607	37	26	24	6	8	16	18	10	18	0	0	10	cytochrome b5-like Heme/Steroid binding domain containing protein, expressed
21PHAS153_137(+)	LOC_Os05g51650.1	362	12	7	0	0	11	0	0	1	14	0	0	4	LSM domain containing protein, expressed
21PHAS156_121(-)	LOC_Os03g01365.1	344	13	17	13	16	0	1	21	4	3	9	0	1	protein phosphatase-2c, putative, expressed
21PHAS160_438(+)	LOC_Os08g07860.1	320	24	36	22	4	4	4	64	39	39	1	0	16	expressed protein
21PHAS160_438(+)	LOC_Os12g35310.1	320	24	36	22	4	4	4	64	39	39	1	0	16	expressed protein
21PHAS171_405(+)	LOC_Os07g16330.1	294	0	0	1	0	3	0	1	4	2	2	4	0	expressed protein
21PHAS171_405(+)	LOC_Os08g07040.1	192	1	0	0	1	0	2	5	2	1	1	1	0	plant protein of unknown function domain containing protein, expressed
21PHAS176_276(-)	LOC_Os11g04570.1	1056	0	0	0	0	0	0	8	0	0	15	0	0	GRAS family transcription factor containing protein, expressed
21PHAS186_142(-)	LOC_Os09g38470.1	1159	3	12	6	0	0	0	3	4	2	0	0	0	expressed protein
21PHAS188_350(+)	LOC_Os12g34970.1	776	7	5	0	0	0	0	2	10	0	0	0	0	csAtPR5, putative, expressed
21PHAS189_184(-)	LOC_Os03g61920.1	1456	13	16	73	0	0	0	9	27	41	3	19	0	electron transfer flavoprotein subunit alpha, mitochondrial precursor, putative, expressed
21PHAS191_808(-)	LOC_Os01g62570.1	1457	5	0	1	0	0	0	0	0	0	0	0	0	ATP/GTP/Ca++ binding protein, putative, expressed
21PHAS191_808(-)	LOC_Os06g19650.1	1065	72	140	139	0	32	1	12	24	18	19	0	26	expressed protein
21PHAS197_142(-)	LOC_Os04g55420.1	2423	1	0	1	0	4	0	2	0	6	0	2	1	leucine-rich repeat family protein, putative, expressed
21PHAS214_293(-)	LOC_Os03g16718.1	1108	13	26	15	29	31	43	37	44	23	31	33	52	expressed protein
21PHAS217_394(-)	LOC_Os07g22550.1	199	0	0	0	1	2	1	1	1	6	2	7	3	retrotransposon protein, putative, Ty3-gypsy subclass, expressed
21PHAS220_480(+)	LOC_Os06g44160.1	683	36	49	27	0	8	13	40	37	61	0	0	1	heat shock protein DnaJ, putative, expressed
21PHAS228_228(+)	LOC_Os12g02094.1	710	48	50	69	0	1	0	11	14	11	0	0	0	saposin-like type B, region 1 family protein, putative, expressed
21PHAS237_248(-)	LOC_Os07g10840.1	1060	0	1	0	5	3	1	2	1	0	0	0	0	uncharacterized glycosyltransferase, putative, expressed
21PHAS237_523(+)	LOC_Os11g41990.1	2539	7	14	8	0	0	4	7	3	10	0	0	12	armadillo/beta-catenin-like repeat family protein, expressed
21PHAS249_372(-)	LOC_Os03g17060.1	702	42	43	25	13	0	0	18	19	7	1	0	0	RNA recognition motif containing protein, putative, expressed
21PHAS258_244(+)	LOC_Os03g17060.1	702	42	43	25	13	0	0	18	19	7	1	0	0	RNA recognition motif containing protein, putative, expressed
21PHAS277_639(+)	LOC_Os12g42550.1	1159	526	620	653	82	239	143	419	281	353	39	44	46	methyl-CpG binding domain containing protein, putative, expressed
21PHAS281_293(-)	LOC_Os08g15950.1	214	0	1	2	0	4	0	1	0	2	0	1	0	retrotransposon protein, putative, Ty3-gypsy subclass, expressed
21PHAS282_404(+)	LOC_Os12g33962.1	1031	1080	1372	913	378	370	438	613	448	1375	713	963	1479	uncharacterized tatC-like protein ymf16, putative, expressed
21PHAS290_245(-)	LOC_Os06g03682.1	1920	9	14	20	9	1	1	14	19	13	0	12	26	calcium-dependent protein kinase isoform AK1, putative, expressed
21PHAS291_405(+)	LOC_Os01g42770.1	523	0	0	0	1	0	0	2	1	0	0	0	0	expressed protein
21PHAS308_163(-)	LOC_Os08g28080.1	2444	0	1	0	0	0	0	16	14	5	0	0	0	coatomer subunit delta, putative, expressed
21PHAS314_249(+)	LOC_Os12g30930.1	393	0	2	1	0	0	0	8	4	0	0	1	9	expressed protein
21PHAS327_164(-)	LOC_Os01g49250.1	1534	2	0	8	0	0	0	4	0	4	0	0	5	methyltransferase, putative, expressed
21PHAS328_298(-)	LOC_Os01g34930.1	1856	15	13	4	1	1	2	2	1	11	6	9	5	callose synthase, putative, expressed
21PHAS334_351(-)	LOC_Os11g26750.1	524	0	0	0	5	0	0	5	0	0	0	0	0	dehydrin, putative, expressed
21PHAS339_539(+)	LOC_Os11g20170.1	702	20	14	8	0	16	0	8	5	2	0	54	13	expressed protein
21PHAS353_282(+)	LOC_Os10g19910.1	833	1	0	0	0	0	0	3	3	4	0	0	0	expressed protein
21PHAS367_165(+)	LOC_Os06g44410.1	2997	1	6	8	1	0	0	2	14	16	0	0	0	histidine kinase, putative, expressed
21PHAS374_226(-)	LOC_Os03g53070.1	1098	0	0	8	2	0	0	0	3	6	0	0	0	prenylated rab acceptor, putative, expressed
21PHAS378_186(+)	LOC_Os05g43660.1	577	11	21	8	5	5	6	10	9	10	11	16	25	expressed protein
21PHAS379_298(-)	LOC_Os01g34930.1	1856	15	13	4	1	1	2	2	1	11	6	9	5	callose synthase, putative, expressed
21PHAS387_172(-)	LOC_Os12g04650.1	1225	0	0	0	0	0	0	2	0	2	0	0	0	zinc finger, C3HC4 type domain containing protein, expressed
21PHAS409_334(+)	LOC_Os01g09590.1	971	9	15	10	3	2	0	9	19	1	0	0	0	myb-like DNA-binding domain containing protein, putative, expressed
21PHAS409_311(-)	LOC_Os03g26770.1	159	17	14	16	0	1	0	21	16	12	0	0	0	expressed protein
21PHAS430_435(+)	LOC_Os09g29960.1	868	5	8	2	0	6	3	12	3	19	5	14	14	dof zinc finger domain containing protein, putative, expressed
21PHAS456_165(+)	LOC_Os03g46190.1	1113	69	64	54	0	0	0	29	20	41	0	0	1	parafibromin, putative, expressed
21PHAS466_247(-)	LOC_Os02g35140.1	3104	185	181	189	312	193	173	172	149	159	198	465	432	auxin response factor 7, putative, expressed
21PHAS475_80(-)	LOC_Os06g04300.1	842	28	54	25	0	0	9	7	7	31	0	0	0	tRNA 2-phosphotransferase 1, putative, expressed
21PHAS504_268(-)	LOC_Os09g21430.1	3991	0	0	7	0	0	0	0	0	0	0	0	0	ZOS9-05 - C2H2 zinc finger protein, expressed
21PHAS511_132(-)	LOC_Os03g48930.1	776	188	266	230	25	28	1	233	164	276	3	1	18	peptidase, T1 family, putative, expressed
21PHAS524_313(-)	LOC_Os04g42610.1	2603	109	113	93	19	45	47	69	53	72	45	68	32	plant protein of unknown function DUF869 domain containing protein, expressed
21PHAS556_417(+)	LOC_Os04g21710.1	1475	2	11	9	0	0	4	5	10	12	41	7	31	expressed protein
21PHAS562_489(+)	LOC_Os06g16170.1	1218	4	6	0	0	0	0	0	0	0	0	0	13	expressed protein
21PHAS566_573(+)	LOC_Os07g08060.1	612	67	79	85	53	27	0	32	0	69	11	13	25	transmembrane BAX inhibitor motif-containing protein, putative, expressed
21PHAS573_123(+)	LOC_Os05g04960.1	1135	33	55	28	7	10	5	28	19	51	0	6	0	phosphoglycerate mutase, putative, expressed
21PHAS574_478(+)	LOC_Os01g17065.1	170	4	3	0	0	0	4	0	0	0	2	0	1	expressed protein
21PHAS578_407(-)	LOC_Os06g38550.1	2329	55	47	53	7	2	1	48	21	28	38	12	19	expressed protein
21PHAS586_193(-)	LOC_Os01g33960.1	2086	7	3	4	2	2	5	9	3	0	0	0	0	transposon protein, putative, CACTA, En/Spm sub-class, expressed
21PHAS609_272(-)	LOC_Os12g15700.1	130	2	1	1	0	0	0	0	0	0	0	0	0	retrotransposon protein, putative, unclassified, expressed
21PHAS615_230(+)	LOC_Os04g31950.1	232	3	6	0	9	2	0	5	1	0	0	13	0	LSM domain containing protein, expressed
21PHAS672_488(-)	LOC_Os03g18820.1	1832	636	819	635	354	407	192	626	474	687	6	1	6	glycosyltransferase, putative, expressed
21PHAS675_333(+)	LOC_Os11g28850.1	277	0	4	0	0	0	0	4	3	3	0	0	0	retrotransposon protein, putative, Ty3-gypsy subclass
21PHAS676_212(-)	LOC_Os05g07950.1	257	8	11	4	0	0	6	5	5	3	0	0	0	OsFBX160 - F-box domain containing protein, expressed
21PHAS683_205(-)	LOC_Os10g39830.1	1039	31	22	16	0	0	0	20	30	14	0	0	0	expressed protein
21PHAS712_253(+)	LOC_Os04g58010.1	955	2	4	1	0	0	0	0	0	3	0	0	0	B3 DNA binding domain containing protein, expressed
21PHAS717_438(+)	LOC_Os11g42880.1	1036	4	5	3	7	0	11	8	6	6	28	12	8	expressed protein
21PHAS729_226(-)	LOC_Os10g28870.1	444	1	3	2	2	0	0	1	7	0	0	0	0	MBTB40 - Bric-a-Brac, Tramtrack, Broad Complex BTB domain with Meprin and TRAF Homology MATH domain, expressed
21PHAS729_226(-)	LOC_Os10g28970.2	511	1	3	2	2	0	0	1	7	0	0	0	0	BTB6 - Bric-a-Brac, Tramtrack, Broad Complex BTB domain, expressed
21PHAS732_189(+)	LOC_Os03g17810.1	1136	0	2	2	0	0	0	0	0	0	1	0	0	DUF260 domain containing protein, putative, expressed
21PHAS735_401(+)	LOC_Os01g34930.1	1856	15	13	4	1	1	2	2	1	11	6	9	5	callose synthase, putative, expressed
21PHAS746_331(-)	LOC_Os03g43890.1	1431	21	21	33	32	31	23	10	11	4	0	0	1	WD domain, G-beta repeat domain containing protein, expressed
21PHAS754_184(-)	LOC_Os04g46380.1	474	17	26	21	0	2	0	5	10	11	5	0	2	expressed protein
21PHAS761_186(+)	LOC_Os11g19220.1	791	56	63	53	72	67	115	75	25	60	91	138	223	mitosis protein dim1, putative, expressed
21PHAS763_134(+)	LOC_Os11g11810.1	4077	3	8	1	0	0	0	1	1	0	0	0	4	NBS-LRR disease resistance protein, putative, expressed
21PHAS777_100(-)	LOC_Os01g56450.1	636	1	1	1	0	0	1	2	0	3	1	1	0	DUF567 domain containing protein, putative, expressed
21PHAS808_163(-)	LOC_Os03g18940.1	1653	36	56	21	5	9	1	69	31	54	9	27	27	exonuclease, putative, expressed
21PHAS813_206(-)	LOC_Os09g24600.1	396	0	1	0	0	1	0	1	2	1	0	1	0	S-adenosylmethionine decarboxylase proenzyme, putative, expressed
21PHAS817_189(-)	LOC_Os11g42880.1	1036	4	5	3	7	0	11	8	6	6	28	12	8	expressed protein
21PHAS859_702(+)	LOC_Os12g04610.1	2174	17	39	30	0	1	0	8	5	34	11	1	1	expressed protein
21PHAS866_734(+)	LOC_Os01g59440.2	672	63	91	63	26	14	8	22	28	36	14	16	15	BRASSINOSTEROID INSENSITIVE 1-associated receptor kinase 1 precursor, putative, expressed
21PHAS869_184(-)	LOC_Os01g48330.1	3291	69	98	42	0	0	0	9	29	41	0	0	1	protein kinase domain containing protein, expressed
21PHAS873_511(+)	LOC_Os06g02590.1	221	1	6	0	0	4	0	0	7	5	0	0	1	DUF1336 domain containing protein, expressed
21PHAS878_110(-)	LOC_Os06g38550.1	2329	55	47	53	7	2	1	48	21	28	38	12	19	expressed protein
21PHAS882_144(+)	LOC_Os12g10020.1	112	1	0	0	1	0	0	3	0	1	1	0	0	retrotransposon protein, putative, unclassified, expressed
21PHAS884_125(+)	LOC_Os06g50146.1	1200	10	6	0	16	7	41	13	14	1	3	9	8	calcium-dependent protein kinase CPK1 adapter protein 2, putative, expressed
21PHAS889_312(+)	LOC_Os11g40340.1	1180	0	0	3	0	0	0	0	0	0	0	0	0	expressed protein
21PHAS895_161(-)	LOC_Os10g26720.1	1456	5	0	0	0	0	0	0	1	0	0	2	3	exonuclease, putative, expressed
21PHAS898_225(+)	LOC_Os02g49950.1	2056	30	78	47	14	34	1	14	39	117	0	0	20	spotted leaf 11, putative, expressed
21PHAS899_4878(+)	LOC_Os11g04570.1	1056	0	0	0	0	0	0	8	0	0	15	0	0	GRAS family transcription factor containing protein, expressed
21PHAS900_123(+)	LOC_Os01g47270.1	220	3	2	1	1	8	0	2	5	0	1	0	13	DUF1645 domain containing protein, putative, expressed
21PHAS922_271(+)	LOC_Os01g61320.1	1364	92	127	86	0	6	1	34	31	38	0	0	18	thioredoxin, putative, expressed
21PHAS924_352(-)	LOC_Os09g32700.1	1003	8	14	0	15	0	0	0	2	3	0	15	0	expressed protein
21PHAS926_205(-)	LOC_Os08g36530.1	142	0	1	3	0	1	0	1	2	1	0	0	0	aspartic proteinase nepenthesin precursor, putative, expressed
21PHAS929_466(-)	LOC_Os01g46230.1	1660	0	0	4	0	0	0	2	0	0	0	0	0	tetratricopeptide-like helical, putative, expressed
21PHAS942_417(-)	LOC_Os04g15660.1	1968	10	6	14	3	8	4	9	8	4	8	5	2	receptor kinase, putative, expressed
21PHAS944_81(+)	LOC_Os09g31970.1	1908	99	133	58	43	215	142	60	49	41	77	138	51	3-hydroxy-3-methylglutaryl-coenzyme A reductase, putative, expressed
21PHAS953_274(+)	LOC_Os07g36330.1	1769	0	0	0	0	8	8	3	10	13	8	8	1	OsFBX245 - F-box domain containing protein, expressed
21PHAS971_203(-)	LOC_Os02g09840.1	2131	7	4	11	0	0	0	15	13	20	0	0	0	serine/threonine-protein phosphatase 2A regulatory subunit B subunitbeta, putative, expressed
21PHAS988_81(+)	LOC_Os07g45880.1	2060	1	11	15	0	0	0	5	7	22	0	0	32	retrotransposon protein, putative, unclassified, expressed
21PHAS991_330(-)	LOC_Os10g33230.1	1899	194	242	163	8	16	18	146	133	127	65	71	76	RNA recognition motif containing protein, putative, expressed
21PHAS1010_123(+)	LOC_Os06g02350.1	18	7	4	6	0	1	11	0	3	10	1	5	7	S-phase kinase-associated protein 1A, putative, expressed
21PHAS1027_195(+)	LOC_Os02g26560.1	3015	0	1	15	3	0	0	4	0	9	0	0	0	expressed protein
21PHAS1035_156(-)	LOC_Os06g44374.1	341	74	118	91	25	26	29	155	130	239	4	21	25	protein transport protein SEC61 subunit gamma, putative, expressed
21PHAS1041_270(+)	LOC_Os02g05620.1	2405	28	34	33	3	2	4	42	17	35	0	0	1	ATEXO70G1, putative, expressed
21PHAS1067_186(+)	LOC_Os04g45810.1	565	4	9	5	0	3	11	3	11	0	8	0	4	homeobox associated leucine zipper, putative, expressed
21PHAS1083_165(+)	LOC_Os11g31715.1	765	4	1	1	0	0	0	2	0	0	0	0	0	expressed protein
21PHAS1109_337(+)	LOC_Os06g28490.1	949	0	1	0	0	0	0	1	1	2	0	0	1	retrotransposon protein, putative, unclassified, expressed
21PHAS1127_387(+)	LOC_Os02g29530.1	1752	4	16	15	0	0	0	0	0	3	0	0	0	glycosyl transferase 8 domain containing protein, putative, expressed
21PHAS1220_228(+)	LOC_Os02g13060.1	1077	0	0	0	0	11	0	9	1	0	8	32	9	expressed protein
21PHAS1233_81(+)	LOC_Os09g03190.1	997	0	0	0	0	0	0	0	0	5	0	0	0	expressed protein
21PHAS1267_333(+)	LOC_Os02g46450.1	3482	42	53	21	7	15	5	27	16	26	18	14	12	helicase conserved C-terminal domain containing protein, expressed
21PHAS1275_353(-)	LOC_Os01g51800.1	813	0	2	11	7	0	0	0	7	0	0	0	15	expressed protein
21PHAS1304_205(-)	LOC_Os02g12000.1	206	5	1	6	0	0	0	3	6	1	1	0	0	expressed protein
21PHAS1307_319(+)	LOC_Os01g61860.2	407	16	10	20	0	8	0	36	16	29	25	19	17	TBC domain containing protein, expressed
21PHAS1309_173(-)	LOC_Os09g11620.1	339	0	0	2	0	0	0	2	0	2	0	0	0	retrotransposon protein, putative, Ty3-gypsy subclass
21PHAS1339_571(-)	LOC_Os06g23440.1	612	18	34	16	15	5	1	19	17	27	7	6	0	eukaryotic translation initiation factor 1A, putative, expressed
21PHAS1372_206(-)	LOC_Os01g08560.1	2876	38	28	48	11	44	18	59	18	42	24	5	36	DnaK family protein, putative, expressed
21PHAS1399_352(-)	LOC_Os12g01210.1	2344	1	2	0	0	0	0	1	0	0	0	0	0	HCF152, putative, expressed
21PHAS1400_177(+)	LOC_Os08g31940.1	1599	7	5	1	2	6	2	2	3	7	12	4	12	expressed protein
21PHAS1460_270(+)	LOC_Os05g40450.1	1024	0	7	8	0	0	0	7	0	4	0	0	0	expressed protein
21PHAS1470_144(+)	LOC_Os04g56540.1	262	7	8	11	20	26	21	14	3	13	11	19	6	expressed protein
21PHAS1498_123(+)	LOC_Os11g14180.1	2386	35	76	24	6	23	18	41	44	32	2	0	3	expressed protein
21PHAS1501_102(+)	LOC_Os05g37970.1	2026	50	58	38	3	0	10	31	33	50	0	0	0	universal stress protein domain containing protein, putative, expressed
21PHAS1503_450(-)	LOC_Os01g62990.1	681	8	14	4	2	0	0	10	5	5	3	10	2	ATROPGEF7/ROPGEF7, putative, expressed
21PHAS1520_465(-)	LOC_Os01g22780.1	1214	0	0	0	0	0	0	0	23	0	0	0	0	GDSL-like lipase/acylhydrolase, putative, expressed
21PHAS1523_289(-)	LOC_Os09g28070.1	209	0	0	0	0	0	0	4	1	0	0	0	0	retrotransposon protein, putative, unclassified, expressed
21PHAS1535_300(+)	LOC_Os01g22780.1	1214	0	0	0	0	0	0	0	23	0	0	0	0	GDSL-like lipase/acylhydrolase, putative, expressed
21PHAS1608_205(-)	LOC_Os02g04725.1	933	45	65	36	6	20	3	7	7	20	0	1	0	dolichol phosphate-mannose biosynthesis regulatory protein, putative, expressed
21PHAS1618_81(+)	LOC_Os07g44200.1	1192	46	63	39	0	0	0	30	20	50	2	1	1	transcription regulator, putative, expressed
21PHAS1643_235(-)	LOC_Os05g39090.1	1994	155	179	126	34	27	24	125	71	144	3	0	0	CAMK_CAMK_like.29 - CAMK includes calcium/calmodulin depedent protein kinases, expressed
21PHAS1702_287(-)	LOC_Os03g31410.1	693	2	0	4	0	0	0	7	6	1	2	0	0	expressed protein
21PHAS1715_373(-)	LOC_Os03g29940.1	1351	4	1	2	0	5	1	0	0	0	5	0	0	retrotransposon protein, putative, unclassified, expressed
21PHAS1715_373(-)	LOC_Os09g04820.1	430	0	5	0	6	0	0	0	0	0	0	0	0	expressed protein
21PHAS1715_373(-)	LOC_Os11g14330.1	1423	4	1	2	0	5	1	0	0	0	5	0	0	retrotransposon protein, putative, unclassified, expressed
21PHAS1826_79(-)	LOC_Os02g47410.1	3529	121	173	110	14	12	16	70	62	79	0	2	5	protein kinase, putative, expressed
21PHAS1832_142(-)	LOC_Os02g04725.1	933	45	65	36	6	20	3	7	7	20	0	1	0	dolichol phosphate-mannose biosynthesis regulatory protein, putative, expressed
21PHAS1879_296(-)	LOC_Os02g34540.1	1168	89	92	57	23	3	23	122	57	68	4	18	34	tetratricopeptide repeat containing protein, putative, expressed
21PHAS1919_134(-)	LOC_Os12g36040.1	128	1	0	6	0	0	4	0	1	1	1	0	4	expansin precursor, putative, expressed
21PHAS1957_100(-)	LOC_Os08g42930.1	262	10	1	4	0	0	0	0	5	5	0	0	0	disease resistance protein RGA1, putative, expressed
21PHAS1963_291(+)	LOC_Os06g36490.1	841	69	83	25	0	1	0	38	27	36	0	0	0	ethylene-responsive element-binding protein, putative, expressed
21PHAS2020_81(+)	LOC_Os09g28890.1	1613	16	10	9	0	25	0	33	15	3	0	28	1	transposon protein, putative, CACTA, En/Spm sub-class, expressed
