# Supplementary material for: 21-nt phasiRNAs direct target mRNA cleavage in rice male germ cells
Source: Nat Commun. 2020 Oct 15;11:5191. doi: 10.1038/s41467-020-19034-y (PMC7562718; doi:10.1038/s41467-020-19034-y)
Supplement: Supplementary file 10 — Supplementary Data 7 [file 41467_2020_19034_MOESM10_ESM.xlsx]

## Sheet: Sheet1
Supplementary Data 7. Expression levels of validated 21-nt phasiRNA targets in the early prophase I meiocytes of osrdr6-2 and mel1-4 and their respective wild-type plants
PHAS_ID	Target_ID	Abundance (FPKM)						Fold change ( osrdr6-2/3037)	q value	Abundance (FPKM)						Fold change (mel1-4/HHZ)	q value	Gene_description
		3037			osrdr6-2					HHZ			mel1-4
		Rep.#1	Rep.#2	Rep.#3	Rep.#1	Rep.#2	Rep.#3			Rep.#1	Rep.#2	Rep.#3	Rep.#1	Rep.#2	Rep.#3
21PHAS4_809(+)	LOC_Os04g56090.1	0	0	0	0	0	0	1	1	0	0	0	0	0	0	1	1	S-locus-like receptor protein kinase, putative, expressed
21PHAS7_558(+)	LOC_Os01g59910.3	5.15042	4.87643	4.80245	5.74853	5.01931	7.08002	1.20219	0.336085	5.00187	5.75738	8.43079	7.90932	6.48927	5.62834	1.04338	0.836095	OsFBX29 - F-box domain containing protein, expressed
21PHAS13_252(+)	LOC_Os02g49326.1	5.00638	5.02402	3.72338	4.08951	1.16316	1.83014	0.518473	0.00088212	6.46452	6.11031	8.74853	5.52176	7.11763	4.98512	0.827345	0.0894606	SET domain-containing protein, putative, expressed
21PHAS13_252(+)	LOC_Os05g49080.1	0.28721	0.560461	1.85288	0.43675	0.436147	0.685269	0.592086	1	1.57147	1.60214	0.960831	1.12207	0.215958	1.0609	0.590144	0.242554	expressed protein
21PHAS14_81(+)	LOC_Os06g36890.1	0.422302	0.272497	0	0.210464	0.419321	0.49467	1.54058	1	0.377869	0.770792	0.231357	1.18427	1.14075	0.811297	2.18667	1	glycosyl transferase, group 1 domain containing protein, expressed
21PHAS15_934(-)	LOC_Os01g07760.1	17.1999	14.6797	16.0546	37.3562	28.8771	30.1305	2.00823	0.000110922	26.1007	25.5275	24.0345	34.2432	38.1721	34.824	1.41678	0.000139042	phospholipase D, putative, expressed
21PHAS16_214(-)	LOC_Os02g02870.1	46.077	46.6712	49.8052	146.99	138.793	139.446	2.98156	0.000110922	37.3582	38.1013	41.6403	53.8075	47.4796	50.2612	1.29393	0.00202544	glycine-rich protein 2, putative, expressed
21PHAS17_417(+)	LOC_Os06g28590.1	4.07919	4.63986	3.76959	5.28563	6.17642	6.10847	1.40369	0.0110793	3.51069	3.59605	3.1806	5.22299	5.40504	4.58766	1.47446	0.000965943	bg55, putative, expressed
21PHAS19_520(-)	LOC_Os08g37570.1	0	0	0	0	0.238039	0	3.38039	1	0	0	0	0	0	0	1	1	spotted leaf 11, putative, expressed
21PHAS28_196(-)	LOC_Os02g03900.1	0.914472	0.686956	1.19334	0.453712	0.752818	0.829125	0.737764	1	0.723702	0.711831	0.581779	0.618194	0.0744526	0.290873	0.511743	1	metal transporter Nramp6, putative, expressed
21PHAS32_88(-)	LOC_Os02g47010.1	84.4412	69.711	74.4573	40.7834	45.54	35.694	0.533941	0.000110922	63.513	63.3009	59.5264	40.2532	36.1794	39.5565	0.622661	0.000139042	secretory carrier-associated membrane protein, putative, expressed
21PHAS46_349(-)	LOC_Os04g58890.1	25.77	23.3535	23.8623	39.1211	43.6371	47.2498	1.78021	0.000110922	29.2642	21.1065	25.3096	35.4334	27.5064	31.7044	1.25025	0.010889	expressed protein
21PHAS49_523(+)	LOC_Os07g44360.1	5.09926	4.40662	4.71702	4.31167	4.48203	3.88799	0.892395	0.370597	6.61388	4.2281	5.1694	7.84074	6.1423	6.52873	1.27933	0.0490213	serine/threonine-protein kinase Haspin, putative, expressed
21PHAS52_603(-)	LOC_Os03g62522.1	0	0	0	0	0	0	1	1	0	0	0	0.0939323	0.36196	0.353765	9.09657	1	expressed protein
21PHAS53_348(-)	LOC_Os11g10300.1	0	0	0	0.750365	0.249273	0	10.9964	1	0.598973	0.130899	0	0	0	0	0.120501	1	OsFBX415 - F-box domain containing protein, expressed
21PHAS55_495(-)	LOC_Os07g22650.1	0.883028	0.171272	0.964998	1.32569	2.37852	0.631537	2.09303	1	1.01734	0.281105	0.147551	0.678873	2.40438	1.5361	3.05263	0.0161979	expressed protein
21PHAS59_614(-)	LOC_Os01g51790.1	2.40842	1.20533	2.17297	1.72357	0.79179	1.03825	0.620653	0.0451004	1.03078	1.38654	1.38426	1.35436	1.1745	1.59264	1.082	0.772067	expressed protein
21PHAS60_232(-)	LOC_Os01g52680.1	2.41467	0.476311	3.63761	12.0232	5.27041	5.31513	3.42588	0.0120959	3.61519	6.31387	9.9268	10.1013	6.71975	12.186	1.45857	0.103759	OsMADS32 - MADS-box family gene with MIKCc type-box, expressed
21PHAS62_333(+)	LOC_Os02g22370.3	28.4097	29.7035	28.5924	24.3266	26.791	24.7067	0.874647	0.0343427	31.0723	27.9374	29.0283	31.411	27.5345	24.9471	0.952967	0.411816	expressed protein
21PHAS64_324(+)	LOC_Os02g26660.1	8.21048	6.92102	6.35274	3.1867	1.13396	1.96184	0.295702	0.000110922	4.4961	5.24059	4.2539	8.15342	6.6191	9.21879	1.70974	0.000624119	exonuclease, putative, expressed
21PHAS68_676(-)	LOC_Os04g52520.1	5.169	3.75693	4.58912	3.13513	3.87175	2.95941	0.73935	0.0332191	3.52288	3.0803	6.29152	3.97283	4.04717	3.09566	0.863095	0.21609	APO, putative, expressed
21PHAS69_445(-)	LOC_Os09g30240.1	0	0	0	0	0	0.432402	5.32402	1	0.220185	0.288748	0.505628	0.564451	0	0.0885761	0.675627	1	phosphofructokinase, putative, expressed
21PHAS72_257(-)	LOC_Os10g10149.1	0	0	0	0	0	0	1	1	0	0	0	0.149377	0	0	2.49377	1	expressed protein
21PHAS74_338(-)	LOC_Os11g32759.1	9.50473	8.95023	7.72714	2.60843	2.51617	1.67073	0.262358	0.000110922	7.9379	6.94106	8.51206	1.3712	1.94345	1.56274	0.211885	0.000139042	expressed protein
21PHAS74_338(-)	LOC_Os11g32859.1	0	0	0	0	0	0	1	1	0	0	0	0.000108927	0	0.762939	8.63048	1	expressed protein
21PHAS76_123(+)	LOC_Os06g43640.1	17.5907	16.9882	25.0073	29.9043	25.319	26.0896	1.36402	0.00141301	31.4047	30.7995	33.8356	44.31	39.0988	49.6257	1.3848	0.000139042	Ser/Thr protein phosphatase family protein, putative, expressed
21PHAS78_186(+)	LOC_Os07g02800.4	1.2424	1.80216	1.91274	11.4951	8.49377	7.407	5.43687	0.000110922	5.32484	7.6618	7.64234	4.80147	5.02266	5.71243	0.754333	0.0273428	MYB family transcription factor, putative, expressed
21PHAS81_237(-)	LOC_Os12g06020.1	53.8777	53.1847	51.2721	69.6331	72.3076	70.9833	1.34456	0.000214411	60.6628	62.3596	51.5371	87.9156	83.8699	95.8304	1.53279	0.000139042	mRNA-decapping enzyme, putative, expressed
21PHAS82_361(-)	LOC_Os04g51570.1	2.99724	7.02341	5.25551	10.4983	9.11826	9.31133	1.88785	0.00930121	4.65412	5.9808	5.77425	10.3235	9.70793	9.98582	1.82427	0.00322719	tyrosine phosphatase, putative, expressed
21PHAS87_142(-)	LOC_Os10g33170.1	0.172529	0.332991	0.155614	0.640874	0.255144	0.301112	1.70421	1	0.536565	0.335102	0.211299	0.196383	0.567691	0.246313	0.938647	1	POT domain containing peptide transporter, putative, expressed
21PHAS108_172(-)	LOC_Os10g02980.1	52.348	58.3682	54.6098	33.9977	31.4872	32.5722	0.59336	0.000110922	59.1192	69.4684	58.7445	33.2922	30.9078	36.5804	0.538224	0.000139042	formin, putative, expressed
21PHAS110_228(+)	LOC_Os03g39720.1	0.230315	0.67205	0.84384	0.695845	1.73554	0	1.37113	1	0.625432	0	0.191305	1.24921	0.515398	0.168482	2.21775	1	expressed protein
21PHAS110_228(+)	LOC_Os11g11270.1	0	0	0	0	0	0	1	1	0	0	0	0	0	0	1	1	expressed protein
21PHAS118_242(+)	LOC_Os05g46360.3	3.2096	2.76893	3.8733	7.23267	5.82602	4.0272	1.72691	0.00726645	3.72682	4.0032	4.09221	5.3514	5.23868	6.31392	1.42624	0.0202598	possible lysine decarboxylase domain containing protein, expressed
21PHAS120_273(+)	LOC_Os08g29669.1	6.69265	9.37121	6.37618	13.1822	18.4208	15.3725	2.08853	0.000110922	6.37444	8.12369	12.8769	18.196	19.051	19.2682	2.06061	0.000139042	cytochrome b5-like Heme/Steroid binding domain containing protein, expressed
21PHAS131_165(+)	LOC_Os09g08880.1	9.26545	9.29867	6.51958	29.3722	24.3681	26.2846	3.18162	0.000110922	5.70477	6.71947	7.50787	1.69975	4.70312	6.22509	0.635378	0.0259049	ATP synthase like protein, putative, expressed
21PHAS140_354(+)	LOC_Os03g37878.1	0	0	0	0	0	0	1	1	0	0	0	0	0	0	1	1	expressed protein
21PHAS140_123(+)	LOC_Os06g14200.1	0	0.51829	0	0	0	0	0.161736	1	1.97319	0.861361	1.35389	0	0.815303	0	0.213435	0.311543	zinc finger, C3HC4 type domain containing protein, expressed
21PHAS140_354(+)	LOC_Os11g34780.1	0	0	0	0	0	0	1	1	0	0	0	0	0	0	1	1	globulin 2, putative, expressed
21PHAS146_142(-)	LOC_Os10g26150.1	21.1287	15.1479	7.98242	13.6227	13.9197	0	0.623152	0.511451	8.39125	29.0227	7.45976	22.0886	13.7105	14.6676	1.12436	0.886046	expressed protein
21PHAS153_137(+)	LOC_Os05g51650.1	0.929054	0.937401	1.83125	4.55802	10.7292	8.37937	6.25815	0.299191	1.83865	4.80438	3.34773	6.3645	5.32153	2.29473	1.39541	0.729293	LSM domain containing protein, expressed
21PHAS156_121(-)	LOC_Os03g01365.1	0.450044	0	0.422213	0	2.09561	0	2.25826	1	0	0.3662	2.30348	1.80137	0	0	0.686494	1	protein phosphatase-2c, putative, expressed
21PHAS156_207(+)	LOC_Os08g45120.1	0	0	0	0	0	0	1	1	0	0	0.580081	0	0	0	0.147041	1	expressed protein
21PHAS160_438(+)	LOC_Os08g07860.1	0	0	0	0	0	0	1	1	0	0	0.284207	0	0	0	0.260276	1	expressed protein
21PHAS160_438(+)	LOC_Os12g35310.1	0	0	0	0	0	0	1	1	0	0	0	0	0	0	1	1	expressed protein
21PHAS171_405(+)	LOC_Os07g16330.1	0	0	0	0	0	0	1	1	0	0	0	0	0	0	1	1	expressed protein
21PHAS171_405(+)	LOC_Os08g07040.1	0	0	0	0	0	0	1	1	0	0	0	0	0	0	1	1	plant protein of unknown function domain containing protein, expressed
21PHAS176_276(-)	LOC_Os11g04570.1	0	0	0.0615218	0	0.100828	0	1.24335	1	0.0605857	0	0	0.0517255	0.0996943	0.0972722	2.17138	1	GRAS family transcription factor containing protein, expressed
21PHAS177_614(-)	LOC_Os05g03810.1	0	0	0	0	0	0	1	1	0.264297	0	0	0.452933	0	0.42827	2.69341	1	trehalose phosphatase, putative, expressed
21PHAS177_614(-)	LOC_Os05g06160.1	0	0	0	0	0	0	1	1	0	0	0	0	0	0	1	1	trehalose phosphatase, putative, expressed
21PHAS177_614(-)	LOC_Os12g32130.1	0	0	0	0	0	0	1	1	1.83197	0.320068	1.34267	0.629045	0.907325	0.298239	0.538183	1	trehalose phosphatase, putative, expressed
21PHAS178_586(+)	LOC_Os03g02330.1	0.897894	0.481739	0.270341	1.03925	0.738992	0.581364	1.40551	1	1.77604	2.79506	1.8765	1.06195	0.803928	1.35618	0.50737	0.00496179	AAA-type ATPase family protein, putative, expressed
21PHAS181_340(+)	LOC_Os06g25960.1	0	0	0	0	0	0	1	1	0	0	0	0	0	0	1	1	hypothetical protein
21PHAS186_142(-)	LOC_Os09g38470.1	0	0	0	0	0	0.142942	2.42942	1	0	0	0	0.093295	0.179753	0	3.73048	1	expressed protein
21PHAS188_350(+)	LOC_Os12g34970.1	0.26722	0	0	0	0.40471	0	1.37441	1	0.243048	0.424807	0	0	0	0	0.130233	1	csAtPR5, putative, expressed
21PHAS189_184(-)	LOC_Os03g61920.1	9.29308	7.62148	7.71756	11.7499	10.8975	7.43793	1.22049	0.172671	8.18426	10.8594	8.93401	8.63695	10.0647	8.90321	0.986722	0.829417	electron transfer flavoprotein subunit alpha, mitochondrial precursor, putative, expressed
21PHAS191_808(-)	LOC_Os01g62570.1	1.19647	2.21465	1.89123	1.78048	2.21562	1.04581	0.951791	1	2.75117	2.40539	2.85379	1.51614	1.16863	1.92602	0.580837	0.00532391	ATP/GTP/Ca++ binding protein, putative, expressed
21PHAS191_808(-)	LOC_Os06g19650.1	59.6557	70.4545	62.9835	44.0787	47.4283	44.2059	0.702988	0.000110922	69.7806	71.3809	71.2301	53.1112	56.3704	52.5862	0.763173	0.000139042	expressed protein
21PHAS197_142(-)	LOC_Os04g55420.1	0.570398	1.34858	1.0252	0.613968	0.763428	0.240319	0.564262	1	0.825752	0.240686	0.505995	0.469872	0.490594	0.515236	0.942162	1	leucine-rich repeat family protein, putative, expressed
21PHAS198_359(-)	LOC_Os07g43040.1	25.1958	31.0426	28.4697	4.95634	10.7555	8.68399	0.288838	0.000110922	24.4454	24.8779	22.2793	7.3195	8.77411	8.87638	0.349639	0.000139042	heavy metal-associated domain containing protein, expressed
21PHAS206_373(-)	LOC_Os02g15780.1	0	0	0	0	0	0	1	1	0	0	0	0	0	0	1	1	expressed protein
21PHAS214_293(-)	LOC_Os03g16718.1	0	0	0	0	0	0	1	1	0.538612	0.282533	0.0989509	0.0920459	0.0886741	0.25998	0.530048	1	expressed protein
21PHAS218_397(+)	LOC_Os06g12910.1	0	0	0	0	0	0.266868	3.66868	1	0.0679319	0	0	0	0	0	0.595479	1	XPA-binding protein 2, putative, expressed
21PHAS220_480(+)	LOC_Os06g44160.1	6.1128	7.34647	1.89802	15.1132	7.30725	6.93629	1.90569	0.0128914	1.88032	4.65487	3.73446	3.48262	1.29272	1.52685	0.617397	0.107536	heat shock protein DnaJ, putative, expressed
21PHAS228_228(+)	LOC_Os12g02094.1	36.2554	29.487	35.6594	68.5802	74.2635	68.6963	2.08509	0.000110922	32.1075	31.9797	27.4949	62.3081	66.871	54.3817	2.00324	0.000139042	saposin-like type B, region 1 family protein, putative, expressed
21PHAS237_248(-)	LOC_Os07g10840.1	0.824897	1.34549	0.570942	5.26607	5.14583	5.88986	5.77257	0.000110922	3.26074	3.19529	4.80522	4.31948	3.79273	4.96345	1.1597	0.260491	uncharacterized glycosyltransferase, putative, expressed
21PHAS237_523(+)	LOC_Os11g41990.1	9.43848	10.316	11.3071	18.3281	17.5498	22.2962	1.87006	0.000110922	16.0243	17.6174	16.297	21.5267	20.2605	23.0301	1.29734	0.00192439	armadillo/beta-catenin-like repeat family protein, expressed
21PHAS239_334(+)	LOC_Os07g01440.1	0	0	0	0	0.39414	0.929091	14.2323	1	0.236704	0.206864	0	0.202723	0	0	0.556918	1	plastocyanin-like domain containing protein, putative, expressed
21PHAS249_372(-)	LOC_Os03g17060.1	33.2429	32.6623	41.6691	31.3209	49.5408	40.2008	1.12527	0.376651	20.2408	23.0166	28.4095	31.959	35.1816	31.7809	1.37977	0.00293724	RNA recognition motif containing protein, putative, expressed
21PHAS250_249(+)	LOC_Os03g48810.1	0.776086	0.936729	0.437997	0.288637	0.28733	0.452093	0.501179	1	0.172638	0.905645	1.031	0.884751	0.568313	0.901867	1.11119	1	nucleobase-ascorbate transporter, putative, expressed
21PHAS258_244(+)	LOC_Os03g17060.1	33.2429	32.6623	41.6691	31.3209	49.5408	40.2008	1.12527	0.376651	20.2408	23.0166	28.4095	31.959	35.1816	31.7809	1.37977	0.00293724	RNA recognition motif containing protein, putative, expressed
21PHAS277_639(+)	LOC_Os12g42550.1	127.569	119.858	111.131	228.044	235.704	224.793	1.92005	0.000110922	176.779	164.117	166.983	248.034	245.598	240.653	1.4457	0.000139042	methyl-CpG binding domain containing protein, putative, expressed
21PHAS278_436(-)	LOC_Os12g18090.1	0	0	0	0	0	0	1	1	0	0	0	0.40957	0.262949	0.257436	10.2995	1	expressed protein
21PHAS282_404(+)	LOC_Os12g33962.1	60.3051	57.9766	65.6051	181.915	192.344	192.047	3.07851	0.000110922	49.462	44.1905	42.7194	41.2272	40.4479	36.9793	0.870175	0.0698607	uncharacterized tatC-like protein ymf16, putative, expressed
21PHAS283_312(+)	LOC_Os03g02070.1	0	0	0	2.64179	2.01973	2.57006	73.3158	0.000110922	0.808108	0	0	0	0	0	0.110119	1	heavy-metal-associated domain-containing protein, putative, expressed
21PHAS290_245(-)	LOC_Os06g03682.1	21.4606	20.1578	19.3893	68.8312	62.6925	61.8215	3.16564	0.000110922	46.3021	41.1396	36.9846	47.3788	46.2669	43.2974	1.10052	0.309929	calcium-dependent protein kinase isoform AK1, putative, expressed
21PHAS291_405(+)	LOC_Os01g42770.1	75.545	75.7899	62.0552	70.9478	77.3886	61.1695	0.981806	0.641469	54.2621	56.0568	54.1437	50.3803	34.8681	44.0345	0.786223	0.00514647	expressed protein
21PHAS293_333(+)	LOC_Os12g29980.1	4.00144	2.74657	3.33093	6.42884	8.58782	8.47376	2.31757	0.000110922	6.47188	5.98638	6.72128	8.09622	7.33859	9.12445	1.27904	0.0392497	growth regulating factor protein, putative, expressed
21PHAS303_394(-)	LOC_Os11g39140.1	10.7354	7.20046	8.015	6.16694	7.32013	9.89803	0.90151	0.452686	7.91459	11.9913	9.52533	7.67383	7.24429	10.5027	0.864198	0.256604	thioredoxin domain-containing protein 9, putative, expressed
21PHAS306_363(+)	LOC_Os04g41260.2	28.2234	32.037	31.8602	13.9419	15.3742	16.6042	0.499024	0.000110922	17.9028	18.8106	17.769	8.10536	10.6292	11.5021	0.555796	0.000139042	amine oxidase, flavin-containing, domain containing protein, expressed
21PHAS308_163(-)	LOC_Os08g28080.1	8.16428	8.50569	8.73215	1.83848	3.44364	2.28626	0.300696	0.000110922	5.81963	4.52314	6.18003	3.2574	3.08582	3.6862	0.609369	0.000139042	coatomer subunit delta, putative, expressed
21PHAS314_249(+)	LOC_Os12g30930.1	0	0	0	0	0	0	1	1	0	0	0	0	0	0	1	1	expressed protein
21PHAS316_352(-)	LOC_Os05g23800.1	0	0.625698	0	0	0	0	0.137798	1	0	0.768397	0	0	0.725337	0.237806	1.22426	1	RNA recognition motif containing protein, putative, expressed
21PHAS327_164(-)	LOC_Os01g49250.1	34.5617	34.1818	34.2805	24.6478	29.486	26.4117	0.782025	0.0013265	57.1397	53.7161	54.089	40.4206	39.8686	37.4734	0.714125	0.000139042	methyltransferase, putative, expressed
21PHAS328_298(-)	LOC_Os01g34930.1	3.36571	1.02135	1.91018	3.43305	2.84788	2.8006	1.43523	0.0988012	4.36334	4.11417	3.77313	4.23842	5.42159	5.2944	1.21892	0.16453	callose synthase, putative, expressed
21PHAS334_351(-)	LOC_Os11g26750.1	0	0	0	0	0	0	1	1	0.212757	0.929741	0	0.364272	0.350668	0	0.655888	1	dehydrin, putative, expressed
21PHAS339_539(+)	LOC_Os11g20170.1	4.21523	4.22166	6.59647	10.6543	8.01496	10.2215	1.91569	0.00031397	8.71911	8.41866	8.24634	9.56682	9.53637	9.85093	1.14009	0.338433	expressed protein
21PHAS342_163(-)	LOC_Os10g40440.1	0	0	0	0.466976	0	0	5.66976	1	0	0	0	0	0	0	1	1	LTPL140 - Protease inhibitor/seed storage/LTP family protein precursor, expressed
21PHAS353_282(+)	LOC_Os10g19910.1	0	0	0	1.47403	4.41272	2.60082	85.8757	0.000110922	0.220852	0.965095	0.607906	0.756374	0	0.178583	0.546482	1	expressed protein
21PHAS358_311(-)	LOC_Os12g05890.1	0	0	0	0	0.357914	0	4.57914	1	0	0	0.394487	0	0	0	0.20223	1	expressed protein
21PHAS365_212(+)	LOC_Os05g13904.1	0	0	0	2.54888	0	0.500489	31.4937	1	0.382818	0	0	0	0	0	0.207117	1	expressed protein
21PHAS367_270(+)	LOC_Os04g38650.1	0	0	0	5.32096	3.32911	0	87.5007	0.000110922	1.99839	0.349097	0.732061	3.77629	2.31018	2.28079	2.66304	0.0605494	expressed protein
21PHAS367_165(+)	LOC_Os06g44410.1	0.356985	0.344	0.535122	0.264404	0.0876823	0	0.338361	1	1.42258	1.19784	1.50118	0.89953	1.73383	1.05703	0.897856	0.533053	histidine kinase, putative, expressed
21PHAS369_394(-)	LOC_Os01g35030.1	0.904405	0.919461	1.62525	0.2974	0.443745	0.232813	0.302599	1	0.266652	0.272029	0.163398	0.265522	0.402143	0.392156	1.44602	1	MDR-like ABC transporter, putative, expressed
21PHAS369_394(-)	LOC_Os04g43410.1	0.39035	0	0	0.388606	0	0.304427	1.61728	1	0.116267	0.101646	0.213582	0	0.382868	0	0.908509	1	Os4bglu18 - monolignol beta-glucoside homologue, expressed
21PHAS374_226(-)	LOC_Os03g53070.1	10.53	7.53805	12.0601	13.4802	15.7079	13.9637	1.43085	0.00892763	9.43638	8.12963	10.1725	13.4455	12.1621	12.8892	1.38645	0.00550659	prenylated rab acceptor, putative, expressed
21PHAS378_186(+)	LOC_Os05g43660.1	0.502707	1.71334	1.61528	3.80633	4.55852	1.79106	2.60877	0.0321934	2.50959	2.79143	4.60483	3.1258	4.32507	3.69081	1.12351	0.667339	expressed protein
21PHAS379_298(-)	LOC_Os01g34930.1	3.36571	1.02135	1.91018	3.43305	2.84788	2.8006	1.43523	0.0988012	4.36334	4.11417	3.77313	4.23842	5.42159	5.2944	1.21892	0.16453	callose synthase, putative, expressed
21PHAS384_102(+)	LOC_Os02g07190.1	0.562862	0.361651	0.393868	0.834064	0.553216	0.870665	1.66242	1	0.498635	0.436006	0.509197	0.851348	0.866044	1.42291	2.09886	1	expressed protein
21PHAS387_172(-)	LOC_Os12g04650.1	4.65104	4.79949	4.96803	6.91716	10.9296	10.0634	1.92927	0.000110922	7.15619	7.57055	8.35563	7.69516	6.88004	7.89732	0.973693	0.753626	zinc finger, C3HC4 type domain containing protein, expressed
21PHAS409_334(+)	LOC_Os01g09590.1	10.6359	8.39327	7.06207	1.62451	2.69893	3.39517	0.29852	0.000110922	6.80921	7.93613	4.61405	2.07998	1.33534	1.96119	0.281433	0.000139042	myb-like DNA-binding domain containing protein, putative, expressed
21PHAS409_311(-)	LOC_Os03g26770.1	0	0	0	0	0	0	1	1	0	0	0	0	0	0	1	1	expressed protein
21PHAS430_435(+)	LOC_Os09g29960.1	2.80288	2.27227	4.49441	6.70658	4.22606	6.64265	1.82793	0.0213301	3.59578	1.47892	4.85219	6.69958	4.00912	7.52229	1.82818	0.00550659	dof zinc finger domain containing protein, putative, expressed
21PHAS439_121(-)	LOC_Os07g10970.1	0.0606975	0	0.163882	0.35994	0.179029	0.140872	2.40262	1	2.52867	2.16403	2.22516	1.83708	2.56721	2.15884	0.949453	0.676353	leucine zipper protein-like, putative, expressed
21PHAS456_165(+)	LOC_Os03g46190.1	46.4013	46.6489	46.6521	37.4428	44.3742	34.3227	0.831458	0.0083284	41.7288	47.1452	45.1793	46.6842	44.2354	49.6134	1.0483	0.653136	parafibromin, putative, expressed
21PHAS466_247(-)	LOC_Os02g35140.1	19.6553	20.6496	22.3282	25.9891	30.0201	32.4311	1.41138	0.000110922	26.6185	27.9796	27.3221	33.4466	32.6549	30.8043	1.18271	0.0213829	auxin response factor 7, putative, expressed
21PHAS475_80(-)	LOC_Os06g04300.1	25.0086	24.7444	26.8157	15.9341	22.7973	21.5504	0.787568	0.0113003	15.6949	15.3337	13.1387	20.0013	22.3038	23.5685	1.49035	0.000139042	tRNA 2-phosphotransferase 1, putative, expressed
21PHAS476_522(+)	LOC_Os01g48190.2	21.471	20.1524	23.5568	22.6176	30.18	28.8212	1.25182	0.0350085	21.7781	23.2647	23.1303	34.8101	36.8488	32.5255	1.52746	0.000139042	drought induced 19 protein, putative, expressed
21PHAS503_184(-)	LOC_Os02g47480.1	0	0	0	0	0	0	1	1	0	0	0	0	0	0	1	1	expressed protein
21PHAS503_184(-)	LOC_Os03g24630.1	0	0	0	0	0	0	1	1	0	0	0.135399	0	0	0	0.424811	1	hypothetical protein
21PHAS503_184(-)	LOC_Os11g14590.1	0	0	0	0	0	0	1	1	0	0	0	0	0	0	1	1	expressed protein
21PHAS504_268(-)	LOC_Os09g21430.1	0.426953	0.822094	0.76664	0.189374	0	0.148237	0.206841	1	0.603653	0.725809	0.554896	0.128791	0.062067	0.181535	0.238058	1	ZOS9-05 - C2H2 zinc finger protein, expressed
21PHAS511_132(-)	LOC_Os03g48930.1	310.255	306.918	288.15	259.975	249.804	255.594	0.845431	0.00209264	196.531	200.21	182.024	253.113	245.907	270.417	1.32939	0.000139042	peptidase, T1 family, putative, expressed
21PHAS512_353(-)	LOC_Os02g01140.1	0	0	0.142231	0.234444	0.233598	0.183707	3.10344	1	0.14033	0.122674	0	0	0	0	0.275479	1	GDSL-like lipase/acylhydrolase, putative, expressed
21PHAS524_313(-)	LOC_Os04g42610.1	1.43288	1.13006	2.05148	1.15849	1.0566	2.41871	1.00411	1	2.65502	2.2206	2.17485	2.26663	2.4218	1.52882	0.883473	0.390363	plant protein of unknown function DUF869 domain containing protein, expressed
21PHAS540_409(-)	LOC_Os04g42420.1	3.2531	2.52641	3.32557	6.59042	4.53252	5.66016	1.83411	0.00031397	6.33834	6.24136	7.33637	8.9911	8.58679	7.85556	1.27565	0.041761	nodulin, putative, expressed
21PHAS556_417(+)	LOC_Os04g21710.1	18.547	19.6783	22.1316	11.677	9.83954	16.042	0.622899	0.000110922	17.0898	21.7067	17.5742	12.5822	10.4403	8.7331	0.564108	0.000139042	expressed protein
21PHAS562_489(+)	LOC_Os06g16170.1	1.06873	0	0.484407	0.399142	0	0.156345	0.396511	1	0.119425	0	0.329064	0.510335	0.09832	0.865129	2.86931	1	expressed protein
21PHAS566_573(+)	LOC_Os07g08060.1	0.737225	0.956896	1.12733	0.743783	0.742236	0.874921	0.842369	1	0.222888	0.389594	0	0.954216	2.02074	2.34319	7.60461	0.0106398	transmembrane BAX inhibitor motif-containing protein, putative, expressed
21PHAS570_345(+)	LOC_Os07g49020.1	0	0	0	16.4603	33.657	6.51349	567.308	0.00031397	5.05642	0	13.5645	4.43713	12.4438	13.1674	1.61041	0.547339	expressed protein
21PHAS573_123(+)	LOC_Os05g04960.1	28.53	19.7665	22.1671	29.6125	29.0325	24.514	1.17991	0.162633	16.726	16.4959	17.1963	25.9127	25.4282	26.1478	1.53586	0.000139042	phosphoglycerate mutase, putative, expressed
21PHAS574_478(+)	LOC_Os01g17065.1	102.466	123.844	94.7709	166.172	168.234	187.421	1.62503	0.000110922	125.163	126.62	100.819	121.946	130.807	115.81	1.04525	0.785555	expressed protein
21PHAS575_224(+)	LOC_Os09g18560.1	0	0	0	0	0	0	1	1	0	0	0	0	0	0	1	1	expressed protein
21PHAS578_407(-)	LOC_Os06g38550.1	5.35007	5.81064	4.32835	15.2626	12.9883	13.6008	2.6911	0.000110922	7.02401	7.40154	5.90348	12.9161	13.4843	14.554	2.00961	0.000139042	expressed protein
21PHAS579_427(+)	LOC_Os11g05280.1	0.215017	2.08962	0.786493	3.56662	2.58718	1.27099	2.35803	0.0515565	1.55395	3.90488	1.7827	2.16103	2.40069	1.56878	0.848665	0.514163	expressed protein
21PHAS598_268(-)	LOC_Os03g62522.1	0	0	0	0	0	0	1	1	0	0	0	0.0939323	0.36196	0.353765	9.09657	1	expressed protein
21PHAS611_102(+)	LOC_Os06g34070.1	21.7502	20.9095	21.168	8.0962	10.2307	9.99923	0.444661	0.000110922	20.7688	20.8453	20.364	5.80785	4.44587	4.49246	0.239153	0.000139042	GDSL-like lipase/acylhydrolase, putative, expressed
21PHAS615_230(+)	LOC_Os04g31950.1	106.756	116.499	104.507	127.944	142.272	132.242	1.22783	0.0298891	51.1043	42.1469	44.8586	78.8296	79.6415	71.2404	1.66277	0.000139042	LSM domain containing protein, expressed
21PHAS625_102(+)	LOC_Os03g58880.1	2.0769	2.00619	2.25213	0.927637	1.53923	1.33196	0.605858	0.0495429	3.05186	0.970274	1.8692	1.02701	0.913381	0.892166	0.489466	0.00596738	oxidoreductase, putative, expressed
21PHAS642_403(-)	LOC_Os11g45740.1	0.143209	0	0	0.214176	0	0	1.29179	1	0	0.112058	0.588598	0.328703	0	0	0.53544	1	MYB family transcription factor, putative, expressed
21PHAS650_292(-)	LOC_Os11g05070.1	0.203865	1.18802	1.30342	0.614052	0.918518	0	0.58404	1	1.10343	0.482235	0.506396	1.25884	1.06057	1.18766	1.64552	1	sodium/calcium exchanger protein, putative, expressed
21PHAS668_249(+)	LOC_Os03g14840.1	0.749059	2.48119	1.06403	7.17181	4.76033	4.99299	3.87439	0.000110922	3.71812	3.5008	3.4158	4.64234	4.3942	3.75599	1.20101	0.267012	AGC_PVPK_like_kin82y.8 - ACG kinases include homologs to PKA, PKG and PKC, expressed
21PHAS672_488(-)	LOC_Os03g18820.1	27.8562	28.2247	28.619	43.6675	44.3785	44.7132	1.56674	0.000110922	24.7262	27.1306	25.9041	32.2912	32.9974	28.5342	1.20629	0.0159547	glycosyltransferase, putative, expressed
21PHAS674_350(-)	LOC_Os01g08340.1	3.46325	3.00797	4.91999	1.41515	2.30482	2.41783	0.542832	0.00123882	1.4618	2.42169	1.62597	1.5769	0.759733	2.03965	0.797988	0.235953	zinc finger family protein, putative, expressed
21PHAS676_212(-)	LOC_Os05g07950.1	2.58957	5.15389	7.44595	6.16125	6.19014	2.42402	0.972922	0.901675	1.23799	0.540054	2.26184	0	1.02374	2.03809	0.763748	0.784215	OsFBX160 - F-box domain containing protein, expressed
21PHAS678_81(+)	LOC_Os03g63150.1	0	0	0	0	0	0	1	1	0	0	0	0	0.0545845	0.0532084	2.07793	1	powdery mildew resistance protein PM3b, putative, expressed
21PHAS683_205(-)	LOC_Os10g39830.1	1.99546	4.35173	3.93302	0.498703	0.248504	0.195401	0.100442	0.018238	4.32915	5.4808	5.4827	0.255303	0.737635	0.240637	0.0866371	0.000389426	expressed protein
21PHAS712_253(+)	LOC_Os04g58010.1	0.122855	0.23759	0.444967	0	0	0	0.110447	1	0.219353	0	0	0.562313	0.722276	0.0882397	4.61191	1	B3 DNA binding domain containing protein, expressed
21PHAS717_438(+)	LOC_Os11g42880.1	5.54393	4.80606	6.8677	14.0054	16.6393	19.1537	2.88135	0.000110922	18.7399	23.2444	19.1675	39.09	41.0209	38.6026	1.93976	0.000139042	expressed protein
21PHAS718_258(+)	LOC_Os06g13760.1	0.950898	0.750806	1.94928	3.0827	3.83527	2.51458	2.54135	0.000214411	1.45947	1.34324	1.90571	1.5744	2.21237	1.85127	1.19333	0.41062	glycosyl transferase 8 domain containing protein, putative, expressed
21PHAS729_226(-)	LOC_Os10g28870.1	0	0	0	0.272881	0	0	3.72881	1	0.980412	0.428499	0.150012	0.139761	0.807533	0.131784	0.710749	1	MBTB40 - Bric-a-Brac, Tramtrack, Broad Complex BTB domain with Meprin and TRAF Homology MATH domain, expressed
21PHAS729_226(-)	LOC_Os10g28970.2	0.627014	0.302843	0.283318	0	0.309821	0	0.312084	1	0.279222	0.0813747	0.256524	0.318034	0.306415	0.37413	1.53193	1	BTB6 - Bric-a-Brac, Tramtrack, Broad Complex BTB domain, expressed
21PHAS732_189(+)	LOC_Os03g17810.1	0	0	0	0	0	0	1	1	0	0	0	0	0	0	1	1	DUF260 domain containing protein, putative, expressed
21PHAS735_401(+)	LOC_Os01g34930.1	3.36571	1.02135	1.91018	3.43305	2.84788	2.8006	1.43523	0.0988012	4.36334	4.11417	3.77313	4.23842	5.42159	5.2944	1.21892	0.16453	callose synthase, putative, expressed
21PHAS746_331(-)	LOC_Os03g43890.1	82.1187	81.9962	87.4366	98.3299	91.562	97.1013	1.14084	0.120455	90.4812	93.3734	92.5474	104.43	109.619	103.714	1.14959	0.0518102	WD domain, G-beta repeat domain containing protein, expressed
21PHAS747_234(-)	LOC_Os11g14050.1	1.61144	1.92815	1.00898	2.38418	1.86848	1.86637	1.33784	0.13002	2.33197	2.45453	2.1038	1.99032	1.74065	1.80127	0.805722	0.100437	leucine-rich repeat family protein, putative, expressed
21PHAS750_394(-)	LOC_Os02g01140.1	0	0	0.142231	0.234444	0.233598	0.183707	3.10344	1	0.14033	0.122674	0	0	0	0	0.275479	1	GDSL-like lipase/acylhydrolase, putative, expressed
21PHAS754_184(-)	LOC_Os04g46380.1	12.4848	5.62306	10.2461	16.9447	20.5813	21.041	2.06182	0.00292337	7.51765	7.03062	13.7482	13.8697	11.9846	11.8925	1.3328	0.18967	expressed protein
21PHAS761_186(+)	LOC_Os11g19220.1	18.326	16.0638	16.9326	24.9996	29.0738	28.129	1.60052	0.000110922	15.5017	17.2002	18.6542	38.2385	37.7518	35.4034	2.16677	0.000139042	mitosis protein dim1, putative, expressed
21PHAS763_134(+)	LOC_Os11g11810.1	0	0.0397847	0	0	0	0	0.715386	1	1.46053	0.734363	0.906238	1.65148	1.50168	1.5811	1.51017	0.0106398	NBS-LRR disease resistance protein, putative, expressed
21PHAS776_300(+)	LOC_Os02g39490.1	1.32103	0.732558	1.89296	2.55345	2.82857	2.22377	1.90429	0.0750758	1.01944	0.44555	0.935841	3.63356	2.9391	2.19314	3.54514	0.00293724	carbonyl reductase 3, putative, expressed
21PHAS777_100(-)	LOC_Os01g56450.1	0	0	0.327375	0	0.268991	0	0.863389	1	0	0	0	0.1382	0.665438	2.0849	29.8854	1	DUF567 domain containing protein, putative, expressed
21PHAS808_163(-)	LOC_Os03g18940.1	10.6746	9.32883	8.83419	8.80135	9.10092	13.1247	1.07566	0.715467	12.961	9.73803	13.4877	13.1498	13.5022	14.7398	1.14344	0.22246	exonuclease, putative, expressed
21PHAS808_123(+)	LOC_Os07g48190.1	0	0	0	0	0	0	1	1	0	0.554073	0	0	0	0	0.152888	1	expressed protein
21PHAS813_206(-)	LOC_Os09g24600.1	0	0	0	0	0	0	1	1	0	0	0	0	0	0	1	1	S-adenosylmethionine decarboxylase proenzyme, putative, expressed
21PHAS817_189(-)	LOC_Os11g42880.1	5.54393	4.80606	6.8677	14.0054	16.6393	19.1537	2.88135	0.000110922	18.7399	23.2444	19.1675	39.09	41.0209	38.6026	1.93976	0.000139042	expressed protein
21PHAS821_637(+)	LOC_Os01g48750.1	0.530384	1.54311	1.28807	3.18512	7.9371	5.40847	4.80439	0.000696895	2.06606	2.50063	2.7723	3.53401	3.53423	3.97264	1.49763	0.0636588	aspartic proteinase nepenthesin-2 precursor, putative, expressed
21PHAS828_161(+)	LOC_Os07g41410.1	1.75326	2.4033	0.65081	8.59516	12.8889	8.85541	6.20281	0.00123882	3.54683	2.25373	4.1375	3.59545	5.85283	5.76257	1.52528	0.111203	EGG APPARATUS-1, putative, expressed
21PHAS859_702(+)	LOC_Os12g04610.1	6.62844	8.28161	8.61815	7.48915	6.56275	6.03905	0.854528	0.130417	6.21582	7.77253	5.28213	4.45136	5.4994	4.83024	0.768231	0.0161979	expressed protein
21PHAS860_450(-)	LOC_Os01g70820.1	1.91709	1.60211	1.26019	3.74235	2.49089	2.60937	1.83273	0.134104	1.24656	0.653621	1.14341	4.05781	2.26095	4.23898	3.39031	0.00496179	lumenal PsbP, putative, expressed
21PHAS861_458(-)	LOC_Os01g70820.1	1.91709	1.60211	1.26019	3.74235	2.49089	2.60937	1.83273	0.134104	1.24656	0.653621	1.14341	4.05781	2.26095	4.23898	3.39031	0.00496179	lumenal PsbP, putative, expressed
21PHAS862_478(-)	LOC_Os01g70820.1	1.91709	1.60211	1.26019	3.74235	2.49089	2.60937	1.83273	0.134104	1.24656	0.653621	1.14341	4.05781	2.26095	4.23898	3.39031	0.00496179	lumenal PsbP, putative, expressed
21PHAS866_734(+)	LOC_Os01g59440.2	425.762	411.856	439.56	450.879	450.901	456.483	1.06348	0.585015	354.702	388.756	358.747	348.038	359.134	350.602	0.959693	0.429324	BRASSINOSTEROID INSENSITIVE 1-associated receptor kinase 1 precursor, putative, expressed
21PHAS869_184(-)	LOC_Os01g48330.1	6.82757	6.2323	6.84748	6.16272	7.23816	9.44291	1.14677	0.268142	5.91698	6.85304	7.27599	10.8018	8.73499	9.36503	1.43958	0.000139042	protein kinase domain containing protein, expressed
21PHAS873_511(+)	LOC_Os06g02590.1	2.98802	6.32863	3.04609	2.15072	3.42554	2.58264	0.662687	0.0165397	13.3782	10.1223	9.21873	3.95546	5.22268	5.85834	0.461208	0.000139042	DUF1336 domain containing protein, expressed
21PHAS878_110(-)	LOC_Os06g38550.1	5.35007	5.81064	4.32835	15.2626	12.9883	13.6008	2.6911	0.000110922	7.02401	7.40154	5.90348	12.9161	13.4843	14.554	2.00961	0.000139042	expressed protein
21PHAS884_125(+)	LOC_Os06g50146.1	8.25573	9.46645	7.66425	11.48	7.18486	9.377	1.10419	0.577882	5.29785	6.43312	6.03861	7.79494	7.59066	8.2047	1.32573	0.0270446	calcium-dependent protein kinase CPK1 adapter protein 2, putative, expressed
21PHAS889_247(-)	LOC_Os05g10580.1	0.979964	1.10796	1.18823	1.7138	0.73195	0.383703	0.867689	1	2.1985	2.04998	1.07663	1.62922	0.965604	0.7087	0.627365	0.100262	cullin family domain containing protein, putative, expressed
21PHAS889_312(+)	LOC_Os11g40340.1	0.172885	0.333159	0.155462	0.170695	0.509443	0.133634	1.19995	1	0	0	0	0	0	0	1	1	expressed protein
21PHAS895_161(-)	LOC_Os10g26720.1	0	0.105797	0	0	0.162414	0.383284	3.13755	1	0.0975804	0	0.179288	0.16673	0.0803168	0.078465	1.12907	1	exonuclease, putative, expressed
21PHAS898_225(+)	LOC_Os02g49950.1	33.3608	30.4687	34.1565	20.5842	20.9396	21.1321	0.639805	0.000110922	38.1561	37.1291	32.9896	22.5378	21.3244	19.8783	0.589071	0.000139042	spotted leaf 11, putative, expressed
21PHAS899_4878(+)	LOC_Os11g04570.1	0	0	0.0615218	0	0.100828	0	1.24335	1	0.0605857	0	0	0.0517255	0.0996943	0.0972722	2.17138	1	GRAS family transcription factor containing protein, expressed
21PHAS900_123(+)	LOC_Os01g47270.1	0	0	0	0	0	0	1	1	0.552758	0	0.253439	0.47374	0	0.448094	1.12761	1	DUF1645 domain containing protein, putative, expressed
21PHAS906_184(-)	LOC_Os03g15440.1	0.70462	2.49749	1.16902	2.97693	3.13881	1.78315	1.78901	0.0330346	1.2572	1.6487	1.92478	5.54998	5.1743	6.99449	3.61386	0.000139042	basic helix-loop-helix, putative, expressed
21PHAS907_291(+)	LOC_Os01g15550.1	0	0.801055	1.26019	0	0	0	0.0462696	1	0	0	0.457362	0	0	0	0.179417	1	expressed protein
21PHAS922_271(+)	LOC_Os01g61320.1	8.98679	9.08438	9.38301	7.13641	8.11869	6.70982	0.800783	0.0868793	10.1325	9.81426	9.86479	3.22573	7.82217	4.61083	0.526844	0.000139042	thioredoxin, putative, expressed
21PHAS924_352(-)	LOC_Os09g32700.1	9.24017	7.29943	8.56573	4.10769	7.93221	6.84055	0.753033	0.067107	4.30385	5.37456	6.49183	4.46923	3.79775	4.08911	0.765575	0.101928	expressed protein
21PHAS926_205(-)	LOC_Os08g36530.1	0	0	0	0	0	0	1	1	0	0	0	0	0	0	1	1	aspartic proteinase nepenthesin precursor, putative, expressed
21PHAS929_466(-)	LOC_Os01g46230.1	0.213326	0.721329	0.771312	0.317705	0	0.248832	0.369075	1	1.14029	1.57851	1.04758	0.32471	0.782107	0.458405	0.430693	1	tetratricopeptide-like helical, putative, expressed
21PHAS938_247(-)	LOC_Os02g10590.2	9.42168	9.73336	6.73496	4.36478	8.7788	8.40289	0.832877	0.281595	4.55854	3.98381	4.62252	0.848498	1.80168	2.1174	0.366953	0.00263566	peptidyl-prolyl cis-trans isomerase, FKBP-type, putative, expressed
21PHAS942_417(-)	LOC_Os04g15660.1	0	0	0	0	0	0	1	1	0	0	0	0	0	0	1	1	receptor kinase, putative, expressed
21PHAS943_382(+)	LOC_Os07g09010.1	0.452766	1.3828	1.69961	2.46366	2.11733	1.84136	1.79423	0.0156074	1.20528	1.3466	1.59987	0.971961	0.716242	0.967837	0.648213	0.0504095	nodulin, putative, expressed
21PHAS944_81(+)	LOC_Os09g31970.1	19.22	21.6781	19.4788	31.8741	29.2042	30.3102	1.51278	0.000110922	22.8315	22.2732	23.9299	35.174	33.2751	31.9138	1.45315	0.000139042	3-hydroxy-3-methylglutaryl-coenzyme A reductase, putative, expressed
21PHAS953_274(+)	LOC_Os07g36330.1	0	0	0	0	0	0.123447	2.23447	1	1.31997	1.56621	0.692945	0.24163	0	0.151605	0.134063	1	OsFBX245 - F-box domain containing protein, expressed
21PHAS965_100(-)	LOC_Os03g41300.1	0	0	0	0	0	0	1	1	0	0	0	0	0	0	1	1	expressed protein
21PHAS971_203(-)	LOC_Os02g09840.1	5.60203	5.62205	6.95686	5.16796	3.91299	4.92621	0.771687	0.0310432	5.71006	5.05143	4.81515	6.02277	6.52236	7.0666	1.2574	0.054077	serine/threonine-protein phosphatase 2A regulatory subunit B subunitbeta, putative, expressed
21PHAS991_330(-)	LOC_Os10g33230.1	29.7129	31.5069	29.9874	30.2599	33.3332	30.3103	1.02953	0.957287	29.48	30.5589	28.5713	37.6328	35.8199	33.2805	1.20429	0.0070448	RNA recognition motif containing protein, putative, expressed
21PHAS998_100(-)	LOC_Os02g06210.1	0.0538495	0	0	0.159051	0.236232	0	3.21927	1	0.379462	0.2054	0.192265	0	0.0386104	0.0756016	0.24422	1	phytosulfokine receptor precursor, putative, expressed
21PHAS998_100(-)	LOC_Os02g06270.1	0	0	0	0	0	0	1	1	0	0	0	0	0	0	1	1	phytosulfokine receptor precursor, putative, expressed
21PHAS1006_103(-)	LOC_Os09g36850.1	0	0	0	0.641625	0.319968	0.503014	15.6461	1	0.768744	0.16798	0	2.79591	3.48362	2.01761	8.09969	0.078866	expressed protein
21PHAS1007_285(+)	LOC_Os01g70820.1	1.91709	1.60211	1.26019	3.74235	2.49089	2.60937	1.83273	0.134104	1.24656	0.653621	1.14341	4.05781	2.26095	4.23898	3.39031	0.00496179	lumenal PsbP, putative, expressed
21PHAS1010_123(+)	LOC_Os06g02350.1	0	0	0	0	0	0	1	1	0	0.786378	0	0	0	0	0.112819	1	S-phase kinase-associated protein 1A, putative, expressed
21PHAS1027_195(+)	LOC_Os02g26560.1	3.88207	5.15766	5.66012	1.56821	2.68693	2.25084	0.446355	0.000110922	3.43747	3.05129	3.78166	2.13405	1.6282	1.62998	0.529605	0.000139042	expressed protein
21PHAS1028_213(+)	LOC_Os11g34700.1	0.289282	0.0697385	0.781604	0.214572	0	0.252008	0.456689	1	0.64148	1.40224	0.589508	0.109541	0.31668	0.103008	0.230215	1	ZOS11-04 - C2H2 zinc finger protein, expressed
21PHAS1035_156(-)	LOC_Os06g44374.1	1682.27	1665.43	1608.88	853.251	780.263	786.41	0.488235	0.000110922	361.312	342.887	324.162	806.348	840.313	827.782	2.40606	0.000139042	protein transport protein SEC61 subunit gamma, putative, expressed
21PHAS1041_270(+)	LOC_Os02g05620.1	10.7695	9.24008	9.36679	14.6574	15.9017	16.2227	1.59049	0.000110922	10.4774	11.9844	11.3845	13.9536	12.85	12.593	1.1635	0.11115	ATEXO70G1, putative, expressed
21PHAS1067_186(+)	LOC_Os04g45810.1	1.68323	1.46849	1.991	3.282	3.01934	1.97842	1.59836	0.126957	6.04588	5.02077	5.27357	6.0748	6.84631	7.18815	1.22926	0.211519	homeobox associated leucine zipper, putative, expressed
21PHAS1083_165(+)	LOC_Os11g31715.1	2.63959	3.26559	2.92863	5.04616	4.8088	3.09417	1.46065	0.096945	0.787882	0.344384	1.20592	4.6023	5.29794	5.28756	6.27015	0.000139042	expressed protein
21PHAS1108_291(+)	LOC_Os11g28480.1	0	0	0	0	0	0	1	1	0	0	0	0	0	0	1	1	expressed protein
21PHAS1127_387(+)	LOC_Os02g29530.1	13.1172	15.4957	11.0102	24.8208	21.1769	28.9427	1.88909	0.000110922	15.5787	14.5481	14.7637	16.3705	14.2299	18.4819	1.09317	0.394201	glycosyl transferase 8 domain containing protein, putative, expressed
21PHAS1128_460(+)	LOC_Os03g61840.1	0	0.523413	1.00186	0.828162	1.66086	0.651109	1.99359	1	4.48531	3.48076	1.82364	1.28641	3.70671	0.816191	0.597521	0.203839	expressed protein
21PHAS1154_123(+)	LOC_Os08g37595.1	0.885437	1.076	0.202562	2.33833	2.33251	4.45236	4.07385	0.0154709	0.800553	2.27404	0.918344	2.91201	1.64913	0.970088	1.37584	0.350478	expressed protein
21PHAS1159_143(-)	LOC_Os03g53700.2	22.1925	19.4306	24.408	29.4988	26.5901	29.079	1.28938	0.00787805	25.8954	23.7153	26.8564	27.2178	27.3081	30.1972	1.10783	0.266473	PHD-finger domain containing protein, putative, expressed
21PHAS1165_142(-)	LOC_Os11g23770.1	0.229438	0	0	0.0678689	0.202518	0.159383	1.6081	1	0.770746	0.425665	0.522032	0.623175	1.10115	0.780847	1.43264	1	cysteine protease, putative, expressed
21PHAS1175_228(+)	LOC_Os03g29340.1	0	0.13742	0	0.0720309	0	0	0.724585	1	0	0	0.115939	0.0717805	0.104197	0.270903	2.53257	1	domain of unknown function domain containing protein, expressed
21PHAS1184_257(+)	LOC_Os03g57900.1	3.83483	1.16621	3.51611	1.08737	3.25501	1.42113	0.680447	0.227911	1.95494	2.27811	1.59445	1.67371	1.0741	2.98542	0.984096	0.955392	zinc finger A20 and AN1 domain-containing stress-associated protein, putative, expressed
21PHAS1198_543(+)	LOC_Os08g39694.2	0	0	0	0.40638	0	0.318237	8.24617	1	0.0809994	0.0708174	0.0744233	0.138372	0	0.130178	1.12969	1	cytochrome P450, putative, expressed
21PHAS1220_228(+)	LOC_Os02g13060.1	4.60047	5.41392	5.23011	4.1874	5.15491	6.36967	1.03047	0.974786	15.1884	19.9802	23.5593	13.996	18.7014	18.777	0.8767	0.154084	expressed protein
21PHAS1220_228(+)	LOC_Os03g32400.1	0	0	0	1.12776	0.375155	0	16.0292	1	0	0.393825	0.206716	0.964629	0.928524	0.728898	3.88564	1	expressed protein
21PHAS1233_81(+)	LOC_Os09g03190.1	0	0	0	0	0	0	1	1	0.311042	0	0.142788	0.133002	0	0	0.42071	1	expressed protein
21PHAS1238_247(-)	LOC_Os05g30020.1	0.687669	0	0.661904	0	0	0	0.0689858	1	0.660914	0	0	0.570128	0	0	0.880688	1	expressed protein
21PHAS1241_360(+)	LOC_Os08g32340.1	0	0	0	0	0	0	1	1	0	0	0	0	0	0	1	1	expressed protein
21PHAS1267_333(+)	LOC_Os02g46450.1	16.9618	17.1757	17.0117	19.7099	17.6517	19.1994	1.1056	0.343562	18.433	19.9461	20.7131	21.3141	22.1428	22.4654	1.11539	0.181821	helicase conserved C-terminal domain containing protein, expressed
21PHAS1272_321(+)	LOC_Os06g38950.1	0	0.0523204	0	0.241212	0.719862	0.566501	10.6852	1	0.336443	0.126082	0.176706	0.369227	0.632623	0.616988	2.32517	1	ABC transporter, ATP-binding protein, putative, expressed
21PHAS1275_353(-)	LOC_Os01g51800.1	40.7043	48.8725	45.5657	20.7538	16.7432	21.2971	0.43547	0.000110922	28.8428	33.359	29.3354	28.0779	23.3874	25.0336	0.835893	0.0284071	expressed protein
21PHAS1280_269(-)	LOC_Os11g07440.2	2.73918	2.0576	3.87457	5.15297	6.09266	4.22027	1.77463	0.000696895	2.91505	3.89762	3.92549	3.76564	3.01783	2.92559	0.905048	0.432008	plant neutral invertase domain containing protein, expressed
21PHAS1281_186(+)	LOC_Os02g06420.1	0	0	0	0	0	0	1	1	0.537404	0	0	0	0	0	0.156886	1	expressed protein
21PHAS1282_344(+)	LOC_Os07g03990.1	0	0	0	0	0	0	1	1	0	0	0	0	0	0	1	1	leucine-rich repeat family protein, putative, expressed
21PHAS1304_205(-)	LOC_Os02g12000.1	0	0	0	0	0	0	1	1	0	0	0	0	0	0	1	1	expressed protein
21PHAS1307_319(+)	LOC_Os01g61860.2	13.5332	14.5567	13.1289	23.8832	22.265	21.1092	1.63019	0.000110922	14.4768	15.0144	17.1593	19.6378	17.0359	19.8227	1.21061	0.0176756	TBC domain containing protein, expressed
21PHAS1339_571(-)	LOC_Os06g23440.1	652.836	613.881	606.761	270.517	310.34	239.075	0.437682	0.000110922	551.019	547.582	524.492	319.272	297.622	343.81	0.591922	0.000139042	eukaryotic translation initiation factor 1A, putative, expressed
21PHAS1344_163(-)	LOC_Os11g43860.1	17.764	15.3443	21.0138	45.8015	43.3175	46.0561	2.49483	0.000110922	22.6688	22.4957	22.2548	26.5176	29.8052	26.3422	1.2258	0.0132653	sodium/calcium exchanger protein, putative, expressed
21PHAS1345_173(+)	LOC_Os06g13780.1	0	0	0	0	0	0	1	1	0	0	0	0	0	0	1	1	expressed protein
21PHAS1372_206(-)	LOC_Os01g08560.1	20.026	17.8308	17.7017	32.4862	30.6605	27.9756	1.63896	0.000110922	15.3863	13.6281	14.0045	49.1777	45.4701	46.986	3.28705	0.000139042	DnaK family protein, putative, expressed
21PHAS1399_352(-)	LOC_Os12g01210.1	1.34174	1.2221	0.537193	0.663646	0.550334	0	0.410486	1	1.12431	1.0409	0.607767	1.52468	2.8841	1.85868	2.21633	0.0247206	HCF152, putative, expressed
21PHAS1400_177(+)	LOC_Os08g31940.1	0.551117	0.106508	0.996702	0	0.49054	0	0.336619	1	0.294723	0	0.0902504	0.167861	0.161722	0.0789986	1.04868	1	expressed protein
21PHAS1455_334(+)	LOC_Os07g10820.1	2.20762	1.59831	1.66032	6.97487	2.85877	3.85562	2.4773	0.000110922	1.79947	3.43272	2.17945	4.05179	4.30795	3.94345	1.6512	0.00140003	transporter-related, putative, expressed
21PHAS1460_270(+)	LOC_Os05g40450.1	0	0	0	0	0	0.20098	3.0098	1	0.460639	0.671109	0.56391	0.525233	0.126458	0.12378	0.487549	1	expressed protein
21PHAS1466_376(+)	LOC_Os03g17200.1	8.10018	0	0	0	0	12.4736	1.53333	1	9.72637	0	17.2634	0	0	0	0.00369143	0.00293724	plant-specific domain TIGR01589 family protein, expressed
21PHAS1468_231(+)	LOC_Os05g43700.1	0	0	0	0	0	0	1	1	0	0	0	0	0	0	1	1	expressed protein
21PHAS1470_144(+)	LOC_Os04g56540.1	0	0	0	0	0	0	1	1	0	0	0	0	0	0	1	1	expressed protein
21PHAS1498_123(+)	LOC_Os11g14180.1	12.3394	10.7964	12.0125	26.6461	28.689	27.2456	2.34566	0.000110922	14.8016	15.4372	15.679	27.1003	25.9208	25.2901	1.70393	0.000139042	expressed protein
21PHAS1501_102(+)	LOC_Os05g37970.1	63.7745	70.2852	66.3266	62.4843	66.0524	68.6879	0.98423	0.621157	92.3227	85.3591	76.8119	82.7368	78.1362	79.3752	0.944046	0.330865	universal stress protein domain containing protein, putative, expressed
21PHAS1503_450(-)	LOC_Os01g62990.1	0.237236	1.03204	0	1.06139	0.528479	0.692826	1.74011	1	2.0109	1.01783	0.583323	0.542589	1.91664	1.02163	0.964657	1	ATROPGEF7/ROPGEF7, putative, expressed
21PHAS1520_465(-)	LOC_Os01g22780.1	0.124242	0	0	0	0	0	0.445947	1	0	0	0.10182	0	0	0	0.495491	1	GDSL-like lipase/acylhydrolase, putative, expressed
21PHAS1535_300(+)	LOC_Os01g22780.1	0.124242	0	0	0	0	0	0.445947	1	0	0	0.10182	0	0	0	0.495491	1	GDSL-like lipase/acylhydrolase, putative, expressed
21PHAS1551_196(-)	LOC_Os08g28850.1	0	0	0	0	0	0	1	1	0	0	0	0	0	0	1	1	expressed protein
21PHAS1560_228(+)	LOC_Os12g03320.1	0	0	0	0	0	0	1	1	0	0	0	0	0	0	1	1	expressed protein
21PHAS1569_144(+)	LOC_Os02g55400.1	0	0	0	0.0839902	0	0	1.8399	1	0.200835	0.307321	0.507621	0.128574	0	0.0402869	0.240963	1	ATPase 8, plasma membrane-type, putative, expressed
21PHAS1580_354(+)	LOC_Os06g38764.1	2.44287	1.42674	0.672287	4.80517	1.10655	0.869584	1.48243	0.338779	4.20901	2.12969	1.82927	2.46575	3.28642	3.94094	1.18446	0.537425	expressed protein
21PHAS1588_253(+)	LOC_Os05g34390.1	0.223421	0.287293	0.0670881	0.221014	0.439866	0.173053	1.37788	1	0	0	0	0.0564183	0	0	1.56418	1	protein kinase domain containing protein, expressed
21PHAS1588_253(+)	LOC_Os10g19850.1	0	0	0	0	0	0	1	1	0	0	0	0	0	0	1	1	expressed protein
21PHAS1600_166(+)	LOC_Os11g07440.2	2.73918	2.0576	3.87457	5.15297	6.09266	4.22027	1.77463	0.000696895	2.91505	3.89762	3.92549	3.76564	3.01783	2.92559	0.905048	0.432008	plant neutral invertase domain containing protein, expressed
21PHAS1607_100(-)	LOC_Os08g34960.1	0	0	0	0	0	0	1	1	0.435641	0	0	0	0	0	0.186692	1	MYB family transcription factor, putative, expressed
21PHAS1608_205(-)	LOC_Os02g04725.1	34.6349	34.4242	32.928	45.9182	32.2251	38.5267	1.14383	0.255116	33.8866	33.2978	30.7503	30.5001	28.9687	27.5339	0.888488	0.169419	dolichol phosphate-mannose biosynthesis regulatory protein, putative, expressed
21PHAS1618_81(+)	LOC_Os07g44200.1	8.01813	10.6517	8.13289	16.6521	13.9575	18.6139	1.8334	0.000110922	10.4512	9.13675	9.37563	11.0098	7.60392	8.02168	0.919894	0.434655	transcription regulator, putative, expressed
21PHAS1636_207(+)	LOC_Os11g19800.1	0.680501	1.76471	1.66155	1.02758	0.68341	1.87995	0.877383	1	2.05234	1.79377	1.50668	1.2297	1.86033	1.32669	0.828332	0.535472	Ras family domain containing protein, expressed
21PHAS1638_186(+)	LOC_Os04g50100.1	0.0979315	0.472833	0.176879	0.582815	1.16037	1.02698	3.38605	1	0.784337	0.533368	0.880761	2.30761	1.36273	1.68105	2.37175	0.00322719	RING-H2 finger protein ATL5G, putative, expressed
21PHAS1641_323(+)	LOC_Os01g18390.1	0	0	0	0	0	0.314826	4.14826	1	0	0.210292	0	0	0	0.584249	2.20518	1	OsRCI2-1 - Putative low temperature and salt responsive protein, expressed
21PHAS1643_235(-)	LOC_Os05g39090.1	4.06719	7.0149	6.71263	6.42909	6.27092	8.86069	1.21045	0.216069	9.15061	10.6229	9.60931	9.19372	9.49163	7.84539	0.903263	0.263099	CAMK_CAMK_like.29 - CAMK includes calcium/calmodulin depedent protein kinases, expressed
21PHAS1702_287(-)	LOC_Os03g31410.1	2.58939	1.96509	1.06069	0	0.436936	0	0.0939493	0.22467	3.41101	3.43935	2.64705	1.57375	1.51445	5.10163	0.863757	0.578768	expressed protein
21PHAS1715_373(-)	LOC_Os09g04820.1	0	0	0	0	0	0	1	1	0	0	0	0	0	0	1	1	expressed protein
21PHAS1723_345(+)	LOC_Os08g42670.1	0	0	0	0	0	0	1	1	0.112454	0.163892	0.0344573	0.191938	0.092499	0.0320536	1.01384	1	resistance protein, putative, expressed
21PHAS1736_157(+)	LOC_Os07g48190.1	0	0	0	0	0	0	1	1	0	0.554073	0	0	0	0	0.152888	1	expressed protein
21PHAS1814_234(-)	LOC_Os06g08170.1	8.49839	6.58153	6.06935	4.99944	3.17943	3.26266	0.543149	0.000110922	6.89382	6.60841	6.4867	4.89484	5.19482	5.20601	0.766376	0.0202598	transporter, major facilitator family, putative, expressed
21PHAS1826_79(-)	LOC_Os02g47410.1	11.1014	11.0089	8.53585	17.2748	19.1841	18.7788	1.79983	0.000110922	15.6613	15.8147	13.8983	17.0752	16.2851	16.2096	1.09226	0.325032	protein kinase, putative, expressed
21PHAS1829_574(-)	LOC_Os01g34100.1	0	0	0	0	0	0	1	1	0	0	0	0	0	0	1	1	expressed protein
21PHAS1832_142(-)	LOC_Os02g04725.1	34.6349	34.4242	32.928	45.9182	32.2251	38.5267	1.14383	0.255116	33.8866	33.2978	30.7503	30.5001	28.9687	27.5339	0.888488	0.169419	dolichol phosphate-mannose biosynthesis regulatory protein, putative, expressed
21PHAS1861_409(+)	LOC_Os01g08340.1	3.46325	3.00797	4.91999	1.41515	2.30482	2.41783	0.542832	0.00123882	1.4618	2.42169	1.62597	1.5769	0.759733	2.03965	0.797988	0.235953	zinc finger family protein, putative, expressed
21PHAS1879_296(-)	LOC_Os02g34540.1	18.2697	22.5031	18.2021	15.3091	13.3953	18.639	0.803106	0.023469	21.79	23.8117	23.1962	14.6032	12.1299	14.7514	0.603567	0.000139042	tetratricopeptide repeat containing protein, putative, expressed
21PHAS1897_195(+)	LOC_Os01g48830.1	16.436	16.1452	17.099	20.5317	21.7326	19.6418	1.2456	0.0202724	21.2458	24.6764	23.4167	20.7802	20.2515	20.0802	0.881522	0.0706368	expressed protein
21PHAS1919_134(-)	LOC_Os12g36040.1	0	0.866654	0.162785	1.07344	0.535003	1.47224	2.81616	1	0	0	0	0.274866	0.132349	0	5.07215	1	expansin precursor, putative, expressed
21PHAS1935_524(+)	LOC_Os04g23210.1	4.7598	5.50399	4.65556	0.881345	1.05219	1.104	0.2089	0.000110922	3.31935	3.31709	3.58345	2.8785	2.34066	2.11405	0.72028	0.0103049	expressed protein
21PHAS1957_100(-)	LOC_Os08g42930.1	0.447894	0.431519	0.0503359	0.248703	0.247413	0.129801	0.704946	1	0.148671	0.0866667	0.273293	0.0423014	0.0407684	0.119289	0.496785	1	disease resistance protein RGA1, putative, expressed
21PHAS1962_102(+)	LOC_Os11g01620.2	3.34537	2.56091	2.1326	7.67975	9.14307	5.16482	2.71384	0.000110922	2.82553	3.08827	2.38036	3.11582	2.90584	2.55157	1.03325	0.893713	inactive receptor kinase At2g26730 precursor, putative, expressed
21PHAS1963_291(+)	LOC_Os06g36490.1	29.4805	32.1056	31.309	33.4142	31.6838	33.4271	1.06054	0.740046	26.6778	27.7276	28.972	30.6092	30.0125	27.2873	1.05429	0.670924	ethylene-responsive element-binding protein, putative, expressed
21PHAS1985_214(-)	LOC_Os03g62050.1	0	0	0	0.567302	0.567315	0	12.3462	1	0	1.48783	0.312123	0	0	0	0.0526329	1	conserved hypothetical protein
21PHAS2047_319(+)	LOC_Os05g39600.1	0	0	0	0	0	0	1	1	0.380847	0.190293	0.200015	0.232225	0.0895209	0.174655	0.684609	1	ATCHX15, putative, expressed
21PHAS2118_100(-)	LOC_Os08g04420.1	1.03773	1.78315	0.625915	1.71891	1.3693	1.34638	1.2785	1	0.660002	0.809156	1.22807	0.351443	0.338579	0.744387	0.548546	1	tyrosine protein kinase domain containing protein, putative, expressed
