# Supplementary material for: 21-nt phasiRNAs direct target mRNA cleavage in rice male germ cells
Source: Nat Commun. 2020 Oct 15;11:5191. doi: 10.1038/s41467-020-19034-y (PMC7562718; doi:10.1038/s41467-020-19034-y)
Supplement: Supplementary file 12 — Source Data [file 41467_2020_19034_MOESM12_ESM.xlsx]

## Sheet: Fig. 1a
Fig. 1a
i									v
ii									vi
iii
									vii
iv

## Sheet: Fig. 1b
Fig. 1b
	Number of 21-nt PHAS loci
Targeted by miR2118	1883
Not targeted by miR2118	290
	Number of 24-nt PHAS loci
Targeted by miR2275	106
Not targeted by miR2275	89

## Sheet: Fig. 1c
Fig. 1c
21-nt phasiRNAs								24-nt phasiRNAs
	Average abundance (RPM)								Average abundance (RPM)
PHAS_ID	Embryo	Spikelet		Meiocyte		Microspore		PHAS_ID	Embryo	Spikelet		Meiocyte		Microspore
		Premeiotic	Meiotic	Prophase I	Tetrad					Premeiotic	Meiotic	Prophase I	Tetrad
21PHAS1_102(+)	0.239548	2.77594	4.08888	116.908	15.551	22.7684		24PHAS1_261(+)	0.3	0	34.1	22.3	122.367	98.4266
21PHAS1_207(+)	0.0568022	3.0195	22.8313	4.02599	0	0.0184643		24PHAS1_285(+)	0.0666667	0.0333333	20.6667	53.1333	57.2667	83.2246
21PHAS1_228(+)	0.261854	4.06486	42.5091	76.8323	28.46	34.1097		24PHAS1_333(+)	0.2	0	26.8667	109.867	67.4	94.2972
21PHAS1_249(+)	0.0337425	12.1158	2.93592	20.0097	9.36115	15.5355		24PHAS1_357(+)	0	0	1.43333	7.1	8.8	6.22473
21PHAS1_312(+)	0.0284011	0	23.174	21.6914	23.1722	6.25033		24PHAS1_381(+)	0.833333	0	91.9	305.433	505.367	590.524
21PHAS1_333(+)	0.0824398	0.0245469	29.9311	31.4898	28.5934	20.133		24PHAS1_429(+)	0.733333	0.0333333	37.9	379.1	353.367	390.345
21PHAS1_354(+)	0.0132794	0.116982	3.87072	8.94153	11.3487	2.62647		24PHAS1_453(+)	0.533333	0.0666667	10.5	174.033	311.367	305.231
21PHAS1_375(+)	0.195271	0.498999	0.0826352	53.7108	14.8562	24.5383		24PHAS1_501(+)	0.7	0	54.2667	390.767	486.233	441.715
21PHAS1_396(+)	0.0274799	0	2.65071	16.8504	6.79443	8.37542		24PHAS1_525(+)	0	0	0.666667	13.2667	3.13333	22.3322
21PHAS1_417(+)	0	0	5.27874	7.0136	6.97053	1.57534		24PHAS1_549(+)	2.33333	0.0666667	145.933	579.767	1834.23	1860.48
21PHAS1_501(+)	0.0132794	0.0245469	5.4683	5.02282	0.0492979	1.6332		24PHAS1_573(+)	0.0666667	0	2.03333	3.3	38.8667	42.5664
21PHAS1_121(-)	0.431889	0.0958881	47.6738	296.724	96.0506	136.348		24PHAS1_621(+)	0	0	0	6.83333	20.8667	16.9027
21PHAS1_142(-)	0.0142006	3.43488	5.58104	16.0718	0.0185508	2.90873		24PHAS1_645(+)	0	0	0	4.26667	14	19.6308
21PHAS1_184(-)	2.23721	0.101641	50.5808	1509.14	170.482	481.222		24PHAS1_885(+)	0.0666667	0	3.03333	5.4	31.7333	22.6815
21PHAS1_205(-)	0	0.548474	3.70027	9.22152	4.21447	2.34201		24PHAS1_1005(+)	0.0333333	0	1.16667	0.0333333	13.7667	8.99323
21PHAS1_226(-)	0	0.289006	8.23533	4.1322	0.0243154	0		24PHAS1_283(-)	0.0333333	0	1.66667	21.7667	40.9667	36.2196
21PHAS1_247(-)	0.019542	0	0.0164876	45.1614	12.6734	5.40175		24PHAS1_307(-)	0.0333333	0	0.0333333	19.5	27.2333	44.4156
21PHAS1_289(-)	0.0337425	0.589517	2.32357	6.42673	9.41662	1.40353		24PHAS1_355(-)	0.3	0	30.3	45.9667	68.6	128.047
21PHAS1_310(-)	0.0470219	0.161859	6.39904	97.3311	20.3477	30.6058		24PHAS1_379(-)	0.566667	0.0333333	31.5333	182.833	211.867	363.362
21PHAS1_373(-)	0.0132794	0.0790119	11.0356	2.00692	0.0550625	0.384789		24PHAS1_427(-)	2.13333	0.0666667	104.367	1313.83	841.333	1505.53
21PHAS1_478(-)	0.0896236	0	63.9072	14.4083	1.5123	0.0521922		24PHAS1_451(-)	0.533333	0.0333333	23.5667	203.967	257.8	199.999
21PHAS2_81(+)	0.0142006	0	0	20.2755	0.0678487	8.44625		24PHAS1_499(-)	0.533333	0	12.1333	130.367	267.133	249.66
21PHAS2_123(+)	0.190684	0	28.7794	53.1985	27.1046	31.2746		24PHAS1_547(-)	0.166667	0	2.73333	34.6667	101.3	157.202
21PHAS2_144(+)	0.0479431	0	10.5345	9.98612	13.6338	2.99718		24PHAS1_571(-)	0.0333333	0	5.4	5.63333	84.5	37.644
21PHAS2_165(+)	0.103824	0	61.7371	7.6958	0.183738	1.9606		24PHAS1_595(-)	0.0333333	0	4.26667	8.93333	8.56667	10.4973
21PHAS2_291(+)	0.171142	0	11.3239	81.6484	10.5805	21.3391		24PHAS1_619(-)	0.2	0	10.4667	41.9333	73	83.8999
21PHAS2_333(+)	0	0	11.8884	3.98395	0.030747	0.147151		24PHAS1_643(-)	0.1	0	9.33333	24.7667	80.6333	50.501
21PHAS2_480(+)	0	0	11.5748	12.1498	17.8966	22.5469		24PHAS1_739(-)	0.0666667	0	1.73333	5.6	28.6	38.7189
21PHAS2_543(+)	0	0	1.27651	4.35242	4.09143	7.26965		24PHAS1_835(-)	0	0	0	0.3	14.0667	2.44256
21PHAS2_585(+)	0.0142006	0	5.65638	12.2076	18.4263	14.0485		24PHAS2_123(+)	0.0333333	0.0333333	0.8	0.933333	1.7	19.7926
21PHAS2_121(-)	0	0	1.98626	11.0155	4.0924	4.2006		24PHAS2_171(+)	0.733333	0.0333333	96.8333	23.3667	545.267	419.354
21PHAS2_142(-)	0.0265588	0	11.8802	13.7967	0.352466	4.83297		24PHAS2_195(+)	0.266667	0	17.9333	27.7	408.233	49.6842
21PHAS2_184(-)	0.0132794	0	0.460864	19.892	0.0492979	9.95123		24PHAS2_219(+)	0.0333333	0	2.33333	2.73333	9.83333	13.9861
21PHAS2_226(-)	1.60762	0.0375881	160.349	1002.44	290.802	317.264		24PHAS2_267(+)	0.233333	0	33.1667	65.6333	315.4	268.783
21PHAS2_247(-)	0.87542	0.019753	103.456	439.918	146.393	152.589		24PHAS2_291(+)	3.3	0	485.467	362.433	2057.13	1864.56
21PHAS2_352(-)	0.362729	0.019753	16.1979	219.279	67.1221	83.9052		24PHAS2_315(+)	0.233333	0	33.1667	65.6333	315.4	268.783
21PHAS2_373(-)	0.019542	0	9.12567	2.27611	0.0185508	1.59457		24PHAS2_339(+)	0.266667	0	35.3	13.8	200.3	79.5736
21PHAS2_415(-)	0.0710028	0	34.1096	29.1113	14.5495	7.95499		24PHAS2_363(+)	0	0	1.5	1.1	16.6667	1.77131
21PHAS2_478(-)	0.0532845	0	28.2929	8.01169	14.3546	10.5696		24PHAS2_387(+)	0.0333333	0	0.0666667	0.533333	3.56667	11.217
21PHAS3_107(+)	0.0274799	0	4.86937	9.75727	2.40723	4.60439		24PHAS2_411(+)	0.0333333	0	4.03333	0.433333	37.3	13.6333
21PHAS3_149(+)	0.172063	1.23771	16.7319	136.564	18.1917	45.2246		24PHAS2_459(+)	0.0333333	0	0	0.566667	7.43333	10.6047
21PHAS3_212(+)	0.117103	0.862604	15.0808	2.91158	19.8166	10.4523		24PHAS2_483(+)	0.1	0	2.9	16.0333	7.53333	50.143
21PHAS3_296(+)	0.0132794	0	1.11761	16.3293	5.93041	5.4029		24PHAS2_507(+)	0.3	0	26.9	27.6667	199.933	86.2162
21PHAS3_338(+)	0.0337425	0	6.92915	31.0721	6.26206	5.50415		24PHAS2_579(+)	0.0666667	0	8.26667	5.06667	40.2	11.3341
21PHAS3_401(+)	0.0142006	0.316429	6.7133	8.84872	9.54998	5.9378		24PHAS2_603(+)	0	0	11.1667	9.6	50.5	43.7339
21PHAS3_464(+)	0.0735806	0.654332	18.0191	80.9611	11.8217	28.1289		24PHAS2_651(+)	0	0	5.7	3.3	2.23333	11.6024
21PHAS3_485(+)	0.0274799	0.311635	0.552042	8.95782	5.55646	6.41065		24PHAS2_145(-)	0.1	0	14.8667	10.3667	45.1667	83.2162
21PHAS3_506(+)	0.0337425	0.778221	3.34713	19.6625	4.47459	5.40527		24PHAS2_193(-)	0.1	0	0.333333	8.46667	101.6	41.5616
21PHAS3_105(-)	0.135724	0.848027	9.6031	58.0671	22.6405	24.2538		24PHAS2_217(-)	0.1	0.0333333	11.2667	35.7	115.333	133.807
21PHAS3_168(-)	0.681199	0.368017	31.0752	342.034	125.557	186.433		24PHAS2_265(-)	12.5333	0.266667	564.7	2212.17	7847	8958.09
21PHAS3_210(-)	0.019542	0.248541	2.57673	10.8211	10.6677	5.70736		24PHAS2_289(-)	0.5	0	20.6333	30.5	304.767	427.293
21PHAS3_231(-)	0	0	0.0365225	15.0499	13.7008	1.06551		24PHAS2_313(-)	12.5333	0.266667	564.7	2212.17	7847	8958.09
21PHAS3_273(-)	0.0479431	0	5.57663	39.1884	7.50058	16.8013		24PHAS2_337(-)	0.166667	0	30.8	15.6667	197.367	78.125
21PHAS3_357(-)	0.0851846	0.0187941	5.82763	41.5008	15.2254	37.051		24PHAS2_361(-)	0.0333333	0	1.93333	0.9	6.9	6.73948
21PHAS3_378(-)	0.133146	0	19.1842	68.7677	26.2515	25.2605		24PHAS2_385(-)	0.166667	0	9.03333	16.6333	68.5667	82.0469
21PHAS3_441(-)	0	0.166653	0	6.73861	0.0243154	6.4548		24PHAS2_409(-)	0	0	4.5	0.966667	18.7667	8.89981
21PHAS3_504(-)	0	0.263881	6.58364	14.4263	7.81387	1.90058		24PHAS2_457(-)	0	0	0.0333333	2.1	14.9	41.8973
21PHAS4_179(+)	0.0328213	0.038547	3.70394	9.57514	0.914242	6.24971		24PHAS2_505(-)	0.0333333	0	5.63333	8.33333	33.9333	33.6092
21PHAS4_326(+)	0.0274799	0	1.86309	19.8933	0.166367	3.83165		24PHAS2_601(-)	0.0333333	0	5.56667	10.5	55.9	30.34
21PHAS4_347(+)	0.0337425	0.019753	12.937	2.67704	8.44399	4.39334		24PHAS2_649(-)	0.0333333	0.0333333	6.43333	7.63333	37.2333	20.9151
21PHAS4_599(+)	0.067485	0	87.04	12.5571	0.141462	0.061971		24PHAS3_293(+)	0.0333333	0	0.833333	4.16667	1.63333	12.0433
21PHAS4_620(+)	0.128707	3.55685	8.90812	34.6298	28.782	21.9584		24PHAS3_341(+)	0.0333333	0	2.73333	6	26.3	20.1226
21PHAS4_641(+)	0.0284011	0.117941	5.13047	7.41028	3.27774	1.79104		24PHAS3_389(+)	0.0333333	0	5.93333	1.83333	4.46667	5.58867
21PHAS4_662(+)	0.0824398	3.90627	15.6075	57.7088	44.6392	35.1488		24PHAS3_461(+)	0	0	1.36667	3.2	2.83333	10.6629
21PHAS4_704(+)	0.299095	0	21.4508	221.291	66.3116	92.4874		24PHAS3_485(+)	0.0666667	0	5.33333	9.6	46.8333	40.6571
21PHAS4_725(+)	0.0142006	0.738333	6.15725	4.76693	3.40065	5.41663		24PHAS3_533(+)	0.3	0	26.5	40.5667	252.5	76.0752
21PHAS4_809(+)	0.075423	2.80298	7.56493	35.1478	33.2255	42.366		24PHAS3_581(+)	2.16667	0.0333333	253.767	342.967	1669.67	1313.07
21PHAS4_576(-)	0.0470219	1.20857	3.08496	74.9291	40.2545	43.4124		24PHAS3_605(+)	0.166667	0	6.2	32.9	89.5667	156.87
21PHAS4_597(-)	0	3.53115	9.93554	6.00491	8.93239	1.86407		24PHAS3_629(+)	0.0666667	0	15.9333	12.3333	50.7	23.9159
21PHAS4_660(-)	0.0274799	1.34722	15.4085	3.35685	0	1.59381		24PHAS3_653(+)	0.766667	0	179.5	102.533	480.667	193.587
21PHAS4_723(-)	0.0390839	1.13665	11.7013	13.0927	2.3647	2.97754		24PHAS3_677(+)	0.6	0	49.8	254.967	711.067	132.475
21PHAS4_744(-)	0.0274799	0	2.27642	15.7421	7.86415	14.4495		24PHAS3_701(+)	0.133333	0	1.4	65.3333	95.9	104.295
21PHAS5_283(+)	0.0470219	0.0688468	33.2261	11.3891	3.74732	15.7985		24PHAS3_725(+)	0.0333333	0	0.1	0.666667	10.2333	6.44769
21PHAS5_304(+)	0.0284011	0	3.24742	14.1664	0.0185508	0		24PHAS3_749(+)	0.0666667	0	0.133333	16.7667	74.8667	20.8698
21PHAS5_325(+)	0.355564	3.65849	8.09037	176.416	13.4531	108.757		24PHAS3_773(+)	0.1	0	23.4333	2.16667	50.7333	34.6646
21PHAS5_388(+)	0.328232	0.0433409	19.8688	135.223	44.358	85.1014		24PHAS3_797(+)	0.566667	0.0333333	43.8333	41.9667	287.467	606.504
21PHAS5_409(+)	0.0142006	0.019753	16.0507	6.20358	6.50321	9.20635		24PHAS3_845(+)	0.0666667	0	2.76667	17.9	0.4	23.3483
21PHAS5_430(+)	0.148249	1.399	22.6783	98.089	25.1563	40.0437		24PHAS3_869(+)	0.666667	0	266.167	156.9	330.433	343.24
21PHAS5_472(+)	0	0	15.0667	2.76657	0.208798	1.30913		24PHAS3_893(+)	0.2	0	4.16667	21.7333	54.9667	170.168
21PHAS5_535(+)	0.087027	0	34.9779	25.4835	55.4883	9.76692		24PHAS3_483(-)	0.533333	0	100.767	120.567	331.167	360.859
21PHAS5_577(+)	0.0896236	0	1.74729	44.4969	1.67156	23.2536		24PHAS3_507(-)	0.0333333	0	7.66667	6.03333	41.6667	32.7819
21PHAS5_619(+)	0.104745	0.170488	5.06945	47.5735	5.45372	33.193		24PHAS3_531(-)	13.2667	0	25.6	23.7333	110.633	32.6503
21PHAS5_640(+)	0.0665638	0.0187941	10.8403	25.5643	0.31167	9.30198		24PHAS3_579(-)	0.0333333	0	4.16667	6.5	8.9	23.7831
21PHAS5_302(-)	0.0665638	4.05758	1.47831	33.4563	7.30688	31.547		24PHAS3_603(-)	0.433333	0.0333333	28	95.4333	302.9	423.829
21PHAS5_365(-)	0.479078	0	38.8987	256.829	129.744	108.97		24PHAS3_627(-)	0.0666667	0	4.3	12.9	73.8333	18.3604
21PHAS5_386(-)	0.109166	0.386812	22.0684	16.2461	49.5442	19.854		24PHAS3_651(-)	0	0	1.2	1.7	18.0667	28.4537
21PHAS5_428(-)	0.0265588	8.31592	3.14921	17.1053	15.856	11.71		24PHAS3_675(-)	0.0666667	0	11.2	29.7333	115.967	24.2413
21PHAS5_491(-)	0.867611	0.0245469	77.4345	511.869	148.912	223.14		24PHAS3_723(-)	0.133333	0	19.1667	10.8	94.3333	42.0571
21PHAS5_533(-)	0.0132794	0	12.6127	7.66758	14.6793	0.375865		24PHAS3_747(-)	0.0666667	0	0.166667	20.7333	110.033	31.6957
21PHAS5_617(-)	0.122445	0	19.701	35.5061	31.6635	46.0623		24PHAS3_771(-)	1.26667	0.0333333	194.967	74.0333	1328.5	331.089
21PHAS5_638(-)	0.0763442	0	12.3514	0.533351	0	2.28958		24PHAS3_795(-)	0.333333	0	40.6	28.2	238.367	249.783
21PHAS5_659(-)	0.0132794	0	1.59929	21.6112	6.77975	12.1182		24PHAS3_891(-)	4.1	0.0333333	322.3	674.7	1775.13	2858.7
21PHAS6_102(+)	1.1323	2.34752	36.6717	883.777	278.893	305.528		24PHAS3_915(-)	0.533333	0	240.3	54.6667	217.067	263.463
21PHAS6_123(+)	0	0	0	9.17825	0.10436	4.1012		24PHAS4_225(+)	0.333333	0	18.9333	67.0333	215.833	285.786
21PHAS6_165(+)	0.0426017	0.019753	3.12056	6.70277	0.0185508	5.52549		24PHAS4_249(+)	1.3	0	86.5333	150.433	887.4	918.223
21PHAS6_186(+)	0.055881	0	5.45851	37.2093	7.85185	16.5365		24PHAS4_273(+)	0	0	4.1	4.63333	28.6667	23.107
21PHAS6_249(+)	0	0.409822	0.0164876	12.3136	0.0428663	1.48056		24PHAS4_321(+)	0	0.0333333	6.43333	53.1667	29.4	41.3049
21PHAS6_312(+)	0.0861058	0.823479	0.0156994	46.6607	3.72039	11.4374		24PHAS4_369(+)	0.0666667	0	2.03333	15.1	25.5333	33.7298
21PHAS6_333(+)	0.0461007	0.2355	1.03872	18.6107	3.62172	8.95638		24PHAS4_393(+)	0	0	0.0333333	4.36667	30.9667	17.6271
21PHAS6_354(+)	0.0621436	0.149776	14.4789	50.8465	31.4419	15.0601		24PHAS4_441(+)	0	0.0333333	5.63333	5.43333	19.2333	28.6996
21PHAS6_396(+)	0.0132794	1.1424	0.0365225	14.3289	3.1362	1.80951		24PHAS4_465(+)	0.2	0	50	85.9	104.767	77.5389
21PHAS6_459(+)	0.266274	0.0375881	85.7664	52.9754	128.176	51.2114		24PHAS4_489(+)	0.0333333	0	0.366667	14.4	34.8333	37.512
21PHAS6_480(+)	0.0532845	5.717	9.38607	22.5195	23.8996	3.98553		24PHAS4_561(+)	0.433333	0	64.9	30.1667	407.067	239.183
21PHAS6_522(+)	0.075423	2.13887	8.3103	81.599	37.9067	32.3952		24PHAS4_247(-)	5.03333	0.0666667	587.7	655.733	2974.23	3111.58
21PHAS6_543(+)	0.0656427	2.72359	11.3323	14.5014	8.71789	11.8058		24PHAS4_271(-)	0	0	0.0333333	0.633333	11.8333	6.16802
21PHAS6_184(-)	0.0877812	2.04931	7.15085	68.0876	0.29512	21.36		24PHAS4_295(-)	0	0	3.63333	9.13333	6.83333	22.5281
21PHAS6_226(-)	0.0284011	6.35407	6.49974	16.4471	7.16879	8.20145		24PHAS4_319(-)	0.0666667	0	2.33333	70.5	44.2333	60.9372
21PHAS6_268(-)	0.0426017	0	17.9447	24.9265	9.64256	11.2434		24PHAS4_343(-)	0	0	0	0.233333	0.633333	15.1514
21PHAS6_352(-)	0.114507	0.0592589	20.102	31.8339	5.88394	18.6569		24PHAS4_367(-)	1.03333	0	100.233	219.8	272.567	355.439
21PHAS6_520(-)	0.0142006	1.76088	8.23199	9.41745	0.364662	6.10861		24PHAS4_391(-)	0.0333333	0	5.03333	8.43333	6.26667	28.5738
21PHAS7_495(+)	0.0132794	1.35278	2.2209	7.72365	1.79358	5.61299		24PHAS4_415(-)	0.0666667	0	6	20.0667	8.16667	16.6225
21PHAS7_516(+)	0.0142006	0	4.07079	1.33123	7.12733	1.75681		24PHAS4_439(-)	0.266667	0	13.9	53.0333	110.2	181.494
21PHAS7_537(+)	0.133882	1.64332	31.692	41.9165	59.9856	15.9602		24PHAS4_463(-)	0.0333333	0	4.4	20.8	14	12.2966
21PHAS7_558(+)	0.0479431	0.805262	15.3925	5.94491	12.5218	10.2344		24PHAS4_487(-)	0.133333	0.0333333	1.66667	11.1333	50.1	43.8835
21PHAS7_600(+)	0.0142006	0.019753	26.991	3.41289	0.871889	0.0738574		24PHAS4_607(-)	0.0666667	0	2.73333	12.1333	63.7333	11.3853
21PHAS7_663(+)	0	1.35815	6.79051	3.07795	0.110792	2.4269		24PHAS4_751(-)	0	0	3.33333	2.56667	13.0333	6.3101
21PHAS7_472(-)	0.101228	5.61824	30.0572	12.3567	0.36917	2.15212		24PHAS4_823(-)	0	0	0	1.56667	19.9667	4.57916
21PHAS7_514(-)	0	0.20654	12.9442	7.75051	24.6381	6.10952		24PHAS4_871(-)	0	0	0.0333333	6.16667	22.8	6.25941
21PHAS7_556(-)	0.0523633	0.488834	5.413	1.65499	18.6862	5.42054		24PHAS4_895(-)	11.4333	0	0	0	4.5	0
21PHAS7_619(-)	0.0142006	3.2245	4.56818	10.4938	0.276723	0.904753		24PHAS5_153(+)	0.7	0	74.5667	249.5	181.367	655.031
21PHAS7_661(-)	0.0337425	0.806221	0	8.60683	7.00073	9.34556		24PHAS5_177(+)	0.5	0	44.0667	105.467	272.167	283.521
21PHAS7_682(-)	1.61462	2.73471	92.2087	1125.72	293.182	446.794		24PHAS5_201(+)	0.2	0	21.3	22.0333	30.8	79.7065
21PHAS8_312(+)	0.0461007	3.52655	15.4571	26.0601	17.1915	1.50441		24PHAS5_297(+)	0.366667	0	33.1333	25.2333	185.7	260.96
21PHAS8_459(+)	0.283071	4.97407	35.4814	99.1328	27.6979	23.98		24PHAS5_321(+)	0.0666667	0	26.6	4.53333	25.4333	22.3693
21PHAS8_501(+)	0	1.73767	0.774127	6.51527	4.59679	8.33409		24PHAS5_393(+)	0.266667	0	3.76667	13.9	80.2	126.981
21PHAS8_522(+)	0.485174	2.86703	52.2245	246.766	124.081	99.7007		24PHAS5_417(+)	0	0	2.53333	0.766667	0.0666667	10.1578
21PHAS8_543(+)	0.217243	1.60094	7.27164	189.72	44.3642	82.1838		24PHAS5_441(+)	0	0	2.13333	0.633333	6.8	8.35021
21PHAS8_564(+)	0.163371	0.0187941	23.4988	138.457	85.2285	57.1583		24PHAS5_175(-)	0.666667	0	49.9667	39.2333	389.8	357.105
21PHAS8_585(+)	0.0142006	2.95947	2.41678	6.50753	4.20007	4.35009		24PHAS5_223(-)	0	0	7.53333	11.6	17.0333	52.8578
21PHAS8_606(+)	0.267028	0.039506	8.63669	115.819	57.0314	71.2972		24PHAS5_247(-)	0	0	0	1.3	13.7667	13.9389
21PHAS8_627(+)	0.142908	6.17918	31.9983	82.3796	35.041	68.512		24PHAS5_319(-)	0.966667	0.0666667	236.7	72.6333	565.833	316.452
21PHAS8_415(-)	0.0142006	0.842851	3.41977	52.2841	11.0847	37.6018		24PHAS5_367(-)	0.0666667	0	5.16667	3.36667	58.1333	73.5298
21PHAS8_436(-)	0.0416805	0.101641	18.6323	2.86681	29.7378	1.35741		24PHAS5_391(-)	0.166667	0.0333333	15.3	19.6333	148.467	171.864
21PHAS8_457(-)	0.115261	3.57008	17.2435	93.8671	43.1878	46.9742		24PHAS5_415(-)	0.0666667	0	4.96667	9.96667	23.8	56.8497
21PHAS8_520(-)	0.0426017	0.0490938	3.06886	5.51085	3.83754	1.64013		24PHAS5_439(-)	0	0	0.7	0.6	12.4667	11.309
21PHAS8_604(-)	0.11434	1.05208	12.7541	72.1075	6.44184	17.9898		24PHAS5_583(-)	0.133333	0	23.9667	6.66667	39.2667	41.1509
21PHAS8_646(-)	0.0142006	9.66507	12.7686	1.79559	0	0.427379		24PHAS6_129(+)	1.06667	0	58.8667	248.9	924.2	1103.97
21PHAS8_688(-)	0.0142006	0	0.0164876	6.80778	2.16918	3.92897		24PHAS6_249(+)	0.233333	0	8.73333	76.8	112.433	149.332
21PHAS8_709(-)	0.0479431	2.16763	4.19911	6.32911	3.70056	5.34138		24PHAS6_297(+)	0.233333	0	38.8667	43.2667	85.9	65.2539
21PHAS9_217(+)	0	0	0.162578	22.7785	2.86583	14.298		24PHAS6_127(-)	0.0333333	0	1.53333	6.1	17.8	34.1418
21PHAS9_301(+)	0.0621436	0	5.41465	46.1459	34.1649	28.8531		24PHAS6_175(-)	0	0	8.53333	7.43333	5.4	12.292
21PHAS9_448(+)	0.0470219	3.3528	5.55614	58.4033	4.39024	10.6138		24PHAS6_199(-)	0.0666667	0	1.26667	1.03333	9.5	17.7578
21PHAS9_511(+)	0.0416805	0	4.52457	13.3738	13.4855	11.6948		24PHAS6_271(-)	0	0	3.1	3.1	2.76667	13.5238
21PHAS9_553(+)	0.0887024	69.9669	48.3941	79.6318	21.9639	20.4384		24PHAS6_295(-)	1.1	0	67.1333	455.8	714.6	768.672
21PHAS9_574(+)	0	2.36344	6.322	15.9257	9.42197	8.73802		24PHAS6_415(-)	0.0666667	0	13	58.3	76.9	77.0073
21PHAS9_595(+)	0.0407593	20.2399	13.3422	43.5333	12.2657	11.9947		24PHAS6_463(-)	0.166667	0	24.9	94.3333	40.5	68.3939
21PHAS9_679(+)	0.0470219	22.3937	12.5229	27.8341	13.5996	6.21932		24PHAS6_535(-)	0.0333333	0	2.76667	17.4	15.7	16.3465
21PHAS9_700(+)	0.215401	3.34053	18.8371	142.981	28.1141	70.3985		24PHAS7_199(+)	0	0	0	1.13333	10.5667	10.3342
21PHAS9_721(+)	0.0132794	0	0	29.9523	9.956	21.8571		24PHAS7_295(+)	0	0	1.2	3.43333	3.93333	33.908
21PHAS9_425(-)	0.0896236	0.865098	25.6689	5.69006	0.0922411	8.24991		24PHAS7_319(+)	0	0	0	0.833333	13.5667	6.11041
21PHAS9_509(-)	0.075423	2.6392	21.6367	39.8351	24.6056	26.6533		24PHAS7_343(+)	0.0333333	0	4.36667	5.86667	63.4	54.5394
21PHAS9_551(-)	0.707777	9.46946	58.7082	556.128	83.2489	143.84		24PHAS7_415(+)	0	0	0	8.56667	19.9	23.6162
21PHAS9_572(-)	0.224445	0.0245469	10.1263	60.7866	20.8431	50.2012		24PHAS7_439(+)	0.0666667	0	3.2	8.5	46.2	33.124
21PHAS9_593(-)	0.122445	4.53739	10.2322	12.3119	9.82895	12.928		24PHAS7_463(+)	0.133333	0	9.96667	20.6333	71.5667	61.0001
21PHAS9_635(-)	0.0470219	0.0245469	0.0365225	12.8087	3.54262	2.95835		24PHAS7_487(+)	0.0333333	0	2.33333	5.1	27.8667	41.0544
21PHAS9_656(-)	0.138302	12.8378	24.2315	78.3485	19.6371	16.6813		24PHAS7_535(+)	0.166667	0	15.4667	21.1333	88.7667	83.2185
21PHAS9_677(-)	0.0745018	8.61932	6.52641	56.0432	12.0242	32.9062		24PHAS7_559(+)	0	0	0.0333333	2.53333	32.3333	5.30436
21PHAS10_82(+)	0.450863	1.1798	64.1391	244.619	67.2553	108.042		24PHAS7_583(+)	0.0666667	0	5.4	26.5333	24.8333	20.1547
21PHAS10_166(+)	0.0958861	1.66365	10.4087	8.58912	10.5534	4.54232		24PHAS7_607(+)	0.3	0	45.1667	37.2333	295.5	92.7594
21PHAS10_208(+)	0.18993	2.80298	45.7762	59.5282	32.1628	28.29		24PHAS7_631(+)	0.933333	0	76.5667	280	322.733	568.524
21PHAS10_271(+)	0.567799	2.52759	99.0057	225.379	57.7186	85.9782		24PHAS7_655(+)	0.233333	0	7.06667	42.4333	115.5	146.276
21PHAS10_334(+)	0	1.01238	0.0156994	4.06392	0.030747	10.6695		24PHAS7_679(+)	2.16667	0.0666667	43.3	430.233	1098.9	1563.05
21PHAS10_397(+)	0.989908	0.0640529	154.494	458	324.176	244.876		24PHAS7_727(+)	0.0333333	0	2.1	31.3333	13.4	35.4843
21PHAS10_439(+)	0.312208	0.038547	53.1219	103.112	24.8904	48.5764		24PHAS7_751(+)	0.9	0	185.733	96.3	543.467	195.342
21PHAS10_80(-)	0.0700816	1.0515	15.686	27.6213	19.285	10.8341		24PHAS7_775(+)	0.3	0	17.9333	31.6	146.267	63.0068
21PHAS10_164(-)	0.194369	0.26484	55.0916	9.82227	42.1807	10.5063		24PHAS7_173(-)	0	0	3.53333	8.76667	16.3	15.3288
21PHAS10_185(-)	0.149004	6.72535	37.9014	73.317	26.7109	35.7689		24PHAS7_221(-)	0	0	1.7	5.73333	7.86667	11.3559
21PHAS10_227(-)	0.109166	0.707457	5.18986	9.3998	3.30655	9.53247		24PHAS7_293(-)	0.0666667	0	7.5	10.7	58.7667	76.105
21PHAS10_311(-)	0.019542	5.92852	5.99738	13.1045	9.01143	9.3934		24PHAS7_389(-)	0.1	0.0333333	1.93333	3.73333	20.3667	19.9022
21PHAS10_332(-)	0.101982	1.64332	15.4846	19.1213	12.954	23.9533		24PHAS7_413(-)	0.766667	0.1	10.9	77.1333	448.233	561.534
21PHAS10_353(-)	0.0328213	0.807757	0.0164876	30.64	0.353869	17.1827		24PHAS7_437(-)	0.333333	0	7.46667	73.6667	83.3667	173.663
21PHAS10_374(-)	0.0142006	1.57198	24.0217	28.626	2.53338	1.97684		24PHAS7_461(-)	0.0666667	0	16.7	16.7667	102.133	56.2794
21PHAS10_395(-)	0.0132794	0	2.68511	6.33301	2.63774	6.82258		24PHAS7_485(-)	0.0333333	0	0.133333	14.0667	45	75.3332
21PHAS10_416(-)	0.0274799	3.14185	2.50152	8.8484	3.24699	12.1331		24PHAS7_509(-)	0.0333333	0	0	25	69.6333	10.3542
21PHAS10_458(-)	0.24489	0.223035	96.923	21.2097	6.21467	8.23825		24PHAS7_533(-)	0	0	0.833333	3.73333	17.4	27.428
21PHAS11_223(+)	0.142908	2.1987	21.0267	66.5763	13.603	11.2559		24PHAS7_557(-)	0.0666667	0	1.03333	15.6333	42.9333	16.8539
21PHAS11_244(+)	0.0593801	0.68291	4.91974	21.7274	16.7023	27.3518		24PHAS7_629(-)	1.23333	0	65.5	373.567	596.467	926.021
21PHAS11_265(+)	0.0132794	0.0828469	9.73625	12.3577	6.0665	9.13874		24PHAS7_653(-)	1.4	0.0333333	75.3	308.9	941.8	526.998
21PHAS11_286(+)	0.0896236	0.0245469	31.8043	5.58112	9.56806	11.6859		24PHAS7_677(-)	0.633333	0.0666667	104.433	191.667	483.267	434.728
21PHAS11_307(+)	0.425039	2.08881	62.2668	212.087	58.2258	108.875		24PHAS7_725(-)	0	0	0	4.6	0.8	12.3551
21PHAS11_370(+)	0.0142006	0	5.20833	23.8377	0.0979287	13.2757		24PHAS7_749(-)	0	0	0.7	13.0667	55.9	18.8187
21PHAS11_412(+)	0.0142006	2.96676	2.76269	25.0831	6.33559	4.98772		24PHAS7_773(-)	0.3	0	46.3	36.3333	378.2	58.1853
21PHAS11_433(+)	0.0274799	0.333305	14.4539	21.5458	19.8754	5.2588		24PHAS7_797(-)	0	0	0	3.36667	13.8	19.8591
21PHAS11_221(-)	0	4.69944	0.853679	14.1635	3.0648	8.85218		24PHAS8_114(+)	0.666667	0	161.267	44.6333	159.233	245.269
21PHAS11_242(-)	0.251888	0	77.8319	60.9732	57.7683	49.0764		24PHAS8_138(+)	0.1	0	14.5333	14.8333	45.6	54.3314
21PHAS11_263(-)	0.0745018	0.0490938	14.7462	16.2851	4.32239	7.15429		24PHAS8_162(+)	0.2	0	35.8667	22.1	98.7667	115.159
21PHAS11_284(-)	0.0416805	0	24.3913	5.55386	4.47826	5.81758		24PHAS8_210(+)	0	0	0.433333	6.5	3.93333	4.04484
21PHAS11_305(-)	0.491603	4.48733	128.137	176.471	27.4468	39.5708		24PHAS8_234(+)	0.0666667	0	8.73333	13	15	35.5155
21PHAS11_326(-)	0.157863	0	22.6915	52.4492	20.2962	53.424		24PHAS8_258(+)	0.0333333	0	1	5.66667	7.4	1.57534
21PHAS11_368(-)	0.0132794	0.694993	3.54991	19.106	8.45286	7.89524		24PHAS8_306(+)	0.2	0	14.4333	55.3667	224.067	226.679
21PHAS11_389(-)	0.0337425	2.86569	6.4964	15.268	0.0799679	3.99482		24PHAS8_378(+)	0	0	1.3	6.13333	40.2667	26.8593
21PHAS11_431(-)	0.451765	0.112188	300.741	30.3556	87.7138	16.566		24PHAS8_594(+)	0	0	15.2	10.5667	13.6	17.6659
21PHAS11_515(-)	0.0603013	0	9.50759	18.7647	4.10006	41.0485		24PHAS8_738(+)	0.0333333	0	4.43333	3.3	12.3667	13.0756
21PHAS12_81(+)	0.103824	4.48351	52.184	52.8812	30.4421	15.2524		24PHAS8_810(+)	0	0	0.666667	2	18.7	9.92439
21PHAS12_207(+)	0	2.54293	3.04535	9.20076	0.476191	3.40938		24PHAS8_136(-)	0.2	0.0333333	12.1667	56.6333	88.9667	121.426
21PHAS12_312(+)	0.0337425	4.75352	18.7972	5.86923	3.41166	2.69586		24PHAS8_208(-)	0	0	2.46667	4.23333	2.1	5.3435
21PHAS12_375(+)	0.0265588	4.75448	11.2627	3.17912	3.78294	0.0250423		24PHAS8_232(-)	0.6	0	29.4	219.5	215.567	367.175
21PHAS12_417(+)	0.0938768	1.01008	9.57578	76.3722	19.1038	23.8472		24PHAS8_280(-)	0.1	0	9.86667	53	58.4333	60.0866
21PHAS12_438(+)	0	0	4.97462	6.58564	4.28019	4.85225		24PHAS8_304(-)	0.0333333	0	0.266667	1.13333	16.7667	13.8409
21PHAS12_226(-)	0.254651	5.6144	33.3733	183.681	32.4671	47.8484		24PHAS8_352(-)	0.0666667	0	7.1	3.76667	7.36667	16.2397
21PHAS12_289(-)	0.0745018	0	14.5761	6.24969	23.8678	13.0082		24PHAS8_424(-)	0	0	1.73333	18.4	30.2333	17.4341
21PHAS12_331(-)	1.11438	0.151694	233.215	901.089	142.659	200.22		24PHAS8_568(-)	0.0333333	0	3	1.46667	24.6667	16.577
21PHAS12_457(-)	0	0	4.7885	6.67586	0.10436	3.57387		24PHAS8_664(-)	0.0333333	0	3.26667	5.1	8.03333	7.04132
21PHAS13_105(+)	0.019542	3.24579	4.69492	7.86345	17.3182	4.62524		24PHAS9_81(+)	0	0	1.9	1.26667	2.26667	30.3301
21PHAS13_126(+)	0.102903	0.811592	38.519	8.12229	1.22061	9.57388		24PHAS9_105(+)	0.933333	0	53.3333	295.7	346.233	712.055
21PHAS13_147(+)	0.0132794	3.31943	3.51014	11.809	4.58608	13.956		24PHAS9_201(+)	0.666667	0	43	50.8	635.533	448.646
21PHAS13_210(+)	0.160608	0	66.0972	66.3514	83.6129	22.7746		24PHAS9_249(+)	0.466667	0	27.3667	73.8	310.933	292.76
21PHAS13_252(+)	0.213725	4.72112	34.2294	161.494	54.0957	60.2241		24PHAS9_273(+)	0	0	11.7333	12.8	30.0667	13.0315
21PHAS13_273(+)	0.946552	8.70812	177.737	618.472	158.104	115.873		24PHAS9_297(+)	0.133333	0	8.76667	41.0667	70.2667	69.6789
21PHAS13_420(+)	0.182746	0.0245469	22.5768	68.7712	50.9875	53.4373		24PHAS9_321(+)	0.0666667	0	3	9.06667	19.9	20.0832
21PHAS13_103(-)	0	0.480205	4.52471	11.9334	0.110792	4.37576		24PHAS9_513(+)	0	0	4	6.3	17.1667	19.9577
21PHAS13_124(-)	0.0274799	1.10539	1.84878	13.086	2.57632	12.7726		24PHAS9_753(+)	0	0	0	0.533333	16.8	1.49583
21PHAS13_145(-)	0.0612224	2.35173	15.5452	19.5592	24.522	19.2764		24PHAS9_103(-)	0.133333	0	4.56667	75.7	61.7	96.1085
21PHAS13_187(-)	0.607452	9.79951	87.8821	289.887	67.0208	86.7006		24PHAS9_127(-)	0.266667	0	3.43333	53.7667	79.5667	115.509
21PHAS13_208(-)	0.0132794	0.0968471	10.2773	17.049	23.6647	4.88116		24PHAS9_151(-)	0	0	0.766667	7.23333	4.1	6.51029
21PHAS13_271(-)	0.316628	6.19069	40.0225	179.933	61.4702	66.9704		24PHAS9_175(-)	0.2	0	28.3667	11.1	88.5333	125.751
21PHAS13_292(-)	0.370079	0.019753	10.1412	201.307	46.6582	116.857		24PHAS9_199(-)	0.266667	0	13.1667	29.6667	190.4	276.637
21PHAS13_313(-)	0.0407593	0.0838058	8.14174	24.5023	3.78819	2.37902		24PHAS9_247(-)	2.8	0.0333333	300.8	462.3	1934.83	1687.38
21PHAS13_376(-)	0.019542	1.14586	6.37041	13.7984	7.46068	0.0184643		24PHAS9_295(-)	0.1	0	7.2	16.6667	14.3333	45.2658
21PHAS13_418(-)	0.0142006	4.66358	8.8894	18.5586	8.81864	11.9142		24PHAS9_343(-)	0.0333333	0	4.6	12.3667	33.4667	75.8406
21PHAS14_81(+)	0.0931226	0	9.93224	1.78026	4.09271	2.72669		24PHAS9_511(-)	0.0666667	0	3.96667	30.2667	37.0667	61.4174
21PHAS14_123(+)	0.146426	0	29.9091	4.82443	4.75069	9.08013		24PHAS9_535(-)	0.166667	0	13.9	74.9333	47.9333	52.4049
21PHAS14_144(+)	0.0470219	0	27.0193	14.7898	35.1322	19.797		24PHAS9_631(-)	0	0	1.23333	1.3	16.2667	8.8576
21PHAS14_312(+)	0.019542	0	0.600847	3.29047	4.66367	8.89636		24PHAS9_751(-)	0	0	2.63333	3.86667	4.9	12.7341
21PHAS14_333(+)	1.70776	0	128.377	990.301	196.924	354.008		24PHAS9_775(-)	0	0	4.43333	3.6	9.73333	6.99265
21PHAS14_354(+)	0.0132794	0.451246	3.57348	4.96801	15.0189	2.16202		24PHAS9_967(-)	0	0	2.03333	3.46667	8.23333	5.7057
21PHAS14_396(+)	0.0700816	1.22947	37.6752	7.47925	10.1776	8.30868		24PHAS10_146(+)	2.13333	0	245.3	892.033	871.933	896.911
21PHAS14_100(-)	0.087027	0.25717	1.86087	27.1291	14.294	13.6724		24PHAS10_170(+)	1.13333	0	48.6667	459	348.467	563.896
21PHAS14_142(-)	0.0479431	0	35.0001	19.1635	19.4435	6.86909		24PHAS10_194(+)	0.0666667	0	5.3	23.3333	19.3333	26.4547
21PHAS14_184(-)	0.0132794	0	8.48339	0.923901	0.0371017	3.01627		24PHAS10_218(+)	0.0666667	0	1.8	11.7667	12.9333	32.1238
21PHAS14_226(-)	0.0426017	0.0630939	20.0662	34.1498	43.0355	19.3323		24PHAS10_242(+)	0.0333333	0	6.33333	23.9333	68.2	53.8566
21PHAS14_268(-)	0	0.750417	4.71485	17.4929	8.29236	6.92739		24PHAS10_290(+)	0.7	0.0333333	68.2667	139.867	314.067	444.163
21PHAS14_289(-)	0.0284011	0.351522	2.01458	30.0905	0.0614941	6.70159		24PHAS10_314(+)	0.0333333	0	8.56667	1.53333	8.96667	12.0688
21PHAS14_310(-)	0.0132794	0	4.03283	3.79246	9.73526	0.996812		24PHAS10_338(+)	0.233333	0	35.6	145.533	92.3	160.659
21PHAS14_373(-)	0.143662	0.0375881	11.4625	90.1968	66.512	51.6844		24PHAS10_362(+)	0.0333333	0	0.8	10.3667	8.4	12.2129
21PHAS15_852(+)	0.067485	1.07222	3.13279	11.2867	9.36826	5.20122		24PHAS10_410(+)	1.13333	0	52.9333	702.433	376.8	416.187
21PHAS15_894(+)	0.914819	0	122.535	397.149	293.926	279.515		24PHAS10_530(+)	0.2	0	18.7	47.4667	243.4	90.351
21PHAS15_915(+)	0.0426017	0	8.34834	3.92121	0	1.60271		24PHAS10_554(+)	0	0	1.53333	1.03333	4.76667	16.6185
21PHAS15_978(+)	0.0905447	0	40.4529	21.0588	6.6868	11.8076		24PHAS10_626(+)	0	0	5.46667	4.9	52	15.0837
21PHAS15_1020(+)	0.087027	0.0245469	7.45439	77.5904	37.8837	25.6678		24PHAS10_144(-)	4.83333	0.0666667	253.4	1809.8	2079.5	2739.43
21PHAS15_1041(+)	0.123366	0	13.1514	28.4566	17.6266	23.7164		24PHAS10_168(-)	0.266667	0	4.83333	85.4	89.6667	153.126
21PHAS15_829(-)	0	1.26571	0.709036	15.3896	9.86457	3.10729		24PHAS10_192(-)	0	0	1.5	6.5	2.5	5.92884
21PHAS15_871(-)	0	0	3.14158	5.2294	3.82396	0.0915812		24PHAS10_216(-)	0.4	0	31.1333	153.2	163.7	295.966
21PHAS15_892(-)	1.52098	0.0245469	68.0136	1158.88	136.417	257.052		24PHAS10_240(-)	0.0666667	0	10.5667	19.4333	26.1667	33.253
21PHAS15_934(-)	0.149925	0	15.6472	92.1529	11.8632	78.764		24PHAS10_264(-)	0.166667	0	7.36667	125.367	91.4	155.053
21PHAS15_955(-)	0.232532	0	83.9065	39.7253	52.7435	72.0859		24PHAS10_288(-)	0.1	0	4.53333	13.1667	46.1667	40.4079
21PHAS15_976(-)	0.0274799	0.0245469	4.42204	33.7278	5.07614	24.7942		24PHAS10_312(-)	0.566667	0	118.633	42.8	281.067	78.9678
21PHAS15_997(-)	0.0479431	0.451245	3.14585	31.1349	14.5356	9.13191		24PHAS10_336(-)	0.0666667	0	1.83333	31.6333	38.5667	47.4363
21PHAS15_1018(-)	0.0407593	0	15.6371	12.9079	0.437678	0.0337279		24PHAS10_408(-)	0.2	0	8.63333	116.033	60.0667	68.3986
21PHAS15_1060(-)	0.0284011	0	14.8471	1.97329	6.02642	3.11183		24PHAS10_480(-)	0.0666667	0	3.2	15.5333	21.9667	17.8866
21PHAS15_1123(-)	0	0	7.2259	11.0664	0.942538	0.0305271		24PHAS10_504(-)	0	0	5.03333	3.03333	12.5333	15.0057
21PHAS15_1165(-)	0.0586259	0	4.12238	1.48217	2.44235	5.294		24PHAS10_528(-)	0.133333	0	13.6	31.2667	186.567	50.0894
21PHAS16_132(+)	0.0958861	0	75.4969	13.4837	13.4736	6.01748		24PHAS10_552(-)	0.0333333	0	0	1.7	6.13333	9.69236
21PHAS16_237(+)	0.0142006	0	0.0347488	39.1226	2.42645	12.3832		24PHAS10_648(-)	0	0	0.633333	8.93333	8.2	10.4411
21PHAS16_258(+)	0.087027	0.0187941	0.790489	23.1875	18.4789	9.45846		24PHAS11_93(+)	0.133333	0	0.0666667	43.0333	21.9667	64.6369
21PHAS16_321(+)	0.151767	0.195035	50.0908	19.8423	20.7491	31.9062		24PHAS11_213(+)	2.6	0	291.033	405.2	1121.87	1414.67
21PHAS16_363(+)	0.019542	0.019753	0.445164	9.67519	19.4681	10.2798		24PHAS11_261(+)	0.433333	0	26	69.0333	95.9	162.421
21PHAS16_426(+)	0.075423	1.45384	7.52217	27.8306	9.44147	11.9411		24PHAS11_285(+)	0.0666667	0	0.866667	28.0333	27.8333	46.0822
21PHAS16_468(+)	0.0142006	0.254294	11.0067	3.29069	0.030747	3.9156		24PHAS11_333(+)	0.133333	0	6.53333	18.4333	58.9333	61.8047
21PHAS16_151(-)	0.296332	0.333305	10.3873	183.666	59.386	100.306		24PHAS11_357(+)	0	0	0.366667	4.8	10.8	7.31404
21PHAS16_172(-)	0.067485	0	7.14676	40.8503	14.501	31.9068		24PHAS11_381(+)	0.0666667	0	2.26667	18.4333	23.5	49.7273
21PHAS16_214(-)	0.0328213	0	4.15383	32.9012	10.0546	12.0132		24PHAS11_405(+)	0.4	0	14.1333	170.133	88.3333	266.768
21PHAS16_256(-)	0	0	6.66896	1.32741	11.5545	1.58793		24PHAS11_453(+)	0.0333333	0	0.0333333	9.56667	5.93333	40.2715
21PHAS16_277(-)	0.0470219	0.1469	2.8479	22.0539	11.5451	9.34023		24PHAS11_477(+)	0.333333	0.0333333	65.5667	106.1	217.433	206.939
21PHAS16_487(-)	0.122445	0.3521	16.8258	22.9583	12.9191	11.4398		24PHAS11_501(+)	0.0333333	0	6.63333	27.8667	23.8333	47.4827
21PHAS17_102(+)	0.0132794	0	12.2481	2.66015	12.9454	7.08591		24PHAS11_525(+)	0.266667	0	16.7667	33.6333	96.8333	144.966
21PHAS17_291(+)	0	0.200787	0.456531	5.44398	4.35688	4.26596		24PHAS11_163(-)	0.0333333	0	3.06667	24.8667	49.1667	56.6677
21PHAS17_354(+)	0.0132794	0	14.7111	10.6579	0.0492979	1.36712		24PHAS11_211(-)	0.0666667	0	4.3	11.1333	18.2333	24.0952
21PHAS17_375(+)	0.0284011	0	6.60175	11.496	10.3248	0.961866		24PHAS11_235(-)	0	0	1.7	3.16667	0.0333333	9.95151
21PHAS17_417(+)	0.141987	0	6.37894	65.4224	74.5569	67.6228		24PHAS11_259(-)	1.03333	0.0333333	52.7667	295.867	569.8	633.137
21PHAS17_522(+)	0	0	4.86123	9.11566	0.0243154	2.08399		24PHAS11_283(-)	0.533333	0.0333333	54.1333	182.167	220.233	253.584
21PHAS17_184(-)	0.0132794	0	7.92374	15.5694	20.5899	7.00355		24PHAS11_331(-)	0.0333333	0	12.9667	13.6333	27.1667	39.0632
21PHAS17_205(-)	0.579403	0	42.592	368.45	69.3314	118.316		24PHAS11_355(-)	0.0666667	0	3	43.8667	17.7	62.7065
21PHAS17_247(-)	0.0142006	0	1.69652	27.1319	3.80028	8.2664		24PHAS11_379(-)	1.23333	0.0666667	123.6	400.367	610.3	883.72
21PHAS17_268(-)	0	0	5.81731	11.1802	9.99108	22.1993		24PHAS11_427(-)	1.53333	0.0333333	191.067	307.367	735.567	1074.09
21PHAS17_310(-)	0.483665	0	48.013	351.315	41.4196	108.814		24PHAS11_451(-)	0.233333	0	28.1	64.1667	75.4	159.846
21PHAS17_373(-)	0.0142006	0	8.36666	3.54596	4.66135	0.0435066		24PHAS11_475(-)	0.366667	0	35.9	59.3333	99.5	123.727
21PHAS18_81(+)	0	1.41549	5.78001	3.51804	0.333915	2.73442		24PHAS11_499(-)	1.6	0.1	225.267	362.867	1454.5	636.526
21PHAS18_102(+)	0	0.019753	3.28465	5.79052	0.116557	3.44956		24PHAS11_523(-)	0.5	0	34.2333	128.167	219.133	401.712
21PHAS18_144(+)	0	0	6.08532	3.57025	0.0922411	1.77057		24PHAS12_167(+)	0	0	1.43333	4.16667	5.7	6.64426
21PHAS18_165(+)	0.107323	1.54801	6.47839	114.603	6.501	40.0411		24PHAS12_191(+)	0.166667	0	41.6	99.3333	68.6	58.486
21PHAS18_207(+)	0.0416805	14.7448	39.8094	9.67771	9.28785	2.02733		24PHAS12_215(+)	0.133333	0	10.8333	46.3333	100.433	65.5222
21PHAS18_270(+)	0.019542	4.67413	12.3529	4.62007	2.80568	0.0763177		24PHAS12_239(+)	0.0333333	0	3.43333	12.4333	40.9	6.61681
21PHAS18_291(+)	0.0142006	0	9.23636	4.26691	1.52516	13.7325		24PHAS12_263(+)	0.1	0	5.2	26.8667	58	63.9105
21PHAS18_354(+)	0	0	1.98396	8.16049	6.12874	9.18529		24PHAS12_359(+)	0	0	1.56667	2.06667	10.0333	6.17624
21PHAS18_184(-)	0.0328213	1.57294	18.6243	6.32341	0.185508	1.66373		24PHAS12_383(+)	0.266667	0	61.0333	64.5667	268.7	196.874
21PHAS18_247(-)	3.17524	5.84453	479.964	1312.46	739.77	490.978		24PHAS12_407(+)	0.0666667	0	13.9333	35.7333	73.2333	78.6786
21PHAS18_289(-)	0.0142006	0.019753	4.50664	21.3255	11.8423	13.1191		24PHAS12_431(+)	0.266667	0	48.6333	58.9667	244.167	67.2309
21PHAS18_352(-)	0.0958861	1.66978	18.5075	63.2905	35.8202	38.2629		24PHAS12_455(+)	0.666667	0.0333333	71.2333	241.033	483.333	306.024
21PHAS18_394(-)	0.178326	8.62815	74.655	38.8213	25.3943	37.43		24PHAS12_479(+)	0.0333333	0	1.66667	5.73333	0.0666667	12.6208
21PHAS19_102(+)	0.0132794	0	12.2481	2.66015	12.9454	7.08591		24PHAS12_503(+)	0	0	4.6	4.63333	5.56667	18.5427
21PHAS19_123(+)	0.0142006	3.57239	0.0339607	7.98688	3.86616	2.75119		24PHAS12_527(+)	0.0333333	0	0	0.566667	10.3333	5.3442
21PHAS19_186(+)	0.182913	31.662	41.7289	33.4495	19.3996	18.5683		24PHAS12_165(-)	0.133333	0	14.0333	85.2667	68.2333	102.495
21PHAS19_480(+)	0.112683	0.300511	54.2377	4.70617	13.1808	0.894944		24PHAS12_189(-)	0	0	1.13333	5.36667	0.9	7.73927
21PHAS19_184(-)	0.019542	0.537928	18.8019	13.0733	28.1327	12.0396		24PHAS12_213(-)	0	0	1.6	5.53333	17.5667	25.1733
21PHAS19_205(-)	0.579403	0	42.592	368.45	69.3314	118.316		24PHAS12_237(-)	0.0333333	0	1.9	4.86667	16.9667	5.22541
21PHAS19_247(-)	0.0142006	0.456617	0.277924	10.3832	0.0243154	1.49596		24PHAS12_261(-)	0.0333333	0	0.866667	12.3333	14.7	10.5295
21PHAS19_268(-)	0	0	5.81731	11.1802	9.99108	22.1993		24PHAS12_357(-)	0.133333	0	7.26667	28.9333	68.5333	79.1461
21PHAS19_310(-)	0	0.74121	9.88121	12.2208	15.1085	18.191		24PHAS12_381(-)	1.13333	0	89.4333	145.7	896.767	552.171
21PHAS19_331(-)	0.0328213	1.15219	3.24203	12.4447	6.88177	1.31097		24PHAS12_405(-)	0.3	0	15.8333	48.7333	99.5667	97.1177
21PHAS19_457(-)	0	0.243169	1.7017	9.40417	6.40139	8.84372		24PHAS12_429(-)	0	0	3.5	1.83333	22.1333	3.28345
21PHAS19_520(-)	0.0274799	0.0375881	0.83647	4.84503	0.0793779	7.55035		24PHAS12_453(-)	0	0	1.5	4.86667	0.0333333	9.48573
21PHAS20_105(+)	0.0328213	0	25.1749	7.79479	13.1201	4.23119		24PHAS12_477(-)	0.0666667	0	7.3	10.8667	20.9667	23.1834
21PHAS20_168(+)	0.121524	26.4755	21.8113	34.9821	27.0906	11.4187		24PHAS12_549(-)	0.0333333	0	7.86667	2.23333	20	9.45558
21PHAS20_189(+)	0	5.09104	0	8.47388	0.0185508	3.28345		24PHAS13_81(+)	0	0	0.433333	3.53333	14.6667	16.2422
21PHAS20_210(+)	0.055881	0.0688468	14.1601	5.99963	28.9472	2.1062		24PHAS13_105(+)	0.3	0	20.4	118.8	113.733	142.203
21PHAS20_294(+)	0.0328213	0.039506	0.0156994	12.3889	0.805778	3.39447		24PHAS13_129(+)	0	0	4.7	5.7	7.06667	6.5162
21PHAS20_336(+)	0.170388	11.7441	133.307	17.8303	15.0367	3.66705		24PHAS13_177(+)	0.0333333	0	3.9	19.3667	26.4667	20.6161
21PHAS20_103(-)	0.356633	2.26486	27.8321	262.608	63.5995	102.703		24PHAS13_225(+)	0.0666667	0	17.4667	6.4	73.2667	48.0531
21PHAS20_208(-)	0.075423	0.112188	19.9363	51.0773	7.08725	13.2659		24PHAS13_249(+)	0.233333	0.0333333	16.3667	112.667	119.167	90.6394
21PHAS20_229(-)	0	0	1.22173	3.01803	4.27375	12.0053		24PHAS13_273(+)	0.166667	0	24.6333	65	211.1	69.7952
21PHAS20_250(-)	0	1.30368	8.31626	15.5113	16.4645	10.4943		24PHAS13_321(+)	0	0	6.2	25.3333	6.03333	16.3779
21PHAS20_376(-)	0	0	3.60362	12.2128	0.0428663	1.49354		24PHAS13_537(+)	0.0666667	0	11.0667	17.4	66.1667	47.5899
21PHAS20_460(-)	0	0	6.71619	2.33476	6.48399	0		24PHAS13_103(-)	0.5	0	32.0667	246.133	288.167	268.208
21PHAS21_260(+)	0	0	5.58767	2.51637	4.03636	1.34319		24PHAS13_127(-)	0.133333	0	4.5	42.6667	34.8333	32.1238
21PHAS21_386(+)	0.0807644	0	9.98387	74.9508	26.6404	31.4193		24PHAS13_175(-)	0.533333	0	38.6667	205.6	171	172.639
21PHAS21_512(+)	0.448686	0	137.322	82.0632	107.873	148.595		24PHAS13_223(-)	0.1	0	21.2	5.2	42.8667	20.7666
21PHAS21_533(+)	0.0132794	0	2.65399	4.01923	6.37235	5.98145		24PHAS13_319(-)	0	0	3.43333	11.4333	6.63333	16.3205
21PHAS21_279(-)	0.210226	0	7.70146	322.997	50.8529	100.101		24PHAS14_147(+)	0.366667	0	68.9333	28.1333	355.9	278.47
21PHAS21_321(-)	0.0132794	0	9.30414	7.7706	0.322532	1.55713		24PHAS14_171(+)	0.233333	0	12.8667	49.1333	118.167	144.905
21PHAS21_342(-)	0.0540387	0	2.17498	23.8686	5.60181	5.76114		24PHAS14_219(+)	0.2	0	17.6333	31.9	202.2	150.575
21PHAS21_384(-)	0.0479431	0	17.0569	11.2655	12.3545	8.32189		24PHAS14_315(+)	0.0666667	0	0.3	6.56667	16.1667	26.9496
21PHAS21_405(-)	0.0549599	0	12.9823	18.6686	7.35974	6.13453		24PHAS14_339(+)	0.1	0	13.4667	17.2333	41.1333	14.6523
21PHAS21_426(-)	0.373579	0	8.48929	324.31	70.5983	140.995		24PHAS14_363(+)	0.0666667	0	7.9	27.0667	91.8	16.228
21PHAS21_468(-)	0.490701	0	217.745	70.2513	52.8537	52.4419		24PHAS14_387(+)	0.4	0.0333333	31.2667	113	269.033	242.276
21PHAS21_531(-)	0.0470219	0	5.68159	7.7335	4.65484	25.4328		24PHAS14_435(+)	0.166667	0	25.5667	25.4	130.2	139.275
21PHAS21_573(-)	0.141066	0	46.0262	57.6966	13.0809	39.3551		24PHAS14_507(+)	0	0	1.53333	6.23333	0	6.3395
21PHAS21_594(-)	0.179247	0	117.552	32.2952	10.1391	6.00793		24PHAS14_531(+)	0.0666667	0	1.33333	10.3333	17.6	11.6301
21PHAS22_81(+)	0.0682393	2.06139	13.8026	90.0341	15.5657	30.7638		24PHAS14_603(+)	0.0333333	0	0.0333333	1.13333	34.7333	4.46763
21PHAS22_102(+)	0	0	6.32723	5.52635	3.50283	9.02074		24PHAS14_699(+)	0	0	0	0.7	8.06667	6.68942
21PHAS22_144(+)	0.0284011	0	19.0215	7.56132	0.0800449	6.21952		24PHAS14_145(-)	0	0	0	1	9.66667	14.1447
21PHAS22_186(+)	0	0.587981	0	8.49161	0	2.41412		24PHAS14_169(-)	0.933333	0	41.7333	242.5	526.433	497.879
21PHAS22_207(+)	0.0532845	0.130982	0.283378	7.63923	9.63672	10.1898		24PHAS14_193(-)	0.166667	0	30.0667	49.1333	121.633	117.581
21PHAS22_270(+)	0.235276	0.0187941	2.81571	99.9416	7.01384	55.0913		24PHAS14_217(-)	0.7	0.0333333	35.6667	79.9667	541.067	444.927
21PHAS22_291(+)	0.019542	1.22026	1.52698	37.0389	0.245899	11.1166		24PHAS14_265(-)	0.3	0	47.8333	41	259.5	179.098
21PHAS22_312(+)	0.0745018	1.36352	10.5455	49.1517	13.423	33.4633		24PHAS14_289(-)	0.0333333	0	5.9	5.56667	46.2667	36.6236
21PHAS22_396(+)	0.131285	1.83874	7.9213	74.2792	47.0699	48.4422		24PHAS14_313(-)	0.133333	0	4.83333	8.43333	68.3333	62.4678
21PHAS22_438(+)	0.0763442	0	15.4633	25.1726	21.2685	12.2615		24PHAS14_337(-)	0.0333333	0	0.733333	2	28.7	10.0585
21PHAS22_501(+)	0	0.097806	3.48974	1.08506	14.4769	0		24PHAS14_361(-)	0.166667	0	8.5	29.3	103.2	49.2838
21PHAS22_522(+)	0.0132794	0.634198	3.30265	6.8117	9.30584	1.34319		24PHAS14_385(-)	0	0	0.0333333	7.96667	11.0333	10.5775
21PHAS22_79(-)	0.0390839	1.05035	7.87276	7.73421	5.62667	1.31266		24PHAS14_409(-)	0.0333333	0	2.43333	1.93333	13.7	25.5197
21PHAS22_205(-)	0	0.696333	4.23464	9.2988	13.6838	3.01055		24PHAS14_457(-)	0	0	3.1	3.43333	25.4	19.2467
21PHAS22_247(-)	0.0142006	0.0688468	4.9704	11.084	0.0428663	3.22187		24PHAS14_481(-)	0.0666667	0	1.46667	8.6	25.3333	24.7364
21PHAS22_310(-)	0.0142006	0.847262	2.30552	11.3318	4.90961	12.2691		24PHAS14_505(-)	0	0	0	2.36667	0.2	13.7258
21PHAS22_352(-)	0.0728264	0.019753	16.3033	9.29212	12.8806	9.4369		24PHAS14_529(-)	0.0333333	0	2.66667	17.1667	18.7333	17.0768
21PHAS22_436(-)	0.0142006	0	10.164	3.05178	0.575076	2.14048		24PHAS14_553(-)	0	0	0	0.833333	10.2667	12.6562
21PHAS22_520(-)	0.0337425	2.59337	5.24807	18.8828	0.030747	6.08531		24PHAS14_601(-)	0	0	3.36667	0.6	9	13.2644
21PHAS23_279(+)	1.26257	0.019753	241.387	480.564	279.329	244.094		24PHAS15_153(+)	0.1	0	10.9333	28.3	61.7333	123.202
21PHAS23_363(+)	0.549178	2.02208	63.5619	255.478	127.245	96.4803		24PHAS15_177(+)	0.166667	0	24.5667	34.2	27.7	43.803
21PHAS23_447(+)	0	0	30.6433	8.83922	31.9724	12.4787		24PHAS15_201(+)	0.166667	0	9.33333	54	52.2667	94.7362
21PHAS23_489(+)	0	0	7.27886	36.0341	8.40296	17.0287		24PHAS15_225(+)	0.0333333	0	12.9	9.9	16.1333	13.1087
21PHAS23_510(+)	0.0621436	0	46.3809	35.2871	14.3729	15.1674		24PHAS15_249(+)	1.16667	0.0333333	159	155.067	588.7	559.362
21PHAS23_552(+)	0.0337425	0	16.0167	2.22901	5.30443	3.28134		24PHAS15_273(+)	0.1	0	16.5667	13.2	13.2	7.98913
21PHAS23_214(-)	0.189009	0	16.5491	147.797	28.6486	32.0216		24PHAS15_321(+)	19.3	0	5.26667	65.0333	36.0333	63.7772
21PHAS23_235(-)	0.464711	13.4871	48.3179	338.432	71.4042	140.793		24PHAS15_345(+)	0.0333333	0	2.53333	9.9	8.5	10.0602
21PHAS23_277(-)	0.0142006	0	5.27177	57.1107	6.17334	30.601		24PHAS15_393(+)	0.333333	0	8.13333	32.2	172.133	111.221
21PHAS23_319(-)	0.670665	15.9829	62.7883	363.927	36.8611	102.048		24PHAS15_175(-)	0	0	2.4	7	8.03333	12.631
21PHAS23_361(-)	0.196026	0	95.8989	12.7384	71.7519	32.577		24PHAS15_199(-)	0.1	0	13.9667	44.8333	39.9333	103.108
21PHAS23_424(-)	0.0735806	0.392564	7.62865	59.124	23.2627	18.1746		24PHAS15_223(-)	0.733333	0	40.6333	196.9	407.633	542.451
21PHAS24_522(+)	0.0284011	0.139229	4.38774	0.968864	12.0406	0.276965		24PHAS15_247(-)	0.466667	0	33.4333	106.633	315.033	392.771
21PHAS24_585(+)	0.0479431	0.750417	7.38471	1.74141	18.0457	3.08643		24PHAS15_271(-)	1.53333	0	83.6333	707.167	613.933	563.405
21PHAS24_606(+)	0.0958861	1.42546	39.4361	29.6552	44.3497	35.1828		24PHAS15_295(-)	1.1	0	28.4667	300.633	412.567	573.824
21PHAS24_669(+)	0.0416805	0.753098	0.0339607	4.73141	7.29624	0.437836		24PHAS15_319(-)	0	0	0.1	21.6	17.6667	22.7142
21PHAS24_711(+)	0.170388	0.0490938	25.4595	50.315	27.8403	30.6261		24PHAS15_343(-)	0.133333	0	4.56667	80.3667	28.1	47.152
21PHAS24_732(+)	0.0142006	0.612528	5.13666	22.4262	0.110792	5.44508		24PHAS15_367(-)	0	0	1.2	4.76667	4.06667	7.51781
21PHAS24_247(-)	0.0132794	0.164735	0.0164876	16.7993	3.92122	1.12355		24PHAS15_391(-)	0.0333333	0	4.06667	10.0333	24.4667	25.6178
21PHAS24_352(-)	0.0470219	0	4.01995	6.85377	6.45451	10.5964		24PHAS16_240(+)	0.1	0	8.4	28.3	18.9667	35.4949
21PHAS24_499(-)	0.0142006	0.038547	0.0164876	14.4766	0.0428663	2.24403		24PHAS16_264(+)	0.966667	0	63.0667	265.1	410.167	628.154
21PHAS24_541(-)	0.143662	0	7.1331	71.3999	15.9631	33.0099		24PHAS16_288(+)	0.1	0	10.4333	12.5667	20.3333	42.7582
21PHAS24_562(-)	0.0416805	0.019753	3.67858	3.31834	16.4284	1.3479		24PHAS16_312(+)	0.0666667	0	2.63333	33.1333	19.2	26.7929
21PHAS24_709(-)	0.332838	0.717623	87.1104	115.423	115.265	66.6604		24PHAS16_336(+)	0.2	0	4.13333	33.5333	30.4333	68.8211
21PHAS25_249(+)	0.169485	0	56.2507	25.6681	4.58122	9.8011		24PHAS16_360(+)	1.4	0.0333333	182.067	228.9	677.367	648.169
21PHAS25_270(+)	0.0398381	0.330429	2.64334	40.1433	4.65268	31.184		24PHAS16_384(+)	0.0333333	0	3.9	10.5333	18.2333	39.7433
21PHAS25_438(+)	0.0859388	2.02687	9.55406	100.873	24.0149	50.9265		24PHAS16_432(+)	0.166667	0	23.5667	36.6667	54.9333	73.8966
21PHAS25_480(+)	0.0274799	2.03627	14.0207	17.1176	0.227272	7.18126		24PHAS16_456(+)	0.0333333	0	7.5	3.4	0.133333	4.42202
21PHAS25_121(-)	0.0337425	0	2.08257	11.2601	0.0371017	3.45676		24PHAS16_480(+)	0.7	0	33.5333	87.3333	350.333	423.967
21PHAS25_163(-)	0.055881	0.350563	16.1981	51.664	3.96438	21.4065		24PHAS16_576(+)	0	0	1.43333	7.06667	14.3667	14.0514
21PHAS25_289(-)	0	0	16.4889	8.05514	0.504072	4.25333		24PHAS16_768(+)	0	0	0.166667	0.266667	6.83333	6.55461
21PHAS25_457(-)	0.141987	0	17.2253	107.401	7.2191	30.3667		24PHAS16_262(-)	0	0	1.5	5.76667	0.966667	13.5868
21PHAS25_478(-)	0.0132794	3.14166	5.89284	3.67299	0	2.68821		24PHAS16_286(-)	0	0	3.4	12.4667	41.6667	34.881
21PHAS25_499(-)	0.468543	0.019753	62.4833	385.548	108.834	202.701		24PHAS16_310(-)	0	0	0	5.76667	0.0333333	6.81203
21PHAS26_81(+)	0.0612224	4.15903	9.28258	33.8607	0.189426	9.16627		24PHAS16_358(-)	0.0333333	0	8.16667	23.7333	158.1	155.439
21PHAS26_102(+)	0.284728	11.4988	13.1145	153.903	42.4846	110.21		24PHAS16_406(-)	0.566667	0	15.3667	224.433	262.067	375.854
21PHAS26_123(+)	0.0142006	3.47515	0.141295	33.8742	3.45989	10.8291		24PHAS16_430(-)	0	0	4.63333	5.2	15.6	28.0258
21PHAS26_186(+)	0.0416805	4.47008	8.10741	104.079	9.88399	68.3906		24PHAS16_478(-)	0.0333333	0	1.83333	10.0667	7.4	32.4995
21PHAS26_228(+)	0.078922	0.272129	8.90707	3.61409	6.70057	4.96509		24PHAS16_550(-)	0.0666667	0	2.96667	4.3	5.16667	16.3151
21PHAS26_249(+)	23.1152	21.25	514.064	2861.02	785.462	1186.01		24PHAS16_598(-)	0.0333333	0	5.46667	3.9	17.5	29.687
21PHAS26_270(+)	0.019542	0	4.60183	12.5382	0	1.79104		24PHAS16_622(-)	0	0	0	10.2333	11.6333	12.0855
21PHAS26_333(+)	0	3.129	9.56222	3.4701	6.00345	0		24PHAS16_646(-)	0.0333333	0	2.63333	5.06667	4.63333	10.6329
21PHAS26_417(+)	0.0284011	0.85781	13.7278	7.70906	7.2563	1.45004		24PHAS16_670(-)	0.0333333	0	8.3	7.56667	31.1667	14.8977
21PHAS26_142(-)	0.0593801	3.39403	11.8802	19.5261	0.0550625	5.686		24PHAS17_81(+)	0	0	0.766667	0.7	10.6	0.937767
21PHAS26_184(-)	0.019542	0	9.13625	8.3081	1.13706	1.12632		24PHAS17_177(+)	0	0	2.36667	7.6	38.4333	16.1076
21PHAS26_205(-)	0.142908	1.8886	15.9472	46.4744	26.6569	31.2788		24PHAS17_201(+)	0.166667	0	11.6	59.0667	35.6	51.2074
21PHAS26_226(-)	0.0407593	1.52921	1.89306	17.2237	9.12853	11.8116		24PHAS17_225(+)	0.2	0	13.0667	10.7333	173.5	181.795
21PHAS26_289(-)	0.0656427	0	7.91866	4.81982	2.50436	0.106845		24PHAS17_249(+)	1.26667	0.0333333	105.8	280.067	513.733	761.911
21PHAS26_331(-)	0.0337425	1.77488	1.1607	27.4107	8.21322	15.8582		24PHAS17_273(+)	0	0	1.76667	3.2	0.566667	6.93251
21PHAS26_352(-)	0.0142006	1.00145	2.64223	14.6641	0.0614171	5.11892		24PHAS17_297(+)	0.366667	0	34.1	78.9333	175.933	173.669
21PHAS27_102(+)	0.0824398	5.80427	10.5466	49.9829	19.716	13.439		24PHAS17_321(+)	0.166667	0.0333333	2.1	16	36.9	54.6749
21PHAS27_123(+)	12.0276	23.7895	89.9751	769.538	147.923	235.107		24PHAS17_393(+)	0.5	0	22.9333	29.7	316.567	345.979
21PHAS27_144(+)	0.0929557	0	3.46675	75.9345	25.2325	34.9377		24PHAS17_417(+)	0.0333333	0	6.53333	10.7667	39.1333	51.8634
21PHAS27_186(+)	0	3.2151	13.8046	7.87941	3.15301	1.91313		24PHAS17_441(+)	0.266667	0	13.6	64.8	163.967	175.65
21PHAS27_354(+)	0.055881	0	53.7767	9.29399	5.67861	0.102277		24PHAS17_489(+)	1.6	0.0333333	90.2	301.667	1184.27	1337.58
21PHAS27_100(-)	0	5.35896	4.67375	15.4844	0.424027	4.3122		24PHAS17_103(-)	0.1	0	2.43333	23.7333	23.2333	30.4904
21PHAS27_121(-)	0.0407593	0	8.78075	10.8508	12.0792	2.76107		24PHAS17_127(-)	0.233333	0.0333333	18.7333	178.333	123.9	243.134
21PHAS27_142(-)	0.0549599	0.019753	33.1194	12.2523	24.0041	36.9972		24PHAS17_175(-)	0.9	0	102.5	295.4	677	461.893
21PHAS27_163(-)	0.0523633	0.0187941	3.87564	12.7982	0	6.84697		24PHAS17_199(-)	0.0666667	0	5.43333	25.6333	11.2	22.1047
21PHAS27_226(-)	0.0407593	1.85101	1.58242	24.2524	18.8986	14.9036		24PHAS17_223(-)	0.0666667	0	5.46667	2.33333	6	46.7359
21PHAS27_310(-)	0.0470219	0.229747	11.2485	5.62773	11.6517	0.0435066		24PHAS17_247(-)	0.833333	0	41.4333	177.4	567.933	578.791
21PHAS27_373(-)	0.0470219	0	13.7168	1.65681	4.02836	4.45888		24PHAS17_271(-)	0.0666667	0	5.76667	44.8667	38.8333	55.3587
21PHAS27_415(-)	0.304289	6.06603	52.66	38.7684	35.037	29.2197		24PHAS17_295(-)	0.0666667	0	2.26667	8.96667	7.66667	30.06
21PHAS28_198(+)	0.0461007	1.55951	2.07344	18.6062	6.02551	2.72935		24PHAS17_319(-)	0.3	0	27.0333	84.6333	292.933	241.726
21PHAS28_240(+)	0.160608	0.974792	9.73658	15.0983	4.23666	11.8292		24PHAS17_343(-)	0	0	0.0333333	14.6667	15.9	11.9573
21PHAS28_261(+)	0.055881	1.08506	7.90093	18.1346	5.02025	18.2639		24PHAS17_367(-)	0	0	2	0.533333	19.3667	7.14376
21PHAS28_282(+)	0	0.106435	12.3878	0.801993	0.178051	0		24PHAS17_391(-)	0	0	1.06667	0.133333	14.1667	31.2273
21PHAS28_345(+)	0.0426017	0.474452	10.2279	10.0653	8.14158	3.93818		24PHAS17_439(-)	0.133333	0	5.7	21.3667	154.1	146.952
21PHAS28_387(+)	0.103824	0	98.4963	11.6907	25.2919	10.7194		24PHAS17_487(-)	0.0666667	0	1.93333	8.7	54.8333	68.702
21PHAS28_408(+)	0.0274799	3.32211	26.9313	8.71935	7.1643	0.0435066		24PHAS18_214(+)	0	0	0	6.53333	4.5	33.1266
21PHAS28_429(+)	0.117103	2.3784	29.6417	51.1606	31.2414	15.5572		24PHAS18_238(+)	0.433333	0	28.5333	106.333	206.467	468.224
21PHAS28_450(+)	0.0132794	0	5.96379	11.597	0.723482	0		24PHAS18_334(+)	0.766667	0.0333333	31.9667	133.6	584.733	649.653
21PHAS28_492(+)	0.0265588	0	6.82339	13.0768	0	0.0860964		24PHAS18_358(+)	0.466667	0	54.3667	27.4667	341.367	186.185
21PHAS28_175(-)	0.101061	1.37752	4.3216	68.0252	4.81262	26.2396		24PHAS18_382(+)	0.0333333	0	3.16667	17.6333	65.8	47.0121
21PHAS28_196(-)	0.019542	0.961369	15.4778	5.3663	0.0185508	0.0403058		24PHAS18_406(+)	0.8	0	44.2667	206.533	447.033	604.484
21PHAS28_238(-)	1.9248	2.28155	103.846	1352.26	319.791	567.103		24PHAS18_430(+)	0.0333333	0	2.93333	1.96667	17.6333	6.43417
21PHAS28_259(-)	0.0479431	0.0245469	10.1587	3.13902	1.96964	6.63717		24PHAS18_502(+)	0.0333333	0	9	38.6	35.4333	57.4099
21PHAS28_322(-)	0.0142006	1.01564	0.845531	9.72884	0.0614941	1.78239		24PHAS18_526(+)	0	0	2.13333	5.63333	1.7	4.7838
21PHAS28_448(-)	0	0	5.05055	5.3546	0.0185508	1.68026		24PHAS18_550(+)	0.0333333	0	3.6	3.96667	10.9667	20.2976
21PHAS29_406(+)	0.108244	0.081888	10.8527	58.5953	21.4873	20.9693		24PHAS18_598(+)	0.0333333	0	1.03333	9.03333	4.3	9.72641
21PHAS29_553(+)	0.420267	0.0630939	40.5397	272.494	85.2086	111.939		24PHAS18_236(-)	0.0333333	0	3.86667	11.5333	10.7667	11.1986
21PHAS29_299(-)	0.0274799	0	0.680199	10.5876	10.4926	3.99635		24PHAS18_260(-)	0.266667	0	44.6333	18.7	142.433	167.28
21PHAS29_509(-)	0.0416805	0	3.90114	12.1861	0	3.46587		24PHAS18_284(-)	3.06667	0.0333333	233.267	273.667	2289.77	1673.6
21PHAS29_530(-)	0.190851	0	8.25578	259.798	61.3965	76.069		24PHAS18_332(-)	17.9333	0.2	1772.07	3272.27	12059	9391.58
21PHAS29_551(-)	0.0265588	8.66957	7.93344	9.10413	12.9981	11.2123		24PHAS18_380(-)	0	0	1.26667	3.8	5.8	5.42532
21PHAS29_593(-)	0.0621436	0.0245469	5.81048	31.238	2.46076	10.1177		24PHAS18_404(-)	0.366667	0	27.2333	103.533	170.167	291.936
21PHAS29_614(-)	0	5.5632	4.73944	5.87952	0.0492979	1.48921		24PHAS18_428(-)	0.1	0	2.33333	6.23333	48.0667	53.8861
21PHAS30_252(+)	0.188088	10.1995	60.9539	42.2097	7.42268	19.1112		24PHAS18_476(-)	0.2	0	7.93333	13.5333	63.8333	89.0873
21PHAS30_273(+)	0.0798432	2.04432	14.2975	19.9378	30.0649	12.2522		24PHAS18_500(-)	0.0333333	0	0.0333333	15.7333	13.2	35.2714
21PHAS30_294(+)	0	0.0187941	1.33445	3.28613	11.4642	0.0369287		24PHAS18_524(-)	0	0	0.433333	46.3667	50.7333	77.8898
21PHAS30_357(+)	0.324733	0	54.6157	213.651	39.4877	76.6414		24PHAS18_548(-)	0.0333333	0	8.3	8.1	22.9333	40.2076
21PHAS30_420(+)	0.0416805	0	6.7964	8.28892	1.58258	3.37957		24PHAS18_596(-)	0.3	0	22	116.533	90.9333	116.964
21PHAS30_441(+)	0.0470219	0	20.8216	11.164	7.65937	3.37438		24PHAS18_716(-)	0	0	1.93333	3.26667	11.6	7.90833
21PHAS30_462(+)	0.08686	1.05418	6.22353	43.7523	4.88762	36.6881		24PHAS19_129(+)	0	0	2.93333	6.66667	22.5333	50.0163
21PHAS30_504(+)	0.179247	0.0187941	58.4318	42.8123	15.3602	10.5087		24PHAS19_201(+)	0	0	0	7.6	3.73333	1.17825
21PHAS30_546(+)	0.0593801	3.91164	15.9467	126.329	32.9565	29.8831		24PHAS19_225(+)	0	0	0.8	5.13333	4.9	7.81589
21PHAS30_229(-)	0.101982	0	36.3598	18.1392	30.6722	21.3951		24PHAS19_249(+)	0.166667	0	6.33333	21.2333	81.1667	94.2182
21PHAS30_271(-)	0.0274799	0.302428	8.96391	7.60641	3.47711	3.6744		24PHAS19_273(+)	2.43333	0.0333333	520	534.933	609.733	741.447
21PHAS30_376(-)	0.0284011	1.69184	2.95884	25.9277	0.153658	16.8765		24PHAS19_297(+)	1.1	0.0666667	64.4	414.9	570.633	708.614
21PHAS30_397(-)	0.0479431	5.9456	24.9275	22.1335	1.93466	5.22123		24PHAS19_321(+)	0.366667	0	15.7667	210.833	158.033	211.471
21PHAS30_418(-)	0.019542	1.33648	3.22678	5.11192	10.5656	2.21004		24PHAS19_393(+)	0.0666667	0	3.13333	29.4333	20.1333	27.3695
21PHAS30_460(-)	0.0328213	1.88746	17.4464	11.2602	29.0885	3.04521		24PHAS19_417(+)	0.0333333	0	1.73333	37.6	30.3333	47.2825
21PHAS30_502(-)	0.0700816	1.38845	1.72726	51.9451	22.595	33.6156		24PHAS19_561(+)	0.0333333	0	6.7	7.13333	6.06667	18.5609
21PHAS31_186(+)	0.0673181	7.85664	13.6019	102.05	27.9552	50.8291		24PHAS19_127(-)	24.1667	0.1	313.633	720.1	2734.4	5292.43
21PHAS31_249(+)	0.173906	4.98865	156.554	44.1106	25.8835	17.0254		24PHAS19_151(-)	0.0333333	0	2.16667	5.63333	9.1	18.304
21PHAS31_333(+)	0.0407593	9.58472	29.294	15.5933	0.529567	6.80649		24PHAS19_175(-)	0.0666667	0	5.53333	14.9	15.0333	9.34847
21PHAS31_396(+)	0.0549599	0	19.6587	8.03781	6.88281	3.61984		24PHAS19_199(-)	0	0	0.5	10.4333	0.0666667	3.57633
21PHAS31_417(+)	1.14517	0.0442999	241.994	421.813	164.235	261.453		24PHAS19_295(-)	0.0333333	0	0.0333333	34.3667	32.3	81.0794
21PHAS31_438(+)	0.019542	12.6106	21.7446	20.0402	5.67189	3.64416		24PHAS19_319(-)	0	0	0.266667	8.33333	3.2	20.3969
21PHAS31_121(-)	0.0284011	0.847644	12.1486	3.65561	0	1.42175		24PHAS19_415(-)	0.133333	0	1.76667	63.5333	33.9667	60.8856
21PHAS31_247(-)	0.0416805	2.79896	7.73573	7.08051	11.6057	5.31072		24PHAS19_439(-)	0.0333333	0	10.6333	9.16667	23.2667	33.3552
21PHAS31_268(-)	0.0851846	3.05229	7.42056	30.0791	16.3734	10.4617		24PHAS20_177(+)	0	0.1	1.46667	3.4	13.2667	4.66102
21PHAS31_310(-)	0.0284011	0.97978	23.6598	11.2957	2.08046	1.9141		24PHAS20_249(+)	0	0	1.56667	7.03333	17	4.36104
21PHAS31_373(-)	0.0426017	0.0583	8.46967	128.436	43.1003	57.7288		24PHAS20_393(+)	0.133333	0.0333333	4.03333	6.6	58.9333	57.934
21PHAS31_415(-)	0.292666	12.6876	92.6557	157.421	116.226	121.53		24PHAS20_465(+)	0.566667	0	26.7	121.067	387.2	339.082
21PHAS31_457(-)	0.155266	18.9322	58.1241	27.1477	30.3719	10.0396		24PHAS20_513(+)	0.0333333	0	0	3.5	6.06667	7.79488
21PHAS32_111(+)	0.353134	0.0736407	34.288	93.5369	116.48	113.994		24PHAS20_561(+)	1.33333	0	40.5333	698.133	488.5	468.265
21PHAS32_258(+)	0.0842822	0	22.728	22.9497	0	1.51745		24PHAS20_585(+)	0.4	0	35.3333	97.2333	323.233	211.99
21PHAS32_342(+)	0.140144	0	11.6453	55.4669	32.5905	44.9117		24PHAS20_295(-)	0.0666667	0.133333	2	11.1333	50.7	40.1584
21PHAS32_405(+)	0.0265588	0	1.73186	23.9375	13.6445	10.1684		24PHAS20_319(-)	0.1	0	6.73333	22.0333	56.6667	26.3642
21PHAS32_88(-)	0.0931226	0	4.69659	97.0495	6.26605	34.5923		24PHAS20_439(-)	0.1	0	6.56667	65.1	59.6667	67.178
21PHAS32_172(-)	0.305191	0.0245469	51.7481	85.0865	70.0818	67.3921		24PHAS20_463(-)	0.0333333	0	1.8	3.56667	5.1	19.4453
21PHAS32_193(-)	0.0132794	0	4.41298	15.3326	16.445	18.3567		24PHAS20_487(-)	0.0333333	0	10.8	11.7667	16.2667	6.67695
21PHAS32_256(-)	0.0461007	0	20.1975	21.1985	8.56353	21.324		24PHAS20_511(-)	0.3	0	39.4	76.2333	221.933	127.352
21PHAS32_298(-)	0.0337425	0	3.49911	10.9093	3.93562	2.38528		24PHAS20_535(-)	0	0	0.766667	2.73333	6.86667	6.01457
21PHAS32_361(-)	0.127786	0	7.40925	58.7826	19.582	34.1034		24PHAS20_559(-)	0.333333	0	14.1	89.5	92.9667	85.8464
21PHAS33_144(+)	0	0	5.66631	4.97398	16.8184	6.78466		24PHAS20_583(-)	0.133333	0	5.66667	49.5	90.8	108.071
21PHAS33_354(+)	0.130383	0	3.67859	57.2473	36.9512	35.0544		24PHAS21_494(+)	0	0	1.53333	2.16667	5.63333	6.19731
21PHAS33_438(+)	0.0284011	0	0.600847	25.91	6.04443	8.98117		24PHAS21_614(+)	0	0	1.53333	2.16667	5.63333	6.19731
21PHAS33_543(+)	0.0284011	0	28.5575	9.83733	29.1436	4.74534		24PHAS21_710(+)	0.0666667	0	0.0333333	10.8	65.7	62.1845
21PHAS33_79(-)	0.067485	0	14.1229	9.41914	15.5213	11.7146		24PHAS21_734(+)	0	0	0.633333	2.76667	7.13333	9.13823
21PHAS33_100(-)	0.0887024	0	28.5399	41.599	20.9134	23.7077		24PHAS21_806(+)	0.1	0	8.93333	60.8	95.1333	124.913
21PHAS33_121(-)	0.0142006	0	1.84759	11.0819	11.2019	3.2743		24PHAS21_830(+)	0.733333	0	57.8333	205.7	373	518.364
21PHAS33_142(-)	0.0274799	0	11.7744	17.4554	11.2534	2.39399		24PHAS21_854(+)	0.1	0	13.3667	10.4	41.3333	68.6363
21PHAS33_226(-)	0	0	6.9859	7.56096	2.05362	8.38631		24PHAS21_444(-)	0.0333333	0	5.83333	12.9	12.0667	15.6366
21PHAS33_268(-)	0.0274799	0	1.83841	13.9834	1.72773	8.70645		24PHAS21_564(-)	0	0	2.5	8.06667	11.6667	10.6778
21PHAS34_83(+)	0.0142006	0	19.6663	3.06303	0	0.0152635		24PHAS21_660(-)	0	0	5.96667	6.86667	16.3667	26.4637
21PHAS34_104(+)	0.0426017	0	24.7102	13.5181	9.83448	13.0027		24PHAS21_684(-)	0	0	1.4	2.06667	20.1	4.51056
21PHAS34_125(+)	0.583823	0.0442999	67.9851	421.438	55.6883	118.837		24PHAS21_804(-)	0.366667	0	11.3667	92.0333	182.167	256.603
21PHAS34_146(+)	0.118025	0	59.8056	31.7291	0.159346	0.11754		24PHAS21_828(-)	0.0333333	0	5.33333	20.9667	44.7	59.0501
21PHAS34_167(+)	0.075423	0	8.14811	55.6665	6.35924	25.541		24PHAS21_852(-)	0.266667	0	11.0667	28.8333	72.6	193.859
21PHAS34_188(+)	0.436662	0	176.341	161.265	136.17	119.659		24PHAS22_174(+)	0.0333333	0	1.43333	1.7	1.26667	9.54542
21PHAS34_209(+)	0.179247	0.233582	93.5185	5.7122	6.20692	0.879887		24PHAS22_198(+)	1.06667	0.0666667	130.467	154.133	608.533	633.455
21PHAS34_293(+)	0	0	0.151935	20.9485	0.110715	6.68989		24PHAS22_222(+)	0.0333333	0	4.03333	11.3667	1.36667	23.7387
21PHAS34_314(+)	0.163204	0.0245469	75.7161	74.3027	63.2509	35.8034		24PHAS22_270(+)	0.0333333	0	1.53333	16.7333	9.13333	9.50194
21PHAS34_102(-)	0.0612224	0	5.9659	47.3469	22.8015	18.5713		24PHAS22_294(+)	0.3	0	81.3667	129.733	42.6	65.3008
21PHAS34_123(-)	0.019542	0	16.3505	3.84471	2.86259	1.288		24PHAS22_318(+)	0.0333333	0	5.96667	4.66667	21	11.9265
21PHAS34_144(-)	0.0265588	0	0	19.6799	9.16544	12.9309		24PHAS22_342(+)	0	0	4.1	4.86667	10.8667	10.1044
21PHAS34_228(-)	0.0815186	0	11.3539	58.0851	36.697	62.0508		24PHAS22_366(+)	0	0	1.96667	2.5	16.3333	7.45166
21PHAS34_312(-)	0.0132794	0	1.73797	6.0057	3.47233	9.63069		24PHAS22_462(+)	0	0	0.133333	9	0.0666667	3.01747
21PHAS35_144(+)	0	1.42182	0.891314	9.5402	1.57533	10.147		24PHAS22_510(+)	0	0	1.93333	2.86667	19.7	23.2589
21PHAS35_228(+)	0.126865	5.24927	25.2245	97.1698	1.50712	26.071		24PHAS22_534(+)	0	0	0	1.7	8.23333	9.05536
21PHAS35_333(+)	0.149171	15.6529	24.6616	49.7283	6.89873	24.5468		24PHAS22_172(-)	0	0	0	2.86667	3.7	12.4677
21PHAS35_354(+)	0.0132794	0.0630939	1.03912	16.1964	0.0428663	0.549487		24PHAS22_244(-)	1.03333	0	67.4667	250.667	486.133	716.309
21PHAS35_375(+)	0.0407593	0	11.8501	3.16363	24.8189	7.33991		24PHAS22_388(-)	0	0	1.76667	5.83333	15.2	12.273
21PHAS35_396(+)	0	2.37149	18.9742	4.96488	4.26164	3.56405		24PHAS22_412(-)	0.1	0	4.73333	18.1	40.2	47.6169
21PHAS35_438(+)	0.592682	1.95629	30.538	371.229	93.2917	191.297		24PHAS22_676(-)	0	0	1.5	1.83333	24.6	12.1454
21PHAS35_501(+)	0.0142006	2.90789	6.64209	30.8102	13.6874	8.76895		24PHAS23_110(+)	0.2	0	31.9667	21.5667	65.9	76.1844
21PHAS35_522(+)	0.268098	0	24.5001	234.204	86.4601	96.2863		24PHAS23_158(+)	0	0	3.1	10.2667	36.6333	17.9215
21PHAS35_564(+)	0.0407593	4.41926	12.2391	41.5046	12.044	9.12885		24PHAS23_230(+)	0	0	2.6	6.66667	0.1	20.9483
21PHAS35_585(+)	0.157863	1.69337	8.54699	44.4765	8.30977	17.976		24PHAS23_254(+)	0.133333	0	12.7333	27.4667	78.7333	78.4035
21PHAS35_606(+)	0.115261	0.245665	12.4878	78.8027	17.3115	38.1901		24PHAS23_278(+)	0.0666667	0	1.4	1.16667	16.6333	11.8138
21PHAS35_268(-)	0.0142006	0.184488	3.0242	8.1678	0	0.335798		24PHAS23_350(+)	0.0333333	0	1.86667	7.26667	2.96667	10.9804
21PHAS35_520(-)	0.0603013	8.20969	13.1384	19.5963	12.1098	16.0523		24PHAS23_374(+)	0.1	0	2.93333	12.7333	19.7	18.3054
21PHAS35_583(-)	0.100306	0.709951	44.1708	6.7446	2.40503	4.84285		24PHAS23_470(+)	0	0	2.63333	19.6667	15.3333	8.54412
21PHAS36_80(+)	0.0966404	0	30.4435	5.43708	16.7999	9.81039		24PHAS23_518(+)	0.0666667	0	1.76667	5.3	11.3667	9.39761
21PHAS36_101(+)	0.0337425	0	5.92539	11.1419	0.961165	6.07967		24PHAS23_542(+)	0	0	1.3	0	5.5	6.81924
21PHAS36_143(+)	0.472815	0	109.195	155.417	194.047	169.394		24PHAS23_132(-)	0	0	12.2	20.0667	11.2667	27.4603
21PHAS36_185(+)	0.168546	0.0442999	10.018	132.212	15.1527	48.4734		24PHAS23_180(-)	0.233333	0	19.8333	13.1	104.933	147.336
21PHAS36_353(+)	0.0265588	0	4.40685	16.7361	3.0974	12.1668		24PHAS23_204(-)	0.3	0	30.1333	126.4	265.533	239.07
21PHAS36_99(-)	0.108244	0	6.91429	107.378	10.1336	39.7827		24PHAS23_252(-)	1.16667	0	76.5333	301.8	620.2	662.922
21PHAS36_162(-)	0.0132794	0	2.76617	6.19781	0.0185508	4.91915		24PHAS23_276(-)	1.43333	0.0333333	178.2	128.5	979.133	669.343
21PHAS36_183(-)	0.177572	0.0630939	45.0133	26.0736	7.57982	7.91954		24PHAS23_300(-)	0.266667	0.0333333	39.5	75.2667	105.8	148.988
21PHAS36_225(-)	0.0142006	0.512041	0	6.21411	0.0492979	4.56289		24PHAS23_348(-)	0	0	0	6.2	3.36667	5.63474
21PHAS36_246(-)	2.99203	0.0876408	383.895	2183.96	699.241	773.03		24PHAS23_372(-)	0.166667	0	2.2	28.1333	18.6333	42.8405
21PHAS36_267(-)	0.531441	0.0187941	180.157	234.442	131.338	102.804		24PHAS23_396(-)	0.133333	0	13.3667	34.9	74.1667	54.8508
21PHAS37_237(+)	0.0284011	0	2.12703	15.0834	8.16164	5.95237		24PHAS23_516(-)	0	0	2.13333	10.8333	24.9	23.4973
21PHAS37_405(+)	0.124269	0	4.27431	88.282	32.0021	36.9122		24PHAS23_540(-)	0.0666667	0	12.1667	5.23333	50.6333	24.8725
21PHAS37_510(+)	0	0	1.45761	30.1637	0.0428663	5.86317		24PHAS24_106(+)	1.03333	0	98.4	244.033	477.433	720.526
21PHAS37_657(+)	0	0	1.81483	6.87239	4.25587	0.105478		24PHAS24_154(+)	0	0	1.8	0.533333	12.2667	2.9402
21PHAS37_382(-)	0.409163	0	46.9131	188.303	109.349	81.3217		24PHAS24_202(+)	0	0	4.1	12.5	14.4	18.5706
21PHAS37_424(-)	0.0274799	0	2.44189	28.6985	5.62136	3.85939		24PHAS24_226(+)	0.366667	0	42.6667	114.733	136.633	212.007
21PHAS37_466(-)	0.378772	0	26.0279	285.378	96.1785	122.364		24PHAS24_274(+)	0	0	4.86667	6.76667	8.46667	19.6974
21PHAS37_571(-)	0.242293	0	14.1799	152.259	31.0911	71.5371		24PHAS24_322(+)	0	0	2.8	6.86667	4.33333	7.49279
21PHAS37_592(-)	0.109166	0	6.26353	25.8622	9.72744	22.9572		24PHAS24_442(+)	0	0	1.63333	14.7333	12.3	21.783
21PHAS37_613(-)	0	0	3.57932	25.6232	6.4687	6.76123		24PHAS24_466(+)	0.0666667	0	1.9	4.5	23.5333	9.54382
21PHAS38_154(+)	0.0274799	1.1612	2.85834	15.8345	4.45106	12.9509		24PHAS24_490(+)	0.1	0	3.13333	30.5	10.4667	21.5589
21PHAS38_217(+)	0	2.22862	3.28977	4.89516	4.44715	1.96928		24PHAS24_538(+)	0	0	0	8.16667	2.7	6.47884
21PHAS38_280(+)	0.479999	0.0245469	45.1523	366.753	73.4521	181.676		24PHAS24_634(+)	0.0333333	0	2.56667	2.26667	13.3667	12.7328
21PHAS38_343(+)	0.0665638	0.0630939	4.73069	36.1104	6.2169	14.4392		24PHAS24_104(-)	0.1	0	10.4	34.5333	57.5333	104.966
21PHAS38_364(+)	0.0284011	2.6206	2.89336	5.6499	6.92953	4.13522		24PHAS24_128(-)	0.0666667	0	15.0667	13.8667	30.8	64.0588
21PHAS38_406(+)	0.861349	32.1674	61.0934	573.762	75.877	253.827		24PHAS24_152(-)	0.166667	0	7.3	10.3667	72.1333	72.9078
21PHAS38_173(-)	0.0284011	0	13.5809	9.52284	16.9837	4.02714		24PHAS24_200(-)	0.266667	0	24.4333	62.7667	115.267	121.694
21PHAS38_299(-)	0.135724	0.0245469	6.3697	15.698	16.4094	11.7123		24PHAS24_224(-)	1.26667	0.0333333	70.2333	384.033	685.2	942.136
21PHAS38_320(-)	0.0407593	0.106435	22.0628	14.741	6.75671	4.49247		24PHAS24_272(-)	0.133333	0	11.6667	22.0667	28.1333	60.6062
21PHAS38_362(-)	0.0426017	0	2.60958	15.1817	0.927835	9.13192		24PHAS24_392(-)	0.0333333	0	3.6	9.2	17	11.519
21PHAS38_383(-)	0.907802	6.48545	99.6075	560.927	146.383	265.263		24PHAS24_416(-)	0	0	2.2	5.96667	19.3	15.0117
21PHAS38_425(-)	0.0284011	13.3792	2.86019	15.023	11.9142	6.26301		24PHAS24_440(-)	0	0	7.8	8.66667	3.6	15.0443
21PHAS38_467(-)	0.0274799	4.44228	1.09744	9.0008	0.0492979	5.00401		24PHAS24_512(-)	0	0	3.4	1.06667	11.9667	4.48684
21PHAS38_488(-)	0.0745018	0	16.4927	21.6387	13.7251	10.2601		24PHAS24_584(-)	0	0	0.533333	4.53333	10.5333	6.38287
21PHAS39_165(+)	0.0426017	0.512422	17.9419	26.7631	39.1391	11.8485		24PHAS25_729(+)	0	0	0	3.83333	0.0333333	10.4966
21PHAS39_228(+)	0.0807644	0	33.9479	9.70246	22.7754	10.4527		24PHAS25_801(+)	0.0666667	0	1.7	5.6	5.7	11.001
21PHAS39_249(+)	0.0612224	0	19.2759	4.10999	0.375319	0		24PHAS25_825(+)	0	0	2	8.4	19.4333	22.0426
21PHAS39_270(+)	0.50746	0.019753	59.702	303.435	96.2502	131.084		24PHAS25_849(+)	0	0	2.03333	1.96667	11.1333	7.28348
21PHAS39_291(+)	0.161529	0	33.9624	30.1	50.0072	48.3007		24PHAS25_945(+)	0.333333	0	12	135.2	188.8	189.847
21PHAS39_396(+)	0.0274799	0.0838058	4.18339	8.67553	6.18201	2.70485		24PHAS25_1017(+)	0.0666667	0	1.66667	4.03333	24.0667	33.8301
21PHAS39_79(-)	0.0274799	0.265418	0.246525	8.77361	2.47302	3.05657		24PHAS25_751(-)	0	0	0.3	2.2	9.5	7.50248
21PHAS39_142(-)	0.0132794	0.265418	1.75308	2.3166	3.62741	10.5933		24PHAS25_919(-)	0.166667	0	22.9	50.8333	51.2667	44.3576
21PHAS39_205(-)	0.0142006	0	1.91691	10.269	0	1.26687		24PHAS25_943(-)	0.433333	0	56.5	149.733	198.933	170.15
21PHAS39_247(-)	0.019542	0	4.71178	6.27167	2.12056	5.42063		24PHAS25_967(-)	0	0	3.96667	6.5	7.96667	12.3364
21PHAS39_289(-)	0	0	3.19729	5.3417	0.166444	6.53959		24PHAS25_1015(-)	0.0666667	0	2.13333	1	7.13333	23.9432
21PHAS39_373(-)	0	0.0592589	6.19042	17.2346	0.0921641	13.8794		24PHAS26_708(+)	0.0666667	0	11.1333	5.46667	83.6333	42.9555
21PHAS39_457(-)	0.0142006	0	0.0164876	9.06619	3.96637	5.69498		24PHAS26_756(+)	0.0333333	0	5.13333	13.1	21.4667	23.5374
21PHAS39_541(-)	0.0142006	0	6.55604	6.26759	3.00398	0.0152635		24PHAS26_780(+)	0.6	0	53.5333	92.7	248.267	208.923
21PHAS40_291(+)	0.0523633	0.0442999	4.08513	27.9681	1.79308	10.7086		24PHAS26_804(+)	0.333333	0	40.6333	10.5667	159.133	131.84
21PHAS40_312(+)	0.111762	0	3.93667	54.1658	0.768489	17.3032		24PHAS26_828(+)	1.53333	0	287.667	222.033	787.333	567.268
21PHAS40_459(+)	0.087027	0.771127	18.2662	45.0754	27.5906	45.1065		24PHAS26_900(+)	0.333333	0.0333333	21	43.1333	143	198.198
21PHAS40_247(-)	0.0798432	0	11.5494	56.1543	26.8792	16.7531		24PHAS26_924(+)	0.766667	0	15.0333	119.3	367	715.168
21PHAS40_394(-)	8.44076	0	93.5744	465.343	122.715	190.292		24PHAS26_972(+)	0.6	0	44.7667	167.7	351.1	422.085
21PHAS40_415(-)	0.0284011	0.175282	1.75044	8.56597	7.52874	12.0378		24PHAS26_996(+)	0	0	1.63333	5.33333	11.1	15.2603
21PHAS40_478(-)	0.229935	0.0490938	31.4992	35.8258	54.2825	80.3362		24PHAS26_562(-)	0.0666667	0.0333333	3.46667	13.8333	46.7333	20.7581
21PHAS40_499(-)	0.143662	7.13901	6.89138	70.1246	38.2293	43.1328		24PHAS26_634(-)	0	0	1.53333	5	1.2	17.1482
21PHAS40_541(-)	0.794841	5.67309	415.013	383.978	204.557	209.999		24PHAS26_706(-)	0.0666667	0	12.3667	6.23333	84.5333	76.1091
21PHAS41_396(+)	0.0337425	3.61496	3.86285	22.725	0.65773	3.9736		24PHAS26_754(-)	0.0666667	0	2.23333	7.8	40.8667	33.3048
21PHAS41_417(+)	0.0142006	0	2.49621	2.07777	0.122988	7.60175		24PHAS26_778(-)	0	0	3.53333	4.96667	25.6667	30.793
21PHAS41_459(+)	0.673094	0.0433409	55.021	405.236	149.634	145.141		24PHAS26_802(-)	0.233333	0	21.3667	11.2667	181.167	118.516
21PHAS41_522(+)	0.0284011	0	9.15254	10.9619	15.0675	12.485		24PHAS26_826(-)	0.0666667	0	5.73333	13.6	57.7333	59.9038
21PHAS41_564(+)	0.265186	4.77519	14.8883	161.43	35.6516	70.458		24PHAS26_850(-)	0.0333333	0	2.13333	2.26667	9.56667	5.8532
21PHAS41_585(+)	0.0426017	0.178735	9.86868	7.59452	0	1.25558		24PHAS26_898(-)	0	0	3.53333	4.06667	19.3333	10.8874
21PHAS41_606(+)	0.418795	50.9408	171.295	120.676	52.4774	44.5451		24PHAS26_922(-)	0.0333333	0	2.53333	2.63333	13.7333	18.2587
21PHAS41_163(-)	0.019542	0.0838058	3.26296	19.4749	9.44722	0.79126		24PHAS26_970(-)	0.1	0	12.1333	25.8	80.2	91.4404
21PHAS41_520(-)	0.0284011	0	27.0024	9.36398	0.529175	5.9737		24PHAS26_994(-)	0.433333	0	42.4	65.8	155.333	222.898
21PHAS41_562(-)	0.0461007	0.078053	16.7121	32.7103	11.8372	17.5122		24PHAS26_1018(-)	1.16667	0	163.3	166.133	376.1	449.077
21PHAS41_583(-)	0.159686	2.37187	2.74451	51.9647	0.454697	17.9823		24PHAS27_6311(+)	0.0666667	0	0.0333333	4.93333	13.1333	11.2959
21PHAS41_604(-)	0	0.500917	0.271357	10.9217	5.90585	2.71667		24PHAS27_6383(+)	0.0333333	0.0333333	4.93333	13.3333	33.5333	41.8864
21PHAS42_80(+)	0.0274799	0	9.98167	1.15796	0.030747	1.20582		24PHAS27_6407(+)	0	0	2.3	4.16667	26.1	5.62202
21PHAS42_206(+)	0.0621436	0.232623	8.49601	41.7312	27.6491	10.4531		24PHAS27_6455(+)	0.1	0	6.76667	13.7333	40.5	19.8356
21PHAS42_227(+)	0.0612224	0.699209	0.0659502	29.2949	15.5187	18.1662		24PHAS27_6503(+)	0.0666667	0	11.9667	18.8333	88.8	43.9588
21PHAS42_248(+)	0.0142006	1.71025	0.763491	8.51424	3.82147	3.56556		24PHAS27_6527(+)	0.0666667	0	1.1	13.7333	15.0333	35.6364
21PHAS42_269(+)	0	0.5107	2.94006	24.9616	0.0614171	6.13789		24PHAS27_6551(+)	0.1	0.0333333	5.53333	17.5667	110.433	81.171
21PHAS42_290(+)	0.0328213	0	6.6145	8.07524	9.26148	3.05397		24PHAS27_6575(+)	0.333333	0	4.7	75.7	83.9	151.711
21PHAS42_311(+)	0.0132794	4.54545	8.94764	7.92448	0.979049	4.61334		24PHAS27_6599(+)	0	0	0	15.4333	3.56667	18.9603
21PHAS42_416(+)	0.0142006	0.0688468	11.8193	3.66708	0.030747	1.37779		24PHAS27_6623(+)	0.366667	0.0333333	8.6	153.067	212.1	243.198
21PHAS42_437(+)	0.0807644	0.47637	18.9208	61.1051	21.5103	38.7215		24PHAS27_6671(+)	0.166667	0	3.7	33.6333	66.3333	84.448
21PHAS42_99(-)	0.0896236	1.10731	19.7418	7.19586	5.83052	2.90007		24PHAS27_6719(+)	0	0	2.2	9.43333	3.06667	32.8351
21PHAS42_162(-)	0.192526	4.37131	14.5732	79.7299	30.6471	36.8303		24PHAS27_6381(-)	0.1	0.0333333	0.133333	7	32.9667	18.0129
21PHAS42_204(-)	0.371774	8.38191	128.988	42.5382	20.9619	16.0822		24PHAS27_6501(-)	0	0	0.0666667	0.933333	10.4667	3.03157
21PHAS42_246(-)	0.0328213	0.379522	0.0512364	9.54716	9.63216	5.9461		24PHAS27_6549(-)	0.1	0	9.66667	6.9	87.5667	26.9531
21PHAS42_351(-)	0.215567	1.09369	4.34815	110.129	11.9987	35.8044		24PHAS27_6621(-)	5.6	0.0333333	114.367	2848	2415.67	2569.88
21PHAS42_477(-)	0.075423	0.860686	33.5793	21.59	12.226	3.33674		24PHAS27_6717(-)	0	0	0	3.36667	6.4	11.7647
21PHAS43_133(+)	0.539212	17.6168	34.2591	364.356	111.959	146.465		24PHAS28_171(+)	0.3	0	50.7333	117.8	98.2	194.135
21PHAS43_154(+)	0	0	0	9.78227	0	5.79813		24PHAS28_195(+)	0.4	0.0333333	94.7	62.6	361.167	207.822
21PHAS43_175(+)	0.112665	0.019753	4.88297	43.7901	14.5988	7.1077		24PHAS28_219(+)	0	0	1.93333	27.5333	40.1	37.2742
21PHAS43_217(+)	0.10992	3.38444	27.8532	10.3203	5.15078	1.5813		24PHAS28_243(+)	0.0333333	0	1.2	17.5667	9.73333	20.8609
21PHAS43_259(+)	0.019542	3.55991	2.91746	9.48828	5.19218	7.80717		24PHAS28_267(+)	0.166667	0	24.3333	27.2	101.467	90.5416
21PHAS43_364(+)	0.20413	0.836139	24.2905	51.5351	60.9214	35.6923		24PHAS28_291(+)	0	0	2.8	25.3	9.7	27.6051
21PHAS43_110(-)	0.181825	11.1431	14.0618	103.349	36.2775	41.4167		24PHAS28_315(+)	0.0333333	0	12.9	10.0667	19.5333	15.0951
21PHAS43_131(-)	0.267949	0	86.3036	236.768	128.12	161.945		24PHAS28_339(+)	0.0666667	0	0.0666667	5.8	27.7	46.4829
21PHAS43_173(-)	0.283974	0	13.4404	133.636	45.9137	74.3007		24PHAS28_363(+)	0.366667	0	15.7333	106.133	94.0333	168.266
21PHAS43_194(-)	0.0132794	8.65117	14.7695	21.5817	0.0678487	2.93813		24PHAS28_387(+)	0	0	0.0333333	8.83333	8.06667	11.9014
21PHAS43_215(-)	0.123199	0	11.7883	107.455	45.0697	79.3892		24PHAS28_435(+)	0	0	1.36667	6	15.3333	10.8286
21PHAS43_383(-)	0.0284011	2.13254	5.20603	13.6487	2.54655	3.29523		24PHAS28_483(+)	0	0	0	1.6	9.93333	4.19043
21PHAS44_123(+)	0.234188	0	14.5294	80.2967	38.0892	44.4603		24PHAS28_507(+)	0.233333	0	10.2	101.7	116.633	113.044
21PHAS44_165(+)	0.0265588	0	10.6459	5.30968	24.5526	9.33986		24PHAS28_531(+)	0.1	0	9.96667	54.6	84.4667	57.5552
21PHAS44_291(+)	0.188842	0	6.39531	71.5839	29.5408	18.7168		24PHAS28_555(+)	0.0666667	0	4.86667	8.26667	2	7.54603
21PHAS44_333(+)	0.151767	3.91394	30.4167	65.0227	31.2904	28.1841		24PHAS28_169(-)	0	0	3.33333	2.76667	10.4667	16.1622
21PHAS44_417(+)	0	1.90298	1.6824	5.1054	4.15085	4.01773		24PHAS28_193(-)	20.1667	0.0666667	858.467	194.267	1404.33	743.43
21PHAS44_438(+)	0.141066	1.98487	17.1629	34.5777	29.9456	19.1943		24PHAS28_217(-)	0.166667	0	1.63333	55.5333	59.2	93.5613
21PHAS44_121(-)	0.0274799	0.181034	0.98551	7.80112	4.47695	0.741588		24PHAS28_265(-)	0.533333	0	53.5333	137.367	377.2	245.603
21PHAS44_184(-)	0	0	0	7.74313	0	4.32066		24PHAS28_289(-)	0.0333333	0	1.8	12.6333	3	3.74035
21PHAS44_205(-)	0.0284011	0	10.8543	16.9584	8.35362	14.6901		24PHAS28_313(-)	0.233333	0	17.4667	35.4667	190.933	151.817
21PHAS44_226(-)	0.0763442	0	0.0669358	13.309	9.60833	14.0103		24PHAS28_337(-)	0	0	4.8	18.0333	36.2667	23.4599
21PHAS44_352(-)	0.0461007	0.019753	5.46616	25.0546	9.84911	26.8748		24PHAS28_361(-)	0.133333	0	1.26667	29.7667	68.5333	79.5279
21PHAS44_394(-)	0	0.560175	1.42865	11.5446	0	0.906473		24PHAS28_385(-)	0.866667	0	44.4667	423.433	400.5	436.907
21PHAS45_123(+)	0.0905447	0	7.35776	7.66718	1.93513	3.73706		24PHAS28_529(-)	0.0333333	0	2.26667	17.5	45.5333	25.4042
21PHAS45_144(+)	0.216489	4.39165	57.1229	90.1321	13.8608	22.7963		24PHAS29_194(+)	0.0333333	0	9.23333	7.06667	42.2	28.7722
21PHAS45_165(+)	0.69098	4.95508	124.053	465.128	255.255	268.087		24PHAS29_218(+)	0.0666667	0	4.03333	5.96667	31.8667	26.2119
21PHAS45_207(+)	0	1.59633	1.69711	6.30199	2.30997	4.54904		24PHAS29_242(+)	0.1	0	4.63333	11.7667	61.9667	71.2905
21PHAS45_270(+)	0.196965	0.0490938	42.5104	38.4366	28.3401	17.0828		24PHAS29_290(+)	0.1	0	1.53333	6.8	18.2667	39.9717
21PHAS45_291(+)	0.019542	0	3.15249	37.8369	2.88634	3.44279		24PHAS29_314(+)	0	0	1.63333	4.06667	4.03333	4.98236
21PHAS45_375(+)	0.0426017	0	14.1118	9.23374	11.7066	4.25081		24PHAS29_362(+)	0	0	0	1	7.9	9.01995
21PHAS45_417(+)	0.0132794	0	1.60469	10.0585	4.69637	5.78847		24PHAS29_386(+)	0.0333333	0	0.0333333	3.66667	6.56667	13.5564
21PHAS45_459(+)	0.101061	0	9.67699	27.7874	11.6015	11.0213		24PHAS29_458(+)	0	0	7.36667	11.9333	13.2	14.7169
21PHAS45_121(-)	1.57112	4.21981	115.154	857.989	198.179	345.079		24PHAS29_482(+)	0.2	0.0333333	14.8	13.2	100.333	56.6253
21PHAS45_163(-)	0.0142006	0	6.10546	3.86825	3.6467	3.25251		24PHAS29_506(+)	0.0333333	0	1.2	3.56667	9.36667	19.6601
21PHAS45_205(-)	0.0274799	0.169529	1.06907	7.41317	5.08167	6.23715		24PHAS29_578(+)	0.0333333	0	7.46667	2.86667	23.2	7.61782
21PHAS45_289(-)	0	0	1.09567	10.7563	0.0800449	4.27379		24PHAS29_168(-)	0.2	0	10.8	64.4667	61.8667	139.22
21PHAS45_373(-)	0.101982	0	5.16464	50.116	16.2616	27.8726		24PHAS29_192(-)	0.133333	0.0333333	15.1667	151.533	106.967	62.8362
21PHAS45_415(-)	0	0	4.61613	15.1376	0.0857325	3.05127		24PHAS29_216(-)	0.1	0	10.1	24.4333	36.7667	54.3932
21PHAS45_436(-)	0.0745018	0	12.7627	23.6035	30.2808	28.005		24PHAS29_240(-)	0.233333	0.0666667	31.9667	30.9667	157.667	166.485
21PHAS45_457(-)	0.103824	0	18.501	31.9752	10.2508	6.22892		24PHAS29_288(-)	0.133333	0	10.1333	42.2333	74.0333	116.827
21PHAS46_99(+)	0.0612224	0	11.0013	3.41785	4.21234	2.42252		24PHAS29_336(-)	0	0	0.733333	3.23333	9.7	8.49773
21PHAS46_120(+)	0.0673181	2.09399	0.183137	27.7726	7.83667	17.7576		24PHAS29_360(-)	0.0333333	0	0.1	2.93333	0.166667	14.1687
21PHAS46_162(+)	0.285649	3.27398	42.1733	181.677	33.546	50.0254		24PHAS29_432(-)	0	0	0.0666667	8.96667	4.53333	1.25161
21PHAS46_246(+)	0.055881	4.38148	4.21623	36.8547	11.1551	9.69949		24PHAS29_480(-)	0.0333333	0	3.43333	0.733333	11.0667	7.42401
21PHAS46_267(+)	0.142741	0.0245469	21.9278	37.0391	23.6853	31.205		24PHAS29_504(-)	0.1	0	2.23333	22.0333	46.9667	60.9755
21PHAS46_309(+)	0.315893	0.038547	79.5235	95.9212	90.1496	53.2341		24PHAS29_576(-)	0	0	0	2.9	9.5	3.71526
21PHAS46_351(+)	0.25909	3.06437	37.1434	180.292	38.8298	70.7466		24PHAS29_696(-)	0.0333333	0	2.6	4	15	17.0296
21PHAS46_624(+)	0.019542	0.0245469	1.81023	10.6174	5.92799	4.13216		24PHAS29_720(-)	0	0	1.96667	2.4	16.6333	5.12914
21PHAS46_97(-)	0.486243	53.7328	90.5697	324.074	118.525	159.372		24PHAS30_262(+)	1.73333	0.0333333	180.967	523.267	692.567	833.923
21PHAS46_160(-)	0.0887024	0	9.52914	19.0323	7.74087	8.55283		24PHAS30_310(+)	0.5	0.0333333	72.0333	154.8	339.933	330.954
21PHAS46_244(-)	0.140899	0	9.38049	101.794	7.41565	18.0579		24PHAS30_358(+)	0.7	0	55.2667	369.5	219.233	262.323
21PHAS46_307(-)	0.0132794	0	2.05242	14.0687	6.78442	5.13387		24PHAS30_382(+)	0.333333	0	63.1	129.833	161.267	190.179
21PHAS46_349(-)	0	1.41837	0	10.329	0.030747	3.56022		24PHAS30_430(+)	0	0	0	2.56667	7.1	6.07571
21PHAS46_370(-)	0.0284011	0.238953	0.0347488	6.68783	4.15794	1.83906		24PHAS30_454(+)	0.2	0	13.0667	52.7	62.3333	147.337
21PHAS46_580(-)	0.0142006	0.038547	6.15475	4.9593	3.38217	1.38898		24PHAS30_478(+)	0.533333	0	44.8667	127.933	256.533	209.445
21PHAS47_291(+)	0.0142006	0	11.7809	2.06619	6.63493	0.0555694		24PHAS30_502(+)	0.166667	0	10.3333	30.9	126.433	114.788
21PHAS47_354(+)	0.348547	6.07427	15.8988	227.698	75.501	146.091		24PHAS30_526(+)	0.3	0	24.4333	95.5667	170.667	137.342
21PHAS47_396(+)	0.203042	4.0873	12.7454	122.076	25.5574	60.5048		24PHAS30_260(-)	0.0333333	0	1.8	12.3	13.2667	14.8381
21PHAS47_417(+)	0.193429	0	79.1269	24.2411	23.3383	5.59534		24PHAS30_308(-)	0.4	0	33.0667	55.2667	148.233	174.626
21PHAS47_438(+)	0.588244	20.6022	73.9887	421.947	191.463	153.904		24PHAS30_332(-)	0.266667	0	47.4	39.7667	26.7333	40.3691
21PHAS47_480(+)	0.0132794	2.82139	17.4393	22.8139	5.2362	6.47557		24PHAS30_356(-)	0.0333333	0	6.66667	13.9667	28.9667	24.3462
21PHAS47_501(+)	0.0815186	0.0187941	6.21958	54.139	6.36456	14.4984		24PHAS30_428(-)	0.0333333	0	4.36667	6.56667	13	36.7449
21PHAS47_522(+)	0.186999	1.73633	23.5043	194.446	72.022	79.5162		24PHAS30_452(-)	0.0333333	0	0.933333	3.23333	13.2667	25.0346
21PHAS47_268(-)	0.0142006	0.0187941	7.92569	7.50278	5.86049	2.40036		24PHAS30_476(-)	0.2	0	4.56667	50.2667	97.2333	95.922
21PHAS47_289(-)	0.0745018	4.06294	10.8416	16.6162	17.0976	7.80595		24PHAS30_500(-)	0.0333333	0	1.16667	5.6	16.8	9.78185
21PHAS47_310(-)	0	0.550588	2.30912	7.25295	0.0550625	2.7578		24PHAS30_524(-)	0.3	0	16.4	110.1	193.067	165.314
21PHAS47_331(-)	0	1.15295	2.00874	2.77659	5.25923	6.27414		24PHAS30_548(-)	0	0	3.76667	8.26667	0.466667	9.95663
21PHAS47_457(-)	0.199543	0.669869	77.7678	33.7859	125.512	35.6792		24PHAS30_620(-)	0	0	2.63333	0.833333	9.9	9.97602
21PHAS48_445(+)	0	0	17.4858	0.6321	0.0486309	0		24PHAS31_221(+)	0	0	0	1.86667	8.53333	6.9567
21PHAS48_655(+)	0.0914472	0	8.26405	92.9644	5.48133	18.2025		24PHAS31_245(+)	6.33333	0.1	314	4056.37	1799.2	2818.68
21PHAS48_697(+)	0.0621436	4.13908	10.6519	41.327	2.34965	22.4529		24PHAS31_269(+)	0.466667	0	17.3667	176.833	209.133	219.972
21PHAS48_739(+)	0.075423	2.44053	10.3342	43.3373	13.2185	17.6495		24PHAS31_293(+)	0.466667	0	30	170.567	140.767	249.333
21PHAS48_380(-)	0.0142006	0	0.351299	15.299	12.9502	5.29549		24PHAS31_317(+)	0	0	0.233333	5.53333	9.76667	21.1491
21PHAS48_464(-)	2.37397	0	162.706	1537.16	226.58	441.18		24PHAS31_341(+)	3.06667	0	395.9	572.833	1377.97	1785.34
21PHAS48_506(-)	0.0905447	0	7.79762	5.92303	0.670593	0.12925		24PHAS31_365(+)	2.03333	0.0333333	368.2	341.1	758.433	819.291
21PHAS48_632(-)	0	0	0.0164876	13.4013	0.0486309	0.221572		24PHAS31_243(-)	0.666667	0	94.3667	353.267	222.967	304.569
21PHAS49_124(+)	0.019542	0	4.52121	14.8855	2.83914	10.1503		24PHAS31_267(-)	0.433333	0	94.7	188.3	146.533	182.335
21PHAS49_502(+)	0.355731	3.21414	19.4025	214.154	88.5822	85.223		24PHAS31_291(-)	0.1	0	11.5333	32.4667	24.4	66.4389
21PHAS49_523(+)	0.449774	3.02506	27.9434	262.395	43.1553	68.7962		24PHAS31_315(-)	0	0	1.86667	8.53333	12.4333	17.1374
21PHAS49_565(+)	0.100306	0	6.78345	31.1207	16.3657	17.1606		24PHAS31_339(-)	0.166667	0	6.7	18.7667	69.6	62.5668
21PHAS49_607(+)	0.083361	1.12169	9.33023	39.2073	23.5396	19.009		24PHAS31_363(-)	0	0	0	2.33333	6.96667	4.94942
21PHAS49_353(-)	0	0	0	6.74648	1.61184	6.72537		24PHAS31_435(-)	0.0333333	0	9.36667	9.03333	23.3333	32.6709
21PHAS49_437(-)	0.757543	3.05152	48.338	757.647	171.585	250.834		24PHAS31_459(-)	0.0333333	0	1.6	12.5667	6.63333	9.49123
21PHAS49_500(-)	0	0.241829	12.689	2.08613	0.0185508	0.123942		24PHAS32_755(+)	0.166667	0	2	41.9667	34.4667	53.4225
21PHAS49_563(-)	0.0532845	1.33935	1.75945	2.16956	7.02847	6.32888		24PHAS32_827(+)	0	0	1.43333	12.7667	4.06667	7.80148
21PHAS50_81(+)	0	1.23905	1.42438	23.8779	0.0858095	6.22994		24PHAS32_1019(+)	0.0333333	0	0	2.56667	16.2667	5.92575
21PHAS50_123(+)	0.252828	0.67927	76.2911	17.4284	22.5674	24.3228		24PHAS32_1043(+)	0	0	2.8	0.1	27.1667	14.7008
21PHAS50_207(+)	0.274026	3.40381	42.8923	139.57	37.0671	51.8299		24PHAS32_1091(+)	0.0333333	0	0.166667	8.63333	32.2333	61.6856
21PHAS50_228(+)	0.0142006	0.0866819	0	7.49541	1.51363	5.65869		24PHAS32_1115(+)	0	0	0.0333333	4.13333	10.9	13.9163
21PHAS50_270(+)	0	0.0640529	3.32559	7.86634	7.20693	1.91582		24PHAS32_1139(+)	0.0666667	0	9.63333	21.8333	144.3	116.61
21PHAS50_354(+)	0.0142006	0.609651	0.972766	13.7152	10.3328	14.4371		24PHAS32_1163(+)	0	0	0.0333333	2.63333	20.2	11.9581
21PHAS50_396(+)	0.193596	2.68044	22.5779	60.4136	46.557	30.8301		24PHAS32_1187(+)	0	0	0	2.26667	20.1333	1.66179
21PHAS50_121(-)	0.264432	0	27.2108	212.709	43.2051	62.4484		24PHAS32_1283(+)	0	0	5.06667	7.93333	30.2667	24.5044
21PHAS50_226(-)	0.0984827	0.0678878	23.8135	27.6421	29.7431	4.02838		24PHAS32_1307(+)	0.0333333	0	1.76667	5.53333	15.0333	20.1488
21PHAS50_331(-)	0.0416805	0	11.1115	5.75728	4.23725	3.13894		24PHAS32_1355(+)	0	0	4.66667	3.13333	18.9667	8.84614
21PHAS50_415(-)	0.0398381	0.577434	22.5995	12.4451	3.84251	4.35758		24PHAS32_1403(+)	0	0	1.53333	7.93333	28.4667	13.1728
21PHAS50_478(-)	0.0142006	0	9.98389	10.9311	4.90936	4.55369		24PHAS32_753(-)	0	0	0.0333333	3.96667	7.16667	6.7865
21PHAS51_144(+)	0.614802	4.99804	49.0153	472.063	116.773	165.359		24PHAS32_969(-)	0	0	0	1.5	7.56667	11.266
21PHAS51_165(+)	0.871698	0.593929	56.753	645.58	171.113	302.397		24PHAS32_1041(-)	0.0666667	0	6.9	16.8	80.9	100.8
21PHAS51_186(+)	0.0621436	3.42012	3.53125	21.356	0.122988	8.17264		24PHAS32_1065(-)	0.0666667	0	8.83333	5.6	77.4	15.7011
21PHAS51_207(+)	0.0132794	0	2.8446	14.4923	12.0193	6.96985		24PHAS32_1089(-)	0.133333	0.0333333	18.7333	20.3333	112.3	97.0604
21PHAS51_312(+)	0.0274799	8.52018	17.0072	24.7497	2.65913	7.20346		24PHAS32_1113(-)	0	0	0.666667	3.6	6.63333	9.11241
21PHAS51_333(+)	0.0284011	2.05889	15.8023	13.9209	5.71554	9.64083		24PHAS32_1137(-)	0.0666667	0	7.1	5.06667	44.9333	49.9747
21PHAS51_417(+)	0.0665638	1.69491	10.247	38.986	13.1757	6.35351		24PHAS32_1161(-)	0.266667	0	33.2333	21.4	116.667	53.6296
21PHAS51_100(-)	0.0416805	0.250458	3.65454	20.5195	3.66671	13.2274		24PHAS32_1185(-)	0.0333333	0	1.83333	1.83333	24.4333	3.00969
21PHAS51_142(-)	0.0274799	0.038547	7.95257	3.408	14.8148	1.88336		24PHAS32_1305(-)	0.1	0	10.3333	18.7333	54.1333	86.632
21PHAS51_205(-)	0.708679	11.2603	78.6027	485.185	317.407	343.363		24PHAS32_1353(-)	0.1	0	4.4	12.6333	57.4667	28.5799
21PHAS51_247(-)	0.0426017	6.82967	4.79647	9.73344	5.12687	11.0827		24PHAS32_1377(-)	0	0	1.36667	2.3	29.8	13.3265
21PHAS51_268(-)	0.17223	7.70035	34.9404	15.4133	20.0548	28.837		24PHAS32_1401(-)	0.0333333	0	6.76667	16.8667	44.9333	10.6944
21PHAS51_310(-)	0.0142006	0	3.52501	9.7561	4.06496	8.58757		24PHAS32_1425(-)	0.1	0	20.2667	8.33333	114.133	38.547
21PHAS51_352(-)	0.0328213	0.112188	16.7776	9.68844	4.42977	0.299786		24PHAS33_105(+)	0.7	0.0333333	87.9	227.833	396.167	313.233
21PHAS52_479(+)	0.0426017	8.10805	43.5557	10.6492	12.5234	1.66197		24PHAS33_129(+)	0.366667	0	32.1333	107.967	298.3	293.297
21PHAS52_542(+)	0.0407593	0.251418	1.57251	11.7788	8.67415	8.15617		24PHAS33_153(+)	0	0	1.16667	20.7667	10.8	22.4697
21PHAS52_731(+)	0.0461007	0	20.2478	39.3342	4.18795	9.87544		24PHAS33_201(+)	0.0666667	0	3.16667	9.83333	32.7	38.7343
21PHAS52_794(+)	0.0132794	0.268294	7.44014	2.50568	4.23023	1.52635		24PHAS33_225(+)	0.8	0	15.1	50.8	379.667	458.634
21PHAS52_962(+)	0.0621436	3.61054	2.53719	38.0655	0.110715	7.44358		24PHAS33_273(+)	0	0	0	3.9	4	11.7319
21PHAS52_456(-)	0.0523633	0.0933937	2.58711	15.1718	0.602121	15.4752		24PHAS33_345(+)	0.0333333	0	1.36667	2.83333	15.8	13.054
21PHAS52_561(-)	0.0549599	0.44837	3.39856	11.0042	3.84831	7.71877		24PHAS33_369(+)	1.4	0	98.6	186.367	850.2	806.257
21PHAS52_582(-)	0.0142006	0.811592	2.82937	37.9366	4.90177	16.2432		24PHAS33_417(+)	0	0	0.966667	12	22.2333	23.3935
21PHAS52_603(-)	0	0.789345	1.11879	27.8867	3.51997	4.32235		24PHAS33_441(+)	0	0	8.93333	14.2	14.7667	33.189
21PHAS52_729(-)	0.0337425	1.03846	5.28374	8.15695	8.3824	1.87337		24PHAS33_103(-)	0.2	0	24.2	54.9667	115.533	145.42
21PHAS52_750(-)	0.115428	0	25.6888	8.39131	0.0979287	0.0250423		24PHAS33_127(-)	0.0333333	0	0.133333	11.3667	28.4667	33.2847
21PHAS52_855(-)	0.019542	0.1026	1.69842	2.37028	5.95728	8.61741		24PHAS33_199(-)	0.1	0	3.1	12.5	56.1667	73.0427
21PHAS52_897(-)	0.078922	0	3.68444	11.7777	34.1655	23.2053		24PHAS33_247(-)	1.36667	0	126.4	113.633	597.267	999.338
21PHAS52_918(-)	0.0328213	2.35327	4.76356	47.774	16.9077	13.2586		24PHAS33_319(-)	0.166667	0	0.6	25.1667	79.9333	110.475
21PHAS53_266(+)	0.139223	3.03177	17.8418	33.6252	13.8464	25.3525		24PHAS33_367(-)	0.0333333	0	0.166667	0.866667	8.56667	6.28957
21PHAS53_287(+)	0.208402	7.36224	89.3683	60.7961	43.9576	74.5111		24PHAS33_415(-)	0.0333333	0	2.06667	8.33333	13.9	28.4955
21PHAS53_329(+)	0.0132794	0.641487	0.032187	6.71232	5.86206	8.69948		24PHAS33_439(-)	0.266667	0	17.8667	95.4	281.1	173.737
21PHAS53_350(+)	0.0142006	1.88189	6.22425	17.1174	0.0921641	1.54162		24PHAS33_487(-)	0	0	1.8	3.43333	0.166667	10.6074
21PHAS53_413(+)	0.0887024	0.268294	5.39939	64.444	33.716	39.7908		24PHAS34_621(+)	0.0666667	0	0.966667	0.566667	10.1333	10.4992
21PHAS53_455(+)	0.0735806	0	2.57273	17.4303	9.45933	12.8073		24PHAS34_885(+)	0	0	3.53333	2.83333	18.8333	32.857
21PHAS53_497(+)	0.129462	1.80767	18.6138	90.1222	20.624	38.3837		24PHAS34_909(+)	0.0333333	0	0.0333333	4.7	0.0333333	7.76836
21PHAS53_285(-)	0	0	7.59287	3.06518	0	1.93876		24PHAS34_933(+)	0.3	0	5.73333	74.6	139.167	204.877
21PHAS53_327(-)	0.170388	2.86531	12.4736	42.9552	18.5265	36.7896		24PHAS34_1005(+)	0.933333	0.0333333	22.6	296.667	288.1	509.61
21PHAS53_348(-)	0.143662	3.53672	18.7625	98.3746	18.2945	54.0666		24PHAS34_1029(+)	0.166667	0	12.8667	70	57.4667	191.678
21PHAS53_369(-)	0.692822	0.378564	61.6916	413.385	146.859	243.464		24PHAS34_1053(+)	0.0333333	0	0	1.53333	6.63333	12.1425
21PHAS53_453(-)	0	0	6.97815	2.4256	5.31004	0.203108		24PHAS34_643(-)	0	0	4.3	4.63333	0	3.00692
21PHAS53_495(-)	0.019542	1.28547	6.16553	4.94017	2.20694	1.07357		24PHAS34_691(-)	0	0	6.13333	3.8	15.9333	8.1153
21PHAS53_516(-)	0.279387	1.28509	10.233	227.409	66.9385	108.871		24PHAS34_907(-)	1.86667	0	80.6	632.933	457.467	756.846
21PHAS54_216(+)	0.16245	0.0245469	59.9751	101.898	8.45414	30.696		24PHAS34_931(-)	0.266667	0	10.2333	51.3333	130.833	230.342
21PHAS54_279(+)	0.0142006	0	1.87578	4.63402	0.0550625	9.64505		24PHAS34_979(-)	0.0666667	0	3.5	10.3	1.6	9.48794
21PHAS54_300(+)	0.0328213	0.0187941	16.0581	10.0666	31.982	3.65594		24PHAS34_1003(-)	1.5	0.0666667	40	591.133	509.733	832.835
21PHAS54_342(+)	0.019542	0	3.97805	5.69476	5.44116	1.59381		24PHAS34_1051(-)	0	0	0	2.73333	7.16667	8.12761
21PHAS54_384(+)	0.0274799	0	0.492987	8.63199	5.6951	2.96244		24PHAS34_1075(-)	0.133333	0	12.0333	16.8	42.0333	123.083
21PHAS54_405(+)	0.0470219	0	13.4122	8.81996	16.2166	4.75441		24PHAS35_321(+)	0	0	0	2.33333	7.6	9.41828
21PHAS54_426(+)	0.134803	0	4.45121	72.0098	41.7286	39.9579		24PHAS35_441(+)	0	0	0.0666667	1.4	22.5667	14.4342
21PHAS54_489(+)	19.9411	0	48.9704	103.007	79.151	64.0011		24PHAS35_465(+)	0.0333333	0	8.53333	6.93333	19.5	31.5156
21PHAS54_510(+)	0	0.0838058	6.15528	2.67364	0.529054	6.00091		24PHAS35_489(+)	0.0333333	0	5.26667	20.9333	21.4667	52.9515
21PHAS54_531(+)	0.274966	0	113.47	40.3452	20.0548	12.5853		24PHAS35_561(+)	0	0	0	0.5	7.9	8.80854
21PHAS54_277(-)	0.0337425	0	7.47226	4.99949	5.39829	3.98799		24PHAS35_633(+)	0.0333333	0	1.56667	7.7	38.3667	36.6801
21PHAS54_298(-)	0.0132794	0	9.67719	7.60659	7.62858	2.02245		24PHAS35_681(+)	1.13333	0	75.5667	247.7	536.567	728.706
21PHAS54_340(-)	0.0274799	0	2.89126	11.4931	7.46288	6.86083		24PHAS35_247(-)	0	0	0	0.133333	10.8333	7.96401
21PHAS54_361(-)	0.0265588	0	9.60513	30.8491	24.4249	12.6245		24PHAS35_295(-)	0.0666667	0	3.66667	2.76667	11.2333	27.7417
21PHAS54_382(-)	0.0407593	0	15.6099	13.7888	18.0452	7.33345		24PHAS35_319(-)	0	0.0333333	1.36667	3.93333	7.06667	12.5155
21PHAS54_424(-)	0.0274799	0	11.8506	3.56292	10.0543	0.0152635		24PHAS35_367(-)	0.133333	0.0333333	6.36667	22.4667	31.4667	55.8112
21PHAS54_445(-)	0.0284011	0	6.02048	15.3497	5.02065	8.60552		24PHAS35_415(-)	12.1	0	7.2	53.8667	174.5	194.185
21PHAS54_508(-)	0	0.019753	4.53116	1.05877	11.6225	0.575973		24PHAS35_487(-)	0.266667	0	11.3	47.1333	181.167	198.102
21PHAS54_529(-)	0.0132794	0	0	11.8655	0.0428663	5.32059		24PHAS35_511(-)	0.1	0	21.3667	24	71.5333	72.2086
21PHAS55_287(+)	0.019542	0	9.03372	3.58535	0.207387	2.73492		24PHAS35_559(-)	1.33333	0	156.733	226.5	762.133	891.489
21PHAS55_308(+)	0.0470219	0	0.433475	24.8402	5.42768	9.61861		24PHAS35_583(-)	0.166667	0	2.4	30.7333	102.233	196.756
21PHAS55_329(+)	0.0966404	0.0187941	18.4037	22.4415	27.6675	22.0146		24PHAS35_607(-)	0.0666667	0	9.2	25.3667	44.1333	69.817
21PHAS55_371(+)	0.126865	0	12.4981	65.591	8.66918	42.3915		24PHAS35_631(-)	0	0	2.03333	1.1	4.1	7.72588
21PHAS55_392(+)	0.102903	0	27.6784	82.6877	62.1593	51.5368		24PHAS35_751(-)	0.1	0.0333333	8.06667	8.76667	60.7667	83.337
21PHAS55_434(+)	0.0887024	0	33.4411	11.0244	0.0858095	0.759349		24PHAS36_134(+)	0.433333	0	38	94.2667	116.8	180.411
21PHAS55_497(+)	0	0	6.21465	2.07013	8.20987	0.676142		24PHAS36_158(+)	0	0	0.633333	0.6	0.4	14.8928
21PHAS55_518(+)	0.019542	0.019753	2.11475	8.93487	11.3269	7.48119		24PHAS36_182(+)	0	0	0.333333	2.86667	26.0333	24.3935
21PHAS55_581(+)	0.0700816	0	6.92288	37.561	18.1759	36.3635		24PHAS36_230(+)	0.3	0	8.13333	44	82.7333	174.486
21PHAS55_602(+)	0.0284011	0	12.998	4.35428	4.89429	5.35414		24PHAS36_302(+)	0.0333333	0	0.0333333	1.93333	5.4	10.0077
21PHAS55_749(+)	0.0523633	0	12.118	4.01557	9.5289	7.38929		24PHAS36_398(+)	0	0	0	1.36667	2.43333	14.6443
21PHAS55_222(-)	0.0132794	0	12.7898	0.485654	0.0185508	0.0337279		24PHAS36_422(+)	0	0	1.4	2.4	13.3333	4.13981
21PHAS55_243(-)	0.205806	0	162.41	35.7481	29.9236	20.563		24PHAS36_446(+)	0	0	0	2.23333	11.1667	3.49442
21PHAS55_390(-)	0.4623	0	163.189	71.9331	57.9563	64.2897		24PHAS36_132(-)	0.0333333	0	0	3.66667	8.1	10.0652
21PHAS55_495(-)	0.0426017	0	8.3283	5.70917	8.407	3.35516		24PHAS36_156(-)	0	0	0.0666667	0.333333	12.2667	3.86362
21PHAS55_579(-)	0.0470219	0	4.70312	6.72089	18.9083	3.0615		24PHAS36_228(-)	1.43333	0	156.7	215.867	600.967	996.619
21PHAS56_354(+)	0	0	9.27538	16.1725	11.9859	8.34047		24PHAS36_396(-)	0.0666667	0	1.7	5.6	19	19.5124
21PHAS56_396(+)	0.175729	0	29.5639	81.7963	13.9277	32.2522		24PHAS37_260(+)	0.4	0	31.8333	54.8667	315.367	338.523
21PHAS56_438(+)	0.0132794	0.019753	7.01988	21.1317	14.6275	22.9599		24PHAS37_284(+)	0	0	1.9	4.03333	21.9333	33.5684
21PHAS56_501(+)	0.132225	0	26.4471	22.7003	9.80341	3.80661		24PHAS37_332(+)	0.2	0	14.2667	14.9667	97.9667	108.714
21PHAS56_226(-)	0.136645	0	26.2252	17.9958	12.6529	30.0219		24PHAS37_356(+)	0	0	3.43333	0.366667	22	31.0606
21PHAS56_289(-)	0.0728264	0	1.63051	36.6549	9.61507	17.4576		24PHAS37_380(+)	0	0	0.0666667	1.36667	0.766667	12.4879
21PHAS56_352(-)	0.0407593	0	6.05923	21.9744	12.4363	26.6299		24PHAS37_404(+)	0.133333	0	19	36.1667	51.0667	108.074
21PHAS56_394(-)	0.0728264	0	9.62668	26.5298	4.75562	21.8284		24PHAS37_452(+)	0.0333333	0	1.86667	4.3	20.8333	30.6048
21PHAS56_415(-)	0.509909	0	150.468	70.4329	83.6708	50.4552		24PHAS37_524(+)	0.1	0.0333333	2.6	28.5333	84.4667	154.541
21PHAS56_436(-)	0.141987	0	15.3522	7.46488	14.7859	15.144		24PHAS37_548(+)	0	0	2.13333	6.3	12.8	10.8153
21PHAS56_457(-)	0.108244	0	30.7197	24.2067	24.1021	20.9531		24PHAS37_258(-)	0.9	0.0666667	26.3	98.6	461.3	815.376
21PHAS56_478(-)	0.0337425	0	10.4491	2.23897	3.06929	1.71026		24PHAS37_282(-)	1.36667	0	55.6667	222.533	582.2	1014.22
21PHAS56_541(-)	0.019542	0	5.65882	7.02351	4.78715	7.54623		24PHAS37_330(-)	0.1	0	1.03333	15.2667	45.1667	64.6959
21PHAS57_364(+)	0.0328213	0.081888	0	10.618	6.33736	1.50877		24PHAS37_354(-)	0	0	2.1	0.933333	32.6	26.23
21PHAS57_406(+)	0.254484	3.60077	11.4078	81.0846	63.4789	79.6945		24PHAS37_402(-)	0.0666667	0	0.466667	8.6	56	53.2319
21PHAS57_448(+)	0.0691604	8.2421	1.68417	37.6898	14.9177	17.8881		24PHAS37_450(-)	0.0666667	0	0.7	6.93333	9.23333	23.5653
21PHAS57_469(+)	0.0940438	0.165694	15.9941	26.6782	38.395	22.7194		24PHAS37_498(-)	0.733333	0	73.4667	173.367	297.433	395.189
21PHAS57_511(+)	0.344275	4.48312	13.724	224.359	22.0115	47.577		24PHAS37_522(-)	0.0333333	0	0.933333	16.9	16.2333	25.1162
21PHAS57_553(+)	0.0132794	1.33073	0	6.98358	0.122988	11.7001		24PHAS37_546(-)	0.0333333	0	0.0333333	4.96667	1.4	9.57052
21PHAS57_194(-)	0.134049	0.583568	33.8268	18.8193	18.9815	6.73652		24PHAS37_570(-)	0.0666667	0	3	12.6	27.7	24.4668
21PHAS57_215(-)	0	0	8.23658	2.90788	1.90792	0.0706566		24PHAS37_594(-)	0.0333333	0	2.66667	20.5667	13.6667	21.4022
21PHAS57_320(-)	0.0994039	4.23132	102.341	9.97455	3.97801	0.403253		24PHAS37_618(-)	0	0	1.93333	4.16667	3.7	3.46611
21PHAS57_383(-)	0.11434	0.97345	4.07876	63.0126	2.75474	20.6348		24PHAS37_642(-)	0.0666667	0	3	12.6	27.7	24.4668
21PHAS57_404(-)	0	18.9757	1.49145	17.7561	5.22828	8.05184		24PHAS37_666(-)	0.0333333	0	2.66667	20.5667	13.6667	21.4022
21PHAS57_467(-)	0.0940438	0.201746	15.8099	20.594	11.5954	7.3521		24PHAS37_762(-)	0	0	3.9	1.46667	6.4	12.4476
21PHAS58_102(+)	0.0142006	0.325057	1.91729	8.97018	8.36174	3.64371		24PHAS38_81(+)	0.166667	0	7.03333	13.1	31.1	25.9687
21PHAS58_207(+)	0.274966	1.09197	31.4582	109.644	58.2259	76.3624		24PHAS38_105(+)	0	0	3.16667	22.7333	30.8333	26.2907
21PHAS58_228(+)	0.0763442	0	11.2952	2.78558	0.368964	1.48806		24PHAS38_129(+)	0	0	0	2.1	10.3333	7.51895
21PHAS58_375(+)	0	1.40782	3.41964	10.3458	6.10874	4.90652		24PHAS38_153(+)	0	0	3.3	3.83333	26.2667	20.8042
21PHAS58_417(+)	0.0284011	0.663734	9.53563	8.38501	0	2.40306		24PHAS38_177(+)	0.0666667	0	6.2	13.2333	46.3	73.1341
21PHAS58_205(-)	0.203964	0	34.9162	44.741	28.2076	29.0553		24PHAS38_273(+)	0.0333333	0	0.0333333	0.966667	15.0333	17.0518
21PHAS58_226(-)	0.0815186	0	12.0346	52.9061	12.5949	16.3251		24PHAS38_297(+)	0	0	0.533333	4.06667	15.9	23.8289
21PHAS58_268(-)	0.0691604	2.52606	11.069	78.2742	23.9068	22.8455		24PHAS38_441(+)	0	0	0	1.6	9.6	8.9718
21PHAS58_289(-)	0.0416805	2.04489	10.732	1.61732	0.0614941	0.0403058		24PHAS38_609(+)	0	0	0	1.5	8.86667	3.67948
21PHAS58_331(-)	0.0398381	0.461411	1.82113	22.3187	0.0371017	3.89203		24PHAS38_175(-)	0	0	1.4	4.5	11.4667	13.7884
21PHAS58_394(-)	0.118927	1.22084	6.08605	68.0538	15.6208	21.7285		24PHAS38_295(-)	0	0	6.13333	9.43333	40.7333	37.8068
21PHAS59_406(+)	0	0	3.82625	3.97789	0.940962	5.13129		24PHAS38_367(-)	0.266667	0.0333333	27.1	24.3333	194.3	42.6845
21PHAS59_448(+)	0.0390839	0	4.89381	6.6946	0.0185508	1.74223		24PHAS38_415(-)	0	0	0.333333	3.53333	3.23333	9.89889
21PHAS59_490(+)	0.0994039	0	29.0505	20.2915	32.892	6.01381		24PHAS38_751(-)	0	0.0333333	0.0333333	1.4	7.16667	4.02957
21PHAS59_511(+)	0.0665638	0.541381	3.15637	13.9919	7.89099	1.44268		24PHAS39_354(+)	0	0	2.33333	0.833333	5.83333	5.37587
21PHAS59_553(+)	0.0416805	0	15.2169	7.33957	0.0243154	0.0305271		24PHAS39_498(+)	0.233333	0.0333333	5.2	109.5	109.633	112.335
21PHAS59_595(+)	0.275869	0	28.4065	168.485	39.4114	58.0775		24PHAS39_546(+)	0	0	1.7	7.03333	22.1333	19.2368
21PHAS59_616(+)	0.0568022	0	7.61442	10.3789	4.04413	3.59146		24PHAS39_570(+)	0.0333333	0	1.63333	4.23333	4.8	8.24047
21PHAS59_341(-)	0.0284011	0	2.23858	7.37177	2.0152	2.9198		24PHAS39_618(+)	0.0333333	0	0	4.33333	11.5667	14.9964
21PHAS59_362(-)	0.184589	0.0770941	99.8782	17.8088	15.9915	1.90647		24PHAS39_690(+)	0.0333333	0	0.0333333	11.4	10.9333	36.0422
21PHAS59_467(-)	0.138469	0.019753	3.70828	63.0104	5.55345	26.2772		24PHAS39_544(-)	0	0	0.3	4.5	17.7	11.5307
21PHAS59_530(-)	0.0896236	0.0245469	51.651	20.4509	4.09233	11.9212		24PHAS39_568(-)	0.0666667	0	7.9	15.5	36.6333	27.2112
21PHAS59_551(-)	0.019542	0	0.630539	11.2796	4.20584	9.13367		24PHAS39_616(-)	0	0	0	1.06667	9.03333	4.35161
21PHAS59_593(-)	0.0337425	3.02697	6.20331	8.54513	4.52005	4.81302		24PHAS39_688(-)	3.63333	0	277.533	1306.27	1471.33	1530.74
21PHAS59_614(-)	0.105481	0.0187941	6.15106	31.9231	9.15836	44.7471		24PHAS39_712(-)	0.0666667	0.0333333	15.0667	16.3	42	82.8671
21PHAS59_635(-)	0.0407593	0	17.1523	64.115	21.0165	30.4587		24PHAS39_736(-)	0.2	0	20.7	15.2333	89.4	146.941
21PHAS60_171(+)	0.0586259	0.343852	3.28177	37.6735	13.3383	29.339		24PHAS40_225(+)	0.0333333	0	0.0333333	4.23333	46.3667	42.8187
21PHAS60_192(+)	0.075423	0.128106	10.4256	92.7231	38.1366	27.2428		24PHAS40_249(+)	1.9	0	477.7	249.2	1185.77	1229.57
21PHAS60_255(+)	0.148082	0.019753	5.80524	59.9463	31.6265	42.3223		24PHAS40_297(+)	0.0333333	0	6.96667	4.56667	23	29.0057
21PHAS60_276(+)	0.201367	0.413657	16.0772	162.329	54.6639	113.283		24PHAS40_393(+)	0.0333333	0	0	2	8.46667	12.8749
21PHAS60_297(+)	0.113586	0	60.4406	64.6454	39.7483	28.8872		24PHAS40_247(-)	0.0666667	0	14.4	10.9333	45.7333	31.9909
21PHAS60_339(+)	0.32733	0	65.0129	92.1333	54.6902	57.0944		24PHAS40_271(-)	0.3	0	36.8	91.3667	160.2	137.741
21PHAS60_360(+)	0.0132794	0.141147	5.91289	7.21443	0.0185508	4.48964		24PHAS40_295(-)	0	0	2.23333	4.16667	24.6	35.1605
21PHAS60_381(+)	0.019542	0.259087	11.9003	13.4103	2.94993	3.23118		24PHAS40_319(-)	0.166667	0	4	12.9333	99.6	54.9357
21PHAS60_444(+)	0.144583	0.306841	52.2951	93.738	42.5044	46.5969		24PHAS40_343(-)	0.0333333	0	1.53333	9.06667	14.1	12.1959
21PHAS60_190(-)	0.236952	0	25.0261	105.825	25.8512	54.5915		24PHAS40_391(-)	0.2	0	24.9	21.9333	86.7	121.894
21PHAS60_211(-)	0.0274799	0.0997231	4.8894	12.6622	8.32389	11.6567		24PHAS41_422(+)	0	0	1.2	1.8	6	9.20601
21PHAS60_232(-)	0.0284011	0	6.00853	3.72094	5.69938	5.86162		24PHAS41_494(+)	0	0	0	2.43333	9.36667	10.1742
21PHAS60_253(-)	0.306112	0	42.7462	152.784	62.7526	62.4889		24PHAS41_542(+)	0.0333333	0	5.63333	12.9	19.9	42.7548
21PHAS60_274(-)	0	0	2.43591	11.1835	7.99616	8.12307		24PHAS41_686(+)	0.0333333	0	6.56667	6.56667	52.4	55.0808
21PHAS60_337(-)	0	0.0245469	2.07075	10.0107	0.565687	16.9449		24PHAS41_492(-)	8.56667	0.1	780.867	3156.5	3062.37	4730.38
21PHAS60_379(-)	0.108244	0.164735	11.1996	73.8605	22.2456	28.3817		24PHAS41_516(-)	0	0.0333333	0.7	5.53333	20.1	32.5817
21PHAS60_484(-)	0.0142006	0.2052	1.97813	3.92247	0	7.74043		24PHAS41_540(-)	0	0	2.23333	3.23333	13.1	27.0832
21PHAS61_102(+)	0.206727	1.44733	22.238	249.989	50.0103	48.0823		24PHAS41_564(-)	0.233333	0	27.1667	40.1	184.6	181.46
21PHAS61_123(+)	0.0142006	0.275005	3.07944	7.39045	16.4895	4.51297		24PHAS41_588(-)	0.1	0	2.1	11.3	35.3	49.9104
21PHAS61_207(+)	0.0132794	1.86674	7.95939	7.4124	0	2.43459		24PHAS41_684(-)	0	0	0	2.33333	10.6	26.3338
21PHAS61_249(+)	0.0142006	0	6.6553	75.6434	15.5412	29.3722		24PHAS42_161(+)	0.1	0	11.5667	8.73333	31.0333	56.3087
21PHAS61_291(+)	0	4.84922	10.355	13.4107	7.51116	2.28782		24PHAS42_209(+)	1.06667	0	113.033	182.533	626.267	1035.65
21PHAS61_375(+)	0.151767	0.386812	29.1373	11.8894	33.2019	18.6091		24PHAS42_257(+)	0.166667	0	7.56667	18.4333	48.5667	54.6849
21PHAS61_396(+)	0.0284011	0.181034	1.46739	0.410865	5.61388	5.60128		24PHAS42_281(+)	0.0333333	0	6.03333	8.56667	2.03333	15.1483
21PHAS61_417(+)	0.0479431	1.02926	15.3639	2.49521	4.82898	0		24PHAS42_305(+)	0.166667	0	25.9667	105.433	49.6667	82.4551
21PHAS61_100(-)	0.126865	3.10081	18.4409	110.819	9.47733	16.0951		24PHAS42_329(+)	0.0666667	0	0.666667	4.2	27	63.0259
21PHAS61_121(-)	0.182746	0	58.4382	38.0602	63.5101	29.6177		24PHAS42_353(+)	1.46667	0.0333333	160.8	432.667	814.1	1151.36
21PHAS61_142(-)	1.35595	1.02887	55.6837	947.06	266.46	463.95		24PHAS42_377(+)	0.1	0	23.6333	40.6	76.1333	68.3115
21PHAS61_331(-)	0.019542	0	3.52987	17.5473	6.34893	5.65052		24PHAS42_473(+)	1.53333	0.0333333	276.133	302.367	1020.67	1230.88
21PHAS62_333(+)	0.0957192	11.2595	56.6468	21.6878	21.578	18.7035		24PHAS42_497(+)	0.1	0	13.6	21.7667	102.933	127.753
21PHAS62_375(+)	0.0328213	4.96831	0.253884	4.50778	10.7333	7.87639		24PHAS42_207(-)	0.366667	0	62.3333	31.5333	128.8	179.908
21PHAS62_396(+)	0.149925	0	38.266	19.1853	91.617	23.1539		24PHAS42_279(-)	0.2	0	23.8333	120.767	122.233	156.992
21PHAS62_501(+)	0.214813	38.5715	68.0424	78.7215	26.763	20.8135		24PHAS42_327(-)	1.06667	0	104.433	62.0667	471.167	786.02
21PHAS62_522(+)	0.0132794	5.97993	0.0164876	12.2433	0.622321	2.05124		24PHAS42_351(-)	0.1	0	3.56667	7.76667	26.7333	36.8905
21PHAS62_585(+)	0.0142006	0	2.37553	7.46277	0.030747	2.76889		24PHAS42_375(-)	0.166667	0	48.5333	49.7	63.4667	106.491
21PHAS62_268(-)	0	0.150735	12.7099	5.87608	13.4543	5.38799		24PHAS42_447(-)	0.366667	0	48.4333	229.867	151.1	134.153
21PHAS62_310(-)	0.173887	8.04822	37.3209	64.3285	58.3813	49.2286		24PHAS42_495(-)	0	0	0.0333333	2.1	4.23333	14.3042
21PHAS62_373(-)	0.0540387	3.36162	12.9626	32.0139	21.424	22.4743		24PHAS43_1068(+)	0	0	0	0.8	4.83333	11.9674
21PHAS62_415(-)	0.103824	0	19.4888	6.8344	13.5786	0.0152635		24PHAS43_1092(+)	0.166667	0	6.03333	4.66667	110.967	105.576
21PHAS62_436(-)	0.138488	3.23295	77.2302	12.4789	15.9437	3.50647		24PHAS43_1116(+)	0.133333	0	1.83333	7.03333	32.2667	54.7389
21PHAS63_338(+)	0.0479431	1.04786	15.8523	7.74637	0	0.0403058		24PHAS43_1140(+)	1.06667	0	80.7	420.367	296.067	465.493
21PHAS63_359(+)	0.0603013	1.04134	3.31139	45.5737	17.1848	34.7102		24PHAS43_1188(+)	0.1	0	9.26667	11.2333	18.0667	45.4831
21PHAS63_443(+)	0.0142006	1.52231	13.3526	9.65587	5.33854	1.70403		24PHAS43_1066(-)	0.0333333	0	7.53333	7.5	62.5	76.8282
21PHAS63_611(+)	0.180923	2.68983	40.2086	71.6735	16.0635	60.2392		24PHAS43_1090(-)	0.266667	0	6.16667	13.9667	227.8	245.652
21PHAS63_632(+)	0.0132794	2.28269	6.70947	17.6281	0.0243154	6.40706		24PHAS43_1138(-)	0.0666667	0	5.76667	10	20.7333	39.7645
21PHAS63_441(-)	2.68085	4.50345	128.568	1775.32	681.065	1151.1		24PHAS43_1162(-)	0	0	4.76667	8.26667	1.63333	19.2008
21PHAS63_462(-)	0.0426017	5.18598	27.437	5.00013	5.46488	4.11835		24PHAS43_1330(-)	0	0	0.133333	6.13333	11.1333	19.4882
21PHAS63_483(-)	0	0	18.3959	2.85904	0.0550625	1.05247		24PHAS43_1378(-)	0	0	6.7	12.2333	32.5333	29.5683
21PHAS63_525(-)	0.0337425	0	3.26566	15.2782	3.77801	2.64473		24PHAS43_1402(-)	0.0666667	0	3.5	13.2	43.5	43.1663
21PHAS63_567(-)	0.174808	0	27.4485	28.2764	15.1275	14.1977		24PHAS44_506(+)	0	0	4.96667	3.3	17.1333	19.6735
21PHAS63_609(-)	0.12412	7.13	8.12473	22.5859	18.8925	18.727		24PHAS44_530(+)	0.0333333	0	1.46667	2.1	8.86667	9.87909
21PHAS63_630(-)	0.235109	2.03051	91.3207	113.59	71.9657	53.3222		24PHAS44_578(+)	0.233333	0	10.3	64.8333	65.6	134.943
21PHAS63_651(-)	0.08686	0.106435	8.21143	83.4322	21.767	31.945		24PHAS44_602(+)	0.133333	0	3.1	11.2	76.0333	63.7148
21PHAS63_672(-)	0	0	2.33171	8.08242	3.13669	5.71719		24PHAS44_626(+)	0.0666667	0	4.2	32.8	66.3667	43.94
21PHAS64_114(+)	0.0132794	0	9.7201	0.602139	6.84434	0.0184643		24PHAS44_650(+)	0.133333	0	6.26667	31.8333	50.5333	23.119
21PHAS64_219(+)	0	0.0245469	0	10.9279	11.1999	2.09063		24PHAS44_432(-)	0.0333333	0.0666667	2.96667	21.5	42.5667	60.2091
21PHAS64_240(+)	0.0728264	3.61457	1.1337	23.0243	8.12905	14.5493		24PHAS44_456(-)	0	0	1.93333	14.7333	0.6	16.3811
21PHAS64_324(+)	2.60681	0.0876408	296.046	1490.83	559.683	604.74		24PHAS44_504(-)	0.266667	0	21.3667	59.4333	183.767	129.286
21PHAS64_345(+)	0.0745018	0.828851	1.84878	66.8798	20.6249	30.0897		24PHAS44_528(-)	0.266667	0	32.2667	78.3667	258.533	238.801
21PHAS64_366(+)	0.0132794	0.113147	0.0478864	3.42585	8.94139	21.4875		24PHAS44_576(-)	0.333333	0	7.5	138.1	104.6	233.122
21PHAS64_175(-)	0.0691604	0	13.4614	15.723	6.32426	3.03871		24PHAS44_600(-)	0.266667	0	13.3	41.3	290.367	199.254
21PHAS64_217(-)	0.322891	0.039506	52.5623	162.914	118.403	157.738		24PHAS44_624(-)	0.9	0	99	316.133	947.7	476.64
21PHAS64_259(-)	0	0.626909	3.37538	7.54591	4.59986	5.22889		24PHAS44_648(-)	0.0666667	0	12.7333	28.8	63.5	2.49606
21PHAS64_322(-)	0	0.019753	2.58842	10.0211	0.222097	5.58918		24PHAS44_672(-)	1.03333	0	82.8667	173.1	624.6	868.036
21PHAS64_385(-)	0.0274799	0.283634	9.05506	7.69535	0.030747	3.29389		24PHAS45_182(+)	0.0666667	0	6.53333	1.06667	62.8667	56.4679
21PHAS64_427(-)	0.161529	4.0242	17.5021	124.042	14.7725	41.4474		24PHAS45_206(+)	0.866667	0	105.333	216.7	457.4	461.927
21PHAS65_117(+)	0.0142006	4.05508	5.58234	5.74834	0.0243154	8.3238		24PHAS45_230(+)	1.93333	0.0333333	151.2	345.267	1131.17	1935.78
21PHAS65_138(+)	1.04889	3.1616	155.647	658.64	177.76	275.377		24PHAS45_302(+)	0.133333	0	50.4	35	83.5667	149.223
21PHAS65_264(+)	0.0416805	4.74471	9.67181	7.84404	0.030747	3.834		24PHAS45_350(+)	0.333333	0.0333333	50	76.5	98.3667	123.917
21PHAS65_285(+)	0.0274799	2.53488	24.7632	4.51292	21.056	0.497488		24PHAS45_374(+)	5.1	0.0333333	524.633	1956.5	1739.27	2019.67
21PHAS65_327(+)	0	0.327552	2.15041	3.92869	7.22597	5.57538		24PHAS45_398(+)	0.3	0	15.8667	156.467	136.6	135.524
21PHAS65_136(-)	0.0691604	0	23.462	25.2226	12.6546	6.99392		24PHAS45_204(-)	0.333333	0	24.3667	58.4	189.4	260.22
21PHAS65_157(-)	0.075423	1.88515	4.60445	30.827	14.2312	18.4122		24PHAS45_228(-)	0.833333	0	28.1333	95.8	455.567	692.737
21PHAS65_178(-)	0.210393	2.50784	12.8713	98.9106	19.9755	34.6113		24PHAS45_252(-)	0.2	0	35.2	59.4333	60.4333	94.6118
21PHAS65_199(-)	2.62779	2.47792	540.931	1162.86	458.536	528.429		24PHAS45_276(-)	0.3	0	25.1333	63.4667	101.567	252.113
21PHAS65_220(-)	0.487016	8.14526	39.867	275.595	100.916	145.462		24PHAS45_300(-)	0.0333333	0	0.666667	6.03333	18.7333	50.434
21PHAS65_262(-)	0.08686	1.48184	10.071	57.3798	8.75121	22.4592		24PHAS45_348(-)	0.133333	0	15.9	11.8333	16.4333	39.6935
21PHAS65_325(-)	0.0691604	1.31577	11.7937	24.2181	25.4265	10.7609		24PHAS45_372(-)	0.166667	0	12.4667	102	72.7667	89.9946
21PHAS66_298(+)	0.11434	0.0640529	0.82918	75.3022	8.27009	33.259		24PHAS46_334(+)	0.0333333	0	0.0666667	1.33333	14.6667	0.517002
21PHAS66_319(+)	0.0612224	0.245087	1.49373	63.4149	12.0691	11.2816		24PHAS46_886(+)	0.0333333	0	3.2	6.06667	15.4	12.0665
21PHAS66_340(+)	0.0132794	0.106435	0	8.51463	2.34071	1.43907		24PHAS46_958(+)	0.0666667	0	10.5	42.6667	26.6667	31.7163
21PHAS66_403(+)	10.16	0	6.43572	42.1389	16.709	25.0893		24PHAS46_1030(+)	0.0333333	0	4.76667	10.3	14.1333	4.55749
21PHAS66_424(+)	0.249143	7.21669	47.4566	141.478	44.2225	62.0656		24PHAS46_1078(+)	0.0333333	0	0.533333	8.5	18.7667	11.2716
21PHAS66_487(+)	0.0142006	0	7.87623	3.29594	0	4.62625		24PHAS46_668(-)	0	0	0.0333333	2.6	16.8333	1.99119
21PHAS66_592(+)	0.075423	0.156488	38.2321	37.52	16.8959	13.5398		24PHAS46_812(-)	0	0	0	5.53333	21.1	2.90946
21PHAS66_401(-)	0.0407593	0	4.16632	25.0842	10.4889	10.0204		24PHAS46_836(-)	0.0333333	0	1.93333	1.53333	46.2333	17.8655
21PHAS66_485(-)	0.0132794	0.253335	15.3072	31.7964	10.012	7.1897		24PHAS46_884(-)	0.1	0	30.6667	24.2667	35.0333	32.8377
21PHAS66_527(-)	0.106569	0.401193	3.15223	30.3007	16.3304	21.883		24PHAS46_932(-)	0.0333333	0	3.1	28.7667	3.63333	12.6352
21PHAS66_548(-)	0.0461007	0.215747	0.0182612	19.3567	7.56784	11.1499		24PHAS46_956(-)	0.4	0	31.3	196.033	184.167	120.403
21PHAS67_342(+)	0	0	5.05632	7.2199	0.0185508	3.12463		24PHAS46_1004(-)	0	0	2.06667	2.2	12.7667	4.50203
21PHAS67_447(+)	0.0975615	4.34927	13.9324	18.4252	10.214	17.4114		24PHAS46_1076(-)	0.1	0	9.06667	18.4667	61.3667	57.1724
21PHAS67_468(+)	0	0.039506	4.03901	2.72847	5.8237	2.70291		24PHAS47_376(+)	0.0666667	0	1.53333	1.5	5.73333	9.38765
21PHAS67_193(-)	0.0132794	0	0.125595	7.58057	7.85388	1.41405		24PHAS47_592(+)	0	0	2.53333	0.7	14.1333	8.80806
21PHAS67_235(-)	0.0398381	0	8.64458	12.2669	9.3079	1.40196		24PHAS47_616(+)	0	0	0.8	4	13.1	11.6183
21PHAS67_403(-)	0.0142006	0.500535	7.72843	10.435	1.12553	6.41245		24PHAS47_688(+)	0	0	1.86667	1.16667	12.0333	7.68703
21PHAS67_466(-)	0.0142006	14.7809	7.38258	14.3659	0.0922411	7.72704		24PHAS47_736(+)	0.1	0	3.46667	3.66667	48.9	29.7718
21PHAS67_550(-)	0.0142006	1.97317	4.49095	6.87156	2.84404	1.01554		24PHAS47_760(+)	0.266667	0	8.83333	64.9	141.8	146.188
21PHAS67_592(-)	0.740029	8.16539	249.095	34.2027	5.71721	3.14774		24PHAS47_374(-)	0	0	0.3	4.06667	16.3667	20.5836
21PHAS68_594(+)	0.119681	0	6.34465	69.5882	22.8067	26.5095		24PHAS47_446(-)	0	0	1.63333	7.2	26.3667	40.7779
21PHAS68_657(+)	0.0479431	0.894821	0.188393	16.198	4.59094	8.64119		24PHAS47_590(-)	0	0	0	4.43333	22.3	14.6485
21PHAS68_678(+)	0.019542	0.502453	10.5147	3.00132	0.537974	2.51605		24PHAS47_662(-)	0	0	1.2	3.06667	5.26667	11.8505
21PHAS68_720(+)	0.184422	2.01843	20.3344	137.516	34.1718	54.1922		24PHAS47_686(-)	0.133333	0	10.6333	16.3333	69.6333	56.1238
21PHAS68_592(-)	0	0	13.1884	4.17356	14.9657	9.2051		24PHAS47_734(-)	0.0333333	0	0.0666667	2.33333	9.66667	15.0697
21PHAS68_634(-)	0.497718	0.0245469	82.9901	56.4573	138.169	100.923		24PHAS48_246(+)	0.0333333	0	5.9	5.63333	19.4667	31.3188
21PHAS68_655(-)	0.0470219	0	6.60779	6.24878	0.0428663	2.10355		24PHAS48_318(+)	0.0333333	0	4.13333	4.8	0.0333333	20.5694
21PHAS68_676(-)	0.356485	1.45058	19.0165	273.02	80.1641	89.2822		24PHAS48_342(+)	0	0	2.9	8.06667	10.5	12.3424
21PHAS68_697(-)	0.0621436	0	12.33	15.0781	6.28696	5.72958		24PHAS48_366(+)	0.0666667	0	13.1667	27.3	21.6	14.8632
21PHAS68_718(-)	0.142908	1.68244	66.4371	107.15	12.1816	17.4524		24PHAS48_414(+)	0.166667	0.0333333	5.86667	27.8	85.7667	72.4793
21PHAS68_739(-)	0.0940438	0	9.37918	16.1785	5.91069	2.08985		24PHAS48_438(+)	0.0333333	0	0	10.7	7.9	12.1046
21PHAS68_760(-)	0.0470219	0.0375881	6.50729	24.3736	7.46825	28.7786		24PHAS48_486(+)	0.666667	0	53.8667	37.1333	450.2	608.469
21PHAS68_781(-)	0.08686	1.43333	2.51268	78.0013	51.5837	40.3943		24PHAS48_510(+)	0	0	2.3	8.4	4.63333	4.70958
21PHAS69_195(+)	0.104745	0	52.8726	6.13611	11.869	0.131887		24PHAS48_292(-)	0.0333333	0	0.0333333	9.03333	4.66667	1.37952
21PHAS69_216(+)	0.0132794	1.15506	3.47516	9.1892	0	2.6044		24PHAS48_340(-)	0.0666667	0	20.8	11.6333	13.9	16.9578
21PHAS69_237(+)	0.0132794	0.228788	11.844	0.493011	0	0		24PHAS48_388(-)	0.0666667	0	0.6	7.16667	4.86667	7.93404
21PHAS69_279(+)	0.0824398	1.23676	41.8289	18.9976	38.8675	35.6885		24PHAS48_412(-)	0	0	0.7	7.03333	0.1	18.0276
21PHAS69_300(+)	0.0691604	4.28214	27.5703	98.8913	70.5313	77.8851		24PHAS48_508(-)	0.0666667	0	4.2	11.5667	19.9667	18.9036
21PHAS69_342(+)	0.0798432	0	1.89726	31.0283	25.3172	10.9085		24PHAS48_556(-)	0.0666667	0	8.03333	26.1	18.0667	25.3438
21PHAS69_405(+)	0.238608	0.634775	21.7634	156.086	58.3978	57.5409		24PHAS49_261(+)	0	0.0333333	2.4	1.4	1.16667	13.3676
21PHAS69_468(+)	0	0.442039	11.829	2.78591	0.0185508	0.0250423		24PHAS49_309(+)	0.333333	0	26.2333	39.0667	99.6	289.007
21PHAS69_489(+)	0.0905447	0.019753	35.5057	8.43761	36.6887	25.6015		24PHAS49_357(+)	0	0	2.3	7.6	6.16667	12.3107
21PHAS69_193(-)	0.303516	0.25717	23.3511	87.7954	42.9958	44.7635		24PHAS49_477(+)	0.0666667	0.0666667	11.8	21.0667	45	54.4568
21PHAS69_235(-)	0.0142006	0.503411	3.44947	10.5861	10.1789	5.92344		24PHAS49_525(+)	0	0.0333333	0	0.666667	5.86667	11.4842
21PHAS69_277(-)	0.0132794	0	0.180575	5.59329	8.36655	3.78522		24PHAS49_549(+)	0.0666667	0.0666667	4.16667	3.9	3.16667	8.47822
21PHAS69_340(-)	0.0568022	0.0245469	24.6856	2.16891	5.17414	0.671595		24PHAS49_597(+)	0	0.0333333	0	2.13333	2.36667	12.2749
21PHAS69_403(-)	0.0461007	0	2.38598	4.47033	10.3824	4.05685		24PHAS49_621(+)	0.1	0	24.3667	8.13333	12	16.1357
21PHAS69_445(-)	0.0735806	1.80614	24.9836	41.8093	17.3509	21.9791		24PHAS49_355(-)	0.533333	0	66.0333	127.967	247.633	311.974
21PHAS70_737(+)	0.16687	0	7.60788	48.4056	31.982	23.3633		24PHAS49_523(-)	0.0333333	0	1.6	1.76667	4.96667	6.45414
21PHAS70_800(+)	0	0	0	6.20226	3.78168	5.94066		24PHAS49_595(-)	0	0	1.86667	3	8.1	6.40915
21PHAS70_821(+)	0.160626	0	20.2642	93.9192	19.6952	46.4781		24PHAS50_116(+)	0.233333	0	15.6	91.1667	67.8	151.852
21PHAS70_863(+)	0.0337425	0	3.50425	8.30822	7.08938	2.06106		24PHAS50_140(+)	0	0	0	2.56667	4.86667	7.25615
21PHAS70_884(+)	0.0416805	0	8.09545	4.93968	0.449728	1.85336		24PHAS50_188(+)	0.333333	0	50.1667	103.1	228.3	214.498
21PHAS70_968(+)	0	0	4.40882	5.60906	4.61052	6.34401		24PHAS50_212(+)	0.233333	0	13.9333	78.8667	84.9	102.515
21PHAS70_1031(+)	0.0132794	0	0.944528	11.9765	3.40616	7.94026		24PHAS50_284(+)	0	0	1.16667	1.3	4.1	12.7435
21PHAS70_735(-)	0	0	7.19366	12.6964	3.52574	4.23471		24PHAS50_308(+)	0.4	0	23.0333	43.8667	263.267	336.63
21PHAS70_819(-)	0.019542	0	9.17626	5.43701	0.0243154	0.827432		24PHAS50_356(+)	0.0333333	0	6.33333	4.53333	3.83333	3.25225
21PHAS70_861(-)	0.223339	0	36.1216	144.346	54.6218	90.5738		24PHAS50_380(+)	0.0333333	0	0	1.73333	13.6	7.30488
21PHAS70_966(-)	0.487164	0.019753	44.7505	147.773	77.5767	160.222		24PHAS50_500(+)	0.0666667	0	3.86667	3.46667	61.5667	39.7468
21PHAS70_1008(-)	0.0398381	0	10.1037	21.7783	9.00196	10.3156		24PHAS50_524(+)	0	0	0	0.933333	9.8	3.81022
21PHAS70_1071(-)	0.0549599	0	11.7806	1.556	0.0492979	0.0403058		24PHAS50_692(+)	0	0	0	9.03333	16.0667	10.5377
21PHAS71_132(+)	0.0390839	6.28926	16.2089	24.2923	16.5448	24.7914		24PHAS50_186(-)	0	0	0.0333333	4.9	7.43333	9.24611
21PHAS71_195(+)	0.0621436	0	6.20342	14.9225	15.7701	8.01177		24PHAS50_210(-)	0.333333	0	28.9667	180.2	218.733	236.219
21PHAS71_151(-)	0.0407593	0.113723	0.0182612	18.1716	0.0428663	10.2701		24PHAS50_282(-)	0.1	0	10.3667	9.33333	50.0333	59.8962
21PHAS71_193(-)	0.0593801	0	4.29107	10.7316	9.73189	10.9338		24PHAS50_306(-)	0.0333333	0	2.23333	3.36667	38.5333	47.7671
21PHAS71_214(-)	0	0	0.0156994	14.8881	4.06711	4.1689		24PHAS50_354(-)	0	0	1.66667	3.43333	12.4667	8.10793
21PHAS71_277(-)	0.0328213	0.670827	1.47831	34.7818	8.54864	9.71376		24PHAS50_378(-)	0.133333	0.0333333	11.6333	20.2	64.3	73.1448
21PHAS71_340(-)	0	0	2.46381	9.6608	1.16714	2.83954		24PHAS50_426(-)	0.0333333	0	3.3	8.73333	17.7	25.5627
21PHAS71_361(-)	0.0328213	0	10.869	4.395	4.11367	4.67794		24PHAS50_450(-)	0.0333333	0	7.86667	16.8	60.8667	16.0007
21PHAS71_382(-)	1.67605	4.49175	197.878	1063.56	308.599	335.973		24PHAS50_546(-)	0.0333333	0.1	1.3	7.83333	24.6667	16.4281
21PHAS72_238(+)	0	0.258129	1.02065	4.59456	6.40881	1.71019		24PHAS50_570(-)	0	0	1.56667	8.5	37	9.88282
21PHAS72_385(+)	0.109166	5.81653	27.8393	78.5228	30.3413	33.7627		24PHAS50_594(-)	0.133333	0.0333333	2	11.2	103.467	69.0046
21PHAS72_406(+)	0.0549599	2.04068	15.8146	2.93872	2.67132	0.270564		24PHAS51_158(+)	0.433333	0	28.3333	87.4667	215.1	322.371
21PHAS72_532(+)	0.126111	2.62502	7.73717	25.0197	6.1505	12.1773		24PHAS51_182(+)	0.233333	0	16.8667	21.6333	119.367	100.451
21PHAS72_553(+)	0.0337425	1.74055	1.69822	9.54385	1.12871	4.17333		24PHAS51_206(+)	0.566667	0	34.9667	49.6	492.067	429.896
21PHAS72_595(+)	0.0523633	0.672363	1.42438	19.7268	9.64434	8.95994		24PHAS51_230(+)	1.6	0.0333333	223.633	79.9333	1146.7	1072.11
21PHAS72_616(+)	0	1.93462	2.32995	10.3422	6.69567	3.2331		24PHAS51_254(+)	0.333333	0	7.6	30.5333	193.433	307.821
21PHAS72_236(-)	0.0274799	0.1469	11.3461	11.4647	10.2482	9.04038		24PHAS51_302(+)	0.333333	0	8.56667	71.3667	157.667	217.768
21PHAS72_257(-)	0.0132794	0.506092	1.40612	8.06575	5.50834	1.96856		24PHAS51_326(+)	2.73333	0.0333333	107.3	503.567	1871	1874.23
21PHAS72_278(-)	0	0.338099	3.46357	11.6455	4.81288	1.55347		24PHAS51_350(+)	0.3	0.0333333	48.9	6.26667	184.933	74.1675
21PHAS72_320(-)	0.0673181	0	3.49197	36.3974	0.973171	20.1373		24PHAS51_374(+)	2.46667	0	442.233	649.633	964.867	1139
21PHAS72_425(-)	0	0.693652	0	21.7323	12.1207	14.0179		24PHAS51_398(+)	0.266667	0	5.4	91.9333	78	93.6353
21PHAS72_467(-)	0.0665638	3.9569	5.36073	15.516	22.0653	6.47699		24PHAS51_422(+)	0.466667	0	66.2	228.4	223.233	333.145
21PHAS73_144(+)	0.067485	1.42795	6.58737	17.7413	10.4487	0		24PHAS51_542(+)	0.0333333	0	0.633333	7.76667	21.8333	5.47041
21PHAS73_186(+)	1.42565	21.7898	422.295	375.026	194.886	223.204		24PHAS51_180(-)	0.1	0	10.9333	26.3667	71.2	45.5729
21PHAS73_207(+)	0.123366	16.1281	68.556	14.1827	0.152991	4.77362		24PHAS51_204(-)	1.6	0.0333333	64.6333	115.133	891.6	1263.89
21PHAS73_270(+)	0.230689	3.42357	10.023	159.741	15.2396	57.3594		24PHAS51_228(-)	0.5	0.0333333	71.5667	21.4667	362.6	300.808
21PHAS73_100(-)	0.415092	0.0736407	13.54	350.093	92.2215	125.012		24PHAS51_252(-)	0.333333	0	28.4333	35.4333	135.567	208.357
21PHAS73_142(-)	0	15.3483	10.4598	27.9139	10.2566	4.83924		24PHAS51_276(-)	0.0333333	0	2.13333	3.93333	27.5	10.869
21PHAS73_184(-)	0.0142006	0	3.28229	3.81607	7.06535	0.192941		24PHAS51_300(-)	0.866667	0	23.8667	303.2	358.2	652.709
21PHAS73_289(-)	0	3.74076	13.6561	5.33863	7.05148	0.0250423		24PHAS51_324(-)	3.46667	0.0333333	584.467	680.667	1578.1	1585.67
21PHAS73_310(-)	0.0593801	3.5091	3.53551	45.5225	7.08139	8.81483		24PHAS51_348(-)	0.266667	0.0333333	43.0667	24.3	178.733	129.365
21PHAS74_256(+)	0	0	2.8021	5.41797	3.27682	5.15965		24PHAS51_372(-)	0.133333	0	6.96667	55.2	78.6333	121.033
21PHAS74_277(+)	0.423216	0	169.025	18.4988	63.8887	36.3601		24PHAS51_420(-)	0.333333	0.0333333	64.4667	133.567	159.267	190.792
21PHAS74_361(+)	0.0568022	0	9.91631	6.08827	3.38853	2.07539		24PHAS51_444(-)	0	0	3.9	5.16667	6.26667	18.8247
21PHAS74_149(-)	0.0896236	0	11.8683	31.8932	4.58096	14.0785		24PHAS51_540(-)	0	0	1.46667	5.83333	4.9	8.85832
21PHAS74_212(-)	0.54916	0.019753	19.9738	366.829	39.1863	89.5593		24PHAS52_200(+)	0	0	3.16667	5.73333	1.06667	20.0289
21PHAS74_275(-)	0.019542	0	1.39981	10.8608	3.20914	11.9623		24PHAS52_248(+)	0	0	0	20.5667	12.3333	29.5183
21PHAS74_317(-)	0.0416805	0	2.43032	11.1143	13.2714	7.34371		24PHAS52_296(+)	0.566667	0	44.3333	100.6	184.267	267.59
21PHAS74_338(-)	0.522434	0.0245469	68.3545	427.28	84.1863	124.355		24PHAS52_320(+)	0.0333333	0	0.0333333	2.8	8.53333	13.28
21PHAS74_359(-)	0.0763442	0	9.13219	15.4153	2.97706	3.42171		24PHAS52_344(+)	0.2	0	23.6333	16.8	56.2333	98.495
21PHAS74_464(-)	0.450844	0	89.0365	70.2656	27.7959	23.3242		24PHAS52_368(+)	0.0333333	0	3.46667	7.2	4.23333	17.0637
21PHAS75_294(+)	0	1.51598	1.07741	11.6456	0.0185508	3.64919		24PHAS52_416(+)	0.166667	0	8.86667	53.5667	50.6333	65.8779
21PHAS75_315(+)	0.0663969	2.22018	6.2113	52.9105	7.51603	14.1191		24PHAS52_464(+)	0.0333333	0	2.96667	12.0333	8.33333	7.11861
21PHAS75_378(+)	0.0612224	0.732004	0.222354	21.4078	13.8952	10.0836		24PHAS52_512(+)	0	0	0.6	4.4	9.7	12.4718
21PHAS75_399(+)	0	3.44984	5.6393	17.3883	3.17956	3.1542		24PHAS52_174(-)	0	0	0	4.03333	16.4	14.1239
21PHAS75_441(+)	0.0416805	4.12565	6.64881	12.8942	5.71488	9.65059		24PHAS52_198(-)	0	0	0	1.56667	6.26667	15.4283
21PHAS75_504(+)	0.0568022	0	18.1879	3.57671	0.0185508	0.0403058		24PHAS52_246(-)	0.566667	0	32	231.867	204.933	241.78
21PHAS75_187(-)	0.127786	0	16.6387	43.5042	22.058	8.6381		24PHAS52_270(-)	0.1	0	9.86667	13.8667	26.1667	29.373
21PHAS75_334(-)	0.0568022	1.58924	78.3641	37.8915	31.2453	8.07463		24PHAS52_294(-)	0.0666667	0	25.2667	25.4	51.8	69.3355
21PHAS75_355(-)	2.59812	4.45205	1272.53	271.203	850.166	698.492		24PHAS52_318(-)	0	0	0	0.966667	10.2333	18.1643
21PHAS75_376(-)	0.0328213	1.23599	18.9504	14.2597	12.0846	3.52541		24PHAS52_342(-)	0.7	0	146.267	104.533	522.333	470.194
21PHAS75_397(-)	0	1.97892	0.619963	14.5227	3.86682	16.1724		24PHAS52_366(-)	0.1	0	20.0667	28	55.4	72.6983
21PHAS75_439(-)	0.0905447	0	30.6165	35.7091	26.8582	47.9198		24PHAS52_414(-)	0.0333333	0	0.0333333	8.93333	14.5	16.6024
21PHAS75_481(-)	0.0665638	0	16.4852	11.8225	3.07463	4.55011		24PHAS53_395(+)	0.366667	0	23.1333	108.933	180.067	213.367
21PHAS75_502(-)	0.118927	2.43842	11.5804	102.965	31.4216	70.4005		24PHAS53_419(+)	0.0333333	0	2.33333	16.8	10.2	18.5603
21PHAS76_102(+)	0.43924	0.0245469	75.1328	146.861	64.3825	101.973		24PHAS53_539(+)	0.333333	0	10.7667	190.3	126.633	230.447
21PHAS76_123(+)	0.0815186	11.9992	14.2612	35.5636	0.256685	9.2994		24PHAS53_563(+)	0.4	0	34.2333	73.2667	264.267	427.69
21PHAS76_144(+)	0.31405	0	147.732	80.5776	40.0207	24.119		24PHAS53_611(+)	0.0333333	0	9.2	10.7333	20.1333	23.1117
21PHAS76_165(+)	0.0142006	0	10.1422	7.98174	19.3135	9.46305		24PHAS53_393(-)	0.533333	0	31.8667	108.367	376.433	356.233
21PHAS76_228(+)	0.0532845	0	5.31322	10.7548	11.5288	3.51728		24PHAS53_441(-)	0	0	0	4.66667	5	7.31811
21PHAS76_270(+)	0.142908	0.0433409	8.31304	108.067	25.7428	61.7663		24PHAS53_489(-)	0.2	0	10.2	24.4667	116.3	173.983
21PHAS76_291(+)	0.0274799	0	6.67473	6.81376	0.261705	4.5407		24PHAS53_537(-)	0.0666667	0	18.4	56.3333	28.5	41.5545
21PHAS76_333(+)	0.265353	0.127147	88.9773	34.3133	26.1897	8.95891		24PHAS53_561(-)	0.4	0	18.9667	76.0667	149.733	281.168
21PHAS76_354(+)	0	0	1.44435	6.31401	3.72026	1.67899		24PHAS53_609(-)	0	0	0	3.93333	8.03333	3.62441
21PHAS76_100(-)	0.266274	0.0433409	17.2802	123.521	30.8743	52.1257		24PHAS54_428(+)	0.0333333	0	11.6333	30.0667	58.8333	74.0023
21PHAS76_163(-)	0.633627	0.0187941	235.705	65.3192	165.349	13.5972		24PHAS54_524(+)	0.0333333	0	0.1	19	33.5333	40.1995
21PHAS76_184(-)	0	0	9.84698	3.52666	8.01846	0.132628		24PHAS54_548(+)	0.0333333	0	3.83333	15.9667	3.7	10.629
21PHAS76_205(-)	2.39412	0.039506	159.859	1436.98	508.124	691.979		24PHAS54_644(+)	0.166667	0	17.9667	28.3667	78.4667	98.5644
21PHAS76_268(-)	0.0523633	0.0187941	6.47013	5.66766	15.7007	8.4701		24PHAS54_692(+)	0	0	1.56667	2.9	9.86667	20.3293
21PHAS76_331(-)	0	0	6.75698	11.878	0.74225	1.59473		24PHAS54_740(+)	0.433333	0	58.3	104.3	169.467	222.379
21PHAS77_102(+)	0.152688	0.740252	53.4785	53.0907	18.2273	26.5372		24PHAS54_378(-)	0	0	1.7	0.766667	7.93333	6.8394
21PHAS77_144(+)	0.0586259	0.258129	3.24484	13.0293	4.06068	0		24PHAS54_426(-)	0.0333333	0	0	5.23333	4.46667	8.04091
21PHAS77_165(+)	0.159686	0.681951	4.62369	113.36	39.8397	59.19		24PHAS54_522(-)	0.466667	0	21.4	186.567	383.467	338.213
21PHAS77_186(+)	0.0337425	0	4.3733	13.4799	1.07974	1.68933		24PHAS54_642(-)	0.2	0	18.3333	40.4667	191.3	137.773
21PHAS77_228(+)	0.0265588	0.683291	3.26119	2.90844	5.21855	1.18172		24PHAS54_738(-)	0	0	0.266667	5.96667	20.6	33.8979
21PHAS77_312(+)	0.0142006	4.73051	7.96117	4.36272	10.8201	10.2837		24PHAS55_171(+)	1.33333	0	127.533	267.6	676.033	996.743
21PHAS77_480(+)	0.108244	1.08219	26.3642	27.3511	13.9602	13.2394		24PHAS55_195(+)	0.9	0	201.633	170.2	642.233	453.308
21PHAS77_501(+)	0.019542	0	2.88395	10.8752	6.37268	9.42158		24PHAS55_291(+)	0.233333	0	6.66667	113.9	125.167	82.8864
21PHAS77_100(-)	1.01778	0	373.59	197.211	75.4612	103.267		24PHAS55_387(+)	0	0	4.8	7.23333	8.06667	18.9617
21PHAS77_205(-)	0.0426017	7.11562	24.7515	8.83184	0.158679	1.34849		24PHAS55_169(-)	0.0333333	0	3.06667	3.83333	23.8333	18.2715
21PHAS77_226(-)	0.075423	4.73474	11.36	9.26266	9.42573	6.11108		24PHAS55_193(-)	0.233333	0	16.6667	62.0667	160.8	136.261
21PHAS77_268(-)	0.0531175	0.356893	7.54666	44.2118	9.37317	19.0988		24PHAS55_217(-)	0	0	1.8	12.4667	5.06667	6.55894
21PHAS78_81(+)	0.075423	0	33.5437	10.4764	6.02207	3.1842		24PHAS55_241(-)	0.166667	0	10.2	19.3667	21.8	37.0619
21PHAS78_102(+)	0.159686	3.2899	7.96662	88.3872	14.2578	41.6361		24PHAS55_289(-)	0.233333	0	30.3667	152.167	241.767	206.88
21PHAS78_144(+)	0.0337425	0	4.08018	14.4989	3.34805	4.11876		24PHAS55_313(-)	0.0333333	0	8	10.6	37.2333	41.0019
21PHAS78_165(+)	0.110087	7.14189	4.58108	44.2667	1.75271	19.4964		24PHAS55_385(-)	0.133333	0	15.2667	15.9333	92.7	50.1858
21PHAS78_186(+)	0	0	0.0182612	7.71272	4.7043	1.4653		24PHAS55_481(-)	0.0333333	0	1.4	1.13333	11.9333	4.15316
21PHAS78_207(+)	0.187921	2.88257	7.14454	126.887	32.5755	86.511		24PHAS55_529(-)	0	0	4.93333	1.5	19.5333	1.73565
21PHAS78_228(+)	0.0328213	0.386811	12.0752	10.8964	17.47	3.1527		24PHAS55_577(-)	10.4	0	0.666667	0	0	0
21PHAS78_249(+)	0.0665638	3.07952	0.612278	36.5564	6.89137	5.40545		24PHAS56_107(+)	0.166667	0	34.0667	24	85.5	122.827
21PHAS78_142(-)	0.133128	0	16.946	30.6938	33.738	47.6691		24PHAS56_131(+)	0.166667	0	6.8	11.3	27.7	53.2297
21PHAS78_163(-)	0.112683	0	69.6611	35.3355	21.7727	13.32		24PHAS56_155(+)	0.933333	0	100.233	197.233	399.8	802.34
21PHAS78_205(-)	0	0	6.62159	4.07282	0.0428663	2.65956		24PHAS56_227(+)	0.0666667	0	17.2333	5.46667	24.9667	33.3253
21PHAS78_289(-)	0.0132794	3.12688	6.88882	29.6333	0.103693	5.17897		24PHAS56_371(+)	0	0	2.43333	2.26667	4.03333	5.62517
21PHAS78_394(-)	0.0142006	0	8.22305	12.0539	2.24113	10.2843		24PHAS56_443(+)	0.1	0	5.6	18.8333	44.3667	60.2179
21PHAS79_333(+)	0.0877812	0	8.07656	20.8532	4.00923	12.4372		24PHAS56_129(-)	0.466667	0	46.7667	98.5333	106.3	398.657
21PHAS79_459(+)	0	0	10.62	10.9548	5.72124	2.2536		24PHAS56_153(-)	0	0	5.76667	6.26667	16.0667	41.2733
21PHAS79_627(+)	0	0	4.90018	3.11533	0	7.88246		24PHAS56_201(-)	0.0333333	0	6.46667	3.53333	3.8	5.38784
21PHAS79_732(+)	0.958342	16.0709	77.5083	496.239	167.237	264.625		24PHAS56_345(-)	0.333333	0.0333333	17.4	77.5667	101.733	216.757
21PHAS79_331(-)	0.0132794	0	1.19342	17.5721	1.69109	2.56334		24PHAS56_369(-)	0.0333333	0	2.73333	3.06667	19.4667	1.77501
21PHAS79_373(-)	0.0398381	0	0.583635	3.18716	13.6371	8.69089		24PHAS56_393(-)	0.0666667	0	10.2333	0	16.8	9.95759
21PHAS79_394(-)	0.019542	0	1.91433	8.30705	0.0185508	3.08921		24PHAS56_513(-)	0	0	0	0.633333	14.1333	5.86484
21PHAS80_237(+)	0.0603013	0	18.755	36.4509	22.2789	18.1428		24PHAS57_147(+)	0.0666667	0	5.13333	10.4667	92.2667	59.1088
21PHAS80_258(+)	0.0284011	0	8.30477	6.1527	0	0.0184643		24PHAS57_171(+)	0.3	0	12.3	95.7	106.233	97.2129
21PHAS80_300(+)	0.0142006	0	2.48149	9.66224	0.0614941	3.04006		24PHAS57_267(+)	0.0333333	0	2.86667	7.5	33	22.5459
21PHAS80_384(+)	0.0265588	0	3.90402	12.3991	8.88867	8.6835		24PHAS57_315(+)	0	0	0.733333	2.96667	8.9	3.83511
21PHAS80_657(+)	0.122445	0	15.9097	58.6487	43.884	20.0321		24PHAS57_363(+)	0	0	9.66667	17.0667	12.7667	22.2356
21PHAS80_361(-)	0.122445	0	46.2103	14.0296	26.7061	0.255908		24PHAS57_387(+)	0	0	0	3.6	5.43333	16.4061
21PHAS80_382(-)	0.107323	0	10.7245	31.5664	23.6444	13.491		24PHAS57_435(+)	0.0333333	0	1.06667	8.93333	31.2	25.0687
21PHAS80_445(-)	0.075423	0	5.15391	57.2655	19.9316	11.5411		24PHAS57_459(+)	0	0	3.1	0.266667	10.7333	4.1813
21PHAS80_466(-)	0.0549599	0	8.31995	21.6499	18.2936	19.3836		24PHAS57_483(+)	0	0	1.43333	1.93333	10.4	7.18921
21PHAS80_508(-)	0.285816	0	17.6058	136.666	50.9377	62.4435		24PHAS57_145(-)	0	0	0	1	9.66667	14.1447
21PHAS80_529(-)	0.342433	0	8.30063	242.592	51.4539	90.622		24PHAS57_193(-)	0.0333333	0	3.56667	26.9333	25.4	26.8805
21PHAS80_613(-)	0.172966	0	4.62949	72.0638	22.4768	42.4409		24PHAS57_265(-)	0.0333333	0	0	0.666667	13.2333	8.123
21PHAS80_655(-)	0.0479431	0	4.79035	3.23982	4.3238	5.80805		24PHAS57_289(-)	0.0666667	0	13.6667	15.0667	73.6667	57.9271
21PHAS81_134(+)	0.250985	1.03942	126.249	102.756	141.891	87.2037		24PHAS57_385(-)	0.1	0	4.03333	15.9	38.0333	29.7506
21PHAS81_155(+)	0.0265588	0.740633	10.4475	44.2625	2.22757	26.9294		24PHAS58_610(+)	0	0	3.63333	6.3	22.6667	11.5218
21PHAS81_260(+)	0.0896236	0.690199	34.1554	37.7666	18.5914	10.564		24PHAS58_730(+)	0.5	0	16.3667	110.067	203.033	242.386
21PHAS81_302(+)	0	0	0.233849	7.13868	10.4055	3.35397		24PHAS58_754(+)	0.666667	0	119.633	360.567	146.5	113.76
21PHAS81_344(+)	0.0142006	0.349604	3.74118	6.26963	9.4511	4.21871		24PHAS58_778(+)	0.7	0	27.8333	201.533	379.167	439.887
21PHAS81_386(+)	0.0337425	0.2915	15.6552	9.19869	7.0902	12.1739		24PHAS58_826(+)	0.133333	0	43.9333	26.4333	60.0333	41.1587
21PHAS81_428(+)	0.0966404	0.495546	11.1166	37.899	19.036	20.1287		24PHAS58_874(+)	1.13333	0	62.4	141.667	572.267	818.977
21PHAS81_470(+)	0.276054	0.1912	28.7418	172.347	43.2973	90.0794		24PHAS58_898(+)	0.166667	0	13.4667	34.5	76.2667	108.553
21PHAS81_596(+)	0.0807644	0.0592589	13.0799	5.04486	0.0185508	1.93847		24PHAS58_656(-)	0	0.0333333	1.73333	1.66667	5.2	6.90061
21PHAS81_132(-)	0	0.138271	5.0269	3.85234	15.328	5.26449		24PHAS58_728(-)	1.4	0.0333333	90.4333	613.733	651.833	829.185
21PHAS81_153(-)	0.122445	0.0245469	50.9997	96.3371	4.23889	37.0195		24PHAS58_776(-)	0.233333	0	9.53333	76.4	100.867	167.08
21PHAS81_237(-)	0.178474	0.391223	9.58207	89.8115	20.4147	35.9401		24PHAS58_800(-)	1.1	0.0666667	47.6	494.667	390.833	592.422
21PHAS81_405(-)	0.0896236	0.201746	3.41123	33.4943	2.05877	7.5408		24PHAS58_824(-)	0.666667	0.0333333	149.7	147.633	364.767	206.251
21PHAS81_426(-)	0.0284011	0	3.18698	3.28847	6.09044	5.82018		24PHAS58_848(-)	0.4	0	76.9	74.9	325.467	312.776
21PHAS82_300(+)	0	0	1.89306	12.108	0.0185508	1.64846		24PHAS58_872(-)	0	0	0	7.96667	12.7667	28.5947
21PHAS82_321(+)	0	0	1.27244	16.8196	0.0678487	6.19964		24PHAS58_896(-)	0.133333	0	2.2	17.0333	45.8667	85.8715
21PHAS82_363(+)	0.0142006	0.714746	11.8229	4.20712	0	0.0500846		24PHAS59_98(+)	0.0333333	0	4.03333	5.03333	20.8667	28.0473
21PHAS82_384(+)	0.113586	1.15314	3.74658	57.489	33.8826	41.3348		24PHAS59_122(+)	0.0666667	0	2.73333	23.9667	30.7333	36.7893
21PHAS82_447(+)	0.292666	0	81.5151	49.5071	85.5164	63.8658		24PHAS59_194(+)	0.433333	0	37.9	99.2667	213.467	207.45
21PHAS82_489(+)	0.0265588	0	11.4879	1.99198	0.482322	1.1295		24PHAS59_314(+)	0.0333333	0.0333333	1.6	4.83333	20.8667	14.5207
21PHAS82_319(-)	0	0	9.44623	1.24024	9.78205	3.16176		24PHAS59_410(+)	0	0	0.0333333	1.63333	9.93333	9.0749
21PHAS82_361(-)	0.68507	0.433029	100.749	451.706	96.8093	112.125		24PHAS59_434(+)	0.2	0	4.86667	60.9333	103.267	93.8636
21PHAS82_382(-)	0.0612224	0.402152	13.7434	10.2884	18.5599	3.05591		24PHAS59_530(+)	0.0666667	0	8.03333	28.1333	55.7333	31.5554
21PHAS82_571(-)	0.0603013	0.019753	17.5185	4.39761	9.5386	17.9442		24PHAS59_192(-)	1.3	0.0333333	81.5	495.167	623.6	702.047
21PHAS83_291(+)	0.0337425	0	0	8.1336	11.9977	4.02289		24PHAS59_288(-)	0	0	0	3.33333	12.4	2.47076
21PHAS83_354(+)	0.130383	0.0245469	11.5997	91.03	18.2926	22.0862		24PHAS59_312(-)	0.0333333	0	1.93333	4.1	11.3	9.00315
21PHAS83_375(+)	0.055881	2.68043	7.27152	24.5436	10.226	11.5233		24PHAS59_408(-)	0.0333333	0	0.833333	10.5667	24.9667	13.137
21PHAS83_480(+)	0.0390839	1.24596	3.39522	6.51685	4.00891	8.1498		24PHAS59_432(-)	0.9	0	73.4667	457.067	587.233	423.497
21PHAS83_543(+)	0.923344	76.9342	96.297	767.564	187.326	290.896		24PHAS59_528(-)	0	0	0	4.03333	10.8333	8.05194
21PHAS83_564(+)	0.319225	0.71321	19.117	133.316	36.9121	67.7935		24PHAS59_552(-)	0	0	0	6.73333	6.93333	2.16525
21PHAS83_436(-)	0.0540387	0.58798	8.02317	39.5971	14.1209	22.9219		24PHAS59_624(-)	0	0	0.933333	4.5	9	12.6534
21PHAS83_457(-)	0.0426017	0	27.8259	36.1968	5.89159	10.7706		24PHAS60_1443(+)	0.0333333	0	0.933333	12.8667	7.96667	29.5124
21PHAS84_207(+)	0.420619	0	67.8164	277.496	124.916	132.652		24PHAS60_1491(+)	0	0	0.733333	5.56667	2.63333	5.83561
21PHAS84_228(+)	0	0	10.3874	2.61099	5.86911	7.98211		24PHAS60_1539(+)	0.366667	0	64.3333	93.5667	188.167	172.291
21PHAS84_312(+)	0.0540387	0.019753	13.9098	2.20841	7.86619	2.72084		24PHAS60_1587(+)	0.0666667	0	12.5	45.0667	24.9667	46.9225
21PHAS84_333(+)	0.128707	0	39.04	16.0863	31.3508	22.5319		24PHAS60_1659(+)	0.5	0	42.5	139.467	388.2	255.683
21PHAS84_522(+)	0.0958861	0.619434	6.97814	63.3125	8.51399	18.6538		24PHAS60_1683(+)	0	0	10.2667	9.03333	45.6667	32.0491
21PHAS84_289(-)	0.103824	0.656827	61.614	12.1004	47.806	26.2822		24PHAS60_1827(+)	0.233333	0	18.8	69.4667	88.3667	92.7859
21PHAS84_331(-)	0	0.122353	9.73829	0.542195	3.469	0.975409		24PHAS60_1923(+)	0.0333333	0	4.33333	2.33333	10.8667	1.32547
21PHAS85_81(+)	0	0	10.1883	3.88878	0	5.44045		24PHAS60_1441(-)	1.13333	0.0333333	85.9	276.033	530.8	506.348
21PHAS85_123(+)	0.248222	3.5651	18.288	187.784	53.7587	83.8541		24PHAS60_1465(-)	0.133333	0	4.8	3.73333	15.3	34.9148
21PHAS85_144(+)	0.0735806	1.56814	14.6474	40.3707	13.4298	18.478		24PHAS60_1489(-)	0.166667	0	16.4667	106.467	68.4	51.0023
21PHAS85_165(+)	0	0.611569	0.776689	3.31223	7.38323	3.48065		24PHAS60_1561(-)	0	0	0.0333333	4.36667	19.2667	9.34338
21PHAS85_186(+)	0.0142006	0.574558	6.6522	9.58866	4.59876	5.46344		24PHAS60_1609(-)	0.8	0	18.1333	148.033	422.267	422.277
21PHAS85_375(+)	0.0337425	4.67566	17.8385	7.97086	9.57812	3.13404		24PHAS60_1633(-)	0.2	0	12.6667	94.3667	111.733	66.3323
21PHAS85_100(-)	6.58166	3.14453	13.9159	227.117	52.5326	110.188		24PHAS60_1657(-)	0.0666667	0	6.8	28.9	64	50.3542
21PHAS85_142(-)	0.0745018	3.78104	22.7906	9.1754	9.09284	13.7326		24PHAS60_1681(-)	0	0	3.13333	2.63333	23.6667	18.6195
21PHAS85_184(-)	0.0407593	2.13407	3.63871	26.4166	2.46608	12.6146		24PHAS61_254(+)	0.1	0	15.2667	14.1667	53.8667	70.5896
21PHAS85_310(-)	0.0905447	0	18.5403	0.458272	9.6359	3.21819		24PHAS61_278(+)	0.266667	0	21.8333	107.633	89.4333	192.62
21PHAS85_352(-)	0.0470219	0.403688	13.5536	16.72	6.85098	7.04923		24PHAS61_302(+)	0.2	0	13.3667	40.5	102.4	112.218
21PHAS86_212(+)	0	1.37618	8.03212	3.0939	4.74151	0.0403058		24PHAS61_326(+)	0.1	0	8.73333	34.4	8.36667	32.9423
21PHAS86_233(+)	0.103824	0.175282	4.46493	64.2459	7.78366	17.7464		24PHAS61_398(+)	0.0333333	0	7.8	13.6333	52.3333	33.3644
21PHAS86_296(+)	0.0284011	0	8.70462	27.4233	20.2756	14.7357		24PHAS61_446(+)	0.0333333	0	0.0333333	15.6	8.83333	7.04259
21PHAS86_359(+)	0.0673181	0	5.08654	7.56222	10.323	1.07431		24PHAS61_470(+)	0.1	0	3.43333	15.3333	35.6667	37.3913
21PHAS86_401(+)	0.0805975	9.09934	36.5252	41.3493	18.6737	19.0501		24PHAS61_180(-)	0.2	0	10.9	104.933	105.3	108.797
21PHAS86_506(+)	0.144565	0.788963	29.7224	48.6086	31.5238	40.6812		24PHAS61_228(-)	0.266667	0	36.1	36.5333	54.1	97.5217
21PHAS86_168(-)	0.067485	3.85237	27.4177	4.34235	0.030747	0.0184643		24PHAS61_252(-)	0.0333333	0	1.7	6.06667	22.5	20.7515
21PHAS86_273(-)	0.260012	0.019753	59.4115	46.6747	45.6805	24.875		24PHAS61_300(-)	0	0	1.9	4.36667	23.0667	16.5183
21PHAS86_315(-)	0.0142006	1.5879	1.38234	10.577	0.219506	8.16966		24PHAS61_396(-)	0	0	0.0333333	1.23333	14.8333	10.6907
21PHAS86_399(-)	0.0337425	0	18.4097	2.65068	4.07923	0.0250423		24PHAS62_101(+)	0.2	0	8.53333	58.4333	111.833	103.724
21PHAS86_420(-)	0.0142006	0.220159	7.82564	3.73867	0	0		24PHAS62_173(+)	0.0666667	0	1.03333	7.56667	21.4	20.5862
21PHAS87_81(+)	0	0	2.97848	9.60354	0.681499	7.53924		24PHAS62_197(+)	0	0	2.03333	5.6	4.36667	17.9592
21PHAS87_102(+)	0.485192	3.98451	32.2666	319.416	55.7698	73.6647		24PHAS62_269(+)	0.1	0	7.23333	27.1667	12.6667	38.392
21PHAS87_165(+)	0.118927	1.95725	14.9165	44.1587	42.9074	36.6863		24PHAS62_99(-)	0.233333	0	25.6333	49.6	126.967	124.581
21PHAS87_207(+)	0.0426017	0.241829	0.903341	35.735	5.35426	10.3823		24PHAS62_171(-)	0.0666667	0	0.133333	6.03333	13.3333	12.0167
21PHAS87_228(+)	0.075423	4.6327	27.3466	29.1431	6.52158	17.1766		24PHAS62_195(-)	0.1	0	21.7667	28.4667	87.5333	76.4863
21PHAS87_121(-)	1.29399	0	58.6099	776.175	159.217	283.63		24PHAS62_267(-)	0	0	0.2	6.76667	4.83333	13.6311
21PHAS87_142(-)	0.156187	0.0187941	23.5605	68.5195	29.3587	18.0241		24PHAS62_555(-)	0	0	1.23333	3.53333	4.1	9.05746
21PHAS87_205(-)	0.0274799	3.17733	17.1769	12.9129	0.0428663	3.89797		24PHAS62_579(-)	0	0	0	2.73333	3.86667	8.87472
21PHAS87_457(-)	0.0132794	0.836139	14.4546	5.64632	0.0185508	1.32244		24PHAS63_315(+)	0	0	2.23333	0.833333	6.06667	6.17273
21PHAS88_144(+)	0.0337425	0.907285	6.86452	5.28735	4.37674	8.0263		24PHAS63_435(+)	0.0333333	0	0.7	7.83333	13.6	14.746
21PHAS88_165(+)	0.383378	0.938739	26.2597	159.678	79.0001	74.7286		24PHAS63_459(+)	0	0	3.13333	5.8	20.6667	29.759
21PHAS88_249(+)	0.0142006	0.136735	0	14.8138	5.02963	1.58249		24PHAS63_483(+)	0.0666667	0	7.43333	24	83	91.1112
21PHAS88_312(+)	0.0284011	0.626146	0.693337	17.6158	11.8512	4.42179		24PHAS63_531(+)	0.166667	0	4.53333	35.5333	107.733	163.643
21PHAS88_333(+)	0	0.0187941	0.428677	12.2583	3.64155	3.18371		24PHAS63_579(+)	0.0333333	0	4.2	9.1	20.2667	31.2723
21PHAS88_100(-)	0.0142006	0.203282	0	0.104216	10.2318	3.21375		24PHAS63_603(+)	0.0333333	0	2.13333	8.53333	72.9333	22.8839
21PHAS88_163(-)	0.094965	0	19.3998	14.2769	13.8375	6.37231		24PHAS63_627(+)	0.933333	0	54.6	307.6	506.2	388.493
21PHAS88_310(-)	0.0142006	1.57428	4.0392	6.19505	0.0243154	1.63224		24PHAS63_385(-)	0	0	3.23333	3.26667	21.0333	11.126
21PHAS88_331(-)	0.0274799	0	6.38716	4.78919	0.0550625	2.34264		24PHAS63_433(-)	0.0333333	0	0.166667	9.1	13.6333	16.1254
21PHAS88_373(-)	0.0816856	0.527381	1.34851	36.4569	12.3658	17.4159		24PHAS63_481(-)	0.0666667	0	3.76667	13.8	67.2667	69.5767
21PHAS88_394(-)	0	0.772664	10.8939	4.36981	0.0614941	0		24PHAS63_505(-)	0.1	0	15.2667	29.8333	4.23333	35.1769
21PHAS88_478(-)	0.0142006	2.48233	8.59164	5.57502	0.0492979	0		24PHAS63_529(-)	0.1	0	4.46667	4.13333	20.7	28.2381
21PHAS89_145(+)	0.0274799	1.33706	8.17019	43.4831	14.0465	17.3771		24PHAS63_577(-)	0.0333333	0	0	7.7	8.26667	19.0813
21PHAS89_187(+)	0	0.113147	5.03038	8.27789	0.0492979	1.90696		24PHAS63_625(-)	0.166667	0	27.4	54.3	162	58.6576
21PHAS89_208(+)	0.0132794	0	0.0989254	10.5215	0.0736133	3.44122		24PHAS63_649(-)	0.0666667	0	3.63333	4.63333	14.9333	25.2448
21PHAS89_292(+)	0.59526	2.7466	83.4909	274.393	65.6652	75.6719		24PHAS64_3541(+)	0.0333333	0	10.5	6	16.5667	54.3386
21PHAS89_313(+)	0.210226	0.0245469	23.8637	65.2638	101.162	109.23		24PHAS64_3589(+)	1.7	0.0333333	194.8	210.933	1104.57	1118.34
21PHAS89_376(+)	0	0	0.0164876	5.13051	1.60135	5.82038		24PHAS64_3637(+)	0.266667	0	82.5667	23.7	27	30.2022
21PHAS89_80(-)	2.05021	0.038547	60.3729	1186.7	365.065	474.88		24PHAS64_3661(+)	0	0	8.06667	3.6	25.7333	52.6537
21PHAS89_122(-)	0.127619	0.408287	18.6136	125.715	14.674	17.8503		24PHAS64_3685(+)	1.3	0	19.1	223.9	695.2	856.368
21PHAS89_185(-)	0.0407593	0	16.1056	10.6491	10.6321	5.28113		24PHAS64_3733(+)	0.0666667	0	12.1667	13	18.9333	20.3169
21PHAS89_206(-)	0.0700816	0.426699	11.9115	8.09456	5.1003	2.71788		24PHAS64_3781(+)	0	0	1.9	3.3	0.133333	6.96791
21PHAS89_227(-)	0	0.348646	25.4651	9.32856	10.0701	1.91864		24PHAS64_3805(+)	0.166667	0	11.4667	49.8333	98.3667	83.1217
21PHAS89_269(-)	0	0	9.60605	0.694909	0.816236	1.6064		24PHAS64_3563(-)	0.0333333	0	0.1	8.63333	10.1333	18.0667
21PHAS89_374(-)	0	0	1.20964	16.9558	5.58838	2.32108		24PHAS64_3587(-)	0.266667	0.0333333	14.1333	27.1333	108.133	102.357
21PHAS90_151(+)	0.21741	0.038547	21.8343	286.471	30.7469	81.5984		24PHAS64_3611(-)	0.5	0	62.0333	147.533	137.7	277.994
21PHAS90_193(+)	0	0	0.97658	4.58715	4.19372	9.71711		24PHAS64_3659(-)	0.133333	0	3.66667	3.26667	57.7	32.5631
21PHAS90_214(+)	0.0265588	0.344429	0.379214	21.4793	3.81315	3.84189		24PHAS64_3683(-)	0	0	0.0666667	3.4	3.76667	12.573
21PHAS90_235(+)	0.0265588	2.06253	0.593552	7.44455	1.672	8.33112		24PHAS64_3707(-)	0.133333	0	16.5667	61.4333	71.7	63.0043
21PHAS90_277(+)	0.0142006	0.430153	12.7903	14.1541	2.27473	1.93876		24PHAS64_3803(-)	0	0	3.53333	2.8	4.43333	4.40036
21PHAS90_298(+)	0.0132794	0.699209	8.69373	11.659	4.39039	4.33047		24PHAS65_147(+)	0.366667	0	32.6667	81.0667	174.767	154.386
21PHAS90_592(+)	0.165949	0	17.4232	40.5254	27.6198	21.4443		24PHAS65_171(+)	0.0333333	0	2.8	10.8	11.3333	13.8858
21PHAS90_170(-)	0.0337425	0.0245469	7.09303	3.978	8.05572	4.96691		24PHAS65_219(+)	0.2	0	14.7	9.93333	105.133	79.4792
21PHAS90_191(-)	0.0470219	0	0.214338	16.3638	8.61198	6.26298		24PHAS65_243(+)	0.0666667	0	16	16	95.5	78.0615
21PHAS90_212(-)	0.158784	2.42921	55.5115	114.779	24.4125	40.1828		24PHAS65_315(+)	0	0	0	3.56667	4.43333	8.60294
21PHAS90_233(-)	0.169467	0	7.66536	73.9254	21.353	16.5808		24PHAS65_363(+)	0.9	0.0666667	32.9333	176.967	702.533	784.72
21PHAS90_317(-)	0.0142006	0.207118	2.07743	7.47818	5.98261	5.91355		24PHAS65_145(-)	0	0	3.4	3.3	5.96667	8.59027
21PHAS90_569(-)	0.0274799	0	2.3844	3.25897	0	8.13579		24PHAS65_169(-)	0.0333333	0	4.56667	29.5333	46.7667	62.925
21PHAS91_123(+)	0.0274799	0	26.9689	35.4767	10.616	33.2599		24PHAS65_217(-)	0.0333333	0	6.13333	5.7	17.5333	26.2157
21PHAS91_270(+)	0	0	3.61539	6.76141	0.123501	4.06082		24PHAS65_241(-)	0.3	0.333333	7.93333	13.4333	211.233	242.261
21PHAS91_291(+)	0.0142006	0	2.52944	12.6094	3.31803	15.1046		24PHAS65_361(-)	0	0	2.6	3.23333	2.93333	11.2911
21PHAS91_354(+)	0.0265588	0	0.659502	8.4923	0.0492979	4.81112		24PHAS65_553(-)	0.0333333	0	0	5	3.33333	17.3511
21PHAS91_375(+)	0.0479431	0	5.79451	5.50329	3.28961	3.53952		24PHAS66_213(+)	0	0	2.13333	5.4	0.133333	3.52588
21PHAS91_480(+)	0.0132794	0	11.9672	5.14193	5.00747	4.68811		24PHAS66_261(+)	0.866667	0.0333333	52.6	186.2	332.5	612.109
21PHAS91_121(-)	0.0816856	0	33.9617	42.9181	32.3813	30.9591		24PHAS66_285(+)	0.733333	0	110.2	84.6	417.1	417.787
21PHAS91_142(-)	0.390209	0.0563822	9.04731	323.162	58.3433	156.487		24PHAS66_309(+)	0.133333	0	14.3667	27.5333	93.8667	67.3814
21PHAS91_436(-)	0.0586259	0	6.38465	26.093	0.165854	15.4156		24PHAS66_357(+)	0	0	6.16667	5.3	6.5	3.56582
21PHAS91_499(-)	0.0984827	0	3.90837	21.2495	5.37571	8.1216		24PHAS66_381(+)	0.166667	0	16.4	42.7667	55.6333	179.157
21PHAS92_502(+)	0.0549599	0	19.2183	8.30141	13.3403	9.98662		24PHAS66_259(-)	1.26667	0	56.9333	380.367	693.567	775.835
21PHAS92_523(+)	0	0	0.0156994	3.20377	14.8931	0.0152635		24PHAS66_307(-)	0.233333	0	20.3	50.5667	164.933	243.935
21PHAS92_565(+)	0.0416805	0	10.9807	18.7309	7.79438	2.19986		24PHAS66_331(-)	0.0333333	0	12.3	13.9	10.4333	9.77214
21PHAS92_649(+)	0.0142006	0.704581	2.56623	11.7588	3.76889	5.85794		24PHAS66_379(-)	0.0333333	0	8.3	7.2	8.23333	28.7504
21PHAS92_458(-)	0.0284011	0.115641	21.6629	5.10186	3.69533	7.11856		24PHAS67_81(+)	0.0333333	0	3.2	3.13333	7.3	13.0825
21PHAS92_500(-)	0.0337425	0	21.21	3.15745	3.75168	5.41588		24PHAS67_105(+)	0	0	0.3	3.23333	0.9	7.03157
21PHAS92_605(-)	0.019542	0	9.73052	4.73556	0	0.244217		24PHAS67_249(+)	0	0	3.46667	1.36667	4.33333	9.12064
21PHAS92_647(-)	0.334495	0.399657	41.0482	143.907	6.7702	62.5737		24PHAS67_273(+)	0.133333	0	24.0333	26.4667	69.6667	77.9647
21PHAS92_689(-)	0.214646	0.507247	23.2938	85.1936	21.9421	33.9125		24PHAS67_321(+)	0	0	0.233333	2.33333	15	20.2479
21PHAS92_710(-)	0.0416805	0.483659	11.1208	39.799	2.19575	7.11852		24PHAS67_345(+)	0	0	1.43333	2.4	3.4	8.25827
21PHAS93_373(+)	0.120603	9.59067	40.925	44.2081	15.7241	34.3542		24PHAS67_103(-)	0.0333333	0.0333333	1.63333	4.66667	0.433333	8.81657
21PHAS93_415(+)	0.0877812	11.1043	12.9161	72.4828	17.7034	25.616		24PHAS67_151(-)	0	0	1.53333	12.1	2.93333	15.933
21PHAS93_457(+)	0.0337425	0	6.73819	26.7869	16.6063	10.8148		24PHAS67_199(-)	0	0	1.6	5.53333	25.7333	6.4986
21PHAS93_119(-)	0.0461007	0.898656	2.52739	15.2249	0.145893	12.5628		24PHAS67_271(-)	0	0	0	2.73333	1.4	11.3537
21PHAS93_140(-)	0.0426017	0.786086	0.0182612	8.54939	1.87229	7.65357		24PHAS68_248(+)	0.1	0	15.6667	11	82.2	75.151
21PHAS93_161(-)	0	1.23733	2.76013	9.77144	0.0243154	5.26377		24PHAS68_272(+)	1.13333	0.0333333	51.2667	417.5	484.867	710.26
21PHAS93_245(-)	0	1.46631	14.4312	3.70344	2.6747	0.916786		24PHAS68_512(+)	0.0333333	0.0333333	0.1	12.3333	30.8333	25.1583
21PHAS93_329(-)	0	1.62011	3.52009	4.17557	3.90969	3.43927		24PHAS68_536(+)	0	0	0	2.23333	10.3667	10.8229
21PHAS93_350(-)	0.648526	8.32054	103.755	363.929	116.042	99.9071		24PHAS68_174(-)	0.1	0	1.56667	32.1667	25.7667	40.9426
21PHAS93_371(-)	0.149004	0	13.1495	87.6868	13.7054	35.8033		24PHAS68_198(-)	0.0333333	0	0	6.43333	0.1	4.65538
21PHAS93_413(-)	0.0337425	1.11153	1.38496	19.2887	0.0736133	8.62047		24PHAS68_270(-)	0.366667	0	13.3333	112.833	127.167	186.048
21PHAS93_455(-)	0	0	0.559001	16.1958	0.103693	10.8817		24PHAS68_390(-)	0	0	0	2.16667	3.7	8.26513
21PHAS93_476(-)	0.761964	13.0884	90.1148	452.782	133.887	243.051		24PHAS68_510(-)	0.0333333	0	1.63333	1.66667	7.06667	14.8956
21PHAS94_154(+)	0.0328213	0	4.08019	17.719	0.030747	0.0152635		24PHAS69_179(+)	0.1	0	5.13333	7.66667	25.6333	58.7249
21PHAS94_280(+)	0.0523633	0	15.5234	66.486	23.661	21.3515		24PHAS69_203(+)	0.133333	0	12.7667	9.8	70.8	38.8265
21PHAS94_490(+)	0.0274799	2.19736	4.11542	9.15625	14.5731	12.6039		24PHAS69_227(+)	0.7	0	37.6667	87.3667	560.867	504.91
21PHAS94_553(+)	0.0328213	1.18325	3.21922	11.4176	1.89736	9.58765		24PHAS69_251(+)	0.533333	0	22.4333	76.1	316.333	580.837
21PHAS94_616(+)	0.0284011	1.01238	1.81284	8.33308	4.75359	5.00788		24PHAS69_275(+)	0	0	0.566667	4.8	30.7667	24.0286
21PHAS94_278(-)	0.0763442	0	1.17746	25.3889	0.135107	9.1566		24PHAS69_299(+)	0.2	0	11	18.5	98.7	124.839
21PHAS94_320(-)	0.0142006	0	5.94159	6.39336	5.53447	0.763616		24PHAS69_395(+)	0.0333333	0	0	0.8	24.6	13.223
21PHAS94_341(-)	0.0470219	0	5.64765	3.23635	6.61061	1.54162		24PHAS69_177(-)	0.0666667	0	2.46667	5.8	23.5333	30.5581
21PHAS94_404(-)	0.0726595	0.0563822	10.4595	87.97	19.2769	25.1636		24PHAS69_201(-)	0.0333333	0	2.2	0.833333	26.8	16.3022
21PHAS94_488(-)	0.0887024	1.33207	15.4839	25.9317	4.73078	34.6759		24PHAS69_225(-)	0.0666667	0	1.83333	8.93333	30.0667	55.3927
21PHAS94_530(-)	0	0.33081	8.43116	5.0748	4.95027	0.412793		24PHAS69_249(-)	0.133333	0	13.2667	17.8667	101.9	143.836
21PHAS94_572(-)	0.067485	7.04542	14.4941	20.9873	13.6673	11.621		24PHAS69_273(-)	0.166667	0	2.56667	3.76667	12.8	48.6568
21PHAS95_200(+)	0.0142006	8.25668	2.25821	16.4046	14.6931	6.45398		24PHAS69_393(-)	0	0	1.73333	1.26667	9.6	10.3278
21PHAS95_221(+)	0.0665638	0	6.37519	61.4557	19.4458	29.4324		24PHAS70_240(+)	0.1	0.0333333	9.9	21.8333	97.4667	95.7455
21PHAS95_284(+)	0.0479431	0	18.1033	4.81474	9.29614	2.02915		24PHAS70_264(+)	0	0	0.833333	4.26667	4.2	6.29069
21PHAS95_368(+)	0.214646	0	23.2545	101.276	24.7224	21.1841		24PHAS70_384(+)	0.0333333	0	6.93333	3.4	8	6.2755
21PHAS95_389(+)	0.0265588	0.0187941	2.14182	18.832	15.4273	14.2297		24PHAS70_456(+)	0	0	0	6.2	13.1	32.2365
21PHAS95_410(+)	0.660168	0.568422	86.5753	399.3	128.626	98.7205		24PHAS70_528(+)	0.3	0	17.0667	65.8333	163.5	160.069
21PHAS95_431(+)	0.321234	1.49508	103.604	91.7817	82.8233	30.0067		24PHAS70_576(+)	0.0666667	0	4.26667	4.96667	19.8333	36.4616
21PHAS95_219(-)	0.075423	0	26.6274	14.5468	25.6308	10.9695		24PHAS70_600(+)	0.533333	0	66.3	59.0667	149.833	238.269
21PHAS95_240(-)	0.0337425	0.641104	12.894	6.6726	3.53591	6.26206		24PHAS70_238(-)	0	0	0	0.2	12.0667	3.25484
21PHAS95_366(-)	0	0.0968471	12.1545	3.25286	0.0614171	1.49583		24PHAS70_454(-)	0	0	0	3.9	8.63333	9.6738
21PHAS95_492(-)	0.0337425	0	10.224	3.50315	20.5761	1.55438		24PHAS70_550(-)	0.0333333	0	2.9	1.1	5.7	5.53867
21PHAS96_186(+)	0.261668	0	59.373	74.3529	45.6751	18.8542		24PHAS71_693(+)	0.0333333	0	4.03333	1.86667	4.56667	9.2081
21PHAS96_270(+)	0.0328213	0	8.69263	3.72318	3.15475	0.643051		24PHAS71_717(+)	0.0333333	0	0	13.1333	11.6667	23.9518
21PHAS96_291(+)	0.0142006	0	8.65307	11.4843	4.268	8.98823		24PHAS71_765(+)	0	0	0	6.1	4	7.32551
21PHAS96_354(+)	0.0549599	0	10.3309	5.99394	16.8933	0.0305271		24PHAS71_885(+)	0.1	0	9.06667	18.0333	77.3333	40.4371
21PHAS96_121(-)	0.0284011	0.164735	1.23118	18.2917	1.55008	12.6223		24PHAS71_909(+)	0.233333	0.0666667	10.8333	7.6	107.2	75.2095
21PHAS96_163(-)	0.019542	0	12.0402	3.22852	6.70198	3.5168		24PHAS71_981(+)	0	0	0.0333333	2.2	14.1667	8.54857
21PHAS96_184(-)	0.055881	0.0187941	9.25936	42.5436	13.6638	8.42502		24PHAS71_1053(+)	0	0	2.1	5.86667	5.8	7.3044
21PHAS96_205(-)	0.0142006	0.189282	7.79321	9.65368	0.0614941	0		24PHAS71_715(-)	0.0333333	0	1.4	4.76667	11.2333	8.8292
21PHAS96_268(-)	0.0665638	0	26.8053	5.50283	0.0550625	0.0152635		24PHAS71_787(-)	0.1	0	14.9	19.3667	38.7	42.2002
21PHAS96_289(-)	0.170369	0.0885998	38.26	101.18	64.1389	44.1255		24PHAS71_907(-)	0.2	0	5.06667	22.2333	88.9333	79.6594
21PHAS97_767(+)	0.0612224	0	27.1313	15.8316	3.45638	8.52877		24PHAS72_395(+)	0.133333	0	22.1667	19.9333	50.4333	76.8653
21PHAS97_788(+)	0.0656427	0.0187941	10.4854	9.09264	7.17602	9.69265		24PHAS72_419(+)	0	0	0	7.16667	6.3	2.81827
21PHAS97_830(+)	0.0274799	13.0405	13.1513	13.2956	7.75712	1.87261		24PHAS72_443(+)	0.0333333	0	4.1	12.8667	16.6	16.2435
21PHAS97_851(+)	0.0284011	0.681569	0.0164876	8.27533	10.0129	3.44819		24PHAS72_515(+)	0.1	0	22.4333	91.1	72.8333	54.1866
21PHAS97_872(+)	0	1.44061	0.0156994	5.87041	3.84827	4.24312		24PHAS72_345(-)	0.0333333	0	0	6.66667	22.8	19.4195
21PHAS97_914(+)	0	0.318346	13.4371	3.15725	0.0858095	0		24PHAS72_393(-)	0.366667	0	126.2	95.6	322.467	184.085
21PHAS97_935(+)	0	0.0828469	4.9237	1.76512	3.93562	5.58727		24PHAS72_417(-)	0.666667	0	35.6667	397.9	294.1	230.57
21PHAS97_998(+)	0	0.498422	2.9903	18.7185	9.82956	12.3687		24PHAS72_465(-)	0.166667	0	4.43333	13.9333	43.5	52.2824
21PHAS97_1145(+)	0.0479431	0.155529	19.5772	7.7549	20.2283	5.03697		24PHAS73_447(+)	0.0666667	0	1.5	24.3667	31.6	38.3623
21PHAS97_786(-)	0.202455	0	51.2267	78.2231	134.784	75.0892		24PHAS73_471(+)	0.0333333	0	2.73333	17.7	40.1667	44.2489
21PHAS97_807(-)	0.0416805	2.35653	0.0156994	44.5228	4.59629	15.3604		24PHAS73_495(+)	0.366667	0	24.7333	64.1	300.267	260.115
21PHAS97_828(-)	0.0523633	6.49158	12.6233	10.099	3.08741	2.48247		24PHAS73_519(+)	0.1	0	10.0667	25	77.2	125.457
21PHAS97_870(-)	0.190851	0	78.4602	34.2722	37.4728	33.1257		24PHAS73_543(+)	0.1	0	4.63333	28.5	14.0667	47.2185
21PHAS97_954(-)	0.0479431	0.039506	0.0494627	12.7422	4.7829	9.56247		24PHAS73_567(+)	0.566667	0	18.1333	144.567	315.067	402.461
21PHAS97_975(-)	0.0470219	0.039506	12.3638	10.3048	17.4676	5.30438		24PHAS73_591(+)	0.233333	0.0333333	32.7	57.4	214.033	194.652
21PHAS98_176(+)	0.0265588	0.641104	1.99153	4.63536	3.90487	5.67057		24PHAS73_615(+)	0.1	0	4.3	3.3	16.7	36.4862
21PHAS98_239(+)	0.176484	18.5715	62.7895	48.7386	24.5055	47.5328		24PHAS73_663(+)	0.633333	0	32.5	129.3	204.867	407.215
21PHAS98_323(+)	0	0	3.91762	3.03029	4.82521	6.26861		24PHAS73_445(-)	1	0	82.0667	476.567	544.733	539.57
21PHAS98_216(-)	0.0958861	0	25.1007	21.5743	2.7314	8.71866		24PHAS73_493(-)	0.0333333	0	1.36667	1.16667	7.83333	9.06938
21PHAS98_321(-)	0.019542	0	6.10975	8.5748	5.83649	5.76087		24PHAS73_517(-)	0	0	0	1.93333	0.1	11.3838
21PHAS98_363(-)	2.74618	0.199829	271.136	2074.03	435.495	802.694		24PHAS73_541(-)	0.166667	0	3.2	43	24.5333	60.1369
21PHAS98_384(-)	0.0532845	4.70558	10.8517	6.59085	0.414773	3.71721		24PHAS73_565(-)	0.7	0	24.2667	177.7	460.867	626.565
21PHAS98_426(-)	0.019542	1.12169	0.0313989	16.1963	0.0550625	6.65839		24PHAS73_589(-)	0.8	0	75.3	139.1	698.567	451.595
21PHAS99_81(+)	0.109166	0	0.0504482	43.1659	16.1859	17.0866		24PHAS73_661(-)	0.0333333	0	0.933333	3.96667	5.46667	8.76791
21PHAS99_165(+)	0.0142006	0	3.14276	8.77058	3.29629	2.73812		24PHAS74_262(+)	0	0	0	1.73333	8.26667	7.89542
21PHAS99_249(+)	0.019542	0.270593	0.0156994	16.5142	5.66683	6.27709		24PHAS74_430(+)	0.0666667	0	4	7.33333	62.4333	26.7497
21PHAS99_396(+)	0	0.112188	1.91275	6.15441	0	3.57785		24PHAS74_454(+)	0	0	0.0333333	9.3	40.5	33.4
21PHAS99_564(+)	0.0142006	0.0442999	0.0182612	7.94838	2.71419	2.62194		24PHAS74_478(+)	0.1	0	4.7	2.33333	14.4333	7.80447
21PHAS99_100(-)	0.125041	0.194076	15.6651	10.5887	5.68816	3.58644		24PHAS74_550(+)	0.133333	0	4.2	23.4	31.3333	67.1486
21PHAS99_289(-)	0	0.194076	7.90861	3.5646	5.85687	0		24PHAS74_188(-)	0.0333333	0	0.0333333	11.8667	24.5	17.0504
21PHAS99_415(-)	0	0.0770941	0.0156994	9.50833	3.62172	1.89121		24PHAS74_212(-)	0	0	0	0	12.1	7.39773
21PHAS99_457(-)	0	0	8.21707	1.85829	0.0800449	6.00221		24PHAS74_260(-)	0.0666667	0	3.8	3.26667	13.3333	19.5042
21PHAS100_123(+)	0.0284011	0.2052	0.182349	17.1685	3.76744	7.51268		24PHAS74_308(-)	0.0333333	0.0333333	5.26667	12.5	38.6	26.73
21PHAS100_144(+)	0.0132794	0.391606	2.15128	5.45581	6.34889	0.0250423		24PHAS74_404(-)	0.133333	0	4.83333	4.93333	99.6667	36.0408
21PHAS100_165(+)	0.0593801	2.90903	9.71443	49.8581	16.3783	10.7616		24PHAS74_452(-)	0.133333	0	12.5	29.8667	109.4	122.831
21PHAS100_228(+)	0.0470219	1.16158	14.1166	12.6141	0.426079	4.8175		24PHAS74_476(-)	0.0666667	0	8.03333	14.6	35.8333	69.0537
21PHAS100_249(+)	0.0337425	0.734117	2.49621	12.6262	3.88472	7.05892		24PHAS75_178(+)	0.0333333	0	4.83333	7.33333	20.3667	8.24943
21PHAS100_291(+)	0.0132794	0.693076	6.73149	4.37289	8.20572	0.571152		24PHAS75_226(+)	0	0	2.9	2.13333	0.0666667	8.49329
21PHAS100_312(+)	0.460123	0.78321	21.9237	353.502	114.255	184.627		24PHAS75_322(+)	0	0	12.8	0.133333	5.1	2.92004
21PHAS100_333(+)	0.923344	1.81612	252.875	389.267	239.027	221.636		24PHAS75_346(+)	0.0333333	0	12.4	4.3	11.7667	9.96841
21PHAS100_354(+)	0.228847	0.690003	15.8451	116.531	15.9581	60.5402		24PHAS75_370(+)	0.0333333	0	11.5667	3.93333	10.3	20.8956
21PHAS100_121(-)	0.019542	0.019753	22.1869	3.83684	6.26915	0.265686		24PHAS75_128(-)	0	0	0	3.3	9.96667	5.25121
21PHAS100_184(-)	0.693576	1.10635	42.3671	486.928	97.7645	201.397		24PHAS75_152(-)	0.0666667	0	0.833333	12.8333	2.03333	12.1359
21PHAS100_205(-)	0.0142006	0	1.44264	8.4718	0.0371017	2.5488		24PHAS75_440(-)	0	0	0	4	11.4667	1.54162
21PHAS100_226(-)	0.616311	1.96128	44.801	369.601	94.142	117.27		24PHAS76_105(+)	0	0	0.0333333	8.36667	25.1333	12.3822
21PHAS100_268(-)	0.0390839	0.224953	1.84347	22.6124	4.93737	0.804926		24PHAS76_129(+)	0.0666667	0	1.5	9.43333	57.7	18.9985
21PHAS100_310(-)	0.0568022	3.23755	21.3757	17.5039	20.0614	13.9453		24PHAS76_153(+)	0.2	0	4.1	28.5	37.0667	68.5228
21PHAS100_331(-)	0.0398381	0	5.62571	22.1126	19.1522	11.0644		24PHAS76_201(+)	0.0333333	0	5.16667	16.1333	33.6333	43.1438
21PHAS100_352(-)	0.0691604	3.83013	4.06279	47.9447	16.7742	22.786		24PHAS76_345(+)	0.0333333	0	0	1.9	11.0667	11.6174
21PHAS101_81(+)	0.537556	0	26.7654	380.528	89.7278	167.66		24PHAS76_151(-)	0	0	0.0666667	5.36667	6.76667	8.54384
21PHAS101_123(+)	0.52798	0.0630939	205.552	111.09	62.4587	38.4293		24PHAS76_175(-)	0.0333333	0.0333333	0	5.2	28.2333	21.0937
21PHAS101_165(+)	0.0461007	0.039506	1.81903	22.4341	0.288843	1.38483		24PHAS76_199(-)	0.133333	0.0333333	9.3	70.7333	136.667	134.573
21PHAS101_312(+)	0.218331	1.48779	45.534	17.2101	12.943	18.7712		24PHAS76_247(-)	0.0666667	0	1.93333	6.6	33.6667	30.6511
21PHAS101_205(-)	0.0691604	6.24247	6.37172	56.9004	11.0011	17.2144		24PHAS76_439(-)	0	0	6.1	0.5	11.9	2.82504
21PHAS101_226(-)	0.0426017	0	6.92849	32.6622	1.28939	8.47206		24PHAS77_672(+)	0.0333333	0.0333333	7.73333	12.7333	24.3667	12.0564
21PHAS101_289(-)	0.493464	3.3482	202.889	106.569	13.9671	21.3252		24PHAS77_696(+)	0	0	2.96667	19.9	5.93333	8.36446
21PHAS101_457(-)	0.0132794	0	0.0339607	9.93528	0.0243154	2.54808		24PHAS77_720(+)	0	0	3.46667	4.7	5.43333	4.71643
21PHAS102_272(+)	0.0274799	2.36823	6.97035	9.10975	0.030747	0.0500846		24PHAS77_816(+)	0.0333333	0	1.16667	2.8	5.1	5.21758
21PHAS102_335(+)	0.0132794	51.0279	5.36327	6.75487	5.38312	1.95895		24PHAS77_864(+)	0.266667	0	45.5	29.1667	159.233	112.247
21PHAS102_377(+)	1.09038	3.73079	217.919	546.603	99.2709	99.5908		24PHAS77_936(+)	0.0666667	0	2.5	8.56667	1.06667	32.2743
21PHAS102_398(+)	0.634932	3.67901	74.025	396.316	94.867	115.778		24PHAS77_960(+)	0.4	0	102.367	44	54.2333	56.6408
21PHAS102_440(+)	0	0	9.39697	3.29452	0.0243154	0.0152635		24PHAS77_984(+)	0	0	3.76667	3.4	0	6.37669
21PHAS102_144(-)	0.0142006	0.140188	5.96631	5.3053	0.0185508	1.75411		24PHAS77_1080(+)	0	0	3.96667	9	8.1	10.6647
21PHAS102_207(-)	0.169467	2.70461	15.7472	117.614	24.256	36.6228		24PHAS77_718(-)	0.0333333	0	0	1.7	4.1	9.83629
21PHAS102_312(-)	0.0745018	16.2522	42.7782	15.6037	15.1374	3.24771		24PHAS77_814(-)	0.0666667	0.0333333	22.8333	42.2667	57.5333	61.4711
21PHAS102_396(-)	0	0	8.12715	2.77506	5.02704	5.31424		24PHAS77_862(-)	0.0333333	0	2.16667	7.23333	2.03333	7.78372
21PHAS102_417(-)	0.0905447	7.15627	21.8512	26.399	16.1437	5.58812		24PHAS77_958(-)	0.0333333	0	4.2	5.03333	16.1	10.9209
21PHAS102_438(-)	0.207648	0	7.22245	115.471	19.174	52.6637		24PHAS77_1102(-)	0.0333333	0	8.5	5.23333	12.3333	25.3596
21PHAS103_135(+)	0.0700816	7.75479	40.7838	11.2265	0.0979287	0.149161		24PHAS78_185(+)	0.233333	0.0333333	26.5333	39.4667	104.867	226.256
21PHAS103_156(+)	0.879271	0.0187941	359.908	229.563	126.581	103.296		24PHAS78_233(+)	0.0333333	0	0	2.5	17.9667	7.79307
21PHAS103_282(+)	0.260747	0	7.29136	121.1	36.8494	40.5186		24PHAS78_281(+)	0.0333333	0	0.0333333	2.5	17.5667	38.5029
21PHAS103_303(+)	0.156187	0.0245469	10.0186	119.581	39.9856	39.3165		24PHAS78_305(+)	0.0666667	0	5.83333	7.2	13.7333	14.0825
21PHAS103_324(+)	0.0274799	0	4.39912	17.004	19.708	15.2879		24PHAS78_87(-)	0.0333333	0	4.33333	0.866667	18.9	3.1574
21PHAS103_366(+)	0.0142006	0	4.9282	14.9038	0.0428663	5.44889		24PHAS78_279(-)	2.1	0	267.267	260.867	894.3	994.381
21PHAS103_387(+)	0	0.038547	4.68611	8.34054	0.0185508	0.240036		24PHAS78_303(-)	0.1	0	1.43333	9.53333	27.5	60.6316
21PHAS103_112(-)	0.494935	2.63652	36.6746	308.983	44.026	104.063		24PHAS78_351(-)	0.0666667	0	14.3667	39.1333	56.5667	85.1215
21PHAS103_175(-)	0.0284011	0	6.13781	3.64074	8.04331	6.85		24PHAS79_658(+)	0	0	0.0333333	1.6	0.133333	11.047
21PHAS103_217(-)	0	0.0375881	8.6602	14.8088	7.04611	9.95483		24PHAS79_296(-)	0	0	3.26667	1.56667	7	3.56229
21PHAS103_259(-)	0.0984827	0	22.3377	20.8171	19.6424	16.0226		24PHAS79_512(-)	0.0333333	0	0	1.4	23.8	0
21PHAS103_280(-)	0.075423	0	7.45065	14.1741	1.06079	6.18977		24PHAS80_210(+)	0.0666667	0	10.5333	24.4333	3.56667	5.46213
21PHAS103_364(-)	0.402147	0	48.6257	109.401	97.8792	62.6871		24PHAS80_522(+)	0.133333	4.9	48.9667	81.3	14.6	11.4702
21PHAS103_406(-)	0.0407593	0.0245469	4.74123	4.0469	0.140872	2.80039		24PHAS80_280(-)	0	4.83333	9.23333	1.56667	2.8	0
21PHAS104_184(+)	0.0470219	0	7.76264	4.74863	0	2.52927		24PHAS80_616(-)	0.133333	0.4	40.2333	19.7333	43.2333	13.2099
21PHAS104_205(+)	0.575718	0.0187941	113.614	417.84	176.398	157.32		24PHAS81_167(+)	0	0	1.83333	0.533333	11.6	12.7817
21PHAS104_247(+)	0.0328213	0	3.02334	29.7408	5.46654	21.2211		24PHAS81_239(+)	0	0	1.9	0.9	12.2333	10.9763
21PHAS104_373(+)	0.0337425	1.37522	1.38155	16.6036	2.13911	3.27273		24PHAS81_359(+)	0	0	0	0.433333	13.2	5.28118
21PHAS104_436(+)	0.019542	4.34965	0.345451	26.6976	5.30377	15.0854		24PHAS81_407(+)	0	0	0.0333333	8.46667	2.53333	10.6435
21PHAS104_478(+)	0.0274799	3.87443	11.2716	1.3407	4.38757	0.0152635		24PHAS81_551(+)	0	0	0.0666667	6.96667	19.1333	18.3496
21PHAS104_161(-)	0.13939	0	3.05226	50.2934	19.134	24.8407		24PHAS81_599(+)	0.0333333	0	0	1.43333	6.56667	7.16297
21PHAS104_329(-)	0.019542	1.38481	8.50727	4.2524	7.63228	3.06508		24PHAS81_647(+)	0.133333	0	5.66667	3.9	89.0333	139.618
21PHAS105_175(+)	0.0132794	0	1.60475	16.3466	12.5943	13.6075		24PHAS81_357(-)	0	0	0	0.933333	8.23333	17.9854
21PHAS105_217(+)	0.133128	3.73731	85.7945	28.4449	55.8379	31.4894		24PHAS81_477(-)	0.0333333	0	2.2	5.43333	62.2333	27.4595
21PHAS105_301(+)	0.164125	3.55819	18.0852	45.409	43.6274	34.3295		24PHAS81_549(-)	0.0333333	0	3.06667	7.03333	16.9333	6.9162
21PHAS105_322(+)	0	1.28106	4.25223	5.47568	1.01824	3.45947		24PHAS81_669(-)	0.0666667	0	26.3667	4.26667	18.2	22.3558
21PHAS105_343(+)	0.598797	0	215.171	62.4828	78.7936	54.447		24PHAS82_218(+)	0.0666667	0	20.3667	3.43333	41.0667	41.047
21PHAS105_427(+)	0	0.469659	3.89365	4.95403	6.15196	1.68539		24PHAS82_266(+)	0.0333333	0	3.56667	9.16667	56.1667	83.0922
21PHAS105_194(-)	0.0426017	0	14.3602	5.9682	7.9466	6.50852		24PHAS82_290(+)	0	0	0	3.3	13.2667	16.2976
21PHAS105_278(-)	0	0.897316	2.86464	9.18884	0.0800449	13.1038		24PHAS82_314(+)	0	0	1.66667	0.966667	6.26667	12.2206
21PHAS105_299(-)	0.364738	6.59265	61.1682	201.491	82.5944	61.1586		24PHAS82_362(+)	0	0	0	2	5.5	8.36994
21PHAS105_341(-)	0.0142006	0.335223	9.82733	6.87513	0.675068	3.4752		24PHAS82_458(+)	0	0	0.0333333	2.53333	7.96667	4.19519
21PHAS105_362(-)	0.108999	1.85945	29.4935	95.3439	4.74724	28.1456		24PHAS82_264(-)	0.0333333	0	14.2667	8.6	38.3333	64.3497
21PHAS106_110(+)	0.0549599	1.27818	32.5896	9.65763	6.85268	0.340092		24PHAS82_288(-)	0	0	0.0333333	4.4	8.3	12.6264
21PHAS106_131(+)	0.0621436	0	2.14575	60.5517	8.38155	16.407		24PHAS82_336(-)	0.0333333	0	2.8	4.26667	28.3333	56.4611
21PHAS106_173(+)	0.0284011	0	3.43875	17.0679	0.529919	9.89451		24PHAS82_408(-)	0.166667	0	20.2667	29.8333	107.033	134.422
21PHAS106_215(+)	0.204885	0	106.577	22.2354	50.7201	29.2298		24PHAS83_514(+)	0.2	0	29.5333	65.7	109.033	101.804
21PHAS106_257(+)	0.24489	0	26.2668	60.4823	60.1521	57.301		24PHAS83_562(+)	0	0	4.83333	4	6.83333	10.8868
21PHAS106_278(+)	0.0816856	0	30.1978	6.33368	10.0312	1.75411		24PHAS83_610(+)	0	0	1.43333	8	32.4333	30.1055
21PHAS106_320(+)	0.242293	0	93.5849	18.4264	30.0725	26.039		24PHAS83_634(+)	0.0333333	0	1.43333	6.13333	6.83333	3.09578
21PHAS106_341(+)	0	0	3.4475	7.77917	19.3025	23.4757		24PHAS83_730(+)	0.0666667	0	1.7	18.0333	31.9	44.3619
21PHAS106_425(+)	0.0132794	0	2.09531	8.74749	0.79519	3.28796		24PHAS83_536(-)	0	0	2.6	10.2667	13.7667	39.1579
21PHAS106_150(-)	0.0532845	0.434369	7.07364	2.85091	3.76858	3.96065		24PHAS83_608(-)	0.0333333	0.0333333	10.1667	22.0333	37.3	60.875
21PHAS106_192(-)	0.0142006	0.1609	5.10999	1.45683	7.41091	3.41682		24PHAS83_656(-)	0.0333333	0	0.0333333	6.76667	21.8667	12.8692
21PHAS106_213(-)	0.075423	0	18.6851	19.0122	20.7121	25.2143		24PHAS83_680(-)	0	0	0.0333333	5.33333	15.7	7.03926
21PHAS106_255(-)	0.0470219	0	9.32648	46.5905	0.110715	13.6284		24PHAS83_704(-)	0.3	0.0333333	6.86667	84.5667	228.933	295.996
21PHAS106_297(-)	0.0274799	0	10.9913	6.2875	3.66053	14.926		24PHAS83_752(-)	0.1	0.0333333	0.533333	28.1667	42.7	64.1038
21PHAS106_339(-)	0.0479431	0	13.4231	13.3949	27.0532	20.7653		24PHAS84_552(+)	0	0	8.36667	3.63333	0.233333	0.473671
21PHAS106_360(-)	0.0284011	0	12.3217	7.7685	10.8198	8.775		24PHAS84_600(+)	0.233333	0.0333333	47.5667	58.4667	40.2	39.1084
21PHAS106_423(-)	0.0142006	0	3.50728	5.78197	5.92547	5.9437		24PHAS84_672(+)	0	0	9.36667	11.5	9.76667	6.65262
21PHAS107_459(+)	0.433899	8.40856	272.215	76.9606	50.0371	32.7663		24PHAS84_696(+)	0.0333333	0	6.83333	4.83333	0	2.97842
21PHAS107_564(+)	0.559694	0	158.478	112.459	38.1842	40.0009		24PHAS84_550(-)	0	0	6.33333	4.03333	0.6	3.2555
21PHAS107_585(+)	0.876842	15.3023	271.602	305.848	97.9229	121.823		24PHAS84_598(-)	0	0.166667	1.83333	7.53333	2.23333	1.58942
21PHAS107_606(+)	0.564263	8.47473	95.4477	432.019	92.6683	213.9		24PHAS85_164(+)	0.3	0	5.1	95.1667	110.2	145.94
21PHAS107_247(-)	0	0.342893	10.9036	4.81007	0.44522	0.578354		24PHAS85_212(+)	0.2	0	10.4	33.3333	92.1333	153.824
21PHAS107_541(-)	0.107323	0	6.0141	14.8505	0.0742033	2.23277		24PHAS85_308(+)	0.833333	0	96.2333	246.867	494.533	591.452
21PHAS107_562(-)	0.0763442	2.8841	26.9019	22.4441	11.0992	3.50301		24PHAS85_162(-)	0	0	0.0333333	5.26667	2.76667	30.9197
21PHAS107_583(-)	0.0142006	0	5.39401	58.0234	14.8957	28.5283		24PHAS85_210(-)	0.0666667	0	1.7	12.4333	48.1333	59.8144
21PHAS108_153(+)	0	0	7.41088	0.718469	9.85997	1.97176		24PHAS85_234(-)	0	0	0.0333333	9.03333	7.86667	5.70303
21PHAS108_174(+)	0	0	0.785234	11.9483	0.0550625	7.56513		24PHAS85_306(-)	0.0333333	0	1	10.2667	20.4333	29.2063
21PHAS108_237(+)	0.0416805	0.390647	11.5507	15.8046	7.11738	7.04744		24PHAS85_402(-)	0	0	4.03333	12.7667	13.7667	24.9445
21PHAS108_172(-)	0.083361	0	24.5389	20.5643	10.3128	12.7321		24PHAS86_3596(+)	0.133333	0	46.7	13.7	30.2333	58.3225
21PHAS108_277(-)	0.149925	0.113147	53.8853	29.1358	40.5095	40.7178		24PHAS86_3620(+)	0.0666667	0	2.23333	4.5	0.1	4.40409
21PHAS108_319(-)	0.0142006	1.43908	4.69911	22.0674	0.831625	15.4805		24PHAS86_3668(+)	0.0333333	0	18.9667	13.8333	29.4667	34.686
21PHAS109_212(+)	0	0	6.37959	5.14512	0.0185508	0.0369287		24PHAS86_3692(+)	0.433333	0	88.1667	25.5667	117.3	88.2426
21PHAS109_233(+)	0.108244	0	5.65493	10.8719	19.6675	13.6286		24PHAS86_3740(+)	0.166667	0	2.7	11.8667	77.6333	82.6968
21PHAS109_296(+)	0.169467	0.823099	18.007	89.5987	14.35	29.8507		24PHAS86_3618(-)	0.0666667	0	5.36667	29.8333	44.4333	43.0438
21PHAS109_359(+)	0.0265588	1.6928	5.10639	6.30912	2.94051	1.75091		24PHAS86_3738(-)	0.266667	0	28.7	9.63333	107.833	88.7039
21PHAS109_380(+)	0.0407593	0	9.86022	5.93396	0	0.929795		24PHAS87_297(+)	0	0	1.7	4.93333	6.16667	2.36339
21PHAS109_401(+)	0.0142006	0.351141	7.721	6.33761	2.88179	11.1949		24PHAS87_369(+)	0.0666667	0	3.76667	15.3	29.1	26.2372
21PHAS109_464(+)	0.019542	0.889646	11.0725	22.8894	2.95491	7.3125		24PHAS87_393(+)	0	0	0	4.8	6.93333	6.67071
21PHAS109_485(+)	0.107323	0	0.360362	93.0604	18.7222	22.2468		24PHAS87_247(-)	0	0	1.43333	1.76667	15.1333	6.47965
21PHAS109_231(-)	0.0621436	0	3.7829	5.87605	24.8101	8.03435		24PHAS87_367(-)	0.0333333	0	5.63333	18	50.3333	27.9662
21PHAS109_336(-)	0.909144	30.5641	157.37	691.601	179.678	264.358		24PHAS87_415(-)	0.0333333	0	12.7	42.7667	67.3	71.5111
21PHAS109_399(-)	0.0132794	0	3.30645	28.0059	8.78702	23.4155		24PHAS88_104(+)	0.333333	0	21.7667	115.933	77.2333	95.1565
21PHAS109_462(-)	0.309444	0.112188	23.119	213.781	52.5086	186.923		24PHAS88_368(+)	0	0	1.56667	1.4	12.1	9.573
21PHAS109_504(-)	0	2.65378	0.143659	12.5832	4.14649	3.63194		24PHAS88_126(-)	0	0	0	2.76667	12.0667	3.84471
21PHAS110_228(+)	0.0416805	0.107394	11.9447	21.5041	18.2347	5.75994		24PHAS88_150(-)	0	0	1.3	0.866667	7.36667	8.38647
21PHAS110_312(+)	0.0284011	34.0159	17.9777	15.9616	1.14321	6.15655		24PHAS89_295(+)	0.666667	0.0333333	24.9	134.2	206.7	299.497
21PHAS110_375(+)	0.0479431	4.19297	13.4107	19.1348	9.29537	28.659		24PHAS89_319(+)	0.0333333	0	1.03333	26.6333	20.5	29.5221
21PHAS110_417(+)	0.0807644	4.73128	17.4373	19.314	28.1408	26.2243		24PHAS89_343(+)	0.0333333	0	1.7	7.06667	6.86667	18.4394
21PHAS110_438(+)	0.0274799	0	14.1101	14.3697	3.70471	6.04393		24PHAS89_293(-)	0.1	0	40.3	10.1667	26.0667	35.5725
21PHAS110_564(+)	0.0665638	0	9.82327	10.5031	5.15725	7.16813		24PHAS89_317(-)	0	0	0	2.9	0.1	11.0298
21PHAS110_585(+)	0.0745018	13.4988	8.80792	104.93	8.19775	49.6804		24PHAS89_341(-)	0.0333333	0	0.9	29.1667	18.3	53.2049
21PHAS110_289(-)	0.019542	8.88091	33.4501	14.7969	0.0799679	5.11174		24PHAS89_413(-)	0.0666667	0	2.96667	10.1333	46.9333	86.0648
21PHAS110_352(-)	0.102903	31.3535	23.755	28.8745	9.62978	11.3771		24PHAS90_94(+)	0.133333	0	21.7333	3.2	18.1667	20.0303
21PHAS110_394(-)	0.0142006	19.1322	8.14936	6.49529	0.661475	5.07338		24PHAS90_142(+)	0.366667	0	23.0667	129.667	123.1	239.185
21PHAS110_415(-)	0.0745018	0.0583	24.0438	37.2616	20.6977	17.987		24PHAS90_238(+)	0.0666667	0	1.3	0.966667	7.26667	8.33526
21PHAS110_436(-)	0.055881	0.501875	14.2249	24.0016	24.4612	9.36392		24PHAS90_262(+)	0.0333333	0	0.233333	2.6	19.5	35.5769
21PHAS110_520(-)	0.176484	0	12.7767	97.2757	53.052	42.5679		24PHAS90_334(+)	0	0	1.83333	4.23333	6.93333	7.98434
21PHAS111_249(+)	0	1.08871	3.27894	10.1971	6.65667	6.01808		24PHAS90_382(+)	0.2	0	7.46667	28.1667	166.367	199.931
21PHAS111_270(+)	0.0132794	0.062135	7.94114	8.54945	6.08282	4.29228		24PHAS90_140(-)	0.0666667	0	0.0333333	9.53333	13	24.5318
21PHAS111_396(+)	0.0328213	0.302428	5.20162	45.4256	30.5652	21.9951		24PHAS90_212(-)	0.2	0	41.4667	2.63333	61.7667	39.6804
21PHAS111_417(+)	0	0.373193	2.82793	5.08448	2.95535	2.12483		24PHAS90_236(-)	0	0	1.76667	1.26667	12.9	11.98
21PHAS111_459(+)	0.0328213	1.00797	1.12964	13.0069	0.277672	5.79109		24PHAS90_260(-)	0	0	1.7	1.53333	11.8667	21.9729
21PHAS111_163(-)	0	0.589516	12.152	0.52695	0	0.0521922		24PHAS90_284(-)	0.0333333	0	4.8	8.36667	13.7	13.4865
21PHAS111_226(-)	0.019542	4.93456	6.40628	10.2875	0.681455	9.19048		24PHAS90_548(-)	0.0333333	0	1.53333	0.0333333	14.3333	2.02269
21PHAS111_352(-)	0.0132794	1.46804	6.00412	11.3086	6.60935	5.43247		24PHAS91_82(-)	0.0333333	0	2.03333	5.56667	10.8333	6.56682
21PHAS111_415(-)	0	0	3.51094	19.1395	0.472581	8.34262		24PHAS91_226(-)	0	0	0.0333333	5.36667	24.1667	9.32381
21PHAS111_436(-)	0.141066	1.0026	0.732549	71.1831	28.6214	35.8152		24PHAS91_394(-)	0	0	1.76667	3.1	14.9333	11.246
21PHAS111_457(-)	0.411593	2.22555	23.4072	343.354	78.8797	113.787		24PHAS91_418(-)	0	0	0.9	0.833333	13.7333	9.59623
21PHAS111_478(-)	11.4876	8.58807	264.434	2000.89	681.105	1064.78		24PHAS92_153(+)	0	0	0.0333333	0.0666667	10.6	13.6332
21PHAS112_136(+)	0.0896236	0	65.7255	31.8126	6.2092	5.44622		24PHAS92_297(+)	0.0666667	0	8.2	6.96667	58.1667	51.6254
21PHAS112_220(+)	0.0523633	0	12.9804	29.757	3.45504	14.0825		24PHAS92_393(+)	0.1	0	3.26667	23.6667	95.2333	69.4072
21PHAS112_283(+)	0.128541	0.0640529	10.5659	68.1405	31.1334	17.8659		24PHAS92_415(-)	0	0	0.0333333	0.833333	7.63333	15.4338
21PHAS112_304(+)	0.055881	0	8.57388	13.5771	4.33458	0.0674558		24PHAS92_463(-)	0	0	0.1	2.76667	11.8333	13.9967
21PHAS112_325(+)	0.0274799	0	6.82497	15.7075	4.2323	7.37754		24PHAS93_92(+)	0.0333333	0	0	0.866667	23.9	14.6728
21PHAS112_367(+)	0.0745018	1.14624	9.22344	76.5894	8.8338	26.333		24PHAS93_140(+)	0.0666667	0	2.06667	0.466667	10.2667	24.8033
21PHAS112_155(-)	0.0470219	0.0876408	23.4355	14.4877	14.5167	0.102277		24PHAS93_164(+)	0	0	0.0333333	0.833333	6.63333	13.2272
21PHAS112_239(-)	0.0398381	0.0630939	9.60912	14.2941	2.4542	16.458		24PHAS93_332(+)	0.0666667	0	12.2333	10.2667	25.6333	61.9097
21PHAS112_260(-)	0.0274799	0	16.1195	7.38117	0.0371017	1.40212		24PHAS93_380(+)	0.166667	0	1.3	2.23333	97.2667	126.274
21PHAS112_281(-)	0.0390839	0	5.21561	20.2589	0.135107	0.907238		24PHAS93_90(-)	0.0333333	0	0.266667	1.9	9	13.2537
21PHAS112_302(-)	0.94029	0.0885998	36.454	613.386	82.4223	247.739		24PHAS93_138(-)	0	0	10	1.93333	4.26667	23.451
21PHAS112_344(-)	0.0265588	0.1026	1.31743	7.3559	8.89369	9.97812		24PHAS93_162(-)	0	0	2.73333	1.03333	2	12.7028
21PHAS112_365(-)	0.354791	13.6991	49.3665	230.96	76.0196	114.426		24PHAS93_234(-)	0	0	0.1	3.4	13.7667	9.89178
21PHAS113_131(+)	0.0132794	0.292841	6.38177	4.05714	0.0243154	1.22108		24PHAS93_282(-)	0.1	0	11.8	22.1333	108	67.5194
21PHAS113_173(+)	0.732091	15.0446	290.787	94.1833	32.2037	22.3992		24PHAS94_81(+)	0.0333333	0	2.6	0.366667	0.0333333	9.79184
21PHAS113_257(+)	0.169467	0	3.12181	62.6378	46.1612	35.3099		24PHAS94_129(+)	0.0333333	0	0.433333	15	19.2667	37.0743
21PHAS113_278(+)	0.0479431	2.88065	10.561	7.28488	3.56292	3.28047		24PHAS94_153(+)	0.166667	0	34	26.6333	126.467	67.66
21PHAS113_299(+)	0.0416805	1.11153	13.075	4.91845	3.38628	0.505918		24PHAS94_201(+)	0	0	0	8.3	6.06667	3.10505
21PHAS113_383(+)	0.019542	0	4.78902	9.31587	0.0185508	3.90213		24PHAS94_369(+)	0	0	0	2.16667	2.33333	8.5467
21PHAS113_425(+)	0.263511	0.738333	12.0798	123.506	45.9118	49.6635		24PHAS94_151(-)	0.3	0	107.4	57.6	221.467	144.062
21PHAS113_467(+)	0.212068	0	61.278	62.6298	35.2283	42.7674		24PHAS94_223(-)	0.2	0	7.5	13.1	28	53.2318
21PHAS113_129(-)	0	0	1.024	8.99598	0.122988	1.78536		24PHAS94_319(-)	0.0666667	0	0	6.33333	4	5.21549
21PHAS113_255(-)	0.237873	0	96.656	7.68052	45.43	3.39313		24PHAS95_225(+)	0	0	0.0333333	3.53333	19.6667	22.7483
21PHAS113_318(-)	0.055881	0.108353	31.9461	13.6127	29.176	6.03619		24PHAS95_273(+)	0	0	0	1	4.13333	12.1161
21PHAS113_339(-)	0.0132794	0.71091	8.07835	9.98606	23.4402	9.70538		24PHAS95_415(-)	0	0	0.0333333	1.4	27.3333	21.4556
21PHAS113_465(-)	0.161529	0.702859	16.0803	41.639	12.2105	17.587		24PHAS95_487(-)	0	0	2.73333	1.33333	2.46667	10.9878
21PHAS114_102(+)	1.04242	0.0245469	99.4891	576.617	86.0972	178.761		24PHAS96_429(+)	0	0	3.13333	1.16667	10.1667	1.79762
21PHAS114_228(+)	0.0745018	1.51368	10.5914	29.433	12.3699	24.7969		24PHAS96_645(+)	0	0	1.66667	2.43333	11.9333	7.62097
21PHAS114_100(-)	0.0407593	0	17.4617	14.0509	2.99127	4.97316		24PHAS96_427(-)	0	0	0.0666667	8.53333	18	17.2573
21PHAS114_184(-)	0.0532845	0	7.44392	29.6174	8.01211	7.577		24PHAS96_475(-)	0.133333	0	9.3	12.6333	32.5333	40.6617
21PHAS114_205(-)	0.589919	0	34.6581	377.096	113.152	160.114		24PHAS96_523(-)	0.0333333	0	5.33333	12.2333	12.2667	19.6004
21PHAS114_226(-)	0.110841	2.22535	8.21322	36.5418	4.2865	23.1392		24PHAS96_619(-)	0.0666667	0	5.9	3.93333	59.5	27.6526
21PHAS114_247(-)	0	1.28739	2.36922	10.449	8.36319	9.3407		24PHAS96_643(-)	0	0	3.03333	4.83333	4.56667	9.85967
21PHAS114_268(-)	0.0142006	0.229169	12.1456	5.98905	11.2227	3.16944		24PHAS96_715(-)	0	0	1.66667	2.43333	6.3	12.0045
21PHAS114_289(-)	0.492376	8.8529	26.8366	367.199	54.8551	143.973		24PHAS97_109(+)	0	0	4	5.16667	13.5333	4.0929
21PHAS114_352(-)	0.150846	42.282	58.2543	174.045	37.653	65.513		24PHAS97_133(+)	0	0	0.966667	15.0333	25	18.7006
21PHAS115_187(+)	0.0142006	0	0.527014	5.55011	7.0717	1.19376		24PHAS97_301(+)	0	0	4.96667	3.6	32.4	24.3337
21PHAS115_439(+)	0.0807644	5.61939	11.4533	10.6303	3.70176	4.7344		24PHAS97_107(-)	0.2	0	26.1	80.5	154.8	42.1009
21PHAS115_460(+)	0.0586259	7.69555	1.67779	10.0044	5.34706	8.61843		24PHAS97_131(-)	0	0	0	2.63333	6.63333	7.90854
21PHAS115_481(+)	0.241391	0.317387	24.763	41.2518	21.8467	31.7572		24PHAS97_179(-)	0.0333333	0	16.6	24.1667	28.7667	26.5896
21PHAS115_185(-)	0.0426017	0	16.7088	17.9513	6.33958	14.7245		24PHAS97_347(-)	0	0	1.03333	2.03333	11.3667	19.1692
21PHAS115_248(-)	0.300919	0	52.5916	106.285	48.8041	70.9416		24PHAS98_117(+)	0	0	0	9.06667	2.56667	5.13788
21PHAS115_290(-)	0.094798	0	13.1902	22.5203	13.7039	8.78324		24PHAS98_333(+)	0	0	1.6	4.73333	4.43333	7.92035
21PHAS115_353(-)	0.243969	0	49.2238	91.3906	75.8768	89.9487		24PHAS98_381(+)	0	0	5.46667	2.43333	20.4	8.68454
21PHAS115_416(-)	0.0416805	3.77681	23.4878	8.18076	3.82462	3.03744		24PHAS98_139(-)	0.133333	0	14.9667	9	17.7	13.5744
21PHAS115_437(-)	0.0142006	0.621734	1.90777	16.4392	0.0550625	8.66449		24PHAS98_379(-)	0.166667	0.0333333	5.03333	11.1333	107.867	78.9604
21PHAS115_458(-)	0.336924	5.49416	9.25082	87.2707	30.9509	35.8766		24PHAS99_163(+)	0.0333333	2.26667	4.4	4.56667	0.0666667	3.81719
21PHAS115_479(-)	0.0132794	0	3.16989	2.84129	9.94163	6.80623		24PHAS99_355(+)	0.133333	6.16667	81.7333	35.2667	6.86667	4.10098
21PHAS116_106(+)	0.0328213	0.393523	0	21.0091	1.57474	12.6075		24PHAS99_403(+)	0.0333333	0	1.2	10.7667	0.0666667	5.56065
21PHAS116_274(+)	0.0887024	0.0828469	11.3493	48.1804	25.6387	38.8216		24PHAS99_427(+)	0	1.46667	7.9	9.2	0	3.13574
21PHAS116_295(+)	0.0461007	2.16936	11.3836	5.12242	4.90318	1.27404		24PHAS99_209(-)	0.0333333	0	3.4	7.1	0.3	2.60692
21PHAS116_316(+)	0.0284011	0.729704	20.6332	3.38568	0	0		24PHAS99_329(-)	0.0333333	0.233333	7.06667	11.6333	1.03333	0.0152635
21PHAS116_83(-)	0.383359	6.89757	37.6257	217.467	66.0375	103.326		24PHAS99_401(-)	0	2.2	4.86667	9.66667	5.7	1.44022
21PHAS116_167(-)	0.0398381	3.08873	13.6287	28.5173	4.42926	15.6464		24PHAS99_497(-)	0.0333333	4.96667	13.3667	15.0667	0.0333333	3.22753
21PHAS116_251(-)	0.0531175	0.450864	12.2806	44.5736	19.8314	26.5526		24PHAS100_455(+)	0.0333333	4.93333	18.3	22.1333	10.6667	3.40186
21PHAS116_272(-)	0.0132794	0	0.603146	13.7351	12.0063	5.7982		24PHAS100_479(+)	0	4.6	10.7333	11.1	3.96667	9.76872
21PHAS116_293(-)	0	1.49776	3.04305	8.05209	6.05156	4.1867		24PHAS100_551(+)	0	1.03333	8.86667	16.9667	13.6	1.48056
21PHAS116_356(-)	0.0461007	0.107394	3.68877	23.245	9.14469	19.6406		24PHAS100_623(+)	0.1	0	54.8	42.5667	23.2667	37.5834
21PHAS116_377(-)	0.094965	0.382017	6.9847	37.0621	21.5892	13.234		24PHAS100_719(+)	0	2.16667	11.1333	11.7667	5.06667	10.889
21PHAS117_207(+)	0.019542	0.019753	6.69529	32.6873	11.9798	9.85488		24PHAS101_273(+)	0.0333333	0	1.23333	0.5	12.6667	14.8988
21PHAS117_291(+)	0.0390839	0	2.22372	14.2515	11.4498	5.24949		24PHAS101_199(-)	0.0666667	0	6.2	9.86667	33.3	41.727
21PHAS117_438(+)	0.121524	0.019753	27.5464	8.76268	13.2352	6.04951		24PHAS101_223(-)	0.0333333	0	6.13333	13.3667	37.7333	85.1861
21PHAS117_480(+)	0.189763	17.3786	41.93	10.691	33.4848	29.2451		24PHAS101_271(-)	0.0333333	0	0	1.16667	4.93333	15.0401
21PHAS117_142(-)	0.0142006	0	15.2208	3.41035	12.3287	1.29512		24PHAS101_319(-)	0	0	0	2.1	10.1667	4.45981
21PHAS117_205(-)	0.0852033	0	11.9104	56.0972	6.15487	22.7183		24PHAS101_343(-)	0.0333333	0	0	0.0333333	15.3333	3.03199
21PHAS117_247(-)	0.0274799	0	22.6009	13.4067	9.52906	4.2169		24PHAS102_105(+)	0.0333333	0	3.23333	6.53333	11.3333	1.38162
21PHAS117_310(-)	0.0905447	0	11.5751	13.2663	0.0736133	5.48351		24PHAS102_79(-)	0.0333333	0	2.13333	2.63333	10.5667	20.149
21PHAS117_331(-)	0.0549599	0	4.71637	57.5235	7.8544	31.8011		24PHAS102_223(-)	0	0	4.5	3.33333	3.9	2.66975
21PHAS117_394(-)	0.109166	0.019753	15.9968	89.1983	7.51675	10.4034		24PHAS102_247(-)	0.0333333	0	1.53333	12.0667	5.33333	5.01991
21PHAS117_457(-)	2.03246	0.0933937	156.617	1339.88	367.959	456.66		24PHAS103_234(+)	0.0666667	0	18	24.1667	33.4667	49.6474
21PHAS117_478(-)	1.21984	12.3392	99.1899	690.675	265.129	365.082		24PHAS103_258(+)	0	0	4.56667	13.2333	40.5333	19.026
21PHAS118_200(+)	0.0603013	0	1.14021	47.8419	14.9672	19.1326		24PHAS103_282(+)	0.433333	0	58.1	84.1333	222.433	188.844
21PHAS118_242(+)	0.63066	0.0245469	68.1542	319.405	93.7842	125.101		24PHAS103_378(+)	0.0666667	0	3.33333	22.3	95.0333	44.4946
21PHAS118_263(+)	0	1.4176	2.30511	12.1303	0.278262	4.17228		24PHAS103_232(-)	0.266667	0	27.1667	37.3	267.533	218.761
21PHAS118_284(+)	0.281377	1.53343	15.9778	162.94	19.8076	70.9862		24PHAS103_256(-)	0.166667	0	13.5	34.5667	173.6	50.3421
21PHAS118_305(+)	0	0.1469	0.271357	13.1438	0	2.52418		24PHAS103_280(-)	0.166667	0	3.4	16.8667	117.333	72.505
21PHAS118_368(+)	0.888112	0	154.974	397.577	126.549	164.536		24PHAS103_352(-)	0	0	0.866667	5.93333	13.2667	4.81766
21PHAS118_198(-)	0.0461007	3.14051	1.26949	15.5234	5.3143	7.04484		24PHAS103_376(-)	0.133333	0	16.4	37.4333	196.367	130.062
21PHAS118_261(-)	0.263511	3.8681	67.0517	49.2029	65.5113	55.8242		24PHAS104_322(+)	0.0333333	0	11.0667	3.4	2.7	1.43865
21PHAS118_303(-)	0.0337425	2.85361	5.89405	14.7423	0.851041	3.83745		24PHAS104_296(-)	0.2	0	11.9	62.9	60.4333	92.8983
21PHAS119_123(+)	0.141084	2.67622	56.3031	30.4332	0.252177	3.67031		24PHAS105_276(+)	0	0	3.26667	2.63333	10.4	10.5241
21PHAS119_207(+)	0.136645	0	45.7863	8.16661	3.40483	3.97669		24PHAS105_106(-)	0.0333333	0	11.4333	3.46667	3.1	2.04258
21PHAS119_249(+)	0	0.39544	2.96548	3.60191	5.76931	3.14458		24PHAS105_226(-)	0.0666667	0	4.2	4.53333	15.5	10.6254
21PHAS119_333(+)	0.0337425	4.11549	8.71348	7.30819	5.75076	2.23688		24PHAS106_153(+)	0	0	0	3.53333	12.7333	25.4771
21PHAS119_121(-)	0.0142006	5.40959	0	10.6946	0.0800449	2.39272		24PHAS106_177(+)	0	0	3.4	10.3667	22.4667	21.5202
21PHAS119_142(-)	0.607452	6.26356	26.6444	363.047	94.3488	108.486		24PHAS106_249(+)	0	0	0	0.0333333	11.0667	8.5558
21PHAS119_205(-)	0.0461007	0	8.02488	74.586	14.2316	15.8613		24PHAS106_321(+)	0	0	8.26667	6.56667	14.7333	4.11946
21PHAS119_247(-)	0	0.95005	0.480047	2.50388	15.9309	6.11538		24PHAS106_127(-)	0.2	0	35.7667	5.26667	99.1	89.073
21PHAS119_352(-)	0.0328213	0	9.51889	21.5611	14.8488	22.0464		24PHAS106_151(-)	0	0	0.0333333	3.1	14.3	16.2968
21PHAS119_394(-)	0	0.42574	2.16184	9.78432	1.84562	12.2107		24PHAS106_175(-)	0	0	4.4	8.33333	18.0667	15.5264
21PHAS120_273(+)	0.0274799	0	3.32223	11.5074	2.01818	2.05394		24PHAS107_177(+)	0.0333333	0	2.66667	9.33333	7.23333	6.00025
21PHAS120_336(+)	0.0470219	0	0.307879	30.1206	8.47029	27.4111		24PHAS107_441(+)	0	0	3.8	4.06667	2.16667	21.8136
21PHAS120_420(+)	0.0549599	3.3831	9.00331	25.5553	3.89486	18.9446		24PHAS107_247(-)	0.466667	0	12.5	217.1	237.167	249.444
21PHAS120_441(+)	0.0923684	1.2473	18.2241	6.06648	5.81217	1.64301		24PHAS108_249(+)	0	0	0	5.63333	7.06667	11.3481
21PHAS120_462(+)	0.138488	0	53.0255	2.34432	12.5901	2.95109		24PHAS108_489(+)	0	0	0	0.8	10.5333	3.41093
21PHAS120_525(+)	0.0416805	0.708992	13.993	10.4314	3.17115	6.95382		24PHAS108_199(-)	0.0666667	0	3.16667	29.1	16.5667	11.1791
21PHAS120_271(-)	0.0284011	1.63507	4.94551	5.14586	7.87887	2.61599		24PHAS108_247(-)	0	0	2.5	3.36667	14.5667	9.32142
21PHAS120_292(-)	0	0.266376	1.98029	11.118	0.030747	5.58596		24PHAS109_469(+)	0.0333333	0	1.9	1.3	3.96667	8.89652
21PHAS120_313(-)	0.114507	0.0790119	2.5295	76.4209	4.93505	35.4526		24PHAS109_493(+)	0.0333333	0	4.5	4.43333	5.96667	11.0547
21PHAS120_397(-)	1.04411	0.0187941	71.2498	596.855	118.777	143.774		24PHAS109_541(+)	0.0333333	0	7.63333	16.7	24.8667	22.9852
21PHAS120_418(-)	0.0284011	0	3.8263	22.9661	0.650752	3.99453		24PHAS109_613(+)	0.466667	0.0333333	18.3333	154.2	153.067	409.923
21PHAS120_460(-)	0.335435	0.019753	128.116	28.1718	85.1175	27.7305		24PHAS109_637(+)	0.1	0	2.06667	24.4333	14.3667	17.653
21PHAS121_81(+)	0.019542	16.964	7.28505	4.29598	0	0		24PHAS109_491(-)	0	0	1.73333	1.8	6.96667	10.4086
21PHAS121_102(+)	0.0931226	19.2335	48.93	8.57865	7.29517	1.9103		24PHAS109_611(-)	0.1	0	4	67.7667	58.9333	116.903
21PHAS121_228(+)	0.401058	18.0978	19.5201	216.874	23.2156	77.518		24PHAS110_273(+)	0	0	0.1	5.36667	14.7333	21.1122
21PHAS121_312(+)	0.0763442	0	19.0746	3.15253	0.0185508	0		24PHAS111_516(+)	0.1	0	5.86667	17.9333	14.6333	71.908
21PHAS121_417(+)	0.106569	0	16.1731	32.1912	29.6527	30.9442		24PHAS111_540(+)	0.0666667	0	8.93333	9.23333	61.9667	70.8789
21PHAS121_438(+)	0.180904	0	12.593	155.38	65.4512	81.9552		24PHAS111_636(+)	0	0	1.53333	13.9333	10.0667	17.5163
21PHAS121_163(-)	0.30427	7.96997	14.7112	217.004	45.9909	104.968		24PHAS111_660(+)	0	0	0.466667	4.93333	31.8667	23.0723
21PHAS121_415(-)	0.0940438	0	20.1466	18.228	6.53798	15.1548		24PHAS111_538(-)	0	0	1.86667	5.03333	13.0333	15.3577
21PHAS122_291(+)	0.0461007	0	3.70788	3.63588	0.0614941	4.80559		24PHAS111_562(-)	0.0333333	0	29.3667	26.9333	43.3333	41.7952
21PHAS122_375(+)	0.019542	1.92945	2.04367	6.5738	0	5.16778		24PHAS112_448(+)	0.0666667	16.1667	42.1	17	0.1	0.760415
21PHAS122_522(+)	0	0	3.24518	5.23026	6.86898	1.64621		24PHAS112_472(+)	0.0333333	0.5	14.8	4.9	3.53333	1.90743
21PHAS122_543(+)	0	0.019753	1.64844	4.33256	0	6.61931		24PHAS112_784(+)	0.0333333	0.8	8	6.8	5.9	1.33113
21PHAS122_268(-)	0.0132794	0.0828469	4.43767	6.51494	1.11191	11.6595		24PHAS112_686(-)	0.0333333	3.83333	23.4333	11.3	0.2	1.37982
21PHAS122_373(-)	0.168564	0	66.6626	22.9885	12.3191	12.1589		24PHAS112_758(-)	0	0	2.16667	11.5333	0.1	1.4653
21PHAS122_478(-)	0.0479431	0.215747	9.49209	6.2223	13.2721	7.33499		24PHAS113_623(+)	0.233333	29	129.533	144.067	33.6	29.1328
21PHAS122_541(-)	0.0540387	0.39544	4.37913	33.5764	7.27944	16.2202		24PHAS113_671(+)	0.0333333	0	15.6667	2.1	0.0666667	0.273764
21PHAS122_583(-)	0.0416805	17.5108	26.9962	3.50812	0	0		24PHAS113_695(+)	0	5	4.83333	17.8	11.3667	6.05046
21PHAS122_625(-)	0.0887024	0	1.8671	34.5656	10.5722	2.96242		24PHAS113_381(-)	0	2.23333	16.2333	2.16667	0	0.0337279
21PHAS123_216(+)	0.0142006	0	1.91743	3.95719	1.61969	5.4951		24PHAS113_477(-)	0.0333333	0	13.4	14.1	3.3	2.0098
21PHAS123_237(+)	0.0416805	0	8.81792	28.7886	11.5471	21.4745		24PHAS114_735(+)	0	3.43333	11.6	11.5667	1.5	1.90174
21PHAS123_342(+)	0.0337425	0	28.5672	2.28318	3.04175	0.0369287		24PHAS114_637(-)	14.6333	6.53333	61.7333	32.5	3.1	4.43273
21PHAS123_384(+)	0.0274799	0	16.8667	17.2186	11.0035	10.0187		24PHAS115_225(+)	0.0333333	0	3.23333	6.86667	22.7667	19.1086
21PHAS123_405(+)	0.155266	0	13.7898	45.7441	3.86682	23.7056		24PHAS115_175(-)	0	0	0.0333333	1.36667	12.2333	4.21798
21PHAS123_468(+)	0.019542	0	12.5926	4.98544	0.0985957	2.73365		24PHAS115_199(-)	0	0	4.63333	14.4333	12	5.6822
21PHAS123_214(-)	0.0142006	0	5.02413	13.7326	7.94647	5.27003		24PHAS115_223(-)	0.1	0	11.8667	23.7	35.2667	71.6855
21PHAS123_298(-)	0.0992182	0	6.54337	30.5515	17.2539	23.1075		24PHAS115_367(-)	0.0333333	0	1.63333	4.3	5.93333	7.09523
21PHAS123_361(-)	0.0284011	0	4.63836	9.23467	15.1678	8.26373		24PHAS115_439(-)	0.0333333	0	1.86667	12.6667	9	11.2644
21PHAS123_382(-)	0.0984827	0	22.4334	52.2188	25.6377	19.5349		24PHAS116_639(+)	0.0333333	9.26667	17.9667	3.3	0.0666667	1.32793
21PHAS123_403(-)	0.0132794	0	11.2327	7.50675	1.73283	1.11806		24PHAS116_541(-)	0.133333	9	55.6	84.2667	25.2667	37.7097
21PHAS123_424(-)	0.0132794	0	5.94476	8.73071	1.86652	7.16513		24PHAS116_709(-)	0	0.7	8.5	10.2333	0.0333333	2.71426
21PHAS123_445(-)	0	0	1.75794	10.7212	11.6829	2.11149		24PHAS117_450(-)	0.0333333	0.133333	11.7667	19.3	9.3	8.40668
21PHAS124_195(+)	0.0621436	1.28297	18.238	3.53806	0	0		24PHAS117_738(-)	0.0333333	0.0333333	13.5667	2.63333	4.33333	1.56008
21PHAS124_237(+)	0.220155	5.15721	1.13969	156.587	74.8535	64.557		24PHAS118_633(+)	0	0	0	0.7	9.5	5.40064
21PHAS124_300(+)	0.0905447	0.0490938	53.4825	26.7372	18.7692	14.3553		24PHAS118_439(-)	0	0	0	3.16667	18.1	3.48445
21PHAS124_405(+)	0.0274799	3.84969	9.4781	6.21636	0.030747	7.24503		24PHAS119_461(+)	0.0666667	0	5.56667	3.36667	9.73333	19.1318
21PHAS124_426(+)	0.0540387	1.0538	3.80576	37.9159	5.04635	7.94354		24PHAS119_485(+)	0.0666667	0	10.4333	17.0667	84.3333	75.325
21PHAS124_214(-)	0.0470219	0	3.33122	15.9472	0.371163	3.51235		24PHAS119_533(+)	0	0	0	2.83333	15.8	12.5226
21PHAS124_235(-)	0.106569	7.95156	2.90471	45.99	16.2877	13.7544		24PHAS119_557(+)	0.133333	0	5.66667	43.3	73.6333	69.9914
21PHAS124_277(-)	0.1516	1.52902	31.5966	50.7137	10.2522	16.4314		24PHAS119_531(-)	0	0	0	0.933333	8.33333	6.64055
21PHAS124_361(-)	0.0523633	4.45531	11.0652	16.463	6.16405	3.20488		24PHAS119_555(-)	0.0333333	0	0	2.46667	12.6333	2.69579
21PHAS124_508(-)	0.0142006	0.640146	22.1962	3.39522	0.0371017	2.72253		24PHAS120_579(+)	0	0	0.0333333	0.6	6.23333	14.7398
21PHAS125_82(+)	0.0603013	0	1.45012	24.8838	4.58664	10.7625		24PHAS120_603(+)	0.0333333	0	0	6.8	3.73333	35.8149
21PHAS125_208(+)	0.019542	0	4.74811	5.67371	5.79303	3.78837		24PHAS120_601(-)	0.0666667	0	6.63333	11.8333	64.7	82.2896
21PHAS125_229(+)	0	0	10.0213	1.71498	2.1279	4.85612		24PHAS120_625(-)	0.0666667	0	0.833333	10.2	69.9333	54.8965
21PHAS125_250(+)	0.0132794	0.019753	6.52787	6.63668	15.9416	9.64449		24PHAS120_673(-)	0.0333333	0	5.36667	2.73333	24.2333	27.4485
21PHAS125_313(+)	0.78961	0	101.609	252.879	137.771	129.12		24PHAS121_222(+)	0.0333333	0	1.8	8.6	20.7667	13.6317
21PHAS125_355(+)	0.0328213	0.0790119	9.99565	38.672	31.4522	13.2182		24PHAS121_366(+)	0	0	5.3	14.2333	5.9	13.0617
21PHAS125_418(+)	0.0735806	0.118518	25.6711	43.0487	12.9925	21.4322		24PHAS122_361(+)	0	0	2.3	5.66667	11.9333	5.88267
21PHAS125_460(+)	0.0274799	0	2.66081	27.9682	5.5157	6.37474		24PHAS122_335(-)	0.0333333	0	4.23333	5.53333	14.4333	9.27245
21PHAS125_269(-)	0	0	1.52546	10.5972	0.10436	5.13446		24PHAS123_540(+)	0	0	0	0	7.56667	7.99348
21PHAS125_311(-)	0	0	2.29934	6.39673	10.5658	8.00685		24PHAS124_81(-)	4.2	0.0666667	131.4	51.0333	6.53333	13.1184
21PHAS125_458(-)	0.087027	0	30.6296	54.3521	0.10436	14.7397		24PHAS124_273(-)	0	0	0	0	14.8	0
21PHAS125_479(-)	0.101228	0	9.16412	3.39049	8.61946	6.25127		24PHAS125_457(-)	0.0666667	0	15.1333	3.5	6.96667	0
21PHAS126_336(+)	0.0612224	4.02383	12.5029	32.3309	12.4375	11.2164		24PHAS125_505(-)	0	0	0	10.9	0.0333333	1.4653
21PHAS126_357(+)	0.0132794	0	1.38234	13.3129	0.41396	7.62771		24PHAS125_649(-)	0.0666667	0	11.8667	6.03333	0	5.9584
21PHAS126_441(+)	0.019542	0.877944	8.40956	2.95672	10.7896	2.62085		24PHAS125_673(-)	0	0	4.76667	3.73333	7.43333	2.65887
21PHAS126_525(+)	0	4.87435	21.8452	4.34984	5.51549	0.0152635		24PHAS126_303(-)	0.166667	0	69.6	43.1	0.166667	9.55781
21PHAS126_546(+)	0.175562	7.21861	52.6198	38.4961	55.4595	5.31753		24PHAS127_375(+)	0.0333333	0	0.0666667	6.3	0	5.34957
21PHAS126_567(+)	0.0426017	0	13.8714	1.26938	6.62723	0.369287		24PHAS127_399(+)	0.2	0	13.6	27.8	100.6	181.893
21PHAS126_313(-)	0.067485	0	5.37044	52.5992	22.7518	21.7189		24PHAS128_1527(-)	0.3	3.5	99.7333	30.7333	8.36667	1.8892
21PHAS126_334(-)	0.0142006	0.0490938	4.65425	11.0955	16.2834	1.3553		24PHAS128_1551(-)	0	0	8.6	5.1	2.16667	1.57214
21PHAS126_355(-)	0.019542	5.28819	8.99615	6.01391	0.0858095	3.07701		24PHAS129_236(-)	0	0	3.83333	5.96667	13.3333	1.64333
21PHAS126_460(-)	0.0896236	0	7.53407	14.5615	7.32573	8.86519		24PHAS129_284(-)	0	0	0	10.4	20.6333	1.76727
21PHAS126_481(-)	0	2.04739	3.97215	2.92392	11.0582	1.99382		24PHAS129_308(-)	0.233333	0	28.2667	27.3667	85.8333	69.8227
21PHAS126_565(-)	0.440161	3.17157	26.4659	178.188	62.2628	84.6053		24PHAS130_860(+)	0	0	2.5	1.46667	6.83333	2.88133
21PHAS127_123(+)	0.350538	0.0442999	18.1865	190.652	71.5834	113.55		24PHAS130_858(-)	0	0.3	1.36667	7.73333	1.4	1.6963
21PHAS127_144(+)	4.05657	0.019753	401.235	2290.8	731.484	863.988		24PHAS131_115(+)	0.0666667	0	10.9667	1.66667	3.4	5.81008
21PHAS127_207(+)	0.0142006	0	1.88662	7.76024	0.0614941	3.05569		24PHAS132_128(+)	0.0333333	0	6.3	6.76667	18.4333	27.9157
21PHAS127_228(+)	0.0274799	0	1.82953	12.8073	13.1142	2.78518		24PHAS133_268(+)	0.2	0	19.1	75.8667	43.6333	50.245
21PHAS127_249(+)	0.102903	0	12.3084	119.368	27.7422	40.7033		24PHAS134_79(-)	0.0333333	0.0333333	0	6.5	7.93333	13.2363
21PHAS127_270(+)	0.736932	0.0375881	93.1291	315.799	267.134	219.067		24PHAS134_103(-)	0.0333333	0.0333333	0	3.4	8.2	10.5852
21PHAS127_354(+)	0.0407593	0	23.7732	9.78265	33.3473	17.3576		24PHAS135_703(+)	0.1	0	23.3	7.86667	5.3	0.105478
21PHAS127_100(-)	0.182913	0	4.3245	71.3732	50.038	40.5564		24PHAS136_152(+)	0.166667	0	3.03333	38.6667	36.8667	59.4181
21PHAS127_121(-)	2.51819	0.019753	249.605	1197.78	770.382	769.754		24PHAS136_126(-)	0	0	4.1	8.6	5.33333	6.4461
21PHAS127_184(-)	0.0568022	0	6.74438	9.26327	0.209388	3.69689		24PHAS136_150(-)	0.133333	0	10.4667	72.9667	50.6667	66.112
21PHAS127_205(-)	0.0337425	0	13.2567	12.9215	0.334652	3.38731		24PHAS137_175(-)	0	0	0	1.46667	11.3667	2.40615
21PHAS127_268(-)	0.0274799	0	15.4745	20.7314	6.78207	8.85659		24PHAS138_199(+)	0	0	3.9	2.36667	15.5333	13.7678
21PHAS127_352(-)	0.0132794	0	4.30597	6.91073	2.78262	6.6425		24PHAS138_271(+)	0	0	4.16667	8.7	3.36667	17.3469
21PHAS128_157(+)	0	2.20234	0.0156994	15.3643	1.10063	5.85444		24PHAS138_295(+)	0.0666667	0	20.0667	6.86667	86.6333	47.9255
21PHAS128_178(+)	0	0.268294	18.738	15.0206	4.99633	12.3555		24PHAS138_319(+)	0	0	1.53333	1.8	6.43333	5.12664
21PHAS128_199(+)	0.0763442	0.806798	10.641	3.73405	3.19175	2.3442		24PHAS138_293(-)	0	0	0	1.33333	5.96667	7.27154
21PHAS128_262(+)	0.229601	0	29.45	117.231	9.61647	32.1743		24PHAS139_338(-)	0.0333333	0.0333333	37.6333	14.1	2.93333	0.46421
21PHAS128_283(+)	0.0532845	0.255252	1.38313	30.603	0.14656	10.9663		24PHAS140_200(+)	0.0666667	0	26.8667	13.3	6.66667	2.60615
21PHAS128_430(+)	0.0142006	0	3.50294	6.2794	10.4331	2.9986		24PHAS140_296(+)	0.0333333	0	30.6333	12.0667	4.33333	5.8828
21PHAS128_493(+)	0	0.245087	3.12936	8.88906	0	2.73217		24PHAS140_270(-)	0.0333333	0	18.1333	18.3	2.8	3.12902
21PHAS128_155(-)	0.0337425	2.90808	0.313989	8.93276	0	2.66111		24PHAS141_516(+)	0.0333333	0	30.3333	5.4	2.66667	0.0706566
21PHAS128_176(-)	0	0	4.72815	7.59699	4.03517	9.43886		24PHAS141_538(-)	0.1	0	13.2	48.3	0.0666667	1.8011
21PHAS128_218(-)	0.149004	0.647816	13.7944	130.018	33.1013	36.3897		24PHAS141_754(-)	10.9	0	21.3667	12.8	5.46667	9.77877
21PHAS128_386(-)	0.019542	0.341934	3.01481	3.5538	0.0614941	9.19983		24PHAS142_11(+)	0	0	0.8	3.2	4.76667	6.3477
21PHAS129_208(+)	0.821344	0.0375881	29.8136	589.513	131.648	210.809		24PHAS142_35(+)	0	0	13.5333	15.1667	41	52.7226
21PHAS129_250(+)	0.0700816	0	12.237	13.5359	7.40414	4.16105		24PHAS142_83(+)	0.0666667	0	0	9.56667	12.9667	20.929
21PHAS129_271(+)	0.0851846	0.530258	9.86637	16.8209	5.94361	11.9083		24PHAS142_81(-)	0	0	0	3.6	16.7667	13.9935
21PHAS129_292(+)	1.17656	0.208076	540.322	203.625	132.179	60.552		24PHAS143_11(+)	0	0	0.8	3.2	4.76667	6.3477
21PHAS129_313(+)	0.0142006	0	0	10.4942	0.215229	0.892205		24PHAS143_35(+)	0	0	13.5333	15.1667	41	52.7226
21PHAS129_334(+)	0.810092	0.0490938	295.07	224.528	234.882	214.807		24PHAS143_83(+)	0.0666667	0	0	9.56667	12.9667	20.929
21PHAS129_376(+)	0.582167	0	210.296	63.1036	22.3459	11.3905		24PHAS143_81(-)	0	0	0	3.6	16.7667	13.9935
21PHAS129_269(-)	0.0142006	0.133476	1.89661	15.455	4.07767	8.45105		24PHAS144_937(+)	0	0	5.06667	5.93333	0.0666667	0.192941
21PHAS129_290(-)	0	0.117941	7.69587	4.34056	0	0		24PHAS144_1007(-)	0	0	11.2667	7.8	6.3	1.088
21PHAS129_311(-)	0.0540387	4.59492	7.01311	63.1993	1.10031	32.6035		24PHAS144_1199(-)	0	0	9.43333	5.63333	0	1.83139
21PHAS129_332(-)	0.0416805	0	18.1714	21.8817	16.8707	17.0291		24PHAS145_641(-)	0	0	1.56667	10.2	7.06667	28.048
21PHAS129_353(-)	0.019542	0.743127	2.91962	13.6544	4.56911	2.30473		24PHAS145_689(-)	0	0	0.9	3.76667	1.53333	7.95006
21PHAS130_210(+)	0.226102	0	28.5658	145.454	44.0908	30.1371		24PHAS146_178(+)	0	0	0	3.23333	18.9667	7.42355
21PHAS130_273(+)	0	6.99365	2.06352	9.99371	0.030747	4.08394		24PHAS147_884(+)	0.0666667	1.23333	27.1	11.2333	1.1	1.30566
21PHAS130_315(+)	0.0691604	0.546175	7.23454	19.3597	9.82144	15.8225		24PHAS147_690(-)	0.0333333	0	19.6667	3.83333	0.0666667	1.54482
21PHAS130_378(+)	0.0479431	1.59461	4.35675	21.3563	21.321	9.25899		24PHAS148_1159(-)	0.133333	0	25.6	12.3	9.96667	4.09632
21PHAS130_166(-)	0.0612224	1.6579	12.3479	32.5721	0.925321	14.7964		24PHAS148_1327(-)	0	0.0333333	17.1	5.43333	0.733333	2.34105
21PHAS130_250(-)	1.07251	4.18147	52.8478	583.634	119.23	299.572		24PHAS149_506(+)	0	0.3	1.8	12.5667	0	6.59202
21PHAS130_292(-)	0.155266	8.20317	52.8393	42.7565	19.6696	14.3029		24PHAS150_94(+)	0.0666667	0	0.0666667	18.5667	6.16667	14.1304
21PHAS130_313(-)	0.232365	1.09772	70.0115	26.3174	42.3881	19.2468		24PHAS150_92(-)	0.0666667	0	0	5.06667	13.5667	11.9179
21PHAS130_376(-)	0.019542	4.08711	14.1951	18.2486	8.5211	9.54526		24PHAS150_308(-)	0.0333333	0	0	2.86667	13.3	7.26053
21PHAS130_481(-)	0.0284011	2.18221	11.5645	6.53223	0.030747	1.19056		24PHAS151_396(+)	0	0	29.9	16.8667	0.0333333	0.0250423
21PHAS131_81(+)	0.019542	3.29623	13.0912	13.35	0.0800449	6.28844		24PHAS152_249(+)	0.0333333	0	4.16667	6.9	45.0667	20.73
21PHAS131_102(+)	0.0416805	0.493628	7.11531	11.1961	35.0833	8.58405		24PHAS154_905(+)	0	0	4.76667	3.73333	7.43333	2.65887
21PHAS131_165(+)	0	0.89578	4.80329	2.5504	5.56399	2.16853		24PHAS154_929(+)	0.0666667	0	11.8667	6.03333	0	5.9584
21PHAS131_228(+)	0.0416805	0	0.0877589	16.8684	4.54263	9.24379		24PHAS154_1121(+)	0.0666667	0	15.1333	3.5	6.96667	0
21PHAS131_249(+)	0.0142006	0.747922	5.98909	12.8119	0.0492979	2.45576		24PHAS155_127(-)	0.0333333	0	0.0666667	2.86667	1.8	14.7123
21PHAS131_291(+)	0.0284011	0.513381	18.6211	6.44421	7.41197	1.40237		24PHAS156_939(-)	0.1	0	40.6	9.9	7.06667	1.46526
21PHAS131_79(-)	0.0142006	0	0.488916	3.50226	11.0144	5.22527		24PHAS157_447(-)	0	0	7.26667	5.4	0.0333333	0.12605
21PHAS131_100(-)	0.075423	0	5.12509	30.4445	8.39465	5.31974		24PHAS157_495(-)	0.1	0	10.2333	9.26667	0.1	3.30529
21PHAS131_121(-)	0.275869	3.79503	21.9858	174.583	58.561	78.0562		24PHAS158_177(+)	0	0	1.8	5.4	9.96667	0.904753
21PHAS131_163(-)	0.055881	0	14.6543	7.91814	14.0901	5.26936		24PHAS158_201(+)	0	0	2.86667	8.03333	0.0333333	1.51408
21PHAS131_205(-)	0.067485	2.8632	20.3773	26.1619	0.957698	14.4215		24PHAS158_175(-)	0	0	2.7	7.13333	3.2	5.86766
21PHAS131_331(-)	0.113586	0	11.6986	69.1549	13.3759	29.5764		24PHAS158_247(-)	0	0	2	4.9	6.2	0
21PHAS131_415(-)	0.0265588	0	14.2312	8.13162	7.44119	1.9722		24PHAS159_374(-)	0	0	9.63333	2.6	0.0333333	2.19726
21PHAS132_276(-)	0.0896236	2.52893	11.2222	24.9477	16.8972	12.6391		24PHAS161_680(+)	0	0.0333333	4.93333	13.8	0.0666667	3.17788
21PHAS132_318(-)	1.17116	13.3648	281.854	299.431	148.948	171.385		24PHAS162_495(+)	0.0333333	2.56667	13.6333	5.06667	0.0333333	3.69287
21PHAS132_339(-)	0.019542	2.215	4.66561	11.3293	10.0463	9.57339		24PHAS163_416(+)	0	0.733333	12.2333	8.53333	0.0333333	0.698444
21PHAS132_402(-)	0	0.699786	2.99995	23.8349	13.4174	6.267		24PHAS163_486(-)	0.3	0	72.9	19.9667	12.5667	8.15686
21PHAS132_423(-)	0.0284011	0	2.2025	2.1316	5.0333	5.236		24PHAS164_334(-)	0	0	1	1.46667	5	16.6333
21PHAS133_312(+)	0.0265588	0.304923	21.2373	3.51975	9.28628	5.44495		24PHAS165_1(+)	0.0333333	0.0333333	0	3.93333	6.2	9.33303
21PHAS133_480(+)	0.12412	1.28643	30.9405	40.7032	20.7338	17.5379		24PHAS165_121(+)	0.0333333	0	3.16667	8.2	41	48.9287
21PHAS133_606(+)	0.0735806	2.16475	2.95451	21.0807	3.80151	3.10877		24PHAS166_1455(-)	0	0	4.93333	7.66667	0	0.0935912
21PHAS133_331(-)	0.0691604	0	2.82497	16.1116	5.67929	8.19701		24PHAS167_337(-)	0.0333333	0	16	6.73333	4.36667	1.53254
21PHAS133_562(-)	0.094965	5.21379	17.1833	44.9252	13.2011	21.6178		24PHAS168_355(-)	0.1	0.133333	21.2667	6.23333	0.5	0.75613
21PHAS133_583(-)	0.6458	3.31713	94.1456	358.212	66.999	114.496		24PHAS169_1143(+)	0	0.0333333	12.4	32.2	4.56667	7.24425
21PHAS133_625(-)	0.0142006	0.161859	2.59067	18.4036	2.53524	5.92474		24PHAS170_1187(+)	0.0666667	0	73.8	19	0.166667	4.4616
21PHAS133_646(-)	0.223672	0	16.2037	90.3789	6.56356	13.7107		24PHAS172_434(+)	0	0	6.36667	3.63333	0.1	1.80539
21PHAS134_168(+)	0.24288	0.0885998	39.0509	217.319	56.343	114.814		24PHAS173_542(+)	0	0	0.8	3.2	4.76667	6.3477
21PHAS134_252(+)	0.419531	0	12.2374	296.976	94.2951	139.749		24PHAS173_566(+)	0	0	13.5333	15.1667	41	52.7226
21PHAS134_294(+)	0	0	13.8034	4.73777	19.427	4.04118		24PHAS174_392(+)	0	0.0333333	0	16.5	0.0666667	3.82702
21PHAS134_336(+)	0.075423	0	22.3418	17.0376	22.9058	10.1196		24PHAS175_81(+)	0.0666667	0	23.4667	5.33333	0.0666667	0.0250423
21PHAS134_208(-)	0.0274799	0	6.34236	30.1468	11.9498	16.5978		24PHAS176_732(+)	0	1.96667	23.4333	12.5	0.0666667	0.140573
21PHAS134_229(-)	1.74062	0.0866819	157.874	1097.53	442.857	533.463		24PHAS176_804(+)	0	0.5	0	6.96667	4	3.6781
21PHAS134_271(-)	0.0807644	0	2.77444	38.5651	10.7989	15.5489		24PHAS177_389(+)	0	0	7.8	6.4	0	1.31097
21PHAS134_334(-)	0.136645	0	16.1758	21.6915	29.0326	21.8314		24PHAS177_509(+)	0.0333333	0	15	8.93333	0.1	0
21PHAS134_376(-)	0	0.811974	0	7.50709	5.19423	0		24PHAS177_581(+)	0	0	9.93333	2.06667	0.0666667	0.183162
21PHAS135_165(+)	0.0142006	0	7.21442	3.74802	0	1.58741		24PHAS177_459(-)	0.0666667	0	7.1	18.7667	0.0666667	0.183162
21PHAS135_186(+)	0.0132794	8.60359	5.06801	7.03049	0.129343	2.68351		24PHAS178_102(-)	0	0	5.23333	0.0333333	9.2	4.23193
21PHAS135_207(+)	0.887926	0	76.0821	661.816	178.41	276.489		24PHAS179_119(+)	0.0333333	0.3	7.2	12.2667	12.5667	7.55279
21PHAS135_228(+)	0.0612224	5.6681	1.88806	49.3677	13.2126	36.4339		24PHAS180_81(+)	0	0	5	0.7	5.6	1.80406
21PHAS135_375(+)	0.177405	1.702	6.51467	68.0486	17.6081	16.168		24PHAS182_1192(+)	0	0.5	11.8	3.5	0.0333333	0.0435066
21PHAS135_438(+)	0.0142006	0	4.58099	9.65639	0.0800449	4.41539		24PHAS183_321(+)	10.0667	0	2.93333	0	0	0.0250423
21PHAS135_142(-)	0	17.934	2.43341	8.45902	0	2.50917		24PHAS184_336(+)	0.0333333	0	0	2.16667	12.7667	7.36041
21PHAS135_289(-)	0.151582	1.95419	39.2622	52.9132	43.4881	30.3418		24PHAS185_331(+)	0.0666667	0	28.8	6.63333	12.2	0.550729
21PHAS135_352(-)	0.0142006	2.29209	1.23644	13.263	4.23666	8.56762		24PHAS186_422(-)	0	0	1.96667	36.3667	12.5333	7.45997
21PHAS135_373(-)	0	5.44123	1.61755	7.81684	0	5.21592		24PHAS186_494(-)	0.0333333	0	3.9	1.36667	0.133333	8.1407
21PHAS136_605(+)	0.0284011	2.13886	18.3751	0.922612	0.0185508	0		24PHAS187_612(-)	0.1	0	23.9667	10.9667	8.9	0.900548
21PHAS136_626(+)	1.01888	12.3398	120.009	768.794	246.866	309.002		24PHAS188_555(+)	24.9	2.03333	1.53333	0	0	0.0903904
21PHAS136_668(+)	0.0265588	5.16794	19.4322	7.15016	0.0243154	0.181443		24PHAS188_481(-)	0.0666667	0.133333	7.23333	2.53333	10.4667	13.3452
21PHAS136_794(+)	0.0851846	0.444153	10.044	32.6719	25.3568	12.6624		24PHAS189_628(+)	0	0	1.66667	3.26667	3.93333	10.9593
21PHAS136_815(+)	0.39207	2.51935	187.639	72.9543	106.732	97.7261		24PHAS190_510(+)	0	0.5	9.16667	2.43333	0	2.25286
21PHAS136_878(+)	0.0798432	0.019753	10.7018	54.2061	31.0546	35.7611		24PHAS191_1055(-)	0.0666667	0	17.9333	13.9667	12.7667	2.55466
21PHAS136_624(-)	0.019542	1.88093	9.75406	8.88903	0.030747	0.0403058		24PHAS192_537(-)	0	0.0333333	4.56667	13.4	0	0.456908
21PHAS136_687(-)	0.0274799	4.06064	6.74634	11.7791	3.50567	4.78903		24PHAS193_650(+)	0	0	8.5	5.23333	0.0333333	1.11744
21PHAS136_834(-)	0	1.60823	3.68968	3.93906	3.33122	4.1799		24PHAS194_654(-)	0.1	1.4	21.3333	2.16667	0	0
21PHAS136_939(-)	0.0523633	0.106435	6.62251	9.48944	5.91566	3.03744		24PHAS195_447(+)	0.0666667	0	26.2333	3.2	3.9	0.0521922
21PHAS137_161(+)	0.0142006	0.585681	3.42523	25.0259	11.0532	12.4724
21PHAS137_182(+)	0.0328213	3.76704	11.9222	3.95453	2.9908	1.78408
21PHAS137_266(+)	0	0.1166	4.81216	5.20385	3.06089	1.59469
21PHAS137_308(+)	0.019542	0.115641	1.88091	15.2635	4.7856	3.89863
21PHAS137_350(+)	0.0665638	1.12515	2.42598	76.1856	9.36416	14.0809
21PHAS137_180(-)	0.0337425	0.485381	1.60522	11.6751	1.67843	3.36863
21PHAS137_201(-)	0.0265588	1.93041	18.4027	3.97169	8.2014	4.86631
21PHAS137_222(-)	0.067485	2.65378	31.3846	17.9608	5.06955	1.42851
21PHAS137_264(-)	0.108244	0.0678878	4.54953	31.2848	19.5782	25.7059
21PHAS137_327(-)	0.0274799	0	7.93707	3.62467	2.30997	4.50083
21PHAS137_432(-)	0.0132794	0	5.28575	4.44605	3.4897	2.37786
21PHAS138_137(+)	0.0416805	0.621734	13.2525	53.1819	10.1419	27.7648
21PHAS138_200(+)	0.0337425	5.66024	2.37973	9.5226	3.86172	9.65229
21PHAS138_242(+)	0.136645	1.46228	38.5634	12.933	32.9943	8.37362
21PHAS138_263(+)	0.0896236	0	32.435	43.5207	23.0838	19.0088
21PHAS138_284(+)	0.0284011	13.6066	1.69633	21.4296	11.5757	5.45015
21PHAS138_368(+)	0.247468	0.483081	7.22099	91.3233	33.6176	40.6386
21PHAS138_389(+)	0	3.60863	0.0339607	15.0461	0.030747	2.7519
21PHAS138_410(+)	0.0682393	2.25201	2.60446	32.2268	11.3506	7.1515
21PHAS138_536(+)	0.108244	1.03117	3.77377	34.7548	7.49503	16.0714
21PHAS138_135(-)	0.0532845	2.92016	6.06889	28.865	14.4112	11.6867
21PHAS138_177(-)	0.188106	27.0347	57.2904	42.3469	32.9732	17.567
21PHAS138_261(-)	0.134049	0.0187941	5.01606	52.3506	7.16883	21.6307
21PHAS138_324(-)	0	8.33875	8.3733	4.35875	2.17621	0.94542
21PHAS138_366(-)	0	0	5.30318	9.90132	6.2945	9.12316
21PHAS139_132(+)	0.170388	1.24462	28.4003	96.6133	63.9816	47.4394
21PHAS139_237(+)	0.0700816	0.327553	3.30732	35.4193	12.0042	21.2864
21PHAS139_279(+)	0	0.404647	0.0496601	16.9039	0.243821	9.78231
21PHAS139_300(+)	0	0.275005	6.54315	5.15	0.0243154	8.24181
21PHAS139_573(+)	0.0142006	0.108353	1.52363	7.75171	12.5081	6.44282
21PHAS139_130(-)	0	0.778221	1.11722	8.02556	5.06404	4.62462
21PHAS139_151(-)	0.0337425	0	1.13115	22.0875	8.82192	13.7516
21PHAS139_235(-)	0.0416805	0.209994	17.7098	11.8934	5.90967	10.0299
21PHAS139_277(-)	0.0665638	0.687704	21.6799	9.49376	4.78434	26.9843
21PHAS139_298(-)	0.0523633	0.468504	0.191743	32.4518	0.252254	21.8718
21PHAS139_319(-)	0.0532845	0.113147	20.3321	29.6001	9.95293	4.78636
21PHAS139_382(-)	0.0728264	0.165694	0.0313989	45.8677	20.67	9.45021
21PHAS140_123(+)	0.164125	1.57006	41.3048	155.411	27.2124	33.0427
21PHAS140_144(+)	0.0470219	0.206159	5.56265	23.2631	4.58036	11.6646
21PHAS140_186(+)	0.0461007	0.0885998	6.66181	29.088	5.29675	10.6269
21PHAS140_207(+)	0.0407593	0.0245469	12.464	29.7263	3.57504	17.7696
21PHAS140_228(+)	0.0665638	0.0876408	2.56472	16.5306	5.96528	1.32623
21PHAS140_354(+)	0	0.151694	2.61136	4.37562	6.18895	0.0500846
21PHAS140_289(-)	0	0.319305	2.01583	5.8577	1.21733	3.46087
21PHAS140_415(-)	0.101061	0.365522	9.555	52.1229	13.8431	18.4769
21PHAS141_1554(+)	0.216322	10.6673	55.9676	194.619	81.3095	109.614
21PHAS141_1596(+)	0.0523633	3.77969	8.14484	19.4423	8.41892	7.2271
21PHAS141_1722(+)	0	0	7.26935	1.76545	3.58521	3.88801
21PHAS141_1552(-)	0.0842822	3.9218	14.3444	22.4582	5.02932	12.5083
21PHAS141_1573(-)	0.0132794	0.245087	5.9488	70.3595	23.6333	27.1912
21PHAS141_1615(-)	0	0.561134	4.18746	4.53449	3.37574	5.71456
21PHAS141_1720(-)	0.0931226	1.20358	5.95598	61.5409	6.37177	9.19934
21PHAS141_1762(-)	0.35238	5.10524	126.613	76.5068	51.7084	27.0815
21PHAS141_1825(-)	0.0745018	0	2.57471	14.7093	0	5.43241
21PHAS142_248(+)	0.0549599	0.517793	12.4617	21.456	7.96573	11.6371
21PHAS142_290(+)	0.094798	0	1.12142	32.7644	0.0921641	26.8605
21PHAS142_311(+)	0.132225	3.13169	38.2	14.4887	7.48365	4.95022
21PHAS142_353(+)	0.22719	0.672363	11.1451	159.863	31.6489	49.4983
21PHAS142_374(+)	0.0274799	2.90558	1.78783	22.5819	0.809882	11.6631
21PHAS142_395(+)	0.109166	0	18.6387	17.9421	10.5818	8.48005
21PHAS142_416(+)	0.0851846	4.38589	3.24485	17.0772	6.70266	4.58048
21PHAS142_437(+)	0.132207	0.0245469	4.0427	58.9659	9.00616	16.9495
21PHAS142_479(+)	0	3.66482	1.47226	28.1236	4.22384	4.89458
21PHAS142_393(-)	0.156187	51.5774	66.8675	86.3149	39.1883	25.6219
21PHAS142_414(-)	0.233286	0.0187941	90.0973	36.9731	53.3688	33.8287
21PHAS142_435(-)	0.516338	3.19823	57.4948	352.819	45.8814	62.6461
21PHAS142_456(-)	0.0877812	2.46642	5.04421	81.1766	24.4925	21.2132
21PHAS143_323(+)	0.019542	0.43974	6.75468	7.17097	21.0659	11.0038
21PHAS143_386(+)	0.135724	0.112188	7.60395	66.7093	22.7536	42.7383
21PHAS143_407(+)	0	0.629022	2.80979	5.90581	0.83017	11.158
21PHAS143_428(+)	0.0337425	1.12821	13.9448	6.7115	2.81101	1.52065
21PHAS143_216(-)	0.0274799	0.423246	4.79349	13.3178	4.14068	7.39398
21PHAS143_321(-)	0.182746	0.210953	18.9077	71.1598	75.5049	52.4379
21PHAS143_384(-)	0.0958861	0.0245469	13.2341	40.5036	21.0047	9.09623
21PHAS143_405(-)	0.0132794	0.659899	8.08467	5.85055	4.50762	7.02858
21PHAS143_447(-)	0.236031	0	3.71163	242.801	34.2483	52.0642
21PHAS143_468(-)	0.0479431	0	9.97556	3.79204	0.0979287	2.40396
21PHAS144_89(+)	0.0621436	0	14.3693	5.46152	9.82374	9.20862
21PHAS144_152(+)	0.0407593	0	0	10.0207	0.0492979	1.38014
21PHAS144_215(+)	0	0.101641	0.0182612	6.45568	0.0729463	5.3087
21PHAS144_320(+)	0.0896236	0	31.0111	14.4739	23.57	18.6717
21PHAS144_150(-)	0	0	7.72882	6.23015	0.0185508	0.0457906
21PHAS144_171(-)	0.179247	0	100.042	21.7193	13.3195	5.50322
21PHAS144_192(-)	0.0274799	0	8.69753	4.67006	7.87649	0
21PHAS144_213(-)	0	0.38911	8.16224	3.40967	7.70235	6.36646
21PHAS144_234(-)	0.255591	0.141529	74.0446	21.9795	10.1331	14.2742
21PHAS144_276(-)	0.5261	0.184488	27.0774	278.64	61.5911	123.849
21PHAS144_318(-)	0.0132794	0.176241	5.06966	12.7105	0	5.13673
21PHAS145_249(+)	0.0132794	0.0442999	7.72687	9.37264	0	1.43062
21PHAS145_291(+)	0.112665	2.25834	3.74783	64.5637	20.0097	29.6779
21PHAS145_312(+)	0.134803	0	97.7539	13.8529	33.5136	33.042
21PHAS145_375(+)	0.16245	4.87108	17.1338	129.937	36.7187	39.5254
21PHAS145_396(+)	0.382271	3.16371	11.7269	146.651	66.3426	47.0633
21PHAS145_417(+)	0.0132794	0	0.0182612	13.3076	25.8687	4.61946
21PHAS145_459(+)	0.134049	0.342512	2.2701	66.3658	38.0331	44.6819
21PHAS145_268(-)	0.019542	1.49086	0.0989254	28.4275	10.5261	13.8802
21PHAS145_310(-)	0.0815186	2.67296	5.95223	80.9853	15.7753	51.3606
21PHAS145_331(-)	0.019542	1.45691	4.675	10.095	0.0614941	2.51848
21PHAS145_415(-)	0.0132794	1.90107	1.89792	18.5975	0.194524	8.54454
21PHAS146_186(+)	0.0781678	1.60745	3.16222	27.7189	7.61883	8.16047
21PHAS146_228(+)	0.0842822	9.25026	11.054	76.5338	18.2408	53.2672
21PHAS146_100(-)	0.0612224	0.0958881	23.4178	4.31415	22.5944	2.29154
21PHAS146_142(-)	0.164125	0	10.6952	81.0366	52.894	52.9057
21PHAS146_163(-)	0.213892	1.48434	16.6392	166.802	20.1069	33.0154
21PHAS146_184(-)	0.0532845	1.74323	2.33133	34.6057	6.91912	19.6389
21PHAS146_205(-)	0.334495	1.32574	27.3438	144.626	15.2548	44.8822
21PHAS146_226(-)	0.0142006	0	10.7844	3.04988	6.34313	0.0184643
21PHAS146_373(-)	0	0.143065	1.9261	20.2821	0.0556525	9.03886
21PHAS147_144(+)	0.0603013	3.91239	13.2923	22.8875	29.9014	34.188
21PHAS147_165(+)	0.128707	4.8845	30.6243	12.1487	8.00307	4.18369
21PHAS147_249(+)	0	0.419606	11.9414	10.35	22.943	8.43145
21PHAS147_100(-)	1.3832	11.1939	37.5265	578.293	171.016	241.098
21PHAS147_142(-)	0.055881	1.81035	6.36686	21.4725	52.1316	62.1388
21PHAS147_247(-)	0.108999	0.929533	16.3148	91.9098	28.6668	49.4512
21PHAS147_268(-)	0.0142006	12.6054	18.7799	15.7609	3.52414	5.54473
21PHAS147_289(-)	0.0470219	0.484422	8.4728	8.19033	4.07073	1.4436
21PHAS147_310(-)	0.601523	1.33494	38.1415	472.934	66.3008	122.892
21PHAS147_373(-)	0.169467	0.865481	15.4736	34.4963	20.5115	9.40659
21PHAS148_102(+)	0.238627	8.35161	33.507	291.191	28.7327	61.3149
21PHAS148_165(+)	0.252828	2.90385	12.7335	102.032	35.2351	32.6691
21PHAS148_186(+)	0.232365	0.0490938	46.1918	48.4457	40.4661	13.8998
21PHAS148_228(+)	0.0328213	0.437823	3.04785	4.93168	9.5437	1.81735
21PHAS148_270(+)	0.0896236	1.32171	43.6082	14.0269	0	0.346317
21PHAS148_291(+)	0.0568022	2.78572	2.71219	9.74532	0.0185508	1.62427
21PHAS148_79(-)	0.0274799	7.45372	7.144	6.45537	5.89916	0.0369287
21PHAS148_142(-)	0.0603013	1.01641	8.28928	54.2133	6.24706	19.3339
21PHAS148_205(-)	0.0728264	0	6.94162	5.23012	10.0251	25.7949
21PHAS148_226(-)	0.267028	12.069	45.8134	79.261	125.743	157.715
21PHAS149_102(+)	0.0132794	6.79459	6.26103	5.01577	0.0185508	1.06773
21PHAS149_123(+)	0.141987	0	52.0508	7.59986	0.762244	4.29417
21PHAS149_144(+)	0.0390839	0.019753	6.91024	11.4885	4.99421	13.1519
21PHAS149_312(+)	0.0877812	2.91287	6.09044	77.8385	11.0178	25.2956
21PHAS149_142(-)	0.0523633	2.70537	2.8921	23.3856	3.7896	17.6547
21PHAS149_205(-)	0.0807644	0	2.79844	26.2459	6.7475	7.40076
21PHAS149_247(-)	0.075423	0	7.39191	17.3669	6.22495	8.06323
21PHAS150_334(+)	0.0132794	0.387193	2.27182	14.8712	8.94194	11.2955
21PHAS150_376(+)	0.481087	3.54918	190.537	184.042	111.5	136.1
21PHAS150_397(+)	0.0274799	0	21.4711	10.4692	13.4606	1.76938
21PHAS150_418(+)	0.0142006	9.04545	4.19068	19.2829	5.56761	1.03966
21PHAS150_460(+)	0.0142006	0	3.24484	13.3637	3.2835	6.08702
21PHAS150_353(-)	0.0523633	3.8938	1.25305	21.7923	3.22733	6.72803
21PHAS150_416(-)	0.35387	2.39316	49.0112	187.63	75.4692	40.4847
21PHAS150_458(-)	0.0532845	0	0.874763	14.7959	0.340416	10.2773
21PHAS150_479(-)	0.761964	13.0884	90.1148	452.782	133.887	243.051
21PHAS151_121(+)	0.119681	0	13.0443	31.9327	13.0895	10.8277
21PHAS151_163(+)	0.903029	4.91999	44.2712	617.974	93.647	274.74
21PHAS151_184(+)	0.0540387	0	15.9753	13.3062	8.1554	10.3429
21PHAS151_205(+)	0	2.07597	4.48995	9.87653	6.89208	5.78856
21PHAS151_226(+)	0	0	1.95684	7.14304	4.67635	0.613742
21PHAS151_310(+)	0	0	4.32259	9.84586	0.231625	0.29789
21PHAS151_331(+)	0.245644	0	58.7127	254.096	34.3988	61.794
21PHAS151_352(+)	0.0816856	0.273469	22.6218	14.4023	12.8692	5.84755
21PHAS151_373(+)	0.0265588	0	4.14629	8.9275	0	0.0250423
21PHAS151_98(-)	0	1.07701	2.39549	6.99331	0	3.31839
21PHAS151_161(-)	0.0265588	0	4.60183	12.2387	0.135107	2.88044
21PHAS151_182(-)	11.185	9.02224	93.5177	1146.64	407.887	679.873
21PHAS151_203(-)	0.235109	0.019753	32.6455	173.071	34.5285	57.8162
21PHAS151_266(-)	0	0.019753	0	12.5049	0.0800449	2.81169
21PHAS151_308(-)	0.0691604	0	33.7572	19.8514	22.0057	4.04202
21PHAS151_329(-)	0.0142006	0	2.97744	19	2.255	4.44602
21PHAS152_323(+)	0.455097	1.03137	34.4495	356.799	111.63	167.719
21PHAS152_428(+)	0.019542	0.0245469	9.01638	53.234	11.7329	17.9923
21PHAS152_491(+)	0.019542	4.37458	4.52202	8.58289	0.0972618	4.38795
21PHAS152_512(+)	0.112683	0	44.3348	1.79005	4.69912	0.0653481
21PHAS152_575(+)	0.0407593	1.74208	9.40936	2.21932	3.61595	0.0457906
21PHAS152_363(-)	0.0735806	1.39478	27.1301	15.5431	7.68036	8.79444
21PHAS152_405(-)	0.266274	0.121394	107.166	11.1686	26.7272	19.5993
21PHAS152_573(-)	0.019542	0	0.126055	20.0885	2.86821	9.04931
21PHAS152_594(-)	0.3808	2.15997	129.655	23.5116	11.8402	8.42825
21PHAS152_615(-)	0.827792	13.225	231.926	273.762	146.275	175.207
21PHAS153_116(+)	0.0284011	0	11.4922	0.132688	8.84239	2.03375
21PHAS153_137(+)	0.0470219	0	15.3066	3.59096	7.38072	0.0305271
21PHAS153_242(+)	0	0	4.97367	12.8629	6.66243	1.28214
21PHAS153_326(+)	0.019542	0	8.59052	17.8992	7.68743	8.033
21PHAS153_494(+)	0.0142006	2.08536	16.0141	2.73536	0.153735	1.48056
21PHAS153_536(+)	0.0132794	0	0	9.39049	7.54422	5.62073
21PHAS153_303(-)	0.0274799	0	0.54948	24.1518	6.96138	4.5792
21PHAS153_324(-)	0	0	7.77724	14.2379	0.10436	7.62637
21PHAS153_471(-)	0.335249	1.03251	21.0507	276.751	74.9016	101.692
21PHAS153_492(-)	0.599848	1.52442	38.0553	418.553	138.553	126.197
21PHAS154_153(+)	0.600787	3.33785	143.714	114.014	337.262	303.637
21PHAS154_174(+)	0.236952	2.6208	71.7994	35.6042	31.4732	39.6019
21PHAS154_195(+)	0.0284011	0	6.5808	1.83996	0.494151	5.14053
21PHAS154_279(+)	0.120603	0.830191	6.86037	63.5624	28.4289	33.282
21PHAS154_300(+)	0.019542	0	0.906816	16.7128	10.3099	11.6906
21PHAS154_321(+)	0.0532845	0	2.63291	29.0877	0.141462	8.95985
21PHAS154_342(+)	0	0.113147	14.0829	18.9885	6.44394	11.4433
21PHAS154_363(+)	0	0.723374	4.50849	8.05438	9.66858	0
21PHAS154_426(+)	0.0426017	1.63066	9.91781	8.02705	1.85694	5.689
21PHAS154_151(-)	0.0142006	0	1.38313	3.23807	5.55882	4.24606
21PHAS154_277(-)	0.075423	4.07847	18.6545	18.6008	25.0702	14.3389
21PHAS154_298(-)	0.019542	0	7.97232	5.37911	6.87549	2.19406
21PHAS154_319(-)	0.149925	0	7.63432	37.5434	8.46937	29.3213
21PHAS154_340(-)	0.0407593	0	1.64036	35.0061	18.7238	31.9342
21PHAS155_249(+)	0.151748	0.764798	5.73198	69.2139	6.52609	22.9442
21PHAS155_438(+)	0.0284011	0	4.47407	3.01114	5.31707	0.287723
21PHAS155_142(-)	0.019542	0.131941	12.2201	0.926368	0.0185508	0
21PHAS155_226(-)	0.0284011	0.954657	6.81656	26.3117	6.17723	16.4297
21PHAS155_310(-)	0.0337425	0.0245469	9.26338	18.0832	3.18179	6.80855
21PHAS155_436(-)	0.0700816	6.49676	25.0948	22.3946	21.3583	19.4164
21PHAS155_457(-)	0.0284011	0.593351	16.4493	4.65117	0.0185508	0.0870133
21PHAS155_520(-)	0.0479431	27.6156	21.0983	8.91128	13.4187	5.52792
21PHAS156_102(+)	0.0142006	0	6.25703	2.95513	0.0185508	6.70925
21PHAS156_207(+)	0.0328213	0	3.63916	20.716	6.28763	15.6714
21PHAS156_270(+)	0.0142006	0	5.92194	16.6885	9.41439	4.16524
21PHAS156_312(+)	0.0540387	0	0.952868	19.408	5.3454	6.27921
21PHAS156_79(-)	0.0274799	0	2.72118	7.31184	1.45959	1.70264
21PHAS156_121(-)	0.0531175	0.558258	12.8497	4.77227	2.76953	6.32092
21PHAS156_331(-)	0.126111	0	8.72004	15.72	10.6611	12.3059
21PHAS156_394(-)	0	0	2.54152	4.3793	0.430458	6.91568
21PHAS157_215(+)	0	0	7.82525	7.78478	3.61595	6.79449
21PHAS157_236(+)	0.0470219	0	1.1232	33.1965	3.99601	22.9003
21PHAS157_257(+)	0.129462	0	37.4249	137.392	9.20154	28.1341
21PHAS157_299(+)	0.124287	0	9.70608	89.6301	9.49159	24.0683
21PHAS157_234(-)	0	0	2.04755	7.59839	0.0492979	3.88262
21PHAS157_318(-)	0.0132794	0	2.35491	9.02042	8.73328	2.65506
21PHAS157_360(-)	0.0142006	0	0	6.57273	3.49466	2.57384
21PHAS157_507(-)	0.0142006	0	0.0164876	8.87266	10.9754	5.1743
21PHAS158_136(+)	0.0407593	0	8.58645	2.24166	5.62671	4.3172
21PHAS158_157(+)	0.338012	4.89946	109.989	196.214	83.4643	83.7194
21PHAS158_178(+)	0.0470219	0.955615	1.47857	6.18841	7.63411	3.67117
21PHAS158_199(+)	0.0479431	0.019753	43.338	11.2332	28.6819	11.7777
21PHAS158_283(+)	0.0337425	4.65534	48.7911	14.4617	12.5925	0.0489914
21PHAS158_388(+)	0.154512	0.817345	40.9162	19.8561	5.84829	7.36405
21PHAS158_155(-)	0.0816856	0	9.28838	18.577	1.0547	5.59511
21PHAS158_197(-)	0.0416805	14.0001	13.2291	71.9886	33.2427	39.5656
21PHAS158_239(-)	0.387779	10.7645	55.0304	328.22	49.1247	90.6419
21PHAS158_260(-)	0.106569	6.948	13.3146	42.8494	17.9535	35.0194
21PHAS158_281(-)	0.0470219	5.19806	5.95461	25.6166	7.16277	20.978
21PHAS158_344(-)	0.0284011	0.0245469	2.00906	35.0514	13.8434	16.2628
21PHAS159_165(+)	0.0798432	0	2.65464	24.7477	4.46259	6.47598
21PHAS159_207(+)	0.118025	0	67.1292	24.6419	7.53845	9.47622
21PHAS159_396(+)	0.133146	0	13.6956	12.1801	6.8265	13.0629
21PHAS159_480(+)	0.283071	0	244.512	26.5809	45.9993	21.7976
21PHAS159_226(-)	0.0887024	0	25.3699	16.9164	5.52924	9.1249
21PHAS159_331(-)	0.0390839	0	17.4634	9.58345	4.61417	1.6499
21PHAS159_394(-)	0.0931226	0	2.00407	31.4899	3.977	14.6846
21PHAS159_415(-)	0.019542	0	4.32482	63.7941	5.34571	11.4142
21PHAS159_436(-)	0.226269	0	50.0484	41.9367	15.5098	31.9857
21PHAS159_478(-)	0.0398381	0	27.604	11.9905	8.89996	21.3823
21PHAS159_499(-)	0.0612224	0	3.15222	46.471	15.4802	11.1545
21PHAS160_249(+)	0.0603013	1.41914	16.1856	16.1937	7.60708	9.68108
21PHAS160_270(+)	0.0603013	0	24.1641	47.6471	10.3938	27.3837
21PHAS160_375(+)	0.639686	5.68115	20.5095	439.47	71.8515	100.543
21PHAS160_438(+)	0.0603013	0.0245469	4.34045	37.309	1.209	9.14312
21PHAS160_100(-)	0	0.385853	9.34792	5.61816	0.485521	1.17852
21PHAS160_331(-)	0.075423	9.58184	21.473	6.77319	0.333915	0.793967
21PHAS160_352(-)	0.0337425	0.436864	1.30693	37.1374	25.9134	33.3269
21PHAS160_415(-)	0.114507	1.46209	9.06113	53.4184	14.9656	21.8582
21PHAS161_102(+)	0.0142006	0.538887	1.72962	11.7017	1.91516	6.59531
21PHAS161_165(+)	0.0798432	0	2.49555	35.3116	2.04584	14.1543
21PHAS161_228(+)	0	1.18689	4.33308	14.8205	5.23584	0.287547
21PHAS161_312(+)	0	1.16062	6.8088	9.90785	0.860917	2.44589
21PHAS161_184(-)	0.198789	0.0490938	61.8681	19.8976	48.502	13.6339
21PHAS161_205(-)	0.382456	0.873533	47.6593	265.033	87.3432	92.646
21PHAS161_247(-)	0	0.25717	8.56997	4.4874	6.51163	3.90092
21PHAS161_289(-)	0.0142006	0.33714	4.26319	28.6154	12.2143	5.2411
21PHAS161_352(-)	0.0142006	0.0968471	0.626335	6.77596	0.976063	5.05894
21PHAS162_102(+)	0.395736	20.9159	146.892	139.43	69.4139	56.1549
21PHAS162_123(+)	0.0540387	0	21.3126	45.8717	11.1938	15.3449
21PHAS162_144(+)	0.503078	11.2094	273.162	87.7696	39.4396	6.57455
21PHAS162_186(+)	0.0549599	10.645	17.2691	10.8924	6.87277	11.3367
21PHAS162_207(+)	0.019542	0.913615	5.89666	4.51691	0	1.71568
21PHAS162_228(+)	0.0142006	0	7.97405	4.18031	0	0.0184643
21PHAS162_249(+)	0.105648	2.20733	36.3735	26.3401	23.9558	15.5899
21PHAS162_121(-)	0.241205	4.9829	41.9812	125.808	82.2902	90.05
21PHAS162_163(-)	0.019542	0	2.94118	14.0939	7.55634	5.94643
21PHAS162_205(-)	0.0603013	0	11.8331	80.5442	28.871	41.8715
21PHAS162_226(-)	0.019542	3.74114	41.4592	5.87159	1.55982	2.70577
21PHAS163_138(+)	0.149925	0.0640529	3.98725	57.7503	12.9728	31.1056
21PHAS163_201(+)	0.0132794	0	1.82612	7.1774	1.68177	2.99046
21PHAS163_222(+)	0.222584	82.3562	97.3124	75.635	33.4943	35.9585
21PHAS163_243(+)	0.475616	13.2008	135.553	141.64	83.1109	55.0295
21PHAS163_348(+)	0.0691604	0	9.68934	21.9964	7.3734	18.3099
21PHAS163_369(+)	0	0	6.80176	6.72754	0	0.0610541
21PHAS163_157(-)	0.18015	2.38779	10.2063	80.3888	35.9627	61.1474
21PHAS163_178(-)	0.324566	51.3458	48.4513	263.681	49.9543	100.057
21PHAS163_262(-)	0	0.817345	1.64923	4.36686	3.32008	5.08311
21PHAS163_283(-)	0.0142006	1.5668	0.0182612	15.4023	0.261705	6.7699
21PHAS163_304(-)	0.316962	0	105.395	107.205	44.7837	40.3768
21PHAS164_116(+)	0.0914472	0	22.7037	7.33073	6.32524	9.25853
21PHAS164_137(+)	0.0274799	0.750993	0.0347488	11.0021	0.0550625	8.78855
21PHAS164_221(+)	0.0896236	0.78321	19.1934	10.9451	16.6191	28.8929
21PHAS164_242(+)	0.0328213	0	9.07859	7.21639	9.88233	4.96238
21PHAS164_326(+)	0.075423	0.142106	7.73289	20.5455	2.42902	4.16847
21PHAS164_347(+)	0.115261	1.16925	24.6848	55.328	34.5448	23.2658
21PHAS164_156(-)	0	0.319305	1.52862	10.7865	0.0371017	2.94343
21PHAS164_240(-)	0.115261	0.175282	33.2784	63.2867	22.7462	9.53989
21PHAS164_282(-)	0.0896236	0.253335	3.20603	25.7121	18.3711	8.28388
21PHAS164_303(-)	1.57115	17.8307	207.568	997.096	268.354	332.881
21PHAS164_345(-)	0.0274799	0.782634	0.0164876	6.04495	4.02491	8.62563
21PHAS164_366(-)	0.0142006	0.454699	2.97724	8.39896	9.95988	2.1758
21PHAS164_387(-)	0.0274799	0.101641	0	6.44661	7.99066	2.79571
21PHAS165_152(+)	0.0142006	0.0828469	3.73855	3.98307	9.16293	10.0767
21PHAS165_194(+)	0	0.577434	2.87298	15.8804	0.0492979	1.65482
21PHAS165_215(+)	0.477403	0.568804	13.1765	279.739	75.8712	110.59
21PHAS165_299(+)	0.0887024	0.265799	16.5358	39.1791	25.8457	12.6901
21PHAS165_341(+)	0.732808	0.0490938	21.7585	369.721	121.436	147.782
21PHAS165_425(+)	0.182765	0.649157	27.4195	20.5949	13.1425	2.81485
21PHAS165_129(-)	0.0328213	0.0490938	1.56363	28.379	3.66151	16.8767
21PHAS165_150(-)	0.0656427	0.748881	6.32292	12.0293	1.50756	15.147
21PHAS165_171(-)	0.0132794	0.105476	5.23715	12.2955	0.32697	10.5936
21PHAS165_192(-)	0.0284011	1.51023	1.58406	9.56538	6.90667	11.4821
21PHAS165_255(-)	0.299831	0.481163	18.386	209.916	32.8411	70.4459
21PHAS165_297(-)	0.0603013	0	8.51091	57.0565	22.8988	27.2706
21PHAS165_507(-)	0.0568022	0	18.4959	16.3182	13.3682	1.85313
[truncated: 9,815 more rows]

## Sheet: Fig. 2a
Fig. 2a
	21-nt phasiRNAs	24-nt phasiRNAs
OsRDR6- and MEL1- dependent	0.2221	0.2702
OsRDR6- dependent but MEL1- independent	0.5115	0.3076
OsRDR6- independent but MEL1- dependent	0.0221	0.1564
OsRDR6- and MEL1- independent	0.2442	0.2657

## Sheet: Fig. 2b
Fig. 2b
21-nt phasiRNAs										24-nt phasiRNAs
PHAS_ID	Average abundance (RPM)			PHAS_ID	Average abundance (RPM)					PHAS_ID	Average abundance (RPM)			PHAS_ID	Average abundance (RPM)
	3037	osrdr6-2			HHZ	mel1-4					3037	osrdr6-2			HHZ	mel1-4
21PHAS1_102(+)	72.2379	6.42434		21PHAS1_102(+)	64.7836	6.3672				24PHAS1_261(+)	1.63333	6.83333		24PHAS1_261(+)	8.06667	5.8
21PHAS1_207(+)	210.368	14.0734		21PHAS1_207(+)	219.959	30.8265				24PHAS1_501(+)	1.26667	1.73333		24PHAS1_429(+)	1.56667	0.166667
21PHAS1_228(+)	31.0629	8.98381		21PHAS1_228(+)	22.5206	30.0403				24PHAS1_525(+)	1.6	10.0333		24PHAS1_501(+)	1.9	1.2
21PHAS1_249(+)	1545.07	85.4872		21PHAS1_249(+)	1137.03	167.402				24PHAS1_549(+)	4.46667	29.2667		24PHAS1_525(+)	2.13333	1.7
21PHAS1_312(+)	11.1234	3.57148		21PHAS1_312(+)	14.373	2.04967				24PHAS1_573(+)	1.83333	3.3		24PHAS1_549(+)	8.66667	6.4
21PHAS1_333(+)	6.56677	0.866088		21PHAS1_333(+)	6.63897	66.208				24PHAS1_621(+)	1.4	5.3		24PHAS1_573(+)	2.13333	0.7
21PHAS1_354(+)	2.57716	0.149814		21PHAS1_354(+)	2.30036	0.069875				24PHAS1_645(+)	1.63333	1.6		24PHAS1_621(+)	2.1	1.93333
21PHAS1_375(+)	78.9207	9.6485		21PHAS1_375(+)	52.6698	111.541				24PHAS1_1005(+)	1.6	9.3		24PHAS1_645(+)	2.66667	1.1
21PHAS1_396(+)	15.3854	0.346953		21PHAS1_396(+)	29.1825	8.9818				24PHAS1_355(-)	8.4	21.1333		24PHAS1_885(+)	2.8	0.833333
21PHAS1_417(+)	13.494	0.410382		21PHAS1_417(+)	23.7299	15.9534				24PHAS2_123(+)	2.4	0		24PHAS1_1005(+)	1.96667	1.16667
21PHAS1_501(+)	4.28744	0		21PHAS1_501(+)	2.08472	1.72228				24PHAS2_171(+)	5.7	15.3		24PHAS1_283(-)	2.63333	1.46667
21PHAS1_121(-)	132.575	1.77091		21PHAS1_121(-)	103.488	3.73953				24PHAS2_195(+)	130.433	193.7		24PHAS1_307(-)	1.76667	0.466667
21PHAS1_142(-)	22.6528	7.9617		21PHAS1_142(-)	43.2682	347.522				24PHAS2_219(+)	24.5667	48.8667		24PHAS1_355(-)	11.5333	9.9
21PHAS1_184(-)	30.454	10.448		21PHAS1_184(-)	42.0738	43.36				24PHAS2_267(+)	49.4	121.467		24PHAS1_379(-)	2.73333	2.8
21PHAS1_205(-)	5.80687	0.197139		21PHAS1_205(-)	9.93953	15.6182				24PHAS2_291(+)	151.533	87.8333		24PHAS1_499(-)	1.2	1.56667
21PHAS1_226(-)	8.0915	3.84224		21PHAS1_226(-)	5.5079	46.5407				24PHAS2_315(+)	9.56667	3.56667		24PHAS1_619(-)	1.4	0
21PHAS1_247(-)	60.7837	4.97846		21PHAS1_247(-)	67.6804	7.25935				24PHAS2_339(+)	982.267	1030.1		24PHAS2_123(+)	17.5667	4.4
21PHAS1_289(-)	17.2833	0.291101		21PHAS1_289(-)	16.416	3.53982				24PHAS2_363(+)	70.6667	58.3667		24PHAS2_171(+)	41.0333	25.1333
21PHAS2_543(+)	2.56143	36.6144		21PHAS2_543(+)	3.02687	1.9185				24PHAS2_387(+)	44.0667	51.2667		24PHAS2_195(+)	641.633	712.433
21PHAS2_585(+)	1.46688	9.32571		21PHAS2_585(+)	1.37543	0.745145				24PHAS2_411(+)	283.833	496.233		24PHAS2_219(+)	96.9333	105.067
21PHAS3_107(+)	101.273	20.1064		21PHAS3_107(+)	128.009	26.5955				24PHAS2_459(+)	982.267	1030.1		24PHAS2_267(+)	159.667	398.167
21PHAS3_149(+)	6.85408	0.374879		21PHAS3_149(+)	14.0959	17.445				24PHAS2_483(+)	70.6667	58.3667		24PHAS2_291(+)	916.833	335.1
21PHAS3_212(+)	264.069	3.81365		21PHAS3_212(+)	378.037	30.3052				24PHAS2_579(+)	53.9333	33.2667		24PHAS2_315(+)	57.6	20.2667
21PHAS3_296(+)	340.358	25.7663		21PHAS3_296(+)	507.803	103.916				24PHAS2_603(+)	2.93333	1.46667		24PHAS2_339(+)	9873.17	4886.77
21PHAS3_338(+)	22.5925	0.837902		21PHAS3_338(+)	19.5973	12.3566				24PHAS2_651(+)	5.8	11.7		24PHAS2_363(+)	476.433	191.9
21PHAS3_401(+)	9.83785	6.4191		21PHAS3_401(+)	12.9702	48.0417				24PHAS2_145(-)	18.7333	9.9		24PHAS2_387(+)	401.267	273.9
21PHAS3_464(+)	4.2611	0.169213		21PHAS3_464(+)	7.19634	0.719996				24PHAS2_193(-)	16.4	2.46667		24PHAS2_411(+)	1942.6	2012.97
21PHAS3_485(+)	14.2274	5.21137		21PHAS3_485(+)	11.7002	4.09251				24PHAS2_289(-)	9.96667	5.2		24PHAS2_459(+)	9873.17	4886.77
21PHAS3_506(+)	68.4928	11.5076		21PHAS3_506(+)	119.105	158.566				24PHAS2_337(-)	5.5	0.1		24PHAS2_483(+)	476.433	191.9
21PHAS3_105(-)	42.6756	0.564804		21PHAS3_105(-)	74.167	11.1467				24PHAS2_361(-)	13.1667	10.5667		24PHAS2_579(+)	226.3	167.333
21PHAS3_168(-)	58.4656	8.43779		21PHAS3_168(-)	67.3059	58.157				24PHAS2_385(-)	41.8	29.6333		24PHAS2_603(+)	11.0333	0.2
21PHAS3_210(-)	87.4581	6.95892		21PHAS3_210(-)	95.3307	22.255				24PHAS2_409(-)	11.6333	9.56667		24PHAS2_651(+)	33.1333	12.1333
21PHAS3_231(-)	14.9586	0.550013		21PHAS3_231(-)	32.7832	42.7276				24PHAS2_457(-)	2.13333	0.333333		24PHAS2_145(-)	74.4333	60.9
21PHAS3_273(-)	7.43993	0.17774		21PHAS3_273(-)	11.429	3.99887				24PHAS2_505(-)	20.1	5.5		24PHAS2_193(-)	75.9667	49.9667
21PHAS3_357(-)	61.0228	6.66096		21PHAS3_357(-)	125.027	171.618				24PHAS2_601(-)	2.4	0.1		24PHAS2_289(-)	207.333	60.8
21PHAS3_378(-)	14.3654	1.39288		21PHAS3_378(-)	20.3726	3.59305				24PHAS3_293(+)	2.5	0.2		24PHAS2_313(-)	18.4667	2.83333
21PHAS3_441(-)	14.5924	0.338082		21PHAS3_441(-)	23.482	6.62569				24PHAS3_341(+)	1.1	0.166667		24PHAS2_337(-)	26.9667	12.7333
21PHAS3_504(-)	39.0297	7.03966		21PHAS3_504(-)	55.2501	35.0626				24PHAS3_461(+)	2.53333	0		24PHAS2_361(-)	85.5333	47.2667
21PHAS4_179(+)	1.35472	0.139631		21PHAS4_179(+)	2.57306	2.01409				24PHAS3_485(+)	22.6667	15.7333		24PHAS2_385(-)	208.233	295.467
21PHAS4_326(+)	2.75151	0		21PHAS4_326(+)	2.33679	1.0727				24PHAS3_533(+)	1.5	3.16667		24PHAS2_409(-)	48.5667	86.4333
21PHAS4_347(+)	6.21433	1.08912		21PHAS4_347(+)	2.33007	10.8299				24PHAS3_581(+)	5.06667	5.23333		24PHAS2_457(-)	22.7	14.1667
21PHAS4_599(+)	59.9911	3.58496		21PHAS4_599(+)	38.824	11.4914				24PHAS3_605(+)	8.96667	0.433333		24PHAS2_505(-)	114.933	73.0333
21PHAS4_620(+)	16.7618	0.720176		21PHAS4_620(+)	10.5093	22.9549				24PHAS3_629(+)	3.4	3.73333		24PHAS2_601(-)	11.6667	10.2
21PHAS4_641(+)	5.53376	0.319027		21PHAS4_641(+)	4.92761	13.4773				24PHAS3_653(+)	1.96667	4.93333		24PHAS2_649(-)	1.53333	1.6
21PHAS4_662(+)	27.4516	0.607521		21PHAS4_662(+)	26.575	12.2118				24PHAS3_677(+)	104.6	81.8333		24PHAS3_293(+)	12.6667	3.33333
21PHAS4_704(+)	17.2481	6.65887		21PHAS4_704(+)	7.27833	37.1619				24PHAS3_701(+)	11.0333	1.83333		24PHAS3_341(+)	13.2333	3.3
21PHAS4_725(+)	10.3543	0.32921		21PHAS4_725(+)	8.78215	5.18094				24PHAS3_725(+)	6.43333	4.06667		24PHAS3_389(+)	5.26667	2.93333
21PHAS4_809(+)	65.9827	0.985714		21PHAS4_809(+)	31.373	0.417228				24PHAS3_749(+)	5.3	1.63333		24PHAS3_461(+)	5.63333	1.83333
21PHAS4_576(-)	126.854	8.47454		21PHAS4_576(-)	85.5971	23.5773				24PHAS3_773(+)	4.86667	3.66667		24PHAS3_485(+)	102.967	110.067
21PHAS4_597(-)	22.373	2.77487		21PHAS4_597(-)	20.8408	34.8697				24PHAS3_797(+)	3.3	0		24PHAS3_533(+)	13.3	9.23333
21PHAS4_660(-)	34.3202	1.28474		21PHAS4_660(-)	50.781	19.9502				24PHAS3_845(+)	47.5333	50.2		24PHAS3_581(+)	37.6	31.1
21PHAS4_723(-)	2.87934	0.235249		21PHAS4_723(-)	3.85311	5.83232				24PHAS3_869(+)	17.3333	9.83333		24PHAS3_605(+)	46.2	43.3
21PHAS4_744(-)	56.1237	12.1217		21PHAS4_744(-)	45.5689	63.3221				24PHAS3_893(+)	138.633	81.3		24PHAS3_629(+)	36.1667	22.4333
21PHAS5_283(+)	59.9664	13.5515		21PHAS5_283(+)	29.5061	112.862				24PHAS3_483(-)	9.23333	4.4		24PHAS3_653(+)	13.6	3.4
21PHAS5_304(+)	59.0951	5.65652		21PHAS5_304(+)	38.6069	7.54142				24PHAS3_507(-)	4.9	3.16667		24PHAS3_677(+)	558.967	507.033
21PHAS5_325(+)	19.992	6.47355		21PHAS5_325(+)	6.56563	19.0234				24PHAS3_579(-)	10.2	0.533333		24PHAS3_701(+)	79.9	29.2
21PHAS5_388(+)	534.168	25.319		21PHAS5_388(+)	506.594	45.3658				24PHAS3_603(-)	7.9	0.266667		24PHAS3_725(+)	73.9	13.7333
21PHAS5_409(+)	6.93769	0.757335		21PHAS5_409(+)	4.49008	1.86539				24PHAS3_627(-)	49.6333	76.0667		24PHAS3_749(+)	31.7	24.0333
21PHAS5_430(+)	122.342	31.5962		21PHAS5_430(+)	117.728	246.719				24PHAS3_651(-)	2.56667	6.23333		24PHAS3_773(+)	15.6667	19.7
21PHAS5_472(+)	137.699	52.8615		21PHAS5_472(+)	93.54	73.6655				24PHAS3_675(-)	6.93333	3.5		24PHAS3_797(+)	22.5333	10.5667
21PHAS5_535(+)	71.4754	12.4676		21PHAS5_535(+)	54.1925	120.677				24PHAS3_723(-)	10.2333	11.0667		24PHAS3_845(+)	236.333	154.933
21PHAS5_577(+)	20.1948	5.95774		21PHAS5_577(+)	20.0295	4.58328				24PHAS3_747(-)	1.3	1.6		24PHAS3_869(+)	100.7	52.2667
21PHAS5_619(+)	125.404	17.55		21PHAS5_619(+)	153.994	122.599				24PHAS3_771(-)	15.8	22.2667		24PHAS3_893(+)	656.033	599.8
21PHAS5_302(-)	1.1794	17.8123		21PHAS5_302(-)	1.62798	1.0569				24PHAS3_795(-)	100.633	64.5		24PHAS3_483(-)	52.6333	12.0333
21PHAS6_102(+)	1893.38	111.035		21PHAS6_102(+)	1776.31	303.179				24PHAS3_891(-)	6.43333	3.23333		24PHAS3_507(-)	21.6333	9.96667
21PHAS6_123(+)	24.9484	0.128153		21PHAS6_123(+)	35.1494	17.4174				24PHAS3_915(-)	12.7	22.6333		24PHAS3_531(-)	4.96667	3.56667
21PHAS6_165(+)	23.2809	12.4246		21PHAS6_165(+)	25.5805	23.3602				24PHAS4_225(+)	59.4	41.8333		24PHAS3_579(-)	28.6333	37.8
21PHAS6_186(+)	108.066	4.19758		21PHAS6_186(+)	68.7015	54.8605				24PHAS4_249(+)	131.5	226.5		24PHAS3_603(-)	27.6667	44.1667
21PHAS6_249(+)	94.3019	7.6176		21PHAS6_249(+)	63.4993	8.13351				24PHAS4_273(+)	29.1	21.0667		24PHAS3_627(-)	132.867	399.7
21PHAS6_312(+)	50.9419	4.68547		21PHAS6_312(+)	52.7254	47.8365				24PHAS4_321(+)	83.2667	88		24PHAS3_651(-)	9.56667	17.5333
21PHAS6_333(+)	29.1794	0.363401		21PHAS6_333(+)	40.6177	14.433				24PHAS4_369(+)	4.43333	6.26667		24PHAS3_675(-)	33.9333	18.2333
21PHAS6_354(+)	1.0978	1.78872		21PHAS6_354(+)	116.792	73.6069				24PHAS4_393(+)	5.86667	0		24PHAS3_723(-)	58.6333	35.7333
21PHAS6_396(+)	84.4081	1.42105		21PHAS6_396(+)	133.773	9.46013				24PHAS4_441(+)	21.4	2.23333		24PHAS3_747(-)	11.0667	6.13333
21PHAS6_459(+)	26.5937	0.282574		21PHAS6_459(+)	32.5507	7.98402				24PHAS4_465(+)	12.4667	7.43333		24PHAS3_771(-)	48.6667	59.4667
21PHAS6_480(+)	33.4339	7.09882		21PHAS6_480(+)	58.7058	65.6036				24PHAS4_489(+)	2.93333	0		24PHAS3_795(-)	317.867	179.133
21PHAS6_522(+)	54.0823	3.79323		21PHAS6_522(+)	68.0526	57.5253				24PHAS4_561(+)	202.867	53.5667		24PHAS3_891(-)	25.0333	9.96667
21PHAS6_543(+)	16.9338	1.73497		21PHAS6_543(+)	20.3053	13.3189				24PHAS4_247(-)	3.2	3.16667		24PHAS3_915(-)	41.8	67.8667
21PHAS6_184(-)	215.097	32.1828		21PHAS6_184(-)	1.47083	0.773048				24PHAS4_271(-)	2.36667	1.26667		24PHAS4_225(+)	402.8	237.633
21PHAS6_226(-)	144.914	16.2743		21PHAS7_495(+)	62.0624	137.182				24PHAS4_295(-)	1.53333	0		24PHAS4_249(+)	474.867	899.4
21PHAS6_268(-)	18.7365	0		21PHAS7_516(+)	29.0671	3.85394				24PHAS4_319(-)	6.43333	0.366667		24PHAS4_273(+)	107.1	155.4
21PHAS6_352(-)	62.2954	4.88519		21PHAS7_537(+)	18.4734	77.987				24PHAS4_343(-)	23.0667	5.9		24PHAS4_321(+)	317.1	624.933
21PHAS6_520(-)	21.5067	1.62103		21PHAS7_558(+)	14.213	29.7516				24PHAS4_367(-)	5.06667	1.8		24PHAS4_369(+)	29.9333	8.5
21PHAS7_495(+)	66.0248	26.5157		21PHAS7_600(+)	92.688	167.56				24PHAS4_391(-)	10.2667	0.766667		24PHAS4_441(+)	41	10.7667
21PHAS7_516(+)	33.434	1.53617		21PHAS7_663(+)	5.47824	15.3056				24PHAS4_415(-)	21.3333	11.1667		24PHAS4_465(+)	1497.23	355.667
21PHAS7_537(+)	39.2759	27.8695		21PHAS7_472(-)	28.3046	64.0472				24PHAS4_439(-)	5.16667	0.5		24PHAS4_489(+)	15.4667	1.66667
21PHAS7_558(+)	15.1346	8.09604		21PHAS7_514(-)	32.8608	51.334				24PHAS4_463(-)	24.1667	5.63333		24PHAS4_561(+)	313.233	164.4
21PHAS7_600(+)	135.572	45.116		21PHAS7_556(-)	65.3492	78.5075				24PHAS4_487(-)	49	8.1		24PHAS4_247(-)	46.8667	24.5
21PHAS7_663(+)	9.7636	1.70704		21PHAS7_619(-)	58.2784	7.13548				24PHAS4_607(-)	12.1	0.233333		24PHAS4_271(-)	18.0667	7.63333
21PHAS7_472(-)	45.4648	4.19095		21PHAS7_661(-)	10.0646	45.1625				24PHAS4_751(-)	19.6667	3.93333		24PHAS4_295(-)	5.56667	4.13333
21PHAS7_514(-)	34.1639	14.6492		21PHAS7_682(-)	1177.72	473.363				24PHAS4_823(-)	5.2	0.166667		24PHAS4_319(-)	34.7667	9.36667
21PHAS7_556(-)	66.1623	22.6574		21PHAS8_312(+)	34.2626	43.6725				24PHAS4_871(-)	17.0333	6.9		24PHAS4_343(-)	139.033	47.1333
21PHAS7_619(-)	52.835	10.1123		21PHAS8_459(+)	53.2908	7.46021				24PHAS4_895(-)	1.03333	0		24PHAS4_367(-)	22.8	9.66667
21PHAS7_661(-)	14.9771	25.3029		21PHAS8_501(+)	12.9923	29.8266				24PHAS5_153(+)	2.03333	3.83333		24PHAS4_391(-)	25.2667	8.03333
21PHAS7_682(-)	2092.07	680.355		21PHAS8_522(+)	74.8234	21.9386				24PHAS5_177(+)	1.43333	5		24PHAS4_415(-)	111.833	72.2333
21PHAS8_312(+)	41.9661	8.19228		21PHAS8_543(+)	38.7521	20.4731				24PHAS5_441(+)	1.63333	21.8333		24PHAS4_439(-)	37.5	17.9
21PHAS8_459(+)	89.2276	6.62749		21PHAS8_564(+)	8.79607	4.39273				24PHAS6_129(+)	2.53333	0.166667		24PHAS4_463(-)	214.767	77.4667
21PHAS8_501(+)	16.6671	10.1281		21PHAS8_585(+)	2.86061	21.1275				24PHAS6_249(+)	39.2	19.3667		24PHAS4_487(-)	243.933	398.3
21PHAS8_522(+)	104.571	7.04097		21PHAS8_606(+)	120.291	33.0063				24PHAS6_297(+)	5.13333	2.7		24PHAS4_607(-)	59.1667	47.2667
21PHAS8_543(+)	99.1555	10.8071		21PHAS8_627(+)	175.768	21.3859				24PHAS6_127(-)	1.5	0.1		24PHAS4_751(-)	148.433	71.3333
21PHAS8_564(+)	9.07123	3.21647		21PHAS8_415(-)	112.915	48.1378				24PHAS6_175(-)	15.6	3.43333		24PHAS4_823(-)	47.2	18.3667
21PHAS8_585(+)	5.76929	0		21PHAS8_436(-)	18.8506	12.7745				24PHAS6_271(-)	67.4333	13.8333		24PHAS4_871(-)	75.1333	93.7333
21PHAS8_606(+)	213.022	20.12		21PHAS8_457(-)	21.3283	7.30552				24PHAS6_295(-)	6.16667	0.3		24PHAS5_153(+)	2	0.666667
21PHAS8_627(+)	253.934	14.7343		21PHAS8_520(-)	194.099	33.1815				24PHAS6_415(-)	14.8	4.4		24PHAS5_177(+)	1.4	1
21PHAS8_415(-)	129.379	22.5079		21PHAS8_604(-)	52.0726	31.3414				24PHAS6_463(-)	21	1.63333		24PHAS5_417(+)	1.2	1.3
21PHAS8_436(-)	19.6009	1.48207		21PHAS8_646(-)	4.22116	10.7425				24PHAS6_535(-)	4	0		24PHAS5_441(+)	2.33333	1.1
21PHAS8_457(-)	45.848	4.89606		21PHAS8_688(-)	36.849	3.90791				24PHAS7_199(+)	2.46667	0.2		24PHAS6_129(+)	13.4667	3.03333
21PHAS8_520(-)	350.458	14.0783		21PHAS8_709(-)	11.0154	12.2587				24PHAS7_319(+)	2.26667	0		24PHAS6_249(+)	154.067	104.1
21PHAS8_604(-)	77.506	1.24002		21PHAS9_301(+)	67.3074	17.6699				24PHAS7_343(+)	4.83333	0.1		24PHAS6_297(+)	12.0333	14.1667
21PHAS8_646(-)	7.27432	0.418909		21PHAS9_448(+)	3.3394	16.1425				24PHAS7_415(+)	1.46667	0		24PHAS6_127(-)	6.16667	2.3
21PHAS8_688(-)	41.485	4.10267		21PHAS9_511(+)	39.0731	1.71134				24PHAS7_463(+)	16.8667	5.23333		24PHAS6_175(-)	96.8333	18.5333
21PHAS8_709(-)	16.3589	3.93523		21PHAS9_553(+)	34.5784	38.5507				24PHAS7_487(+)	3.2	2.13333		24PHAS6_199(-)	6.4	4.1
21PHAS9_301(+)	102.519	6.38327		21PHAS9_574(+)	8.88272	11.7877				24PHAS7_535(+)	41.7667	15.8333		24PHAS6_271(-)	220.8	158.633
21PHAS9_448(+)	6.42352	0.0939615		21PHAS9_595(+)	296.35	55.3879				24PHAS7_559(+)	2.53333	0.1		24PHAS6_295(-)	17.3333	23.2
21PHAS9_511(+)	73.9497	4.88537		21PHAS9_679(+)	49.0462	23.8568				24PHAS7_583(+)	28.9	3.03333		24PHAS6_415(-)	111	53.8
21PHAS9_553(+)	47.4916	9.91608		21PHAS9_700(+)	47.8812	13.1569				24PHAS7_607(+)	5.3	3.86667		24PHAS6_463(-)	110.267	57.1
21PHAS9_574(+)	7.6182	5.39333		21PHAS9_721(+)	9.085	8.60642				24PHAS7_631(+)	15.1	12.9333		24PHAS6_535(-)	37.3667	7.73333
21PHAS9_595(+)	487.242	27.812		21PHAS9_425(-)	4.43299	5.059				24PHAS7_655(+)	16	11.7333		24PHAS7_535(+)	4.13333	3.6
21PHAS9_679(+)	94.8565	7.27127		21PHAS9_509(-)	31.4869	5.56297				24PHAS7_679(+)	5.03333	3.43333		24PHAS7_437(-)	4.06667	2.26667
21PHAS9_700(+)	49.7073	4.60867		21PHAS9_551(-)	22.9457	0.328421				24PHAS7_727(+)	3.03333	0		24PHAS7_461(-)	1.36667	1.2
21PHAS9_721(+)	11.7301	2.26367		21PHAS9_572(-)	25.5614	9.92297				24PHAS7_751(+)	22.7667	9.36667		24PHAS7_485(-)	2.96667	2.2
21PHAS9_425(-)	3.32678	0		21PHAS9_593(-)	64.5347	14.6386				24PHAS7_775(+)	2.2	2.7		24PHAS7_533(-)	1.23333	0.766667
21PHAS9_509(-)	53.1368	7.91849		21PHAS9_635(-)	31.5855	87.8947				24PHAS7_173(-)	9.6	11.1333		24PHAS7_557(-)	8.4	4.93333
21PHAS9_551(-)	28.5937	0.376536		21PHAS9_656(-)	98.669	13.1472				24PHAS7_221(-)	10.6667	4.86667		24PHAS7_725(-)	1.96667	0.866667
21PHAS9_572(-)	60.3941	3.33825		21PHAS9_677(-)	16.3969	1.35426				24PHAS7_293(-)	1.03333	0.333333		24PHAS8_306(+)	2.06667	0.933333
21PHAS9_593(-)	123.488	0.84869		21PHAS10_82(+)	11.4361	61.399				24PHAS7_389(-)	12.5	3.1		24PHAS8_136(-)	1.26667	0.5
21PHAS9_635(-)	37.8852	9.5187		21PHAS10_166(+)	122.387	15.7455				24PHAS7_413(-)	15.1	8.36667		24PHAS9_81(+)	9.7	5.43333
21PHAS9_656(-)	228.856	16.5754		21PHAS10_208(+)	11.1075	40.166				24PHAS7_437(-)	52.2667	22.7333		24PHAS9_105(+)	24.3333	16.7333
21PHAS9_677(-)	24.324	0		21PHAS10_271(+)	11.8502	15.1317				24PHAS7_461(-)	35.0667	4.33333		24PHAS9_201(+)	204.967	45.9667
21PHAS10_82(+)	17.1917	16.6551		21PHAS10_334(+)	103.168	79.6631				24PHAS7_485(-)	85.1	39.7667		24PHAS9_249(+)	39.6	21.3333
21PHAS10_166(+)	168.246	25.2707		21PHAS10_397(+)	40.6528	102.997				24PHAS7_509(-)	22.0333	6.06667		24PHAS9_273(+)	2.03333	1.03333
21PHAS10_208(+)	24.3405	19.5613		21PHAS10_439(+)	27.1735	10.9985				24PHAS7_533(-)	15.4	21.3667		24PHAS9_297(+)	22.7667	26.5
21PHAS10_271(+)	10.7472	0.277966		21PHAS10_80(-)	233.864	95.762				24PHAS7_557(-)	46.9667	22.5333		24PHAS9_321(+)	16.8667	38.8333
21PHAS10_334(+)	111.278	22.04		21PHAS10_164(-)	33.8882	42.6169				24PHAS7_629(-)	1.93333	0		24PHAS9_513(+)	31.5333	71.3
21PHAS10_397(+)	56.377	6.68681		21PHAS10_185(-)	35.8628	108.163				24PHAS7_653(-)	6.63333	2.23333		24PHAS9_753(+)	695.867	472.667
21PHAS10_439(+)	23.3755	2.0114		21PHAS10_227(-)	7.1867	3.14847				24PHAS7_677(-)	2.93333	3		24PHAS9_103(-)	64.1	48.0333
21PHAS10_80(-)	126.506	14.4057		21PHAS10_311(-)	17.4829	8.62579				24PHAS7_725(-)	26	55.7667		24PHAS9_127(-)	10.5	10.2
21PHAS10_164(-)	23.4219	24.2634		21PHAS10_332(-)	26.9541	80.39				24PHAS7_749(-)	16.9667	27.5667		24PHAS9_151(-)	10.1	3.26667
21PHAS10_185(-)	38.6685	10.901		21PHAS10_353(-)	785.843	531.991				24PHAS7_773(-)	18.1	23.2667		24PHAS9_175(-)	26.4	18.1333
21PHAS10_227(-)	5.44981	2.88067		21PHAS10_374(-)	285.057	252.033				24PHAS7_797(-)	1.8	0		24PHAS9_199(-)	10.3333	6.43333
21PHAS10_311(-)	23.2135	6.99967		21PHAS10_395(-)	31.161	14.1479				24PHAS8_306(+)	1.06667	9.56667		24PHAS9_247(-)	16.0667	6.23333
21PHAS10_332(-)	43.6052	6.85776		21PHAS10_416(-)	52.2519	10.6075				24PHAS9_81(+)	1.6	0.133333		24PHAS9_295(-)	37.3667	12.2
21PHAS10_353(-)	625.108	61.0042		21PHAS10_458(-)	15.6684	31.3157				24PHAS9_105(+)	5.43333	5.1		24PHAS9_343(-)	9.2	2.9
21PHAS10_374(-)	249.834	40.2778		21PHAS11_223(+)	19.2776	3.23468				24PHAS9_201(+)	59	29.8333		24PHAS9_511(-)	38.6	14.1
21PHAS10_395(-)	25.2024	2.19007		21PHAS11_244(+)	61.8627	20.7179				24PHAS9_249(+)	11.5333	13.3		24PHAS9_535(-)	3.76667	0.8
21PHAS10_416(-)	65.3502	3.12343		21PHAS11_265(+)	80.6808	151.885				24PHAS9_297(+)	6.8	3.53333		24PHAS9_631(-)	9.3	8.06667
21PHAS10_458(-)	20.3637	14.6746		21PHAS11_286(+)	60.1924	42.2665				24PHAS9_321(+)	8.56667	7.16667		24PHAS9_751(-)	6.86667	6.7
21PHAS11_223(+)	19.9821	2.81135		21PHAS11_307(+)	33.4148	41.9311				24PHAS9_513(+)	12.5	20.6333		24PHAS9_775(-)	8.36667	4.46667
21PHAS11_244(+)	93.2833	8.29585		21PHAS11_370(+)	19.6485	20.3591				24PHAS9_753(+)	130.167	89.6667		24PHAS10_146(+)	808.833	334.133
21PHAS11_265(+)	72.0219	27.825		21PHAS11_433(+)	22.6537	30.7694				24PHAS9_103(-)	15.6667	15.6667		24PHAS10_170(+)	281.133	160.567
21PHAS11_286(+)	38.7271	24.1014		21PHAS11_221(-)	245.553	426.087				24PHAS9_127(-)	5.66667	3.33333		24PHAS10_194(+)	38.5	11.0667
21PHAS11_307(+)	23.9534	22.4516		21PHAS11_242(-)	185.608	44.7779				24PHAS9_151(-)	2.63333	0.2		24PHAS10_218(+)	181.567	45.4
21PHAS11_370(+)	11.866	2.48875		21PHAS11_263(-)	86.7435	195.336				24PHAS9_175(-)	5.16667	1.7		24PHAS10_242(+)	9.53333	2.23333
21PHAS11_433(+)	15.4473	0.821714		21PHAS11_284(-)	51.3621	18.9129				24PHAS9_199(-)	3.83333	0		24PHAS10_290(+)	23.5333	11.5
21PHAS11_221(-)	335.313	61.7138		21PHAS11_305(-)	18.0853	4.0761				24PHAS9_247(-)	2.83333	0.333333		24PHAS10_314(+)	202.233	52.8667
21PHAS11_242(-)	205.221	20.0214		21PHAS11_326(-)	13.3488	0.438765				24PHAS9_295(-)	2.06667	0.466667		24PHAS10_338(+)	11.0333	6.36667
21PHAS11_263(-)	58.9866	20.2879		21PHAS11_368(-)	21.9259	4.95083				24PHAS9_511(-)	7.2	7.06667		24PHAS10_362(+)	48.6333	5.86667
21PHAS11_284(-)	29.4542	0.361745		21PHAS11_389(-)	137.726	557.611				24PHAS10_146(+)	198.3	90.5333		24PHAS10_410(+)	35.8667	6.23333
21PHAS11_305(-)	19.2038	3.3385		21PHAS11_431(-)	12.7057	1.47251				24PHAS10_170(+)	87.5667	88.0333		24PHAS10_530(+)	68.5333	8.36667
21PHAS11_326(-)	17.0786	0.233592		21PHAS11_515(-)	20.4296	18.7046				24PHAS10_194(+)	4.86667	0.6		24PHAS10_554(+)	7.73333	3.46667
21PHAS11_368(-)	25.9011	3.20225		21PHAS12_81(+)	53.5865	164.069				24PHAS10_218(+)	33.9	12.3667		24PHAS10_626(+)	100.4	41.5333
21PHAS11_389(-)	143.394	75.2685		21PHAS12_207(+)	6.88483	0.645621				24PHAS10_242(+)	2.53333	0.2		24PHAS10_144(-)	8.93333	5.26667
21PHAS11_431(-)	16.1456	0.311812		21PHAS12_312(+)	190.581	32.7849				24PHAS10_290(+)	5.86667	4.8		24PHAS10_192(-)	26.6	16.7333
21PHAS11_515(-)	13.1984	4.37553		21PHAS12_375(+)	16.1391	53.4622				24PHAS10_314(+)	47.6333	12.5		24PHAS10_216(-)	132.967	32
21PHAS12_81(+)	46.6041	25.5089		21PHAS12_417(+)	21.2975	25.7775				24PHAS10_338(+)	2.8	2.8		24PHAS10_240(-)	6	1.73333
21PHAS12_207(+)	7.15241	0.572641		21PHAS12_438(+)	636.057	67.1289				24PHAS10_362(+)	9.13333	2.26667		24PHAS10_264(-)	101.9	26
21PHAS12_312(+)	169.372	20.8425		21PHAS12_226(-)	7.03341	12.14				24PHAS10_410(+)	7.66667	6.16667		24PHAS10_288(-)	681.3	237.633
21PHAS12_375(+)	16.9755	13.3325		21PHAS12_289(-)	24.3221	17.2755				24PHAS10_530(+)	12.4333	4.43333		24PHAS10_312(-)	23.7	9.63333
21PHAS12_417(+)	14.2123	4.59161		21PHAS12_331(-)	27.1455	20.657				24PHAS10_554(+)	2.73333	4		24PHAS10_336(-)	8.76667	10.5667
21PHAS12_438(+)	605.183	81.5206		21PHAS13_420(+)	1.09747	0.793743				24PHAS10_626(+)	17.5333	10.7667		24PHAS10_408(-)	50.1667	63.2
21PHAS12_226(-)	8.96314	2.88557		21PHAS13_187(-)	1.38836	0.524724				24PHAS10_144(-)	3.9	7.53333		24PHAS10_480(-)	143.633	82.9333
21PHAS12_289(-)	32.9599	7.90518		21PHAS13_208(-)	2.17816	1.39756				24PHAS10_192(-)	8.76667	4.66667		24PHAS10_504(-)	6.23333	2.63333
21PHAS12_331(-)	15.9901	0.663029		21PHAS13_271(-)	1.82738	1.06611				24PHAS10_216(-)	38.5	7.53333		24PHAS10_528(-)	4.56667	2.76667
21PHAS13_105(+)	8.94274	2.72694		21PHAS14_81(+)	2.90853	6.32646				24PHAS10_240(-)	1.83333	0.166667		24PHAS10_552(-)	8.53333	8.36667
21PHAS13_126(+)	20.9367	6.12789		21PHAS14_123(+)	13.8175	0.208114				24PHAS10_264(-)	25.2	8.4		24PHAS10_648(-)	2.86667	0
21PHAS13_147(+)	19.9659	0.184005		21PHAS14_144(+)	10.7681	34.3375				24PHAS10_288(-)	163.367	28		24PHAS11_93(+)	176.633	19.2
21PHAS13_210(+)	17.2294	12.2204		21PHAS14_312(+)	22.7658	60.3231				24PHAS10_312(-)	4.9	6.53333		24PHAS11_213(+)	99.2333	88.0333
21PHAS13_252(+)	26.7495	7.49877		21PHAS14_333(+)	62.4173	121.63				24PHAS10_336(-)	1.8	5.1		24PHAS11_261(+)	46.0333	13.5333
21PHAS13_273(+)	9.23862	0		21PHAS14_354(+)	8.79028	27.1573				24PHAS10_408(-)	9.23333	8.5		24PHAS11_285(+)	717.3	930.767
21PHAS13_420(+)	230.735	18.5359		21PHAS14_396(+)	58.0927	63.4298				24PHAS10_480(-)	27.4333	11.7333		24PHAS11_333(+)	2	1.16667
21PHAS13_103(-)	33.171	8.07669		21PHAS14_100(-)	5.95507	2.62844				24PHAS10_528(-)	1.93333	0		24PHAS11_357(+)	279.067	245.133
21PHAS13_124(-)	82.7378	23.4409		21PHAS14_142(-)	34.8554	5.98558				24PHAS11_93(+)	21.6	1.73333		24PHAS11_381(+)	304.067	268.9
21PHAS13_145(-)	67.8241	6.17778		21PHAS14_184(-)	9.52014	19.9367				24PHAS11_213(+)	25.0667	0.766667		24PHAS11_405(+)	122.067	147.833
21PHAS13_187(-)	135.909	5.54608		21PHAS14_226(-)	7.654	17.6981				24PHAS11_261(+)	3.9	0.433333		24PHAS11_453(+)	27.3333	16.9
21PHAS13_208(-)	351.641	28.1588		21PHAS14_268(-)	953.391	96.3419				24PHAS11_285(+)	111.867	85.5667		24PHAS11_477(+)	23.3	28.3333
21PHAS13_271(-)	158.206	25.2733		21PHAS14_289(-)	8.06476	7.757				24PHAS11_357(+)	45.2333	25.1333		24PHAS11_501(+)	48.6667	39.7667
21PHAS13_292(-)	15.4958	8.23626		21PHAS14_310(-)	23.0899	7.16824				24PHAS11_381(+)	51.6	23.3667		24PHAS11_525(+)	45.8667	20.5667
21PHAS13_313(-)	6.94205	0		21PHAS14_373(-)	13.2391	54.2225				24PHAS11_405(+)	31.1333	20.2333		24PHAS11_163(-)	8.9	1.33333
21PHAS13_376(-)	12.9431	5.44465		21PHAS15_852(+)	17.4042	3.4401				24PHAS11_453(+)	5.33333	2.93333		24PHAS11_211(-)	557.833	669.033
21PHAS13_418(-)	70.8438	0.667637		21PHAS15_894(+)	11.6835	1.24214				24PHAS11_477(+)	6.96667	9.6		24PHAS11_235(-)	69.6333	23.8
21PHAS14_81(+)	2.74311	0.0558522		21PHAS15_915(+)	2.82706	9.4071				24PHAS11_501(+)	8.96667	0.466667		24PHAS11_259(-)	245.233	68.6333
21PHAS14_123(+)	18.208	5.26952		21PHAS15_978(+)	1227.06	402.12				24PHAS11_525(+)	8.23333	3.93333		24PHAS11_283(-)	715	382.467
21PHAS14_144(+)	10.9935	0.325292		21PHAS15_1020(+)	51.4537	364.983				24PHAS11_211(-)	138.3	99.4333		24PHAS11_331(-)	102.2	69.1
21PHAS14_312(+)	31.298	10.2854		21PHAS15_829(-)	109.589	13.2508				24PHAS11_235(-)	8.83333	6.5		24PHAS11_355(-)	32.1667	16
21PHAS14_333(+)	81.5327	19.1838		21PHAS15_871(-)	95.8882	267.547				24PHAS11_259(-)	19.4333	12.4333		24PHAS11_379(-)	340.367	105.667
21PHAS14_354(+)	13.635	0.754005		21PHAS15_892(-)	1.33279	2.70243				24PHAS11_283(-)	51.0333	68		24PHAS11_427(-)	341.333	327.633
21PHAS14_396(+)	54.5424	0.944998		21PHAS15_934(-)	4.46704	4.73098				24PHAS11_331(-)	9.93333	11.6333		24PHAS11_451(-)	421.333	935.267
21PHAS14_100(-)	9.24508	0.222114		21PHAS15_955(-)	20.5786	3.25276				24PHAS11_355(-)	3.8	2.83333		24PHAS11_475(-)	96.7333	37.7667
21PHAS14_142(-)	47.8554	0.737676		21PHAS16_132(+)	14.0716	45.1239				24PHAS11_379(-)	30.9	43.2333		24PHAS11_499(-)	235.5	184.3
21PHAS14_184(-)	12.1956	1.29454		21PHAS16_237(+)	194.386	19.9112				24PHAS11_427(-)	41.6333	63.1		24PHAS11_523(-)	56.1	45.5333
21PHAS14_226(-)	7.00154	0.555328		21PHAS16_258(+)	56.0039	10.1578				24PHAS11_451(-)	109.4	209.467		24PHAS12_167(+)	91.1	37.4667
21PHAS14_268(-)	977.879	73.063		21PHAS16_321(+)	51.1554	3.12448				24PHAS11_475(-)	14.2667	15.5667		24PHAS12_191(+)	3.86667	2.06667
21PHAS14_289(-)	8.1627	2.52486		21PHAS16_363(+)	55.4069	1.86157				24PHAS11_499(-)	44.9333	41.4667		24PHAS12_215(+)	10.3667	0.1
21PHAS14_310(-)	47.6804	9.88221		21PHAS16_426(+)	13.2961	64.3493				24PHAS11_523(-)	9.96667	6.83333		24PHAS12_239(+)	64.0667	24.6
21PHAS14_373(-)	22.0511	9.91202		21PHAS16_468(+)	12.4479	5.04493				24PHAS12_167(+)	3.43333	2.76667		24PHAS12_263(+)	7.66667	6.46667
21PHAS15_852(+)	19.9935	4.57859		21PHAS16_151(-)	29.868	1.38419				24PHAS12_239(+)	2.96667	5.73333		24PHAS12_359(+)	44.3	18.0667
21PHAS15_894(+)	13.2832	1.32433		21PHAS16_172(-)	16.624	56.4417				24PHAS12_359(+)	1.8	0.466667		24PHAS12_383(+)	13.8667	9.2
21PHAS15_915(+)	4.7562	0		21PHAS16_214(-)	47.5931	10.115				24PHAS12_527(+)	3.9	9.53333		24PHAS12_407(+)	12.5	12.7
21PHAS15_978(+)	2327.92	198.693		21PHAS16_256(-)	55.0809	3.59574				24PHAS12_381(-)	1.9	14.1333		24PHAS12_431(+)	9.13333	0.133333
21PHAS15_1020(+)	58.4773	46.6242		21PHAS16_277(-)	19.4531	15.8774				24PHAS13_81(+)	2.13333	0.1		24PHAS12_455(+)	7.63333	0.0666667
21PHAS15_829(-)	141.086	16.0751		21PHAS16_487(-)	19.1309	42.5534				24PHAS13_105(+)	29.1667	12.2667		24PHAS12_527(+)	4.9	2.8
21PHAS15_871(-)	136.032	66.2236		21PHAS17_102(+)	2.29173	10.2682				24PHAS13_129(+)	9.03333	1.26667		24PHAS12_165(-)	1.16667	0.5
21PHAS15_892(-)	1.68891	2.13588		21PHAS17_291(+)	14.2461	9.92015				24PHAS13_177(+)	13.6667	0.4		24PHAS12_261(-)	1.3	2.4
21PHAS15_934(-)	4.30469	6.32219		21PHAS17_354(+)	105.273	24.4892				24PHAS13_225(+)	1.43333	0		24PHAS12_381(-)	2.1	2.93333
21PHAS15_955(-)	43.3575	5.69813		21PHAS17_375(+)	15.9823	1.58232				24PHAS13_249(+)	82.6667	7.33333		24PHAS13_81(+)	12.7667	7.93333
21PHAS16_132(+)	9.57092	4.95844		21PHAS17_417(+)	49.896	44.2668				24PHAS13_273(+)	3.36667	0.1		24PHAS13_105(+)	75.5	32.7667
21PHAS16_237(+)	127.738	5.55343		21PHAS17_522(+)	3.41606	6.42408				24PHAS13_321(+)	5.66667	3.8		24PHAS13_129(+)	30.8667	19.6333
21PHAS16_258(+)	31.3992	0.545404		21PHAS17_310(-)	2.64587	0.691953				24PHAS13_537(+)	10.8	5.3		24PHAS13_177(+)	27.3	3.2
21PHAS16_321(+)	24.6006	7.81705		21PHAS18_291(+)	6.29821	4.17019				24PHAS13_103(-)	34.8	7.23333		24PHAS13_225(+)	2.2	0
21PHAS16_363(+)	29.1219	0.325292		21PHAS19_102(+)	2.29173	10.2682				24PHAS13_127(-)	16.6667	10.4		24PHAS13_249(+)	291.133	54.5
21PHAS16_426(+)	17.5001	0.085435		21PHAS19_123(+)	9.5987	0.931667				24PHAS13_175(-)	2.13333	0		24PHAS13_273(+)	12.9333	3.7
21PHAS16_468(+)	14.7695	0		21PHAS19_186(+)	14.6113	9.92015				24PHAS13_223(-)	7.36667	0.366667		24PHAS13_321(+)	18.8667	19.8333
21PHAS16_151(-)	21.7598	3.49641		21PHAS19_480(+)	57.9578	25.3657				24PHAS13_319(-)	2.9	0.366667		24PHAS13_537(+)	38.2	28.9333
21PHAS16_172(-)	27.1976	5.73849		21PHAS19_184(-)	105.273	24.4892				24PHAS14_147(+)	2.66667	0.433333		24PHAS13_103(-)	116.8	61.4
21PHAS16_214(-)	7.62462	0.513215		21PHAS19_205(-)	16.487	2.71178				24PHAS14_171(+)	20.6333	8.56667		24PHAS13_127(-)	82.2667	53
21PHAS16_256(-)	32.8678	0.545404		21PHAS19_247(-)	49.896	44.2668				24PHAS14_219(+)	98.9	9.26667		24PHAS13_175(-)	7.4	2.5
21PHAS16_277(-)	9.2266	1.96169		21PHAS19_268(-)	71.1391	379.153				24PHAS14_315(+)	19.5333	1.1		24PHAS13_223(-)	29.9667	15.3667
21PHAS16_487(-)	16.0553	5.63804		21PHAS19_310(-)	7.75513	4.57262				24PHAS14_339(+)	16.6	10.5333		24PHAS13_319(-)	15.5	22.7
21PHAS17_102(+)	4.42179	0.140942		21PHAS19_331(-)	8.05229	13.3196				24PHAS14_363(+)	38.8333	11.4667		24PHAS14_147(+)	8.3	8.5
21PHAS17_291(+)	10.8163	7.54162		21PHAS19_457(-)	11.8234	28.0133				24PHAS14_387(+)	25.3	1.23333		24PHAS14_171(+)	69	115.9
21PHAS17_354(+)	136.294	20.538		21PHAS19_520(-)	13.5041	1.59919				24PHAS14_507(+)	4.23333	1.53333		24PHAS14_219(+)	494.6	246.667
21PHAS17_375(+)	16.8838	3.90043		21PHAS20_105(+)	42.8731	18.1071				24PHAS14_531(+)	10.5667	2.43333		24PHAS14_315(+)	81.4	32
21PHAS17_417(+)	28.5667	6.33135		21PHAS20_168(+)	6.77367	58.9787				24PHAS14_603(+)	2.7	0.266667		24PHAS14_339(+)	105.067	32.2667
21PHAS17_522(+)	6.22969	0		21PHAS20_189(+)	49.4358	101.778				24PHAS14_699(+)	11.6333	4.63333		24PHAS14_363(+)	204.067	149.433
21PHAS17_310(-)	2.79248	9.14215		21PHAS20_210(+)	9.43821	10.8444				24PHAS14_145(-)	30.9333	5.2		24PHAS14_387(+)	116.567	82.2
21PHAS18_81(+)	2.60891	0		21PHAS20_294(+)	28.1809	38.3602				24PHAS14_169(-)	34.4667	5.7		24PHAS14_435(+)	1.63333	0.566667
21PHAS18_102(+)	5.75751	2.72488		21PHAS20_336(+)	21.8315	68.3263				24PHAS14_193(-)	25.8333	1.06667		24PHAS14_507(+)	31.5667	32.4667
21PHAS18_144(+)	7.08078	0.0939615		21PHAS20_103(-)	7.3861	18.939				24PHAS14_217(-)	2.9	0.533333		24PHAS14_531(+)	54.6	31.8
21PHAS18_165(+)	100.088	12.8358		21PHAS20_208(-)	28.7111	26.9229				24PHAS14_265(-)	57.0333	4.4		24PHAS14_603(+)	18.4667	8.46667
21PHAS18_207(+)	3.89709	6.95392		21PHAS20_229(-)	6.78848	17.9187				24PHAS14_289(-)	3.3	0.3		24PHAS14_699(+)	72.6333	38.3333
21PHAS18_270(+)	15.4123	8.62416		21PHAS20_250(-)	41.3941	86.2331				24PHAS14_313(-)	42.5	7.56667		24PHAS14_145(-)	166.433	103.833
21PHAS18_291(+)	634.437	181.588		21PHAS21_386(+)	1.43724	0.274637				24PHAS14_337(-)	2.73333	0.333333		24PHAS14_169(-)	223.833	115.9
21PHAS18_354(+)	15.2008	1.63179		21PHAS21_384(-)	1.09794	0.710042				24PHAS14_361(-)	5.4	0.766667		24PHAS14_193(-)	164.5	122.967
21PHAS18_184(-)	13.3427	2.79936		21PHAS21_405(-)	1.10466	0.509639				24PHAS14_385(-)	3.3	0.2		24PHAS14_217(-)	49.1	4.53333
21PHAS18_247(-)	12.5084	1.40968		21PHAS21_594(-)	1.68741	2.23452				24PHAS14_457(-)	14.5667	0.666667		24PHAS14_265(-)	414.933	175.833
21PHAS18_289(-)	67.0706	13.7078		21PHAS22_81(+)	6.01742	57.8298				24PHAS14_481(-)	4.7	0.366667		24PHAS14_289(-)	40.9667	12.4667
21PHAS18_352(-)	6.65006	0.0558522		21PHAS22_102(+)	57.9698	11.42				24PHAS15_153(+)	3.33333	0.3		24PHAS14_313(-)	279.833	272.967
21PHAS18_394(-)	47.9849	8.80113		21PHAS22_144(+)	2.61955	6.95525				24PHAS15_177(+)	1.26667	0		24PHAS14_337(-)	31.1333	26.0667
21PHAS19_102(+)	4.42179	0.140942		21PHAS22_207(+)	6.84601	0.877663				24PHAS15_201(+)	1.93333	0.3		24PHAS14_361(-)	87.3333	35
21PHAS19_123(+)	4.48617	4.53024		21PHAS22_270(+)	7.23562	19.5341				24PHAS15_273(+)	18.5	15.5333		24PHAS14_385(-)	27.3333	9.96667
21PHAS19_186(+)	10.8163	7.54162		21PHAS22_291(+)	16.7505	1.83752				24PHAS15_321(+)	1.03333	0.166667		24PHAS14_409(-)	34.5	7.33333
21PHAS19_480(+)	40.3537	6.2028		21PHAS22_312(+)	19.7371	24.7639				24PHAS15_345(+)	6.53333	4.1		24PHAS14_457(-)	96.9667	43.6667
21PHAS19_184(-)	136.294	20.538		21PHAS22_396(+)	220.005	22.9604				24PHAS15_393(+)	22.5333	23.0667		24PHAS14_481(-)	34.1	18.1667
21PHAS19_205(-)	17.6185	3.90043		21PHAS22_438(+)	62.2915	2.94348				24PHAS15_175(-)	89.4333	8.33333		24PHAS15_153(+)	15.9333	13.6
21PHAS19_247(-)	28.5667	6.33135		21PHAS22_501(+)	16.0805	5.47497				24PHAS15_199(-)	2.26667	0.1		24PHAS15_177(+)	6.33333	1.63333
21PHAS19_268(-)	54.7331	27.1793		21PHAS22_522(+)	213.468	185.844				24PHAS15_223(-)	13.6333	6.1		24PHAS15_201(+)	8.56667	4.66667
21PHAS19_310(-)	5.23492	0.149814		21PHAS22_79(-)	44.9622	65.2253				24PHAS15_247(-)	1.56667	0.266667		24PHAS15_273(+)	184	63.2333
21PHAS19_331(-)	8.76724	0.726079		21PHAS22_205(-)	129.332	10.299				24PHAS15_271(-)	8	0.766667		24PHAS15_321(+)	2.1	1.46667
21PHAS19_457(-)	13.8161	4.53127		21PHAS22_310(-)	10.6819	25.3773				24PHAS15_295(-)	9.4	0.933333		24PHAS15_345(+)	34.9333	58.2667
21PHAS19_520(-)	8.50538	0.128153		21PHAS22_352(-)	3.92117	5.29078				24PHAS15_319(-)	1.13333	0.0666667		24PHAS15_393(+)	147.833	136.433
21PHAS20_105(+)	87.9586	18.0883		21PHAS22_436(-)	19.0312	14.2214				24PHAS15_367(-)	9.43333	4.93333		24PHAS15_175(-)	304.7	179.7
21PHAS20_168(+)	19.0205	13.796		21PHAS22_520(-)	1.50482	3.28426				24PHAS15_391(-)	1.53333	4.26667		24PHAS15_199(-)	15.8333	5.83333
21PHAS20_189(+)	64.4799	13.7022		21PHAS23_279(+)	141.95	23.0466				24PHAS16_240(+)	7.63333	3.3		24PHAS15_223(-)	134	55.9667
21PHAS20_210(+)	6.64842	0.264832		21PHAS23_363(+)	325.391	32.8905				24PHAS16_264(+)	1.6	0.8		24PHAS15_247(-)	6.23333	4.16667
21PHAS20_294(+)	46.4331	2.93332		21PHAS23_447(+)	12.6295	1.46151				24PHAS16_288(+)	47.7333	21.1667		24PHAS15_271(-)	39.8	9.8
21PHAS20_336(+)	36.054	9.38642		21PHAS23_489(+)	239.584	451.795				24PHAS16_312(+)	3.56667	2.3		24PHAS15_295(-)	84.6	12.7667
21PHAS20_103(-)	6.63343	4.6343		21PHAS23_510(+)	63.3871	131.203				24PHAS16_336(+)	1.5	5		24PHAS15_319(-)	3.4	0.333333
21PHAS20_208(-)	27.1639	4.73833		21PHAS23_552(+)	36.7259	120.562				24PHAS16_384(+)	8.63333	0.3		24PHAS15_343(-)	6.83333	4.3
21PHAS20_229(-)	11.5989	4.20959		21PHAS23_214(-)	89.034	90.6784				24PHAS16_432(+)	3.73333	2.43333		24PHAS15_367(-)	71.1	33.2667
21PHAS20_250(-)	60.1804	29.3456		21PHAS23_235(-)	33.48	6.37456				24PHAS16_456(+)	47.9333	5.26667		24PHAS15_391(-)	17.6333	14.5667
21PHAS21_384(-)	1.0644	0.94229		21PHAS23_277(-)	10.6815	17.4319				24PHAS16_480(+)	53.1667	46.9		24PHAS16_240(+)	395.7	99.8667
21PHAS22_81(+)	4.52579	11.1789		21PHAS24_522(+)	14.1646	1.18429				24PHAS16_576(+)	8.13333	0.166667		24PHAS16_264(+)	10.7	3.06667
21PHAS22_102(+)	90.7248	9.70595		21PHAS24_585(+)	38.6472	17.8313				24PHAS16_768(+)	77.5	7.36667		24PHAS16_288(+)	289.567	102.2
21PHAS22_144(+)	6.21887	0		21PHAS24_606(+)	11.4141	1.0727				24PHAS16_262(-)	1.13333	2.46667		24PHAS16_312(+)	23.1333	5.56667
21PHAS22_207(+)	6.85312	0		21PHAS24_669(+)	10.7873	18.7123				24PHAS16_286(-)	4.76667	0.2		24PHAS16_336(+)	11.7667	8.2
21PHAS22_270(+)	9.90332	3.19186		21PHAS24_711(+)	30.9418	15.3151				24PHAS16_310(-)	2.36667	1.2		24PHAS16_360(+)	1.3	1.13333
21PHAS22_291(+)	18.6389	0		21PHAS24_732(+)	5.60379	15.7938				24PHAS16_358(-)	2.3	0.2		24PHAS16_384(+)	31.3	3.56667
21PHAS22_312(+)	14.1197	1.87591		21PHAS24_247(-)	8.92545	47.1857				24PHAS16_406(-)	18.1	11.0333		24PHAS16_432(+)	47.9	12.8667
21PHAS22_396(+)	227.671	22.3609		21PHAS24_352(-)	83.3923	82.5459				24PHAS17_177(+)	3.03333	0		24PHAS16_456(+)	51.9667	32.2667
21PHAS22_438(+)	51.0512	3.80491		21PHAS24_499(-)	5.82286	0.719596				24PHAS17_201(+)	41.1	6.13333		24PHAS16_480(+)	314.767	170.933
21PHAS22_501(+)	8.45881	0.305892		21PHAS24_541(-)	465.06	271.237				24PHAS17_225(+)	60.0333	40.3		24PHAS16_576(+)	29.9	5.93333
21PHAS22_522(+)	117.553	20.953		21PHAS24_562(-)	70.4995	46.3648				24PHAS17_249(+)	1.8	2.8		24PHAS16_768(+)	546.9	134.533
21PHAS22_79(-)	32.3807	0.75012		21PHAS24_709(-)	26.8435	1.93851				24PHAS17_273(+)	3.66667	2.5		24PHAS16_262(-)	10.5667	3.6
21PHAS22_205(-)	133.4	11.8077		21PHAS25_289(-)	2.78295	0				24PHAS17_321(+)	6.6	2.46667		24PHAS16_286(-)	61.8667	27.9333
21PHAS22_310(-)	13.8893	1.61795		21PHAS25_499(-)	3.26842	0.880292				24PHAS17_393(+)	1.5	1.8		24PHAS16_310(-)	16	19.5
21PHAS22_352(-)	6.63261	0		21PHAS26_81(+)	44.5145	4.91244				24PHAS17_417(+)	19.8667	10.7667		24PHAS16_358(-)	10.7333	6.83333
21PHAS22_436(-)	19.0279	3.84979		21PHAS26_102(+)	1080.31	98.9829				24PHAS17_441(+)	40.8333	19.5		24PHAS16_406(-)	72.5	111.933
21PHAS22_520(-)	2.59217	0		21PHAS26_123(+)	56.9422	14.1126				24PHAS17_489(+)	5.53333	1.5		24PHAS16_430(-)	11.8667	7.7
21PHAS23_279(+)	216.732	8.60343		21PHAS26_186(+)	42.1422	22.1406				24PHAS17_127(-)	3.46667	6.16667		24PHAS16_478(-)	16.8	6.83333
21PHAS23_363(+)	486.637	43.9253		21PHAS26_228(+)	21.0422	107.171				24PHAS17_175(-)	68.3333	28.7667		24PHAS16_550(-)	18.8	8.66667
21PHAS23_447(+)	29.3025	3.40957		21PHAS26_249(+)	156.014	29.8964				24PHAS17_199(-)	14.3333	4.6		24PHAS16_598(-)	2.86667	0.533333
21PHAS23_489(+)	522.707	66.1104		21PHAS26_270(+)	94.8749	49.0248				24PHAS17_223(-)	6.53333	0.466667		24PHAS16_622(-)	33.3667	5.66667
21PHAS23_510(+)	510.562	58.3598		21PHAS26_333(+)	14.7166	20.9296				24PHAS17_295(-)	1.16667	0		24PHAS16_646(-)	20.7333	16.2
21PHAS23_552(+)	81.2461	45.3568		21PHAS26_417(+)	14.1401	130.035				24PHAS17_319(-)	22	15.9667		24PHAS16_670(-)	17.7333	13.8333
21PHAS23_214(-)	186.967	38.2429		21PHAS26_142(-)	3158.65	409.453				24PHAS17_343(-)	3.26667	3.03333		24PHAS17_81(+)	2.26667	2.13333
21PHAS23_235(-)	75.0078	12.4617		21PHAS26_184(-)	22.7774	20.1883				24PHAS17_367(-)	3.76667	4.73333		24PHAS17_177(+)	15.5333	6.73333
21PHAS23_277(-)	24.8715	4.2766		21PHAS26_205(-)	16.4702	20.5536				24PHAS17_391(-)	9.3	3.66667		24PHAS17_201(+)	282.367	80.6333
21PHAS24_522(+)	11.896	0.538879		21PHAS26_226(-)	40.5272	22.8094				24PHAS17_439(-)	1.56667	0.233333		24PHAS17_225(+)	342.933	250.2
21PHAS24_585(+)	12.6672	0.654502		21PHAS26_289(-)	10.7097	39.1878				24PHAS17_487(-)	55.4	33.6667		24PHAS17_249(+)	15.9667	4.73333
21PHAS24_606(+)	13.9874	0.226722		21PHAS26_331(-)	14.4952	4.68168				24PHAS18_238(+)	8.63333	1.96667		24PHAS17_273(+)	26.9	19.1333
21PHAS24_669(+)	9.29082	0.263175		21PHAS26_352(-)	12.2058	30.6684				24PHAS18_334(+)	52.9	19.8667		24PHAS17_297(+)	4.13333	2.13333
21PHAS24_711(+)	51.3693	2.69173		21PHAS27_102(+)	18.8084	3.11826				24PHAS18_382(+)	126.867	84.6		24PHAS17_321(+)	32.4	24.2
21PHAS24_732(+)	9.345	0.17774		21PHAS27_123(+)	58.1263	18.0417				24PHAS18_406(+)	258.9	337.9		24PHAS17_393(+)	2.06667	0.333333
21PHAS24_247(-)	13.8202	7.93505		21PHAS27_144(+)	32.311	42.0886				24PHAS18_430(+)	140.467	61.6667		24PHAS17_417(+)	128.833	150.233
21PHAS24_352(-)	75.2342	39.5166		21PHAS27_186(+)	461.876	146.625				24PHAS18_502(+)	54.4333	33.3333		24PHAS17_441(+)	321.033	152.733
21PHAS24_499(-)	5.90951	0.17774		21PHAS27_354(+)	61.67	105.732				24PHAS18_526(+)	11.6667	9.33333		24PHAS17_489(+)	28.2333	16.9667
21PHAS24_541(-)	274.216	117.928		21PHAS27_100(-)	129.987	17.4432				24PHAS18_550(+)	12.2	11.1		24PHAS17_103(-)	5.83333	2
21PHAS24_562(-)	63.9432	41.6317		21PHAS27_121(-)	11.2843	4.38009				24PHAS18_598(+)	7.46667	5.1		24PHAS17_127(-)	25.6667	13.4333
21PHAS24_709(-)	42.0587	4.04321		21PHAS27_142(-)	14.1252	33.7851				24PHAS18_236(-)	14	12.4333		24PHAS17_175(-)	393.967	316.1
21PHAS25_249(+)	2.27445	0		21PHAS27_163(-)	56.8857	3.87373				24PHAS18_332(-)	15.3333	0.666667		24PHAS17_199(-)	85.7333	85.3333
21PHAS25_270(+)	7.28924	0.149814		21PHAS27_226(-)	37.7319	93.7503				24PHAS18_380(-)	5.36667	0.333333		24PHAS17_223(-)	41.6333	21.9
21PHAS25_438(+)	3.85521	3.4568		21PHAS27_310(-)	16.7472	385.46				24PHAS18_404(-)	15.5667	3.56667		24PHAS17_271(-)	6.93333	9.56667
21PHAS25_480(+)	7.8558	0		21PHAS27_373(-)	6.63552	10.646				24PHAS18_548(-)	1	0.6		24PHAS17_295(-)	4	2.73333
21PHAS25_163(-)	8.15311	5.49851		21PHAS27_415(-)	30.926	87.1513				24PHAS19_129(+)	126.933	132.467		24PHAS17_319(-)	152.967	162.5
21PHAS25_289(-)	16.3708	4.55628		21PHAS28_198(+)	87.1165	12.5523				24PHAS19_201(+)	1.03333	1.96667		24PHAS17_343(-)	27.5333	21.2
21PHAS25_457(-)	6.65579	2.17824		21PHAS28_240(+)	2.19639	22.7919				24PHAS19_225(+)	1.83333	0		24PHAS17_367(-)	17.6667	28.4
21PHAS25_478(-)	8.15075	4.48525		21PHAS28_261(+)	34.8315	1.93322				24PHAS19_249(+)	6.1	6.16667		24PHAS17_391(-)	101.867	92.2
21PHAS25_499(-)	265.335	60.3608		21PHAS28_282(+)	1593.25	360.634				24PHAS19_297(+)	1.3	3.3		24PHAS17_439(-)	9.63333	12
21PHAS26_81(+)	74.8638	0.455706		21PHAS28_345(+)	12.5648	159.396				24PHAS19_393(+)	15.1333	3.4		24PHAS17_487(-)	442	492.433
21PHAS26_102(+)	1295.63	59.9002		21PHAS28_387(+)	12.167	34.3174				24PHAS19_417(+)	9.43333	70.5667		24PHAS18_238(+)	29.7	24.2
21PHAS26_123(+)	72.4516	0.738281		21PHAS28_408(+)	40.2276	48.8415				24PHAS19_561(+)	7.7	0.8		24PHAS18_334(+)	169.1	73.3667
21PHAS26_186(+)	68.5911	3.33736		21PHAS28_429(+)	6.86567	11.4817				24PHAS19_127(-)	65.9667	24.7667		24PHAS18_382(+)	687.133	273.933
21PHAS26_228(+)	31.9968	8.57351		21PHAS28_450(+)	15.6128	4.69695				24PHAS19_151(-)	3.06667	0.433333		24PHAS18_406(+)	1232.17	542.833
21PHAS26_249(+)	225.765	13.3899		21PHAS28_492(+)	32.4912	75.6963				24PHAS19_175(-)	22.6333	15.7		24PHAS18_430(+)	697.3	343.533
21PHAS26_270(+)	95.7607	11.5055		21PHAS28_196(-)	16.8818	21.6381				24PHAS19_199(-)	12.4667	4.86667		24PHAS18_502(+)	229.3	170.667
21PHAS26_333(+)	26.8548	4.87582		21PHAS28_238(-)	59.0319	123.026				24PHAS19_295(-)	14.2	2.8		24PHAS18_526(+)	50.1333	33.9
21PHAS26_417(+)	18.4895	9.33758		21PHAS29_553(+)	133.241	11.9695				24PHAS19_319(-)	5.63333	0.4		24PHAS18_550(+)	37.4	16.3333
21PHAS26_142(-)	4891.86	343.527		21PHAS29_530(-)	6.49374	30.0323				24PHAS19_415(-)	3.03333	0.133333		24PHAS18_598(+)	24.8667	13.1
21PHAS26_184(-)	33.3068	0.863397		21PHAS29_551(-)	234.87	38.8569				24PHAS20_295(-)	1.86667	1.5		24PHAS18_236(-)	62.8333	41.4667
21PHAS26_205(-)	16.4745	1.03459		21PHAS29_593(-)	112.234	40.6961				24PHAS20_511(-)	3.9	0.866667		24PHAS18_260(-)	2.96667	0.2
21PHAS26_226(-)	38.9181	1.48045		21PHAS29_614(-)	10.7236	8.72721				24PHAS20_535(-)	15.9667	2.93333		24PHAS18_332(-)	89.3333	23.5
21PHAS26_289(-)	13.8901	3.36625		21PHAS30_252(+)	36.0659	29.4531				24PHAS20_559(-)	4.1	0.5		24PHAS18_380(-)	64.0333	6.96667
21PHAS26_331(-)	14.1278	2.48909		21PHAS30_273(+)	88.5728	103.276				24PHAS20_583(-)	9.1	4		24PHAS18_404(-)	89.9667	10.5
21PHAS26_352(-)	16.1652	0.464922		21PHAS30_357(+)	17.4325	27.1676				24PHAS21_494(+)	2.1	0		24PHAS18_548(-)	2.06667	1.13333
21PHAS27_102(+)	22.5674	9.91874		21PHAS30_420(+)	8.65946	14.3104				24PHAS21_710(+)	2.1	0		24PHAS19_129(+)	508.5	400.967
21PHAS27_123(+)	54.7376	14.6873		21PHAS30_441(+)	104.804	24.4706				24PHAS21_806(+)	1.06667	0.2		24PHAS19_201(+)	4.73333	3.53333
21PHAS27_144(+)	16.0958	5.35485		21PHAS30_462(+)	35.255	14.8738				24PHAS21_854(+)	3.16667	0		24PHAS19_225(+)	3.1	1.33333
21PHAS27_186(+)	659.193	150.707		21PHAS30_504(+)	36.0248	31.9016				24PHAS21_564(-)	14.8333	4.7		24PHAS19_249(+)	13.6	8.13333
21PHAS27_354(+)	43.6593	21.2963		21PHAS30_546(+)	2.42208	2.62856				24PHAS21_660(-)	5.93333	5.23333		24PHAS19_273(+)	1.26667	3.33333
21PHAS27_100(-)	112.221	19.4194		21PHAS30_229(-)	6.27372	11.012				24PHAS21_804(-)	12.4667	9.66667		24PHAS19_297(+)	3.16667	0.966667
21PHAS27_121(-)	11.1599	0.290756		21PHAS30_271(-)	17.5034	25.8842				24PHAS21_828(-)	13.2667	0.7		24PHAS19_321(+)	5.76667	0
21PHAS27_142(-)	24.305	13.5037		21PHAS30_376(-)	27.799	139.871				24PHAS21_852(-)	2.56667	0.1		24PHAS19_393(+)	30.6333	13.8
21PHAS27_163(-)	41.6484	8.37194		21PHAS30_397(-)	37.7922	4.65383				24PHAS22_174(+)	1.3	0.1		24PHAS19_417(+)	130.033	135.133
21PHAS27_226(-)	60.7695	6.91182		21PHAS30_418(-)	64.9705	7.85969				24PHAS22_222(+)	75.0667	33.6667		24PHAS19_561(+)	38.2667	5.4
21PHAS27_310(-)	14.7927	19.2605		21PHAS30_460(-)	63.7874	338.586				24PHAS22_270(+)	5.3	0.2		24PHAS19_127(-)	250.3	113.6
21PHAS27_373(-)	5.22125	3.28593		21PHAS30_502(-)	112.396	26.3145				24PHAS22_294(+)	141.6	34.0667		24PHAS19_151(-)	30.6333	2.96667
21PHAS27_415(-)	19.3864	7.30262		21PHAS31_186(+)	10.8793	17.6802				24PHAS22_318(+)	1.13333	0.0666667		24PHAS19_175(-)	147.7	32.7
21PHAS28_198(+)	87.0339	9.35814		21PHAS31_249(+)	181.942	24.0669				24PHAS22_342(+)	55.3	1.13333		24PHAS19_199(-)	38.5	5.23333
21PHAS28_240(+)	2.573	5.36699		21PHAS31_333(+)	4.45844	9.46682				24PHAS22_366(+)	1.43333	0.1		24PHAS19_295(-)	58.2333	21.8667
21PHAS28_261(+)	32.4175	2.25428		21PHAS31_396(+)	24.6834	145.626				24PHAS22_462(+)	1.26667	0.266667		24PHAS19_319(-)	44.4333	11
21PHAS28_282(+)	2304.9	252.994		21PHAS31_417(+)	19.8545	8.67312				24PHAS22_534(+)	2.86667	0.233333		24PHAS19_415(-)	20.8667	6
21PHAS28_345(+)	13.4487	28.1665		21PHAS31_438(+)	36.179	72.6241				24PHAS22_172(-)	3.56667	0.6		24PHAS19_439(-)	18.7	9.83333
21PHAS28_387(+)	16.5493	8.72995		21PHAS31_121(-)	16.6542	33.0392				24PHAS22_244(-)	2.5	0		24PHAS20_295(-)	2.63333	2.5
21PHAS28_408(+)	40.5004	13.1791		21PHAS31_247(-)	186.822	52.928				24PHAS22_388(-)	1.1	0.1		24PHAS20_439(-)	1.53333	2.43333
21PHAS28_429(+)	3.52743	0		21PHAS31_268(-)	8.09207	19.8672				24PHAS22_412(-)	1.1	0.1		24PHAS20_511(-)	7.7	5.66667
21PHAS28_450(+)	15.452	0.968576		21PHAS31_310(-)	124.03	186.174				24PHAS23_110(+)	11.9	11.3		24PHAS20_535(-)	130.9	48.4667
21PHAS28_492(+)	36.3554	11.6794		21PHAS31_373(-)	241.928	197.188				24PHAS23_158(+)	5.73333	0.166667		24PHAS20_559(-)	29.5333	10.3333
21PHAS28_196(-)	12.3563	4.5186		21PHAS31_415(-)	14.8263	43.1009				24PHAS23_230(+)	6.2	1.13333		24PHAS20_583(-)	42.9667	30.6333
21PHAS28_238(-)	51.1832	6.04917		21PHAS31_457(-)	65.5752	90.1596				24PHAS23_254(+)	13.8667	12.2333		24PHAS21_494(+)	25.1	5.06667
21PHAS29_553(+)	149.833	6.75434		21PHAS32_111(+)	3.42706	0.0460798				24PHAS23_278(+)	33.5	22.3333		24PHAS21_614(+)	2.73333	2.46667
21PHAS29_530(-)	7.63974	0.761254		21PHAS32_258(+)	4.02944	5.60702				24PHAS23_350(+)	3.43333	0.3		24PHAS21_710(+)	24.9	5.06667
21PHAS29_551(-)	445.017	31.2323		21PHAS32_342(+)	2.45132	2.70825				24PHAS23_374(+)	44.2	25.7333		24PHAS21_734(+)	2.73333	2.46667
21PHAS29_593(-)	67.2531	4.00765		21PHAS33_79(-)	9.74162	10.9339				24PHAS23_470(+)	8.93333	0.366667		24PHAS21_806(+)	6.73333	5.96667
21PHAS29_614(-)	12.6116	0.273358		21PHAS34_104(+)	14.9026	2.24466				24PHAS23_518(+)	57.5333	47.9		24PHAS21_830(+)	4.13333	0.933333
21PHAS30_252(+)	29.516	5.42401		21PHAS34_125(+)	7.99332	45.3285				24PHAS23_542(+)	1	0		24PHAS21_854(+)	9.76667	4.56667
21PHAS30_273(+)	63.5291	5.57603		21PHAS34_146(+)	2.37419	14.866				24PHAS23_132(-)	19.3333	5.53333		24PHAS21_444(-)	5.16667	1.06667
21PHAS30_357(+)	16.8679	3.61034		21PHAS34_167(+)	187.06	26.0618				24PHAS23_180(-)	2.1	0		24PHAS21_564(-)	44.2667	39.7333
21PHAS30_420(+)	6.45016	0.141287		21PHAS34_188(+)	5.53288	0.826225				24PHAS23_252(-)	4.36667	8.43333		24PHAS21_660(-)	15.6333	9.76667
21PHAS30_441(+)	206.173	19.5714		21PHAS34_209(+)	7.85528	116.987				24PHAS23_276(-)	2.96667	1.76667		24PHAS21_684(-)	10.7667	3.16667
21PHAS30_462(+)	53.6775	1.34542		21PHAS34_293(+)	28.7153	4.04069				24PHAS23_300(-)	15.3	5.63333		24PHAS21_804(-)	84.3333	45.5333
21PHAS30_504(+)	87.417	18.1897		21PHAS34_314(+)	63.0963	217.089				24PHAS23_348(-)	4.3	0.266667		24PHAS21_828(-)	23.8333	16.2667
21PHAS30_546(+)	5.39914	0.169213		21PHAS34_102(-)	16.681	22.965				24PHAS23_372(-)	2.16667	0.1		24PHAS21_852(-)	14.5	8.63333
21PHAS30_229(-)	13.2259	4.73999		21PHAS34_123(-)	30.4396	16.5766				24PHAS23_396(-)	2.33333	0.333333		24PHAS22_174(+)	4.1	1.2
21PHAS30_271(-)	23.7038	5.43234		21PHAS34_144(-)	14.1626	0.157675				24PHAS23_516(-)	3.1	0.0666667		24PHAS22_198(+)	7.1	2.2
21PHAS30_376(-)	59.7089	13.5415		21PHAS34_228(-)	5.38818	0.0460798				24PHAS24_106(+)	7	8.13333		24PHAS22_222(+)	498.933	495.667
21PHAS30_397(-)	57.3717	13.6732		21PHAS35_144(+)	10.2381	10.4226				24PHAS24_154(+)	40.8667	22.6333		24PHAS22_270(+)	11.2667	9.3
21PHAS30_418(-)	79.4493	6.28223		21PHAS35_228(+)	31.7954	7.69522				24PHAS24_202(+)	4.1	3.3		24PHAS22_294(+)	567.8	375.1
21PHAS30_460(-)	80.9798	75.4923		21PHAS35_333(+)	6.03082	4.69475				24PHAS24_226(+)	6.86667	3.73333		24PHAS22_318(+)	5.33333	5.93333
21PHAS30_502(-)	177.104	30.3333		21PHAS35_354(+)	52.2566	61.6116				24PHAS24_322(+)	14.2	2.9		24PHAS22_342(+)	145.467	160.867
21PHAS31_186(+)	12.5891	7.34908		21PHAS35_375(+)	12.9084	1.49759				24PHAS24_442(+)	4.5	0.366667		24PHAS22_366(+)	13.0333	3.56667
21PHAS31_249(+)	163.437	10.4979		21PHAS35_396(+)	11.7644	26.9445				24PHAS24_466(+)	60.5333	25.6		24PHAS22_462(+)	15.8667	7.6
21PHAS31_333(+)	8.88709	2.07505		21PHAS35_438(+)	8.16913	19.1974				24PHAS24_490(+)	14.3	1.56667		24PHAS22_510(+)	5.1	4.46667
21PHAS31_396(+)	80.8268	41.8888		21PHAS35_501(+)	258.046	62.1447				24PHAS24_538(+)	3.6	0.633333		24PHAS22_534(+)	31.2333	18.9667
21PHAS31_417(+)	27.4616	2.80214		21PHAS35_522(+)	18.5467	10.8569				24PHAS24_634(+)	1.36667	2.43333		24PHAS22_172(-)	20.9333	11.9333
21PHAS31_438(+)	46.4828	21.4736		21PHAS35_564(+)	10.8903	21.7754				24PHAS24_104(-)	1.5	0.0666667		24PHAS22_244(-)	14.0333	3.13333
21PHAS31_121(-)	32.9696	8.76097		21PHAS35_585(+)	41.2485	26.6801				24PHAS24_128(-)	2.3	3.56667		24PHAS22_388(-)	17.9667	4.93333
21PHAS31_247(-)	172.075	49.059		21PHAS35_606(+)	40.4552	7.28957				24PHAS24_152(-)	1.63333	0.266667		24PHAS22_412(-)	17.8333	4.93333
21PHAS31_268(-)	9.86132	18.5819		21PHAS35_268(-)	5.26306	101.785				24PHAS24_200(-)	1.1	0.133333		24PHAS22_676(-)	8.1	7.66667
21PHAS31_310(-)	101.08	70.2715		21PHAS35_520(-)	29.9249	3.99166				24PHAS24_224(-)	1.93333	0.1		24PHAS23_110(+)	19.0333	25.1333
21PHAS31_373(-)	214.446	334.084		21PHAS35_583(-)	33.0011	15.0842				24PHAS24_272(-)	2.43333	0.333333		24PHAS23_158(+)	20.8333	10.1
21PHAS31_415(-)	24.4194	36.6365		21PHAS36_80(+)	28.6998	66.9944				24PHAS24_392(-)	8.5	0.4		24PHAS23_230(+)	13.2667	12.4667
21PHAS31_457(-)	64.7975	18.771		21PHAS36_101(+)	70.3429	4.48184				24PHAS24_416(-)	1.33333	0.1		24PHAS23_254(+)	37.4	31.0333
21PHAS33_79(-)	10.1307	0		21PHAS36_143(+)	6.32939	13.8116				24PHAS24_512(-)	2.4	0		24PHAS23_278(+)	50.6333	64.4333
21PHAS34_167(+)	4.43389	2.13037		21PHAS36_185(+)	63.678	258.498				24PHAS24_584(-)	1.86667	0.233333		24PHAS23_350(+)	16.6333	3
21PHAS34_188(+)	1.03623	0.0558522		21PHAS36_353(+)	1.674	0.534174				24PHAS25_729(+)	3.03333	0.1		24PHAS23_374(+)	127.5	81.0667
21PHAS34_293(+)	1.53238	0.464578		21PHAS36_99(-)	38.355	242.079				24PHAS25_825(+)	1.4	0.0666667		24PHAS23_470(+)	27.2333	17.5333
21PHAS34_314(+)	2.37974	8.24591		21PHAS36_162(-)	166.051	15.862				24PHAS25_849(+)	3.76667	2.7		24PHAS23_518(+)	94.5	222.167
21PHAS34_102(-)	1.73351	5.80311		21PHAS36_183(-)	9.18949	0.158179				24PHAS25_945(+)	2.06667	0		24PHAS23_542(+)	1.8	0.666667
21PHAS34_123(-)	1.39859	8.53984		21PHAS36_225(-)	543.955	476.821				24PHAS25_1017(+)	11.6	2.73333		24PHAS23_132(-)	76.4667	22.2
21PHAS35_144(+)	10.318	0		21PHAS36_246(-)	124.805	140.425				24PHAS25_751(-)	35.7667	13.6333		24PHAS23_180(-)	5.26667	1.33333
21PHAS35_228(+)	70.2549	4.12183		21PHAS36_267(-)	13.3129	7.79097				24PHAS25_919(-)	39.3333	10.8667		24PHAS23_204(-)	8.56667	2.53333
21PHAS35_333(+)	9.88651	0.17087		21PHAS38_154(+)	15.2926	3.03395				24PHAS25_943(-)	5.5	1.83333		24PHAS23_252(-)	17.7	4.5
21PHAS35_354(+)	39.1166	11.579		21PHAS38_217(+)	43.153	77.6325				24PHAS25_967(-)	1.56667	4.26667		24PHAS23_276(-)	17.7	2.23333
21PHAS35_375(+)	30.5264	5.49847		21PHAS38_280(+)	6.98687	5.31007				24PHAS25_1015(-)	8.13333	3.33333		24PHAS23_300(-)	53.3333	31.7333
21PHAS35_396(+)	16.2176	2.00336		21PHAS38_343(+)	242.779	43.2569				24PHAS26_972(+)	2.56667	4.73333		24PHAS23_348(-)	21.8333	5.2
21PHAS35_438(+)	14.5906	3.41409		21PHAS38_364(+)	35.1532	60.6412				24PHAS26_996(+)	1.3	0.7		24PHAS23_372(-)	8.06667	7.93333
21PHAS35_501(+)	246.547	25.4495		21PHAS38_406(+)	21.0522	44.6788				24PHAS26_706(-)	4.46667	26.4		24PHAS23_396(-)	9.06667	4.43333
21PHAS35_522(+)	33.1242	1.66422		21PHAS38_173(-)	49.895	4.31587				24PHAS26_802(-)	4.93333	8.36667		24PHAS23_516(-)	5.86667	10.4
21PHAS35_564(+)	10.4539	2.96414		21PHAS38_299(-)	31.8097	34.5272				24PHAS26_850(-)	15.0333	6.53333		24PHAS23_540(-)	4.8	2.5
21PHAS35_585(+)	90.6932	17.2157		21PHAS38_320(-)	5.22092	7.11369				24PHAS26_898(-)	1.1	0.4		24PHAS24_106(+)	41	18.9
21PHAS35_606(+)	76.138	5.34239		21PHAS38_362(-)	805.067	308.54				24PHAS26_922(-)	7.83333	5.73333		24PHAS24_154(+)	169.667	77.8333
21PHAS35_268(-)	9.98472	16.6819		21PHAS38_383(-)	564.475	57.981				24PHAS26_970(-)	3.46667	0.6		24PHAS24_202(+)	33.1333	9.1
21PHAS35_520(-)	39.672	5.9775		21PHAS38_425(-)	14.5489	13.9201				24PHAS26_1018(-)	10.0667	9.7		24PHAS24_226(+)	43.8333	29.8
21PHAS35_583(-)	51.9993	6.07013		21PHAS38_467(-)	16.44	4.62866				24PHAS27_6719(+)	5.36667	0.133333		24PHAS24_274(+)	7.7	4.7
21PHAS36_80(+)	46.0104	16.1807		21PHAS38_488(-)	17.5092	22.3946				24PHAS27_6381(-)	364.567	74.0333		24PHAS24_322(+)	69.1667	40.8
21PHAS36_101(+)	116.4	26.5555		21PHAS39_165(+)	5.52424	2.49654				24PHAS27_6501(-)	22.4	7.13333		24PHAS24_442(+)	21.2333	8.93333
21PHAS36_143(+)	2.36282	1.15337		21PHAS39_228(+)	1.99988	3.33084				24PHAS27_6549(-)	16.8333	6.73333		24PHAS24_466(+)	373.833	226.5
21PHAS36_185(+)	83.8643	135.41		21PHAS39_249(+)	7.1997	6.85921				24PHAS27_6621(-)	1.73333	0.133333		24PHAS24_490(+)	79.3333	30.9333
21PHAS36_353(+)	2.3653	0.0558522		21PHAS39_270(+)	1.55275	0				24PHAS27_6717(-)	4.73333	0.533333		24PHAS24_538(+)	18.3333	19.1667
21PHAS36_99(-)	42.5638	43.3252		21PHAS39_396(+)	4.38603	2.82209				24PHAS28_219(+)	5.8	90.2		24PHAS24_634(+)	6.73333	5.16667
21PHAS36_162(-)	207.106	21.8494		21PHAS39_79(-)	2.17914	0				24PHAS28_339(+)	1.16667	6.43333		24PHAS24_104(-)	9.9	6.8
21PHAS36_183(-)	9.40947	0		21PHAS39_142(-)	17.8998	10.2173				24PHAS28_217(-)	2.06667	11		24PHAS24_128(-)	15.8667	4.86667
21PHAS36_225(-)	9.64038	53.4472		21PHAS39_247(-)	9.94047	8.53422				24PHAS29_218(+)	51.7	20.6667		24PHAS24_152(-)	7.36667	11.0333
21PHAS36_246(-)	1.61774	20.1298		21PHAS39_289(-)	2.8544	2.18879				24PHAS29_242(+)	84.0333	38.4667		24PHAS24_200(-)	15.2667	2.26667
21PHAS38_154(+)	19.8233	0.563147		21PHAS39_373(-)	2.85056	5.77603				24PHAS29_290(+)	18.2	4.6		24PHAS24_224(-)	22	2.96667
21PHAS38_217(+)	38.2881	5.7686		21PHAS40_291(+)	1.51824	0.99122				24PHAS29_314(+)	6.83333	3		24PHAS24_272(-)	27.8333	8.23333
21PHAS38_280(+)	6.93616	2.34579		21PHAS40_247(-)	193.239	101.8				24PHAS29_362(+)	37.1333	24.9		24PHAS24_392(-)	51.0333	18.0667
21PHAS38_343(+)	284.452	21.1099		21PHAS40_394(-)	9.61652	9.31626				24PHAS29_386(+)	7.36667	13.0333		24PHAS24_416(-)	9.36667	3.6
21PHAS38_364(+)	32.4236	14.5482		21PHAS40_415(-)	71.5635	107.944				24PHAS29_458(+)	5.16667	4.63333		24PHAS24_440(-)	13.6333	1.53333
21PHAS38_406(+)	19.8389	1.45019		21PHAS40_478(-)	101.693	184.43				24PHAS30_310(+)	3.66667	34.8		24PHAS24_512(-)	16.7667	2.16667
21PHAS38_173(-)	57.6768	7.13044		21PHAS40_499(-)	130.58	38.5494				24PHAS30_382(+)	2	16.3		24PHAS24_584(-)	13.3667	9.1
21PHAS38_299(-)	27.4459	2.37651		21PHAS40_541(-)	248.727	747.482				24PHAS30_478(+)	2.53333	15.3		24PHAS25_729(+)	19.7333	8.2
21PHAS38_320(-)	7.07447	2.10264		21PHAS41_396(+)	25.1579	6.58328				24PHAS30_332(-)	1.2	3.93333		24PHAS25_801(+)	9.03333	2.1
21PHAS38_362(-)	601.397	55.7357		21PHAS41_417(+)	24.9757	7.23729				24PHAS30_428(-)	1.06667	4.06667		24PHAS25_825(+)	7.06667	5.56667
21PHAS38_383(-)	684.783	52.9101		21PHAS41_459(+)	3.6159	10.9935				24PHAS30_476(-)	2.63333	0.4		24PHAS25_849(+)	5.06667	20.1667
21PHAS38_425(-)	23.8035	6.98937		21PHAS41_522(+)	386.706	84.4405				24PHAS30_500(-)	1.23333	5.6		24PHAS25_945(+)	12.4667	5.93333
21PHAS38_467(-)	15.0268	10.6861		21PHAS41_606(+)	59.9424	46.1813				24PHAS31_245(+)	15.1333	9.43333		24PHAS25_1017(+)	34.9	12.1
21PHAS38_488(-)	21.9497	9.96691		21PHAS41_163(-)	301.106	48.2628				24PHAS31_269(+)	208.4	66.6333		24PHAS25_751(-)	100.4	53.9333
21PHAS39_165(+)	2.31699	0.085435		21PHAS41_520(-)	51.6203	5.90047				24PHAS31_341(+)	16.2667	2.36667		24PHAS25_919(-)	160.833	68.9333
21PHAS39_228(+)	2.08462	0.0837783		21PHAS41_562(-)	6.14921	28.9511				24PHAS31_365(+)	1.06667	0.766667		24PHAS25_943(-)	6.2	5.93333
21PHAS39_249(+)	7.62797	4.92104		21PHAS41_583(-)	17.9726	1.41008				24PHAS31_267(-)	1.36667	0		24PHAS25_967(-)	6.23333	5.73333
21PHAS39_270(+)	2.87426	0		21PHAS41_604(-)	399.133	653.437				24PHAS31_315(-)	16.3	34.9		24PHAS25_1015(-)	19.6333	12.2333
21PHAS39_291(+)	1.35249	0.0939615		21PHAS42_80(+)	2.26011	5.95656				24PHAS31_363(-)	4.8	68.6		24PHAS26_708(+)	2.3	1.5
21PHAS39_396(+)	4.43102	4.79289		21PHAS42_206(+)	21.4944	104.544				24PHAS32_1187(+)	19.7	3.66667		24PHAS26_972(+)	7.73333	14.7333
21PHAS39_79(-)	1.12525	0		21PHAS42_227(+)	72.7929	3.47788				24PHAS32_1283(+)	3.63333	4.23333		24PHAS26_996(+)	2.56667	6.9
21PHAS39_142(-)	22.9731	12.0462		21PHAS42_248(+)	45.0135	149.948				24PHAS32_1307(+)	26.8333	12.8		24PHAS26_562(-)	1.03333	3.8
21PHAS39_247(-)	8.42814	0.224721		21PHAS42_269(+)	20.1153	0.245727				24PHAS32_1355(+)	1.4	0.0666667		24PHAS26_706(-)	13.1	17.9333
21PHAS39_289(-)	2.68941	0.0939615		21PHAS42_290(+)	13.4203	5.3889				24PHAS32_1403(+)	8.03333	8		24PHAS26_754(-)	1.13333	0
21PHAS39_373(-)	2.76329	0		21PHAS42_311(+)	10.0128	3.72444				24PHAS32_753(-)	11.1333	5.2		24PHAS26_778(-)	2.9	1.2
21PHAS40_247(-)	148.689	33.022		21PHAS42_416(+)	26.2357	8.97537				24PHAS32_969(-)	17.9667	6.36667		24PHAS26_802(-)	35.9333	19.4
21PHAS40_394(-)	9.92732	2.34946		21PHAS42_437(+)	4.10283	1.96394				24PHAS32_1041(-)	1.7	1.73333		24PHAS26_826(-)	2.2	1.26667
21PHAS40_415(-)	59.0155	18.6007		21PHAS42_99(-)	12.9942	16.8352				24PHAS32_1065(-)	3.13333	0.933333		24PHAS26_850(-)	118.333	31.8
21PHAS40_478(-)	77.9467	29.5649		21PHAS42_162(-)	10.5012	18.0577				24PHAS32_1089(-)	2.46667	0		24PHAS26_898(-)	10.9667	5.73333
21PHAS40_499(-)	97.555	12.6398		21PHAS42_204(-)	118.214	9.10199				24PHAS32_1113(-)	10.9667	0.4		24PHAS26_922(-)	55.9667	37.2333
21PHAS40_541(-)	512.104	87.2496		21PHAS42_246(-)	4.16605	23.314				24PHAS32_1137(-)	3.53333	3.53333		24PHAS26_970(-)	27.3	17.2667
21PHAS41_396(+)	36.9946	2.87641		21PHAS42_351(-)	51.7242	25.7026				24PHAS32_1161(-)	1.23333	0.0666667		24PHAS26_994(-)	3.53333	2.23333
21PHAS41_417(+)	41.9318	5.1506		21PHAS42_477(-)	31.1202	58.5116				24PHAS32_1185(-)	9.13333	8.56667		24PHAS26_1018(-)	55.3333	34.3667
21PHAS41_459(+)	6.50059	0.085435		21PHAS43_133(+)	41.5389	15.2696				24PHAS32_1305(-)	3.4	0		24PHAS27_6407(+)	2.13333	0
21PHAS41_522(+)	483.502	18.1689		21PHAS43_154(+)	164.356	128.69				24PHAS32_1353(-)	3.23333	1.83333		24PHAS27_6719(+)	20.8667	7.73333
21PHAS41_606(+)	65.8118	2.40155		21PHAS43_175(+)	330.981	202.75				24PHAS32_1377(-)	10.1	6.43333		24PHAS27_6381(-)	1388.8	660.567
21PHAS41_163(-)	381.1	36.3184		21PHAS43_217(+)	30.7122	3.02972				24PHAS32_1401(-)	6.33333	0.3		24PHAS27_6501(-)	103.567	39.7667
21PHAS41_520(-)	74.87	2.96184		21PHAS43_259(+)	139.865	98.8716				24PHAS32_1425(-)	4.5	5.6		24PHAS27_6549(-)	42.0333	32.1
21PHAS41_562(-)	12.4714	10.326		21PHAS43_364(+)	15.3536	5.21742				24PHAS33_201(+)	1.1	1.4		24PHAS27_6621(-)	3.36667	4.03333
21PHAS41_583(-)	21.0147	3.06236		21PHAS43_110(-)	30.0155	50.1007				24PHAS33_273(+)	2.26667	1.56667		24PHAS27_6717(-)	17.6667	6
21PHAS41_604(-)	441.062	65.5391		21PHAS43_131(-)	85.3782	9.83934				24PHAS33_369(+)	9.5	1.76667		24PHAS28_219(+)	7	4.16667
21PHAS42_80(+)	4.5135	0.085435		21PHAS43_173(-)	15.7805	113.546				24PHAS33_417(+)	2.53333	24.3333		24PHAS28_243(+)	2.36667	2.06667
21PHAS42_206(+)	30.6989	26.4967		21PHAS43_194(-)	25.2247	16.6021				24PHAS33_441(+)	9.2	0.3		24PHAS28_339(+)	2.23333	1.03333
21PHAS42_227(+)	88.776	8.10298		21PHAS43_215(-)	50.3339	50.0852				24PHAS33_103(-)	4.96667	0.266667		24PHAS28_217(-)	2.63333	1.63333
21PHAS42_248(+)	50.4353	22.0976		21PHAS43_383(-)	8.46777	3.7219				24PHAS33_247(-)	4.7	29.1667		24PHAS29_218(+)	115.7	74.7667
21PHAS42_269(+)	26.0908	0.624575		21PHAS44_123(+)	7.44508	88.8492				24PHAS33_415(-)	29	7.8		24PHAS29_242(+)	252.033	233.2
21PHAS42_290(+)	12.294	0.419253		21PHAS44_165(+)	93.6666	6.45186				24PHAS33_439(-)	5.66667	0.4		24PHAS29_290(+)	60.7333	91.1333
21PHAS42_311(+)	5.49177	0.310156		21PHAS44_291(+)	38.224	124.111				24PHAS34_1005(+)	74.3	18.2		24PHAS29_314(+)	17.0333	15.0333
21PHAS42_416(+)	10.8766	1.85034		21PHAS44_333(+)	7.72736	6.73798				24PHAS34_1029(+)	3.33333	0.266667		24PHAS29_362(+)	144.233	230.167
21PHAS42_437(+)	5.42457	0.17087		21PHAS44_417(+)	15.0473	15.1901				24PHAS34_1053(+)	5.96667	0.5		24PHAS29_386(+)	43.2667	23.8
21PHAS42_99(-)	8.37275	0		21PHAS44_438(+)	14.8364	3.92755				24PHAS34_643(-)	7.33333	0.7		24PHAS29_458(+)	28.2	29.3
21PHAS42_162(-)	9.35953	1.63605		21PHAS44_121(-)	55.2425	6.30633				24PHAS34_907(-)	10.1333	12.6		24PHAS29_482(+)	1.23333	0.1
21PHAS42_204(-)	104.285	3.08942		21PHAS44_184(-)	53.1894	113.822				24PHAS34_931(-)	43.2333	11.0333		24PHAS29_506(+)	2.16667	2.33333
21PHAS42_246(-)	3.96652	0.226377		21PHAS44_205(-)	18.1668	3.89239				24PHAS34_979(-)	11.1667	1		24PHAS29_578(+)	1.96667	0.0666667
21PHAS42_351(-)	48.9181	2.01554		21PHAS44_226(-)	9.37358	3.2738				24PHAS34_1051(-)	1.1	0		24PHAS29_576(-)	1	2.5
21PHAS42_477(-)	29.176	0.786556		21PHAS44_352(-)	10.2894	6.10053				24PHAS34_1075(-)	6.4	14.0333		24PHAS29_696(-)	2.13333	0
21PHAS43_133(+)	61.0032	6.57652		21PHAS44_394(-)	12.7412	5.61853				24PHAS35_633(+)	1.3	0.633333		24PHAS30_310(+)	5.03333	3.56667
21PHAS43_154(+)	95.2743	48.2019		21PHAS45_123(+)	988.668	51.3027				24PHAS35_415(-)	2.86667	33.2		24PHAS30_382(+)	2.43333	4.3
21PHAS43_175(+)	292.42	108.26		21PHAS45_144(+)	28.2514	58.2576				24PHAS35_631(-)	3.36667	16.2667		24PHAS30_478(+)	2.46667	2.86667
21PHAS43_217(+)	35.4695	0.376536		21PHAS45_165(+)	127.961	229.558				24PHAS35_751(-)	4.03333	7.96667		24PHAS30_332(-)	1.6	4.93333
21PHAS43_259(+)	368.694	91.8423		21PHAS45_207(+)	9.08119	6.33925				24PHAS36_158(+)	1.6	5.56667		24PHAS30_428(-)	4.26667	5.1
21PHAS43_364(+)	24.8886	3.02786		21PHAS45_270(+)	592.252	426.376				24PHAS36_182(+)	1.46667	0		24PHAS30_476(-)	4.86667	0.866667
21PHAS43_110(-)	39.7017	11.7914		21PHAS45_291(+)	9.01797	4.74458				24PHAS36_302(+)	2.9	2.96667		24PHAS30_500(-)	1.26667	0.666667
21PHAS43_131(-)	133.964	11.8245		21PHAS45_375(+)	13.8098	14.7914				24PHAS36_398(+)	10.2333	22.1667		24PHAS31_245(+)	40.6333	25.3333
21PHAS43_173(-)	33.6074	15.8965		21PHAS45_205(-)	1.39268	0				24PHAS36_422(+)	1.13333	6.1		24PHAS31_269(+)	606.433	300.767
21PHAS43_194(-)	11.7005	1.92005		21PHAS46_99(+)	198.687	20.3401				24PHAS37_260(+)	62.3667	32.7		24PHAS31_293(+)	1.3	0.366667
21PHAS43_215(-)	42.8645	10.5446		21PHAS46_120(+)	9.23456	112.622				24PHAS37_284(+)	49.6667	2.43333		24PHAS31_341(+)	130.2	23
21PHAS43_383(-)	12.086	0.187923		21PHAS46_162(+)	42.1327	5.91071				24PHAS37_332(+)	183.667	58.0333		24PHAS31_365(+)	2.53333	0.566667
21PHAS44_123(+)	11.9522	14.3486		21PHAS46_246(+)	15.3761	5.3389				24PHAS37_356(+)	4.53333	3.16667		24PHAS31_243(-)	1.56667	0
21PHAS44_165(+)	135.918	10.2344		21PHAS46_267(+)	119.137	60.7839				24PHAS37_402(-)	2.86667	11.5		24PHAS31_267(-)	2.06667	3.46667
21PHAS44_291(+)	85.5611	30.0983		21PHAS46_309(+)	4.0635	0.0465833				24PHAS37_762(-)	3.23333	3.16667		24PHAS31_291(-)	12.0333	0.233333
21PHAS44_333(+)	14.298	0.338082		21PHAS46_351(+)	56.3594	20.884				24PHAS38_81(+)	1.03333	3.33333		24PHAS31_315(-)	63.4333	35.8
21PHAS44_417(+)	13.8294	23.4301		21PHAS46_97(-)	9.00737	0.0465833				24PHAS38_105(+)	2.23333	0		24PHAS31_363(-)	4.63333	2.83333
21PHAS44_438(+)	18.8723	0.256305		21PHAS46_160(-)	63.7456	214.739				24PHAS38_153(+)	3.23333	2.5		24PHAS32_827(+)	2.46667	0
21PHAS44_121(-)	7.75231	2.98483		21PHAS46_244(-)	5.3311	2.18866				24PHAS38_273(+)	6.43333	2.86667		24PHAS32_1163(+)	41.2333	63.3
21PHAS44_184(-)	92.6176	13.8716		21PHAS46_307(-)	39.7461	59.4268				24PHAS38_441(+)	3.7	3.5		24PHAS32_1187(+)	112.1	60.7
21PHAS44_205(-)	24.9374	0.128153		21PHAS46_349(-)	2.89125	0				24PHAS38_609(+)	1.26667	0		24PHAS32_1283(+)	29.7667	10.8667
21PHAS44_226(-)	14.5655	2.39602		21PHAS46_370(-)	4.21591	8.13212				24PHAS38_175(-)	2.96667	0.333333		24PHAS32_1307(+)	35.2667	9.33333
21PHAS44_352(-)	8.33727	0.305892		21PHAS46_580(-)	1.41954	0.0460798				24PHAS38_295(-)	1.13333	0		24PHAS32_1355(+)	22.4	10.1333
21PHAS44_394(-)	16.4074	0.399854		21PHAS47_291(+)	32.5714	91.5537				24PHAS38_367(-)	3.56667	0		24PHAS32_1403(+)	20.1333	72.6333
21PHAS45_123(+)	760.162	54.4764		21PHAS47_354(+)	35.406	15.0561				24PHAS38_415(-)	2.06667	0		24PHAS32_753(-)	1.06667	0.266667
21PHAS45_144(+)	13.2397	5.7384		21PHAS47_396(+)	1.61983	3.30902				24PHAS39_354(+)	1.46667	0		24PHAS32_969(-)	96.4667	104
21PHAS45_165(+)	122.791	34.0416		21PHAS47_417(+)	11.0202	0.967676				24PHAS39_498(+)	19.9667	10.2		24PHAS32_1041(-)	9.7	10.7333
21PHAS45_207(+)	4.53572	2.26072		21PHAS47_438(+)	11.7669	7.52345				24PHAS39_570(+)	2.43333	0.1		24PHAS32_1065(-)	13.2667	7.03333
21PHAS45_270(+)	329.616	81.3914		21PHAS47_480(+)	82.1384	34.0048				24PHAS39_618(+)	1.33333	0		24PHAS32_1089(-)	8.66667	1.66667
21PHAS45_291(+)	12.83	0.0558522		21PHAS47_501(+)	175.333	17.0877				24PHAS39_690(+)	2.03333	0		24PHAS32_1113(-)	43.7667	15.1667
21PHAS45_375(+)	9.63871	0.0837783		21PHAS47_522(+)	34.0886	89.3689				24PHAS39_544(-)	2.23333	0.433333		24PHAS32_1137(-)	29.0333	17.6
21PHAS46_99(+)	255.319	73.4078		21PHAS47_268(-)	189.884	37.2832				24PHAS39_568(-)	1.63333	0.0666667		24PHAS32_1161(-)	7.9	3.26667
21PHAS46_120(+)	10.347	32.2937		21PHAS47_289(-)	201.255	382.073				24PHAS39_616(-)	202.4	165.567		24PHAS32_1185(-)	35.3333	30.7
21PHAS46_162(+)	40.8689	2.70804		21PHAS47_310(-)	35.9053	61.6167				24PHAS39_688(-)	7.36667	0.166667		24PHAS32_1305(-)	11.1667	1.2
21PHAS46_246(+)	21.0947	6.55894		21PHAS47_331(-)	45.4966	2.89858				24PHAS39_712(-)	7.66667	1.43333		24PHAS32_1353(-)	18.1667	6.66667
21PHAS46_267(+)	212.578	70.0477		21PHAS47_457(-)	79.1043	14.5194				24PHAS39_736(-)	14.4667	11.1333		24PHAS32_1377(-)	12.2333	28.2333
21PHAS46_309(+)	2.64958	3.73277		21PHAS48_697(+)	4.02228	3.41711				24PHAS40_297(+)	10.5667	53.8333		24PHAS32_1401(-)	13.0667	12.4
21PHAS46_351(+)	82.583	12.5306		21PHAS48_506(-)	22.013	4.06022				24PHAS40_393(+)	2.3	7.46667		24PHAS33_129(+)	1.23333	0.7
21PHAS46_624(+)	21.1256	0.226722		21PHAS48_632(-)	4.27724	6.9847				24PHAS40_295(-)	1.7	0.3		24PHAS33_153(+)	1.96667	0.166667
21PHAS46_97(-)	17.3329	0.0558522		21PHAS49_502(+)	11.2752	19.8332				24PHAS41_494(+)	87.2	107.467		24PHAS33_201(+)	1.83333	0.6
21PHAS46_160(-)	182.924	46.8557		21PHAS49_523(+)	1731.67	177.263				24PHAS41_542(+)	4.66667	0.1		24PHAS33_273(+)	8.9	3.13333
21PHAS46_244(-)	6.11031	0.264832		21PHAS49_565(+)	2.49065	26.0942				24PHAS41_686(+)	1.33333	0		24PHAS33_345(+)	2.9	1.2
21PHAS46_307(-)	74.4479	1.56096		21PHAS49_607(+)	170.888	45.6655				24PHAS41_516(-)	1.5	0		24PHAS33_369(+)	25.0333	13.9
21PHAS46_349(-)	1.36588	0		21PHAS49_353(-)	197.949	40.5973				24PHAS41_540(-)	3.03333	0.633333		24PHAS33_417(+)	4.26667	1.63333
21PHAS46_370(-)	1.75409	0.139631		21PHAS49_437(-)	7.66829	7.88752				24PHAS42_209(+)	9.56667	13.8667		24PHAS33_441(+)	53.9667	12.3333
21PHAS47_291(+)	39.9963	9.92877		21PHAS49_500(-)	30.861	24.0785				24PHAS42_257(+)	37.8333	32.7333		24PHAS33_103(-)	17.9667	9.06667
21PHAS47_354(+)	24.1036	2.57253		21PHAS49_563(-)	24.5712	9.81893				24PHAS42_281(+)	11.4333	4.06667		24PHAS33_127(-)	4.26667	1.83333
21PHAS47_396(+)	4.55019	1.92229		21PHAS50_81(+)	28.7325	1.11749				24PHAS42_305(+)	23.2667	7.43333		24PHAS33_199(-)	2.83333	0
21PHAS47_417(+)	17.5662	0		21PHAS50_123(+)	72.0189	24.5989				24PHAS42_329(+)	5.23333	2.73333		24PHAS33_247(-)	8.66667	4.4
21PHAS47_438(+)	8.57012	0.141287		21PHAS50_207(+)	33.931	442.966				24PHAS42_353(+)	64.7667	3.8		24PHAS33_415(-)	90.4667	135.333
21PHAS47_480(+)	268.302	33.417		21PHAS50_228(+)	58.1112	3.33239				24PHAS42_377(+)	120.133	77.1		24PHAS33_439(-)	26.4	28.6333
21PHAS47_501(+)	147.775	6.89837		21PHAS50_270(+)	54.7613	43.0463				24PHAS42_473(+)	3.93333	5.3		24PHAS34_1005(+)	3.53333	2.7
21PHAS47_522(+)	38.4285	16.7183		21PHAS50_354(+)	24.3671	11.0565				24PHAS42_497(+)	4.13333	5.76667		24PHAS34_1053(+)	1.26667	0.333333
21PHAS47_268(-)	245.185	19.7889		21PHAS50_396(+)	12.586	31.8986				24PHAS42_207(-)	328.9	160.9		24PHAS34_907(-)	3.56667	2.06667
21PHAS47_289(-)	211.751	50.4308		21PHAS50_121(-)	16.819	30.3952				24PHAS42_279(-)	14.8333	20.4333		24PHAS34_931(-)	3.33333	1.7
21PHAS47_310(-)	39.5864	18.5963		21PHAS50_226(-)	18.6019	11.9339				24PHAS42_327(-)	27.3	12.0333		24PHAS35_295(-)	1.9	1.43333
21PHAS47_331(-)	67.2428	8.84034		21PHAS50_331(-)	83.8499	85.8573				24PHAS42_351(-)	5.03333	20.1667		24PHAS35_415(-)	6.63333	3.43333
21PHAS47_457(-)	148.209	21.6921		21PHAS50_415(-)	13.4707	35.8227				24PHAS42_375(-)	12.6333	38.6667		24PHAS35_631(-)	6.83333	1.43333
21PHAS48_697(+)	2.93619	16.5941		21PHAS50_478(-)	12.3856	10.0678				24PHAS42_495(-)	2.23333	2.2		24PHAS35_751(-)	15.0333	27.7667
21PHAS48_506(-)	27.7346	2.14736		21PHAS51_144(+)	34.4935	7.99215				24PHAS43_1116(+)	1.76667	4.63333		24PHAS36_158(+)	21.2	11.3
21PHAS48_632(-)	9.72518	0		21PHAS51_165(+)	21.6474	93.9141				24PHAS43_1090(-)	1.93333	23.0333		24PHAS36_182(+)	1.66667	0
21PHAS49_502(+)	13.9964	0.184005		21PHAS51_186(+)	149.992	161.001				24PHAS44_506(+)	2.03333	0.466667		24PHAS36_302(+)	1	0.666667
21PHAS49_523(+)	1514.08	98.8874		21PHAS51_207(+)	415.594	187.782				24PHAS44_530(+)	1.53333	0		24PHAS36_398(+)	8.96667	6.8
21PHAS49_565(+)	2.62269	1.79082		21PHAS51_312(+)	40.1347	0.822377				24PHAS44_578(+)	2.43333	4.6		24PHAS36_422(+)	1.4	1.73333
21PHAS49_607(+)	216.939	11.9292		21PHAS51_333(+)	630.139	417.737				24PHAS44_626(+)	6.9	4.73333		24PHAS37_260(+)	187.933	145.2
21PHAS49_353(-)	301.105	12.6697		21PHAS51_417(+)	19.9049	5.30959				24PHAS44_432(-)	11.8667	5.9		24PHAS37_284(+)	114.333	101.9
21PHAS49_437(-)	9.91433	0.318682		21PHAS51_100(-)	50.052	40.3354				24PHAS44_456(-)	4.3	0.633333		24PHAS37_332(+)	666.9	674.8
21PHAS49_500(-)	42.2268	3.19804		21PHAS51_142(-)	37.0714	65.899				24PHAS44_504(-)	5.86667	14.1		24PHAS37_356(+)	17.4667	30.2333
21PHAS49_563(-)	32.3406	0.887489		21PHAS51_205(-)	3.69547	3.34402				24PHAS44_528(-)	1.7	3		24PHAS37_402(-)	5.2	4.13333
21PHAS50_81(+)	31.4892	5.25936		21PHAS51_247(-)	59.9997	71.9039				24PHAS44_576(-)	63.5667	44		24PHAS37_498(-)	2.03333	1.2
21PHAS50_123(+)	148.377	13.5814		21PHAS51_268(-)	42.4348	33.7938				24PHAS44_600(-)	4.16667	1.9		24PHAS37_762(-)	4.8	8.46667
21PHAS50_207(+)	44.5113	149.141		21PHAS51_310(-)	17.5269	49.7178				24PHAS44_624(-)	4.7	1.73333		24PHAS38_81(+)	22.9	6.6
21PHAS50_228(+)	117.881	15.0951		21PHAS51_352(-)	46.5365	7.58719				24PHAS44_648(-)	5.9	0.233333		24PHAS38_175(-)	1.1	3.26667
21PHAS50_270(+)	45.5302	10.6804		21PHAS52_479(+)	12.6569	3.22424				24PHAS44_672(-)	26.5	32		24PHAS39_354(+)	11.5	13.8667
21PHAS50_354(+)	16.7349	0.197139		21PHAS52_542(+)	16.7515	54.5694				24PHAS45_182(+)	1.03333	0.133333		24PHAS39_498(+)	247.2	46.9667
21PHAS50_396(+)	9.97823	12.66		21PHAS52_731(+)	12.988	2.74561				24PHAS45_206(+)	1.03333	2.7		24PHAS39_546(+)	7.66667	5.06667
21PHAS50_121(-)	10.5042	7.40895		21PHAS52_794(+)	14.9352	14.6009				24PHAS45_230(+)	3.8	17.8667		24PHAS39_570(+)	8.73333	6.66667
21PHAS50_226(-)	12.687	0.282574		21PHAS52_962(+)	63.5288	16.078				24PHAS45_302(+)	2.1	13.4		24PHAS39_618(+)	10.7	9.36667
21PHAS50_331(-)	85.5585	11.8441		21PHAS52_456(-)	21.092	1.17704				24PHAS45_350(+)	4.73333	12.4667		24PHAS39_690(+)	7.06667	3.8
21PHAS50_415(-)	15.4944	8.41483		21PHAS52_603(-)	16.5961	34.6954				24PHAS45_374(+)	2.2	2.46667		24PHAS39_544(-)	7.43333	6.6
21PHAS50_478(-)	6.62358	0.325292		21PHAS52_729(-)	19.1036	27.7562				24PHAS45_398(+)	1.36667	0.233333		24PHAS39_568(-)	20.6667	5.06667
21PHAS51_144(+)	50.3583	2.14274		21PHAS52_750(-)	18.3684	23.8841				24PHAS45_228(-)	1.63333	4.56667		24PHAS39_616(-)	620.733	570.733
21PHAS51_165(+)	19.2016	4.18957		21PHAS52_855(-)	28.5787	46.8077				24PHAS45_348(-)	8.83333	54.7		24PHAS39_688(-)	14.6667	7
21PHAS51_186(+)	260.705	48.1699		21PHAS52_897(-)	110.566	5.07968				24PHAS46_1030(+)	1.1	0.1		24PHAS39_712(-)	33.8333	9.66667
21PHAS51_207(+)	688.33	114.542		21PHAS52_918(-)	79.1187	3.69435				24PHAS46_668(-)	3.63333	0.233333		24PHAS39_736(-)	57.4667	41.2
21PHAS51_312(+)	31.0494	0.354875		21PHAS53_266(+)	35.3192	17.0281				24PHAS46_836(-)	1.73333	9.06667		24PHAS40_225(+)	3.16667	0.0666667
21PHAS51_333(+)	357.9	55.6411		21PHAS53_287(+)	3.3911	7.74834				24PHAS46_1004(-)	6.36667	5.46667		24PHAS40_249(+)	1.53333	2.3
21PHAS51_417(+)	14.1121	0.323635		21PHAS53_329(+)	173.998	474.197				24PHAS47_376(+)	1.43333	0		24PHAS40_297(+)	88.5	52.3333
21PHAS51_100(-)	37.655	5.05573		21PHAS53_350(+)	65.8384	28.9155				24PHAS47_592(+)	1.53333	0.133333		24PHAS40_393(+)	11.6	7.96667
21PHAS51_142(-)	38.6033	10.3354		21PHAS53_413(+)	12.5472	1.9135				24PHAS47_688(+)	5.1	2.5		24PHAS40_247(-)	2.1	1.26667
21PHAS51_205(-)	4.85414	2.05863		21PHAS53_455(+)	104.933	18.5112				24PHAS47_736(+)	3.3	0.233333		24PHAS40_271(-)	2.23333	0.6
21PHAS51_247(-)	51.7423	2.67388		21PHAS53_497(+)	13.2698	10.8274				24PHAS47_760(+)	1.36667	0.6		24PHAS40_295(-)	15.6667	10.1667
21PHAS51_268(-)	39.5794	1.02607		21PHAS53_285(-)	718.895	282.352				24PHAS47_374(-)	2.4	1.23333		24PHAS41_494(+)	190.733	99.8
21PHAS51_310(-)	27.7947	1.25177		21PHAS53_327(-)	16.9671	4.9836				24PHAS47_446(-)	10.6	9.5		24PHAS41_542(+)	11.5333	0.466667
21PHAS51_352(-)	58.8736	0.729064		21PHAS53_348(-)	2.5165	21.7862				24PHAS47_590(-)	1.63333	0.0666667		24PHAS41_686(+)	1.63333	1.06667
21PHAS52_479(+)	17.0905	4.33839		21PHAS53_369(-)	8.92116	0.950095				24PHAS47_662(-)	1.8	0.133333		24PHAS41_492(-)	2.63333	0.766667
21PHAS52_542(+)	26.382	5.84315		21PHAS53_453(-)	5.01961	8.063				24PHAS47_686(-)	2.86667	0.133333		24PHAS41_516(-)	1.13333	2.2
21PHAS52_731(+)	19.5544	0.169213		21PHAS53_495(-)	123.26	31.034				24PHAS47_734(-)	15.5667	33.6333		24PHAS41_540(-)	5.93333	9.33333
21PHAS52_794(+)	18.555	5.04468		21PHAS53_516(-)	95.1981	86.0371				24PHAS48_246(+)	5.76667	0.2		24PHAS41_564(-)	2.16667	2.3
21PHAS52_962(+)	55.6784	0.564459		21PHAS54_424(-)	6.19085	7.34936				24PHAS48_318(+)	4.6	0.1		24PHAS41_588(-)	1.2	1.26667
21PHAS52_456(-)	24.7386	0.139631		21PHAS54_445(-)	48.9937	69.5136				24PHAS48_342(+)	3.53333	2.46667		24PHAS41_684(-)	2	3.3
21PHAS52_561(-)	5.93755	0.281885		21PHAS55_308(+)	18.2444	73.4441				24PHAS48_366(+)	6.9	14.2333		24PHAS42_161(+)	21.6333	13.7667
21PHAS52_582(-)	42.2747	3.38616		21PHAS55_329(+)	23.2639	29.8723				24PHAS48_414(+)	2.53333	0.0666667		24PHAS42_209(+)	38.6333	19.4333
21PHAS52_603(-)	9.42102	3.0946		21PHAS55_371(+)	9.45065	4.01862				24PHAS48_438(+)	11.9667	7.33333		24PHAS42_257(+)	165.8	120.2
21PHAS52_729(-)	24.1929	5.565		21PHAS55_392(+)	15.8309	31.5514				24PHAS48_486(+)	1.96667	0.1		24PHAS42_281(+)	23.3667	11.1333
21PHAS52_750(-)	13.3561	8.66491		21PHAS55_434(+)	57.3482	7.39041				24PHAS48_510(+)	2.1	0		24PHAS42_305(+)	39.7667	6.26667
21PHAS52_855(-)	20.9005	12.9514		21PHAS55_581(+)	2.57737	7.71435				24PHAS48_292(-)	11.9	2.86667		24PHAS42_329(+)	9.43333	0.666667
21PHAS52_897(-)	69.7442	3.32491		21PHAS55_602(+)	11.7295	11.2152				24PHAS48_340(-)	1.83333	0.133333		24PHAS42_353(+)	117.733	30.9
21PHAS52_918(-)	79.3185	9.10761		21PHAS55_749(+)	7.13449	9.73705				24PHAS48_388(-)	75.0333	25.3		24PHAS42_377(+)	382.367	254.233
21PHAS53_266(+)	29.8316	3.24322		21PHAS55_222(-)	8.18883	9.62185				24PHAS48_412(-)	5.86667	0.3		24PHAS42_473(+)	10.8	11.5667
21PHAS53_287(+)	4.33715	0.169213		21PHAS55_243(-)	19.8451	45.4689				24PHAS48_508(-)	2.26667	2.7		24PHAS42_497(+)	15	5.23333
21PHAS53_329(+)	131.79	26.9146		21PHAS55_390(-)	5.02535	4.41459				24PHAS48_556(-)	5.83333	2.8		24PHAS42_207(-)	1148.13	430.133
21PHAS53_350(+)	35.2753	5.87958		21PHAS55_495(-)	19.9687	49.2871				24PHAS49_309(+)	5.46667	1.56667		24PHAS42_279(-)	23.1	38.7333
21PHAS53_413(+)	7.27842	0.0558522		21PHAS55_579(-)	4.65436	24.5296				24PHAS49_357(+)	2.6	16		24PHAS42_327(-)	36.3667	20.6
21PHAS53_455(+)	88.8638	2.28055		21PHAS57_364(+)	23.8434	175.149				24PHAS49_525(+)	4.93333	4.1		24PHAS42_351(-)	207.967	184.2
21PHAS53_497(+)	11.2827	2.61882		21PHAS57_406(+)	4.37934	8.87974				24PHAS49_549(+)	1.96667	0		24PHAS42_375(-)	509.1	443.567
21PHAS53_285(-)	517.425	47.1987		21PHAS57_448(+)	18.6259	55.0085				24PHAS49_355(-)	1.13333	0.2		24PHAS42_447(-)	4.73333	1.33333
21PHAS53_327(-)	28.6683	5.67197		21PHAS57_469(+)	3.67483	2.08982				24PHAS49_595(-)	2.76667	0.1		24PHAS42_495(-)	80.7333	54.1667
21PHAS53_348(-)	3.19626	1.58907		21PHAS57_511(+)	65.2441	24.8436				24PHAS50_116(+)	22.4667	8.96667		24PHAS43_1116(+)	1.3	1.56667
21PHAS53_369(-)	6.53564	3.13814		21PHAS57_553(+)	28.5093	38.609				24PHAS50_140(+)	1.9	0		24PHAS43_1090(-)	2.36667	1.86667
21PHAS53_453(-)	4.48784	5.0538		21PHAS57_194(-)	190.041	296.036				24PHAS50_212(+)	101.833	41.9667		24PHAS44_506(+)	7.76667	3.96667
21PHAS53_495(-)	132.548	4.97583		21PHAS57_215(-)	44.6443	8.89319				24PHAS50_284(+)	62.9667	10.7667		24PHAS44_530(+)	4.2	1.76667
21PHAS53_516(-)	118.63	14.074		21PHAS57_320(-)	42.4714	70.1164				24PHAS50_308(+)	37.8	12.1667		24PHAS44_578(+)	7.33333	20.1667
21PHAS54_424(-)	6.8237	3.50284		21PHAS57_383(-)	161.766	145.537				24PHAS50_356(+)	6.33333	1.6		24PHAS44_602(+)	1.63333	1.16667
21PHAS54_445(-)	42.468	26.6646		21PHAS57_404(-)	240.041	28.3404				24PHAS50_380(+)	1.96667	5.36667		24PHAS44_626(+)	28.3333	12.2
21PHAS55_287(+)	2.08877	0.128153		21PHAS57_467(-)	18.5847	1.12535				24PHAS50_524(+)	3.06667	7.2		24PHAS44_432(-)	38.3333	15.3667
21PHAS55_308(+)	1.05635	22.5801		21PHAS58_102(+)	11.8051	1.20444				24PHAS51_158(+)	46.1333	11.7		24PHAS44_456(-)	15.3	4.83333
21PHAS55_497(+)	3.49173	14.9762		21PHAS58_207(+)	33.4938	17.2007				24PHAS51_182(+)	19	6.6		24PHAS44_504(-)	14.7	6.93333
21PHAS57_364(+)	32.9646	9.60412		21PHAS58_228(+)	56.9369	75.9369				24PHAS51_206(+)	13.5333	23.1333		24PHAS44_528(-)	1.86667	3.06667
21PHAS57_406(+)	4.54483	4.44099		21PHAS58_375(+)	39.156	7.6607				24PHAS51_230(+)	89.0667	89.2333		24PHAS44_576(-)	115.3	118.733
21PHAS57_448(+)	20.761	16.2864		21PHAS58_417(+)	4.67739	22.6049				24PHAS51_254(+)	7.86667	12.7667		24PHAS44_600(-)	10.3	3.96667
21PHAS57_469(+)	3.30175	0		21PHAS58_205(-)	22.5311	2.35665				24PHAS51_302(+)	67.3667	39.2		24PHAS44_624(-)	5.43333	2.93333
21PHAS57_511(+)	67.6153	3.09296		21PHAS58_226(-)	1.88437	4.04397				24PHAS51_326(+)	147.533	211.767		24PHAS44_648(-)	7.7	6.56667
21PHAS57_553(+)	21.5792	0.325292		21PHAS58_268(-)	15.8433	1.5684				24PHAS51_350(+)	4.13333	11.0333		24PHAS44_672(-)	59.4667	42.4333
21PHAS57_194(-)	102.76	23.6488		21PHAS58_289(-)	8.49599	10.3755				24PHAS51_374(+)	1.4	1.1		24PHAS45_182(+)	1.53333	0
21PHAS57_215(-)	52.4572	8.9541		21PHAS58_331(-)	34.0877	4.12497				24PHAS51_422(+)	2.5	5.36667		24PHAS45_206(+)	3	2.33333
21PHAS57_320(-)	31.1468	11.1228		21PHAS58_394(-)	12.6276	16.3135				24PHAS51_542(+)	1.26667	4.06667		24PHAS45_230(+)	6.83333	2.43333
21PHAS57_383(-)	93.6862	3.40607		21PHAS59_616(+)	14.6329	2.526				24PHAS51_180(-)	6.9	71.8333		24PHAS45_302(+)	3.3	2.1
21PHAS57_404(-)	328.111	19.6122		21PHAS59_341(-)	66.2746	65.5626				24PHAS51_204(-)	11.5333	25.4		24PHAS45_350(+)	6.76667	3.23333
21PHAS57_467(-)	11.1921	0.451443		21PHAS59_530(-)	5.29031	16.137				24PHAS51_300(-)	11.8667	43.2667		24PHAS45_374(+)	3	7.26667
21PHAS58_102(+)	12.7345	0.824767		21PHAS59_551(-)	9.69747	4.71844				24PHAS51_324(-)	1.06667	1.8		24PHAS45_398(+)	4.56667	3.73333
21PHAS58_207(+)	13.2176	11.9881		21PHAS59_593(-)	4.70182	2.27365				24PHAS51_348(-)	1.8	9.53333		24PHAS45_204(-)	1.36667	0.8
21PHAS58_228(+)	44.3185	5.06649		21PHAS59_614(-)	1.33851	18.9046				24PHAS51_372(-)	2.06667	8.73333		24PHAS45_228(-)	4.7	6.73333
21PHAS58_375(+)	45.9775	1.89306		21PHAS59_635(-)	19.2028	8.27734				24PHAS52_320(+)	1.03333	1.2		24PHAS45_276(-)	1.63333	0.766667
21PHAS58_417(+)	4.34974	2.37112		21PHAS60_171(+)	23.1081	1.5725				24PHAS52_198(-)	2.43333	27.6333		24PHAS45_348(-)	11.2	7.2
21PHAS58_205(-)	38.5179	0.140942		21PHAS60_192(+)	1.72624	1.00233				24PHAS53_395(+)	13.4667	11.8667		24PHAS46_334(+)	1.6	0.766667
21PHAS58_226(-)	1.37005	0.0837783		21PHAS60_339(+)	6.2666	0.807552				24PHAS53_419(+)	4.9	1.23333		24PHAS46_668(-)	6.46667	12.9333
21PHAS58_268(-)	21.2601	1.28153		21PHAS60_360(+)	2.8793	0.691701				24PHAS53_539(+)	2.96667	0.1		24PHAS46_836(-)	2.16667	3.43333
21PHAS58_289(-)	7.43329	0.085435		21PHAS60_444(+)	3.87902	3.53439				24PHAS53_563(+)	1.1	0.1		24PHAS46_1004(-)	14.9	12.9
21PHAS58_331(-)	49.0597	3.39434		21PHAS60_190(-)	13.8228	10.3725				24PHAS53_611(+)	2.9	3.93333		24PHAS46_1076(-)	1.5	1.7
21PHAS58_394(-)	11.5428	2.27551		21PHAS60_232(-)	3.98686	0.185326				24PHAS53_393(-)	4.23333	0.366667		24PHAS47_376(+)	12.0333	9.6
21PHAS59_616(+)	15.2863	0		21PHAS60_253(-)	1.04809	0.812651				24PHAS53_441(-)	33.2	2.66667		24PHAS47_592(+)	8.66667	2.43333
21PHAS59_341(-)	60.5258	15.6672		21PHAS60_274(-)	2.07898	0.0650121				24PHAS53_489(-)	48.9	5.26667		24PHAS47_616(+)	8.26667	4.2
21PHAS59_530(-)	4.32258	0.0558522		21PHAS60_379(-)	5.82184	4.58916				24PHAS53_537(-)	14.1667	5.56667		24PHAS47_688(+)	27.6667	11.9
21PHAS59_551(-)	4.98279	0.35548		21PHAS61_102(+)	18.3747	4.89203				24PHAS53_561(-)	1.66667	0.166667		24PHAS47_736(+)	11.1	9.7
21PHAS59_593(-)	7.73198	0		21PHAS61_123(+)	21.9206	3.18402				24PHAS53_609(-)	1.7	8.33333		24PHAS47_760(+)	8.53333	3.73333
21PHAS59_614(-)	1.35734	0.184005		21PHAS61_207(+)	19.7002	40.4107				24PHAS54_428(+)	1.26667	0.166667		24PHAS47_374(-)	10.7333	2.23333
21PHAS59_635(-)	18.9943	3.60662		21PHAS61_249(+)	5.65555	3.0082				24PHAS54_524(+)	4.73333	0.266667		24PHAS47_446(-)	97.4	38.3
21PHAS60_171(+)	27.5629	2.52417		21PHAS61_291(+)	181.325	27.2556				24PHAS54_548(+)	17.1	8.46667		24PHAS47_590(-)	9.36667	2.6
21PHAS60_192(+)	2.27656	0		21PHAS61_375(+)	8.36517	10.5756				24PHAS54_644(+)	44.3	14.3		24PHAS47_662(-)	3.53333	3.43333
21PHAS60_255(+)	1.50486	0.280918		21PHAS61_396(+)	29.2454	0.979149				24PHAS54_692(+)	5.03333	0.366667		24PHAS47_686(-)	10.6333	8.36667
21PHAS60_297(+)	1.03582	2.57618		21PHAS61_417(+)	18.0669	23.696				24PHAS54_740(+)	3.4	0.3		24PHAS47_734(-)	55.1	28.5667
21PHAS60_339(+)	4.74845	8.85234		21PHAS61_100(-)	1.46984	0.682627				24PHAS54_378(-)	27.6333	6.8		24PHAS48_246(+)	8.46667	15.2
21PHAS60_381(+)	1.01821	0		21PHAS61_121(-)	7.25004	19.761				24PHAS54_426(-)	16.2	9.1		24PHAS48_318(+)	5.8	3.2
21PHAS60_444(+)	3.30784	2.02052		21PHAS61_331(-)	1.74875	3.09087				24PHAS54_522(-)	1.16667	0		24PHAS48_342(+)	3.06667	2.2
21PHAS60_190(-)	12.6063	0.319027		21PHAS62_333(+)	19.8474	56.1693				24PHAS54_642(-)	9.93333	4.83333		24PHAS48_366(+)	11.3333	15.7667
21PHAS60_232(-)	6.22696	7.8675		21PHAS62_375(+)	182.558	320.124				24PHAS54_738(-)	62.9667	57.1333		24PHAS48_414(+)	7.1	7.66667
21PHAS60_274(-)	2.40989	9.79544		21PHAS62_396(+)	56.5305	85.7188				24PHAS55_171(+)	1.66667	0		24PHAS48_438(+)	14.1667	5.76667
21PHAS60_379(-)	8.63059	0.42778		21PHAS62_501(+)	37.2817	27.052				24PHAS55_195(+)	98.4	20.7333		24PHAS48_486(+)	8.73333	1.56667
21PHAS61_102(+)	104.408	17.6985		21PHAS62_522(+)	16.1899	5.95894				24PHAS55_291(+)	16.3	2.7		24PHAS48_510(+)	8.53333	6.06667
21PHAS61_123(+)	163.165	11.8196		21PHAS62_585(+)	101.457	320.265				24PHAS55_387(+)	62.0333	40.8333		24PHAS48_292(-)	34.5	34.0333
21PHAS61_207(+)	55.8587	4.53961		21PHAS62_268(-)	1.45018	9.83408				24PHAS55_169(-)	3.43333	0		24PHAS48_340(-)	14.4667	3.16667
21PHAS61_249(+)	12.9885	2.46082		21PHAS62_310(-)	29.0004	46.874				24PHAS55_193(-)	6.96667	2.3		24PHAS48_388(-)	356.233	220.433
21PHAS61_291(+)	756.338	52.4897		21PHAS62_373(-)	55.7648	21.4063				24PHAS55_217(-)	46.2667	5.3		24PHAS48_412(-)	35.3667	20.0667
21PHAS61_375(+)	14.824	2.82222		21PHAS62_415(-)	8.17877	2.76027				24PHAS55_241(-)	43.9667	4.73333		24PHAS48_508(-)	8.1	6.13333
21PHAS61_396(+)	75.6477	9.65968		21PHAS62_436(-)	7.07838	19.3503				24PHAS55_289(-)	6.43333	0.3		24PHAS48_556(-)	25.0333	17.4
21PHAS61_417(+)	27.1711	2.57679		21PHAS63_338(+)	11.1774	35.0262				24PHAS55_313(-)	9.5	7.4		24PHAS49_261(+)	3.56667	4.16667
21PHAS61_100(-)	7.38847	0.619361		21PHAS63_359(+)	40.7467	4.11898				24PHAS55_385(-)	3.86667	0.233333		24PHAS49_309(+)	156.533	115.267
21PHAS61_121(-)	22.1421	12.7277		21PHAS63_443(+)	1192.34	361.504				24PHAS55_481(-)	1.1	0		24PHAS49_357(+)	119.467	86.3333
21PHAS61_142(-)	2.93272	0		21PHAS63_611(+)	6.33993	60.9569				24PHAS55_529(-)	3.53333	0.166667		24PHAS49_477(+)	9.76667	4.86667
21PHAS61_331(-)	3.01035	0.167557		21PHAS63_632(+)	10.2634	55.446				24PHAS56_107(+)	2.46667	4.03333		24PHAS49_525(+)	44.5667	32.0333
21PHAS62_333(+)	18.219	0.184005		21PHAS63_462(-)	41.4373	6.08427				24PHAS56_131(+)	6	16.6		24PHAS49_549(+)	6.46667	3.9
21PHAS62_375(+)	175.934	53.9556		21PHAS63_483(-)	67.186	89.5664				24PHAS56_371(+)	12.8333	12.9333		24PHAS49_597(+)	1.8	0.7
21PHAS62_396(+)	64.7127	23.1743		21PHAS63_525(-)	21.4509	23.4918				24PHAS57_147(+)	2.66667	0.433333		24PHAS49_621(+)	6.03333	4.83333
21PHAS62_501(+)	29.2273	9.38253		21PHAS63_567(-)	36.2451	37.0679				24PHAS57_171(+)	26.8667	8.56667		24PHAS49_355(-)	9.56667	4.2
21PHAS62_522(+)	10.1719	0.085435		21PHAS63_609(-)	39.5286	161.114				24PHAS57_267(+)	32.8667	5.36667		24PHAS49_523(-)	3.56667	1.13333
21PHAS62_585(+)	124.311	30.3195		21PHAS63_630(-)	11.0509	16.415				24PHAS57_315(+)	7.13333	5.96667		24PHAS49_595(-)	8.6	14.7667
21PHAS62_268(-)	4.28295	1.95483		21PHAS63_651(-)	40.6868	24.2037				24PHAS58_730(+)	5.6	0.133333		24PHAS50_116(+)	34.7	12.4
21PHAS62_310(-)	21.6489	18.1873		21PHAS63_672(-)	2.26541	0				24PHAS58_754(+)	110.8	30.1333		24PHAS50_140(+)	8.3	2.43333
21PHAS62_373(-)	78.5363	18.1397		21PHAS64_219(+)	17.514	21.6853				24PHAS58_778(+)	19.1333	5.13333		24PHAS50_188(+)	4.43333	0.866667
21PHAS62_415(-)	21.9704	6.3532		21PHAS64_240(+)	103.464	75.9216				24PHAS58_826(+)	74.1	5.6		24PHAS50_212(+)	300.467	320.433
21PHAS62_436(-)	8.16768	5.14099		21PHAS64_324(+)	15.8295	8.60841				24PHAS58_874(+)	12.8333	7.43333		24PHAS50_284(+)	126.7	143.767
21PHAS63_338(+)	7.99543	6.80966		21PHAS64_345(+)	54.624	13.9427				24PHAS58_898(+)	28.6667	9.43333		24PHAS50_308(+)	126.633	95.1333
21PHAS63_359(+)	55.6077	4.09628		21PHAS64_366(+)	3.23249	21.4712				24PHAS58_656(-)	58.6	17.6333		24PHAS50_356(+)	18.1333	48.7333
21PHAS63_443(+)	1902.43	167.274		21PHAS64_175(-)	3.33411	30.3365				24PHAS58_728(-)	46.7	27.5		24PHAS50_380(+)	5.73333	6.5
21PHAS63_611(+)	9.54633	2.64317		21PHAS64_217(-)	325.656	118.864				24PHAS58_776(-)	16.1	4.73333		24PHAS50_500(+)	4.33333	1.26667
21PHAS63_632(+)	20.1144	4.20415		21PHAS64_259(-)	83.1476	2.61249				24PHAS58_800(-)	10.8667	16.7333		24PHAS50_524(+)	6.73333	5.46667
21PHAS63_462(-)	63.4039	3.39026		21PHAS64_322(-)	11.1741	30.6199				24PHAS58_824(-)	2.63333	0.366667		24PHAS50_210(-)	2.9	0.0333333
21PHAS63_483(-)	73.4747	17.1107		21PHAS64_385(-)	1.51776	13.5637				24PHAS58_848(-)	41.4	5.63333		24PHAS50_282(-)	1.13333	0.0333333
21PHAS63_525(-)	14.1406	8.28832		21PHAS64_427(-)	145.553	42.9283				24PHAS58_872(-)	4.46667	0.533333		24PHAS50_570(-)	1.7	1.13333
21PHAS63_567(-)	35.762	3.03739		21PHAS65_117(+)	8.40975	15.8533				24PHAS58_896(-)	8.73333	6.8		24PHAS51_158(+)	129.567	52
21PHAS63_609(-)	70.5325	22.5892		21PHAS65_138(+)	20.0563	67.2137				24PHAS59_98(+)	3.76667	0.2		24PHAS51_182(+)	52.7	9.13333
21PHAS63_630(-)	15.6614	16.9693		21PHAS65_264(+)	311.675	81.9188				24PHAS59_122(+)	5.06667	4.13333		24PHAS51_206(+)	37.8667	25.7
21PHAS63_651(-)	73.2654	14.2814		21PHAS65_285(+)	31.6041	4.34902				24PHAS59_194(+)	2.36667	14.6		24PHAS51_230(+)	333.367	275.4
21PHAS64_114(+)	2.55049	0		21PHAS65_327(+)	94.9179	7.19121				24PHAS59_314(+)	1.23333	2.9		24PHAS51_254(+)	19.7	27.0333
21PHAS64_219(+)	2.38118	3.96941		21PHAS65_136(-)	1064.68	982.824				24PHAS59_410(+)	2.13333	0		24PHAS51_302(+)	349.833	291.367
21PHAS64_240(+)	48.2457	13.3679		21PHAS65_157(-)	220.264	66.6376				24PHAS59_434(+)	2.16667	1.33333		24PHAS51_326(+)	511.733	481.833
21PHAS64_324(+)	6.31973	0.197139		21PHAS65_178(-)	46.4757	12.6202				24PHAS59_192(-)	20.1	8.4		24PHAS51_350(+)	16.4667	18.3333
21PHAS64_345(+)	26.3285	1.26924		21PHAS65_199(-)	12.1699	51.2889				24PHAS59_288(-)	2.96667	7.43333		24PHAS51_374(+)	1.83333	0.733333
21PHAS64_366(+)	5.94112	0.213588		21PHAS65_220(-)	18.8147	26.3586				24PHAS59_312(-)	57.5	27.5667		24PHAS51_398(+)	2.36667	2.06667
21PHAS64_175(-)	4.13078	0.951144		21PHAS65_262(-)	35.428	18.6214				24PHAS59_408(-)	12.6333	1.03333		24PHAS51_422(+)	2.83333	1.63333
21PHAS64_217(-)	486.608	64.214		21PHAS65_325(-)	9.40514	5.03524				24PHAS59_528(-)	7.26667	0.133333		24PHAS51_542(+)	2	0.533333
21PHAS64_259(-)	69.7119	5.0391		21PHAS66_298(+)	20.9443	3.42133				24PHAS59_552(-)	2.4	0		24PHAS51_180(-)	16.3	13
21PHAS64_322(-)	20.6016	2.54295		21PHAS66_319(+)	19.7199	5.65845				24PHAS59_624(-)	3.56667	0.133333		24PHAS51_204(-)	16.6	9.66667
21PHAS64_385(-)	3.05458	0		21PHAS66_340(+)	6.09164	0				24PHAS60_1443(+)	7.6	5.76667		24PHAS51_228(-)	4.43333	5.56667
21PHAS64_427(-)	148.19	3.39523		21PHAS66_403(+)	16.4226	1.7005				24PHAS60_1539(+)	1.13333	0.1		24PHAS51_252(-)	1.33333	2.53333
21PHAS65_117(+)	13.92	0.235249		21PHAS66_424(+)	4.06446	1.21117				24PHAS60_1587(+)	4.93333	1.53333		24PHAS51_276(-)	2.26667	3.6
21PHAS65_138(+)	11.488	2.25176		21PHAS66_487(+)	41.6488	24.206				24PHAS60_1659(+)	1	0		24PHAS51_300(-)	27.2	17.7667
21PHAS65_264(+)	377.465	51.4383		21PHAS66_592(+)	36.4253	21.6572				24PHAS60_1683(+)	4.56667	4.86667		24PHAS51_324(-)	6.8	1.23333
21PHAS65_285(+)	48.334	2.89617		21PHAS66_401(-)	1.48947	6.38079				24PHAS60_1923(+)	5.1	3.36667		24PHAS51_348(-)	6.96667	3.66667
21PHAS65_327(+)	98.0729	4.84072		21PHAS66_485(-)	16.1198	1.20135				24PHAS60_1441(-)	5.56667	1.86667		24PHAS51_372(-)	9.86667	4.4
21PHAS65_136(-)	569.051	109.297		21PHAS66_527(-)	7.84518	1.37969				24PHAS60_1465(-)	4.33333	5.83333		24PHAS51_420(-)	1.73333	0.7
21PHAS65_157(-)	180.415	41.4919		21PHAS66_548(-)	12.7302	40.5064				24PHAS60_1489(-)	1.93333	0.4		24PHAS52_320(+)	1.1	0.766667
21PHAS65_178(-)	57.0791	2.76967		21PHAS67_468(+)	9.10369	8.54229				24PHAS60_1561(-)	3.1	4.53333		24PHAS52_198(-)	2.53333	1.73333
21PHAS65_199(-)	18.5201	0.448491		21PHAS67_193(-)	8.01298	0.0975181				24PHAS60_1633(-)	2.63333	0		24PHAS53_395(+)	78.5333	100.4
21PHAS65_220(-)	18.2256	4.27143		21PHAS67_235(-)	17.3907	47.1781				24PHAS61_254(+)	24.5667	4.5		24PHAS53_419(+)	121.833	61.3667
21PHAS65_262(-)	11.9202	4.42626		21PHAS67_403(-)	8.39539	15.4948				24PHAS61_278(+)	10.5667	0.6		24PHAS53_539(+)	23.7667	6.1
21PHAS65_325(-)	3.98294	1.293		21PHAS67_550(-)	4.63281	17.3003				24PHAS61_302(+)	4.13333	0.366667		24PHAS53_563(+)	2.96667	2.33333
21PHAS66_298(+)	38.2107	8.81046		21PHAS67_592(-)	46.1632	122.672				24PHAS61_326(+)	3.43333	4.7		24PHAS53_611(+)	88.9667	39.8333
21PHAS66_319(+)	32.7654	2.72198		21PHAS68_594(+)	25.8551	42.0958				24PHAS61_398(+)	33.9667	3.7		24PHAS53_393(-)	40	12
21PHAS66_340(+)	3.17687	0.949488		21PHAS68_657(+)	40.2621	20.4023				24PHAS61_446(+)	1.76667	0		24PHAS53_441(-)	340.8	97.7333
21PHAS66_403(+)	10.8994	1.31786		21PHAS68_678(+)	24.0106	81.2819				24PHAS61_470(+)	12.1667	0.6		24PHAS53_489(-)	216.533	83.0667
21PHAS66_424(+)	3.50805	0.233592		21PHAS68_720(+)	2.97466	10.2163				24PHAS61_180(-)	3.23333	2.5		24PHAS53_537(-)	123.3	134.5
21PHAS66_487(+)	44.6238	7.72159		21PHAS68_592(-)	19.5823	1.85481				24PHAS61_252(-)	3.56667	0.9		24PHAS53_561(-)	9.5	1.9
21PHAS66_592(+)	45.5064	3.28418		21PHAS68_634(-)	71.6071	24.7467				24PHAS61_300(-)	4.7	1.7		24PHAS53_609(-)	11.4333	21.5667
21PHAS66_401(-)	2.42681	0.0837783		21PHAS68_655(-)	3.62598	56.1321				24PHAS61_396(-)	10.2333	3.63333		24PHAS54_428(+)	13.8667	4.5
21PHAS66_485(-)	18.2741	7.1065		21PHAS68_676(-)	8.92586	18.1925				24PHAS62_101(+)	28.4333	12.7667		24PHAS54_524(+)	13.0667	7.96667
21PHAS66_527(-)	10.788	2.65464		21PHAS68_697(-)	40.4716	19.4557				24PHAS62_173(+)	21.9	6.76667		24PHAS54_548(+)	124.333	74.1
21PHAS66_548(-)	21.0324	14.0542		21PHAS68_718(-)	55.2872	12.0518				24PHAS62_197(+)	2.43333	0.0666667		24PHAS54_644(+)	185.2	107.233
21PHAS67_342(+)	11.0152	0		21PHAS68_739(-)	13.9849	38.791				24PHAS62_269(+)	3.33333	0.133333		24PHAS54_692(+)	36.4333	7.1
21PHAS67_447(+)	23.8773	4.41304		21PHAS68_760(-)	71.9651	11.9368				24PHAS62_99(-)	39.7667	4.16667		24PHAS54_740(+)	35.1333	8.76667
21PHAS67_468(+)	12.3737	0.17774		21PHAS68_781(-)	53.3384	6.36478				24PHAS62_171(-)	1.46667	0.1		24PHAS54_378(-)	119.967	92.5333
21PHAS67_193(-)	8.33084	0.0558522		21PHAS69_195(+)	27.7041	20.1269				24PHAS62_195(-)	1.56667	0		24PHAS54_426(-)	75.4667	41.5667
21PHAS67_235(-)	20.2725	2.69364		21PHAS69_216(+)	7.19011	49.9106				24PHAS62_267(-)	2.53333	0.233333		24PHAS54_522(-)	7.86667	4.83333
21PHAS67_403(-)	14.8151	4.6242		21PHAS69_237(+)	5.4533	12.6068				24PHAS63_435(+)	1.5	2.4		24PHAS54_642(-)	16.7333	13.5667
21PHAS67_550(-)	9.85205	3.17598		21PHAS69_279(+)	4.32329	1.82066				24PHAS63_531(+)	1.56667	0		24PHAS54_738(-)	96.5333	107.4
21PHAS67_592(-)	58.2838	29.7479		21PHAS69_300(+)	2.21127	17.9697				24PHAS63_385(-)	2.76667	0.0666667		24PHAS55_171(+)	2.5	4.93333
21PHAS68_594(+)	21.318	13.7471		21PHAS69_342(+)	4.132	1.62702				24PHAS63_433(-)	14.0333	4.7		24PHAS55_195(+)	281.033	217.033
21PHAS68_657(+)	45.8503	2.42449		21PHAS69_405(+)	21.0105	71.1178				24PHAS63_481(-)	7.13333	1.7		24PHAS55_291(+)	19.0333	20.3
21PHAS68_678(+)	41.5116	15.9029		21PHAS69_468(+)	91.6941	65.7245				24PHAS63_505(-)	10.5333	0.133333		24PHAS55_387(+)	97.3	107.167
21PHAS68_720(+)	8.84406	3.84919		21PHAS69_489(+)	1.15738	21.5222				24PHAS63_529(-)	19.3	8.53333		24PHAS55_193(-)	12.6333	12.2
21PHAS68_592(-)	27.2295	1.96004		21PHAS69_193(-)	17.7209	3.98312				24PHAS63_577(-)	37.7333	17.8		24PHAS55_217(-)	84.7	81.7333
21PHAS68_634(-)	147.156	19.1944		21PHAS69_235(-)	4.19524	3.91351				24PHAS63_625(-)	156.467	25.3333		24PHAS55_241(-)	85.6333	37.9333
21PHAS68_655(-)	8.07611	8.77138		21PHAS69_277(-)	57.0143	26.2734				24PHAS63_649(-)	6.7	0		24PHAS55_289(-)	16.3667	14.0333
21PHAS68_676(-)	16.6413	8.33023		21PHAS69_340(-)	34.7879	16.6826				24PHAS64_3541(+)	5.73333	0		24PHAS55_313(-)	26.1	25.4333
21PHAS68_697(-)	141.22	11.5677		21PHAS69_403(-)	6.77068	16.7324				24PHAS64_3589(+)	2.26667	0.166667		24PHAS55_385(-)	14	14.6333
21PHAS68_718(-)	129.181	13.1079		21PHAS69_445(-)	6.90877	44.8234				24PHAS64_3637(+)	13.0667	4		24PHAS55_481(-)	3.03333	3.46667
21PHAS68_739(-)	22.745	5.12028		21PHAS70_737(+)	7.59597	0.138239				24PHAS64_3661(+)	104.067	80.1		24PHAS55_529(-)	5.63333	17.5333
21PHAS68_760(-)	151.359	16.1782		21PHAS70_800(+)	30.6265	17.5095				24PHAS64_3685(+)	49.8	11.0333		24PHAS56_107(+)	58.7333	121.633
21PHAS68_781(-)	116.461	7.43231		21PHAS70_821(+)	172.378	137.101				24PHAS64_3733(+)	9.63333	7.63333		24PHAS56_131(+)	171.433	100.733
21PHAS69_195(+)	28.244	12.8329		21PHAS70_863(+)	1.84076	21.384				24PHAS64_3781(+)	2.6	2.46667		24PHAS56_155(+)	12.2333	6.43333
21PHAS69_216(+)	16.0784	18.3798		21PHAS70_884(+)	103.033	8.40667				24PHAS64_3805(+)	3.43333	0.3		24PHAS56_227(+)	15.5	17.3333
21PHAS69_237(+)	7.08853	3.1096		21PHAS70_968(+)	77.9896	47.6302				24PHAS64_3563(-)	3.66667	0		24PHAS56_371(+)	326.733	247.333
21PHAS69_279(+)	4.93281	4.24674		21PHAS70_1031(+)	4.88971	5.53564				24PHAS64_3587(-)	81.3	48.9		24PHAS56_153(-)	2.93333	0.466667
21PHAS69_300(+)	1.66481	2.52384		21PHAS70_735(-)	5.81179	4.80187				24PHAS64_3611(-)	18.9	4.66667		24PHAS56_369(-)	1.13333	1.83333
21PHAS69_342(+)	3.76544	1.73308		21PHAS70_819(-)	175.897	102.8				24PHAS64_3659(-)	6	4.4		24PHAS57_147(+)	8.3	8.5
21PHAS69_405(+)	18.8738	16.9474		21PHAS70_861(-)	6.66485	7.56456				24PHAS64_3707(-)	1.16667	1.4		24PHAS57_171(+)	97.5333	158.167
21PHAS69_468(+)	50.0316	7.2337		21PHAS70_966(-)	38.1098	38.3607				24PHAS64_3803(-)	5.76667	8.06667		24PHAS57_267(+)	184.833	89.9667
21PHAS69_489(+)	3.42819	4.61479		21PHAS70_1008(-)	10.8851	0.0926632				24PHAS65_171(+)	12.6	12.3333		24PHAS57_315(+)	64.5667	7.13333
21PHAS69_193(-)	19.7803	4.58025		21PHAS71_132(+)	20.7781	20.9376				24PHAS65_219(+)	6.7	0.633333		24PHAS58_610(+)	19.9	11.0667
21PHAS69_235(-)	2.54547	0		21PHAS71_195(+)	18.8889	0.569033				24PHAS65_243(+)	4.06667	4.13333		24PHAS58_730(+)	52.6333	7.3
21PHAS69_277(-)	67.1645	5.62067		21PHAS71_151(-)	23.4014	17.2826				24PHAS65_315(+)	5	0.866667		24PHAS58_754(+)	1127.57	191.467
21PHAS69_340(-)	25.3536	5.72067		21PHAS71_193(-)	14.2096	10.1981				24PHAS65_363(+)	6.3	0.866667		24PHAS58_778(+)	103.467	28.4333
21PHAS69_403(-)	3.62735	3.19469		21PHAS71_214(-)	13.7639	7.65598				24PHAS65_145(-)	7.4	21.6		24PHAS58_826(+)	129.667	80.2
21PHAS69_445(-)	6.71296	3.27586		21PHAS71_277(-)	91.0818	3.3802				24PHAS65_169(-)	7.76667	15.6		24PHAS58_874(+)	76.8	18.1
21PHAS70_821(+)	1.32747	1.77098		21PHAS71_340(-)	5.93924	1.39776				24PHAS65_361(-)	43.1	31.3667		24PHAS58_898(+)	144.333	61.2333
21PHAS70_968(+)	1.80318	1.41313		21PHAS71_361(-)	8.98103	21.2934				24PHAS65_553(-)	3.3	0.166667		24PHAS58_656(-)	387.4	113.3
21PHAS70_819(-)	2.31859	5.69063		21PHAS71_382(-)	107.481	31.4208				24PHAS66_261(+)	33.6333	9.83333		24PHAS58_728(-)	257.7	112.7
21PHAS71_132(+)	14.8151	4.86946		21PHAS73_144(+)	587.487	58.6799				24PHAS66_285(+)	17.9667	2.6		24PHAS58_776(-)	82.0333	27.0667
21PHAS71_195(+)	27.4771	2.94574		21PHAS73_186(+)	34.944	6.08761				24PHAS66_309(+)	18.8	8.86667		24PHAS58_800(-)	63.6	23.2333
21PHAS71_151(-)	20.7278	0.085435		21PHAS73_207(+)	10.4058	15.0352				24PHAS66_357(+)	18.2333	4.76667		24PHAS58_824(-)	15.3667	2.16667
21PHAS71_193(-)	33.0911	6.28618		21PHAS73_270(+)	7.33764	2.04303				24PHAS66_381(+)	4.46667	3.66667		24PHAS58_848(-)	192.067	67
21PHAS71_214(-)	21.9911	0.0558522		21PHAS73_100(-)	241.131	942.495				24PHAS66_259(-)	2	5.53333		24PHAS58_872(-)	19.0667	8.53333
21PHAS71_277(-)	48.6117	7.13393		21PHAS73_142(-)	21.1433	46.6				24PHAS66_331(-)	1.03333	3.26667		24PHAS58_896(-)	33.3333	6.6
21PHAS71_340(-)	10.3506	3.6176		21PHAS73_184(-)	174.863	30.0399				24PHAS66_379(-)	10.9333	8.06667		24PHAS59_98(+)	12.6	8.6
21PHAS71_361(-)	15.6626	5.8243		21PHAS73_289(-)	4.76656	15.0271				24PHAS67_81(+)	4.63333	0.0666667		24PHAS59_122(+)	21.6333	9.76667
21PHAS71_382(-)	678.512	76.0087		21PHAS73_310(-)	96.8058	2.26208				24PHAS67_105(+)	4.7	2.23333		24PHAS59_194(+)	3.23333	3.13333
21PHAS72_238(+)	5.58556	0.085435		21PHAS74_317(-)	1.74155	0.918408				24PHAS67_249(+)	1.93333	0.2		24PHAS59_314(+)	1.9	1.03333
21PHAS72_385(+)	2.12747	0		21PHAS75_294(+)	19.2354	2.21016				24PHAS67_273(+)	4.36667	0.166667		24PHAS59_410(+)	7.46667	1.46667
21PHAS72_406(+)	6.22656	0		21PHAS75_315(+)	6.0193	2.12593				24PHAS67_345(+)	2.9	0		24PHAS59_434(+)	15.7	3.33333
21PHAS72_532(+)	9.31179	0		21PHAS75_378(+)	47.7369	5.33514				24PHAS67_151(-)	10.4333	0.466667		24PHAS59_530(+)	17.5333	6.36667
21PHAS72_553(+)	51.9562	3.75002		21PHAS75_399(+)	30.1502	41.7225				24PHAS67_199(-)	1.06667	0.4		24PHAS59_192(-)	95.9333	72
21PHAS72_595(+)	68.619	3.51765		21PHAS75_441(+)	264.651	756.262				24PHAS68_174(-)	3.2	9.26667		24PHAS59_288(-)	11.7667	12.4333
21PHAS72_616(+)	3.63621	0.17087		21PHAS75_504(+)	14.9125	12.9652				24PHAS69_227(+)	2.66667	0.1		24PHAS59_312(-)	319.367	250.4
21PHAS72_236(-)	17.4517	0		21PHAS75_187(-)	3.09303	0				24PHAS69_251(+)	6.23333	0.333333		24PHAS59_408(-)	76.2667	24.5333
21PHAS72_257(-)	27.1884	1.32433		21PHAS75_334(-)	9.56477	1.73504				24PHAS69_275(+)	1.06667	0.3		24PHAS59_432(-)	3.53333	6.76667
21PHAS72_278(-)	44.1928	6.60826		21PHAS75_355(-)	12.6243	17.1825				24PHAS69_299(+)	27.7	13.9		24PHAS59_528(-)	50	43.3333
21PHAS72_320(-)	28.0933	0.256305		21PHAS75_376(-)	38.3291	76.5519				24PHAS69_177(-)	2.16667	1.93333		24PHAS59_552(-)	8.23333	4.46667
21PHAS72_425(-)	12.1828	3.84458		21PHAS75_397(-)	25.1166	21.1453				24PHAS70_456(+)	2.66667	0.133333		24PHAS59_624(-)	39.1667	10.2
21PHAS72_467(-)	7.94621	0		21PHAS75_439(-)	18.3766	45.4199				24PHAS70_528(+)	3.26667	0.233333		24PHAS60_1443(+)	90.6	34.4333
21PHAS73_144(+)	399.837	69.3137		21PHAS75_481(-)	76.7594	3.33203				24PHAS70_576(+)	3.2	0		24PHAS60_1539(+)	10.7	0.4
21PHAS73_186(+)	34.5184	2.21626		21PHAS75_502(-)	1.49765	17.8463				24PHAS70_600(+)	16.3333	12.4333		24PHAS60_1587(+)	50	25.7667
21PHAS73_207(+)	21.845	0.318682		21PHAS76_102(+)	201.139	35.4526				24PHAS70_238(-)	1.23333	0		24PHAS60_1659(+)	4.3	0.7
21PHAS73_270(+)	5.19545	0.140942		21PHAS76_123(+)	101.409	741.894				24PHAS70_550(-)	9.2	8.26667		24PHAS60_1683(+)	42.3	33.6667
21PHAS73_100(-)	226.125	222.637		21PHAS76_144(+)	21.3172	1.86604				24PHAS71_981(+)	1.8	0.733333		24PHAS60_1827(+)	3.26667	1.3
21PHAS73_142(-)	24.2219	12.541		21PHAS76_165(+)	121.911	126.654				24PHAS71_1053(+)	1.16667	0.533333		24PHAS60_1923(+)	38.3	16.9
21PHAS73_184(-)	249.975	24.3021		21PHAS76_228(+)	2.50454	5.27494				24PHAS72_515(+)	1.53333	5.96667		24PHAS60_1441(-)	33.0333	24.2667
21PHAS73_289(-)	11.014	2.69109		21PHAS76_333(+)	7.30082	3.55928				24PHAS73_447(+)	2.2	31.7		24PHAS60_1465(-)	98.4333	32.0333
21PHAS73_310(-)	74.6198	9.66164		21PHAS76_354(+)	10.1782	3.25137				24PHAS73_543(+)	1.16667	4.8		24PHAS60_1489(-)	7.83333	6.83333
21PHAS75_294(+)	23.0514	2.76168		21PHAS77_102(+)	133.353	247.119				24PHAS73_445(-)	2.93333	9.43333		24PHAS60_1561(-)	30.6667	29.4333
21PHAS75_315(+)	8.38553	0		21PHAS77_144(+)	43.8345	54.7792				24PHAS73_493(-)	1.53333	1.03333		24PHAS60_1609(-)	4.1	1.43333
21PHAS75_378(+)	40.317	9.95154		21PHAS77_165(+)	21.5085	0.511913				24PHAS73_517(-)	1.1	16.4		24PHAS60_1633(-)	20.0667	17.8
21PHAS75_399(+)	24.3374	12.3303		21PHAS77_186(+)	85.8568	17.9383				24PHAS73_661(-)	1.26667	3.06667		24PHAS60_1657(-)	8.3	2.2
21PHAS75_441(+)	296.404	273.209		21PHAS77_228(+)	9.04381	1.36347				24PHAS74_454(+)	1.3	0.2		24PHAS60_1681(-)	4.46667	1.56667
21PHAS75_504(+)	14.0974	8.95466		21PHAS77_312(+)	11.0586	10.9359				24PHAS74_550(+)	2.06667	1.93333		24PHAS61_254(+)	207.533	40.0333
21PHAS75_187(-)	3.70121	0.141287		21PHAS77_480(+)	24.3632	22.5012				24PHAS74_188(-)	3.8	2.86667		24PHAS61_278(+)	25.7333	18.6333
21PHAS75_334(-)	11.2408	0.264832		21PHAS77_501(+)	2.34257	3.99594				24PHAS74_212(-)	1.96667	1		24PHAS61_302(+)	24.5333	6.93333
21PHAS75_355(-)	14.1762	4.39198		21PHAS77_100(-)	19.9069	4.4822				24PHAS74_260(-)	1.93333	5.43333		24PHAS61_326(+)	17	11.9667
21PHAS75_376(-)	39.6093	34.9681		21PHAS77_205(-)	16.5545	12.7521				24PHAS74_404(-)	2.16667	6.86667		24PHAS61_398(+)	154.233	49.8333
21PHAS75_397(-)	20.6909	14.1209		21PHAS77_226(-)	82.8315	98.2564				24PHAS74_476(-)	1.33333	4.93333		24PHAS61_446(+)	13.1333	8.83333
21PHAS75_439(-)	17.0347	5.45791		21PHAS77_268(-)	25.8844	1.05965				24PHAS77_672(+)	3.53333	7.03333		24PHAS61_470(+)	39.1667	23.5333
21PHAS75_481(-)	66.7092	10.6304		21PHAS78_81(+)	1.38646	4.14056				24PHAS77_696(+)	2.2	0		24PHAS61_180(-)	17.8333	10.8
21PHAS75_502(-)	2.84234	5.60913		21PHAS78_102(+)	24.3249	5.01567				24PHAS77_816(+)	1.33333	2.66667		24PHAS61_228(-)	2.16667	2.76667
21PHAS76_102(+)	249.188	75.2504		21PHAS78_186(+)	12.1053	135.328				24PHAS77_864(+)	7.36667	16		24PHAS61_252(-)	16.1	18
21PHAS76_123(+)	142.169	246.98		21PHAS78_207(+)	24.9691	3.76423				24PHAS77_960(+)	3.7	1.7		24PHAS61_300(-)	21.3	5
21PHAS76_144(+)	25.9439	2.91781		21PHAS78_228(+)	3.86896	1.75533				24PHAS77_984(+)	25.7667	9.16667		24PHAS61_396(-)	31.5333	15.4667
21PHAS76_165(+)	115.091	45.8922		21PHAS78_249(+)	1.97736	24.6084				24PHAS77_1080(+)	4	0.166667		24PHAS62_101(+)	99.4	82.5
21PHAS76_228(+)	4.35413	16.0396		21PHAS78_142(-)	140.371	20.4751				24PHAS77_718(-)	2.83333	0		24PHAS62_173(+)	66.9	26.4667
21PHAS76_333(+)	5.26379	14.8122		21PHAS78_163(-)	22.6688	66.9894				24PHAS77_814(-)	16.9667	11.9		24PHAS62_197(+)	14.6	1.83333
21PHAS76_354(+)	6.61857	11.4099		21PHAS78_205(-)	15.0785	4.4233				24PHAS77_862(-)	3.5	0.566667		24PHAS62_269(+)	23.4333	1.86667
21PHAS76_184(-)	1.29873	0		21PHAS78_289(-)	51.1573	4.89059				24PHAS77_958(-)	7.8	1.03333		24PHAS62_99(-)	164.067	112.633
21PHAS76_268(-)	1.05919	3.3451		21PHAS78_394(-)	4.54797	0.0460798				24PHAS77_1102(-)	4.53333	0		24PHAS62_171(-)	8.53333	5.53333
21PHAS77_102(+)	135.78	63.5424		21PHAS79_394(-)	356.562	15.8385				24PHAS78_233(+)	43.1667	15.7667		24PHAS62_195(-)	10.6667	4.8
21PHAS77_144(+)	41.7034	7.90833		21PHAS80_237(+)	15.6223	28.0496				24PHAS78_281(+)	3.06667	0		24PHAS62_267(-)	19.8333	12.7
21PHAS77_165(+)	21.1554	2.09316		21PHAS80_258(+)	4.9597	0.85298				24PHAS78_305(+)	137	172.6		24PHAS62_555(-)	2.46667	5.2
21PHAS77_186(+)	96.0959	6.27813		21PHAS80_300(+)	3.0015	3.07835				24PHAS78_87(-)	3.8	7.66667		24PHAS63_625(-)	3.66667	1.56667
21PHAS77_228(+)	7.22151	0.0939615		21PHAS80_384(+)	28.6851	50.1777				24PHAS78_279(-)	16.0333	13.4		24PHAS64_3541(+)	13.2667	11.5
21PHAS77_312(+)	11.2073	3.87771		21PHAS80_657(+)	72.243	83.2432				24PHAS78_303(-)	4.26667	7.1		24PHAS64_3589(+)	5.2	2.76667
21PHAS77_480(+)	23.8354	0.395591		21PHAS80_361(-)	12.5605	14.8943				24PHAS78_351(-)	24.7333	11.8		24PHAS64_3637(+)	50.2667	35.6667
21PHAS77_501(+)	1.54765	3.00677		21PHAS80_382(-)	47.4976	8.05311				24PHAS80_210(+)	9.33333	0.333333		24PHAS64_3661(+)	495.3	387.133
21PHAS77_100(-)	25.3377	0.179397		21PHAS80_445(-)	2.91669	6.46098				24PHAS80_280(-)	52.9333	8.7		24PHAS64_3685(+)	132.4	56.9333
21PHAS77_205(-)	5.8974	0.40907		21PHAS80_466(-)	36.7599	7.84775				24PHAS80_616(-)	12.2	13.4333		24PHAS64_3733(+)	13.7333	14.1333
21PHAS77_226(-)	89.1047	12.5645		21PHAS80_508(-)	205.663	17.6904				24PHAS81_669(-)	2.13333	1.4		24PHAS64_3781(+)	7	10.6667
21PHAS77_268(-)	21.9128	3.62023		21PHAS80_529(-)	127.075	5.56786				24PHAS82_218(+)	3.7	2.53333		24PHAS64_3805(+)	15.2667	8.16667
21PHAS78_81(+)	3.28425	1.92229		21PHAS80_613(-)	13.3249	22.4958				24PHAS82_266(+)	2.9	0.1		24PHAS64_3563(-)	6.5	3.23333
21PHAS78_102(+)	41.8707	3.2469		21PHAS80_655(-)	59.302	31.7392				24PHAS82_290(+)	2.86667	0.7		24PHAS64_3587(-)	373.167	215.9
21PHAS78_186(+)	19.2466	6.85882		21PHAS81_134(+)	4.08942	2.85795				24PHAS82_314(+)	1.66667	0.266667		24PHAS64_3611(-)	65.2333	27.5
21PHAS78_207(+)	44.235	10.535		21PHAS81_155(+)	69.8407	111.855				24PHAS82_362(+)	1.1	0.7		24PHAS64_3659(-)	26	12.6667
21PHAS78_228(+)	3.37215	0		21PHAS81_260(+)	33.4719	8.1343				24PHAS82_458(+)	1.4	0		24PHAS64_3683(-)	3.56667	0
21PHAS78_249(+)	2.96874	0		21PHAS81_302(+)	51.3984	6.83362				24PHAS82_264(-)	2.9	2.23333		24PHAS64_3707(-)	3.4	1.36667
21PHAS78_142(-)	183.566	18.2969		21PHAS81_344(+)	42.3355	5.06715				24PHAS82_336(-)	24.3667	11.8333		24PHAS64_3803(-)	73.9667	24.1667
21PHAS78_163(-)	31.0715	20.3539		21PHAS81_386(+)	18.4472	79.885				24PHAS83_514(+)	13.0333	0.7		24PHAS65_147(+)	2.06667	2.1
21PHAS78_205(-)	25.2463	2.06357		21PHAS81_428(+)	13.3475	21.2029				24PHAS83_562(+)	6.7	0.266667		24PHAS65_171(+)	48.2	46.7
21PHAS78_289(-)	55.4538	1.07636		21PHAS81_470(+)	3.74669	3.28034				24PHAS83_610(+)	1.26667	4.06667		24PHAS65_219(+)	18.3	19.5333
21PHAS78_394(-)	5.98773	0.128153		21PHAS81_596(+)	8.22908	14.9797				24PHAS83_634(+)	7.9	2		24PHAS65_243(+)	21.1	8.06667
21PHAS79_394(-)	632.311	45.73		21PHAS81_132(-)	35.0697	2.37564				24PHAS83_730(+)	4.9	0.3		24PHAS65_315(+)	32.1	3.43333
21PHAS80_508(-)	2.11312	2.2533		21PHAS81_153(-)	2.03007	4.54389				24PHAS83_536(-)	2.3	0.1		24PHAS65_363(+)	42.9667	18.5667
21PHAS81_134(+)	5.19924	2.48614		21PHAS81_237(-)	26.8021	33.8095				24PHAS83_608(-)	3.63333	0.133333		24PHAS65_145(-)	53.6333	22.6333
21PHAS81_155(+)	78.1209	68.1153		21PHAS81_405(-)	149.407	24.1054				24PHAS83_656(-)	1.33333	0		24PHAS65_169(-)	16.7333	41.6
21PHAS81_260(+)	19.663	3.15473		21PHAS82_300(+)	23.2428	1.26359				24PHAS83_680(-)	37.4333	20.1333		24PHAS65_217(-)	6.2	4.76667
21PHAS81_302(+)	36.5552	10.4411		21PHAS82_363(+)	15.7354	1.41722				24PHAS83_704(-)	7.13333	0.1		24PHAS65_241(-)	2.3	0.766667
21PHAS81_344(+)	67.8122	20.7632		21PHAS82_384(+)	204.684	66.8629				24PHAS83_752(-)	12.2	0.366667		24PHAS65_361(-)	251.567	179.6
21PHAS81_386(+)	40.7804	15.9134		21PHAS82_447(+)	3.93313	5.0245				24PHAS84_550(-)	1.6	0		24PHAS65_553(-)	16.4667	20.3333
21PHAS81_428(+)	13.1899	5.93048		21PHAS82_489(+)	8.52907	72.5939				24PHAS85_164(+)	1.3	0.133333		24PHAS66_213(+)	1.5	3.76667
21PHAS81_470(+)	2.7335	0		21PHAS82_319(-)	44.684	7.97986				24PHAS85_212(+)	30.2667	3.1		24PHAS66_261(+)	140.433	110.433
21PHAS81_596(+)	6.39443	0.085435		21PHAS82_361(-)	37.9869	33.2977				24PHAS85_308(+)	6	0.233333		24PHAS66_285(+)	80.5667	51.5667
21PHAS81_132(-)	30.9369	0.376536		21PHAS82_382(-)	3.41174	16.0228				24PHAS85_162(-)	10.4	4.86667		24PHAS66_309(+)	73.3333	108.233
21PHAS81_153(-)	2.83492	0.0939615		21PHAS82_571(-)	7.8481	77.8149				24PHAS85_210(-)	4.56667	0		24PHAS66_357(+)	184.4	57.3667
21PHAS81_237(-)	29.0476	8.1561		21PHAS83_291(+)	5.206	0.714237				24PHAS85_306(-)	8.7	15.2667		24PHAS66_381(+)	58	19.0667
21PHAS81_405(-)	142.721	12.6999		21PHAS83_354(+)	47.2979	7.02859				24PHAS86_3740(+)	5.26667	4.43333		24PHAS66_259(-)	4.5	2.6
21PHAS81_426(-)	1.9059	0		21PHAS83_375(+)	23.2165	47.3183				24PHAS86_3618(-)	1.26667	6.3		24PHAS66_307(-)	2.86667	1.2
21PHAS82_300(+)	20.7227	0.28223		21PHAS83_480(+)	71.1431	22.9646				24PHAS86_3738(-)	1.83333	0.533333		24PHAS66_379(-)	36.4333	20.6333
21PHAS82_363(+)	15.9136	4.94185		21PHAS83_543(+)	90.4272	107.779				24PHAS87_297(+)	2.56667	0		24PHAS67_81(+)	6	11.4
21PHAS82_384(+)	394.994	63.572		21PHAS83_564(+)	10.7868	7.5237				24PHAS87_369(+)	1.3	0		24PHAS67_105(+)	8.6	0.633333
21PHAS82_447(+)	7.05308	5.70868		21PHAS83_436(-)	517.179	150.038				24PHAS87_393(+)	11.8	2.53333		24PHAS67_249(+)	5.63333	2.13333
21PHAS82_489(+)	10.8051	14.3999		21PHAS83_457(-)	154.734	25.133				24PHAS87_247(-)	4.33333	1.93333		24PHAS67_273(+)	18.6333	9.4
21PHAS82_319(-)	92.1416	14.5063		21PHAS84_207(+)	136.091	42.7954				24PHAS87_367(-)	1.5	0.133333		24PHAS67_321(+)	17.2	3.93333
21PHAS82_361(-)	31.1261	11.3788		21PHAS84_228(+)	7.43545	20.2184				24PHAS87_415(-)	23.0333	12.1333		24PHAS67_345(+)	4.2	0.5
21PHAS82_382(-)	6.09554	0.0558522		21PHAS84_312(+)	29.5003	92.904				24PHAS88_104(+)	14.1667	3.96667		24PHAS67_103(-)	2.7	1.06667
21PHAS82_571(-)	18.0212	6.23651		21PHAS84_333(+)	7.75321	42.3492				24PHAS89_295(+)	2.96667	3.83333		24PHAS67_151(-)	30.4667	34.2667
21PHAS83_291(+)	11.3067	0.179397		21PHAS84_522(+)	8.81179	11.1977				24PHAS89_319(+)	1.56667	20.6667		24PHAS67_199(-)	13	6.66667
21PHAS83_354(+)	79.5994	1.06715		21PHAS84_289(-)	25.9656	61.1668				24PHAS89_343(+)	4.4	0		24PHAS67_271(-)	6.36667	0.833333
21PHAS83_375(+)	25.4423	6.47194		21PHAS84_331(-)	62.8968	2.56259				24PHAS89_293(-)	12.6667	0		24PHAS68_536(+)	1.26667	0.366667
21PHAS83_480(+)	62.8889	35.9663		21PHAS85_81(+)	3.62881	35.1205				24PHAS89_317(-)	5.63333	2.66667		24PHAS68_174(-)	3.56667	1.93333
21PHAS83_543(+)	110.138	65.3837		21PHAS85_123(+)	287.046	21.0495				24PHAS89_341(-)	2.7	2.46667		24PHAS69_179(+)	11.1667	3.33333
21PHAS83_564(+)	11.8363	9.56878		21PHAS85_144(+)	152.704	17.2432				24PHAS89_413(-)	3.5	2.66667		24PHAS69_203(+)	3.36667	2.6
21PHAS83_436(-)	711.705	226.229		21PHAS85_165(+)	9.69372	72.7544				24PHAS90_142(+)	1	3.4		24PHAS69_227(+)	4.73333	13.5
21PHAS83_457(-)	152.909	52.1584		21PHAS85_186(+)	40.0634	2.67743				24PHAS90_238(+)	2.1	2.93333		24PHAS69_251(+)	27.3	30.7
21PHAS84_207(+)	94.7397	13.5117		21PHAS85_375(+)	6.56707	1.1175				24PHAS90_262(+)	2.63333	7.03333		24PHAS69_275(+)	7.2	5.26667
21PHAS84_228(+)	8.77548	0.139631		21PHAS85_100(-)	27.5076	7.32528				24PHAS90_284(-)	3.7	5.73333		24PHAS69_299(+)	102.7	148.9
21PHAS84_312(+)	30.0318	6.86663		21PHAS85_142(-)	5.59517	12.0764				24PHAS91_82(-)	3.3	3.43333		24PHAS69_177(-)	2.4	1.3
21PHAS84_333(+)	7.37619	0.085435		21PHAS85_184(-)	10.4486	33.7732				24PHAS91_226(-)	2.2	3.83333		24PHAS69_249(-)	1.36667	0.7
21PHAS84_522(+)	6.19097	0.305892		21PHAS85_310(-)	27.1822	36.693				24PHAS91_394(-)	1.83333	4.03333		24PHAS70_264(+)	1.76667	1
21PHAS84_289(-)	21.985	10.3296		21PHAS85_352(-)	10.7029	17.0327				24PHAS92_153(+)	2.86667	0.1		24PHAS70_456(+)	4.33333	2.8
21PHAS84_331(-)	42.159	5.69858		21PHAS86_212(+)	5.20217	44.671				24PHAS92_297(+)	1.73333	0.433333		24PHAS70_528(+)	13.4667	7.33333
21PHAS85_81(+)	5.73875	0.140942		21PHAS86_233(+)	3.40359	13.4714				24PHAS92_393(+)	11.7333	10.0667		24PHAS70_576(+)	15.2	11.4
21PHAS85_123(+)	327.111	27.8168		21PHAS86_296(+)	22.4103	13.5562				24PHAS92_463(-)	3.06667	0.0666667		24PHAS70_600(+)	73.2	43.9
21PHAS85_144(+)	168.128	14.5481		21PHAS86_359(+)	77.0398	125.233				24PHAS93_164(+)	1	0		24PHAS70_238(-)	2.13333	1.26667
21PHAS85_165(+)	13.7735	10.5954		21PHAS86_401(+)	30.1416	13.6939				24PHAS93_162(-)	1.66667	0.4		24PHAS70_454(-)	3.43333	4.43333
21PHAS85_186(+)	52.954	3.54982		21PHAS86_506(+)	9.83405	0.434154				24PHAS93_234(-)	1.83333	0.3		24PHAS70_550(-)	59.8667	49.3667
21PHAS85_375(+)	8.36084	0		21PHAS86_168(-)	12.6296	53.9375				24PHAS93_282(-)	3.3	13.5333		24PHAS71_693(+)	1.2	0.966667
21PHAS85_100(-)	38.5091	2.92965		21PHAS86_315(-)	36.4954	49.4189				24PHAS94_81(+)	1.63333	0		24PHAS71_717(+)	2.33333	1.06667
21PHAS85_142(-)	6.47998	0.476401		21PHAS86_399(-)	1.39699	11.4302				24PHAS94_129(+)	2.7	0.0666667		24PHAS71_765(+)	32.2333	19.7667
21PHAS85_184(-)	16.9938	18.66		21PHAS86_420(-)	33.1867	44.5797				24PHAS94_153(+)	10.0333	3.66667		24PHAS71_885(+)	13.3333	5.13333
21PHAS85_310(-)	26.04	1.0862		21PHAS87_81(+)	7.20734	2.31423				24PHAS94_201(+)	7.5	22.7333		24PHAS71_909(+)	36.7	36
21PHAS85_352(-)	16.8376	3.11065		21PHAS87_102(+)	272.206	32.4121				24PHAS94_369(+)	1.23333	0.1		24PHAS71_981(+)	86.1	57.5
21PHAS86_212(+)	5.47406	6.44818		21PHAS87_165(+)	330.492	48.3909				24PHAS94_151(-)	5.36667	0.6		24PHAS71_1053(+)	63	48.8
21PHAS86_233(+)	2.75012	7.28659		21PHAS87_207(+)	48.3093	18.2509				24PHAS94_223(-)	3.13333	0.1		24PHAS71_715(-)	37.0333	19.8333
21PHAS86_296(+)	34.1607	5.98924		21PHAS87_228(+)	46.4084	14.5982				24PHAS94_319(-)	1.1	0		24PHAS71_787(-)	15.6333	13.5
21PHAS86_359(+)	71.5322	16.7644		21PHAS87_121(-)	11.1765	77.6303				24PHAS96_427(-)	4.03333	7.7		24PHAS71_907(-)	11.3667	13.5667
21PHAS86_401(+)	20.0497	0.67095		21PHAS87_142(-)	21.1356	1.71983				24PHAS96_475(-)	7	3		24PHAS72_419(+)	1.06667	2.63333
21PHAS86_506(+)	4.56801	0.197139		21PHAS87_205(-)	50.2871	52.2868				24PHAS96_523(-)	2.76667	2.06667		24PHAS72_515(+)	1.66667	0.833333
21PHAS86_168(-)	14.7208	7.1091		21PHAS87_457(-)	8.27843	21.1906				24PHAS96_619(-)	1.7	0		24PHAS73_447(+)	1.96667	1.26667
21PHAS86_273(-)	1.97415	0		21PHAS88_144(+)	4.6678	1.62148				24PHAS96_715(-)	3.63333	2.66667		24PHAS73_445(-)	5.53333	2.5
21PHAS86_315(-)	40.5766	8.77928		21PHAS88_165(+)	15.804	24.7999				24PHAS97_109(+)	25.6	4.1		24PHAS73_493(-)	1.33333	0.833333
21PHAS86_399(-)	2.07551	2.40531		21PHAS88_249(+)	7.77185	31.5214				24PHAS97_133(+)	1.73333	0		24PHAS73_517(-)	1.7	1.06667
21PHAS86_420(-)	31.8321	13.45		21PHAS88_312(+)	81.0958	29.0721				24PHAS97_107(-)	1.96667	0.133333		24PHAS73_541(-)	1.1	0.666667
21PHAS87_81(+)	6.1882	0		21PHAS88_333(+)	12.7296	1.02792				24PHAS97_131(-)	2.3	1.53333		24PHAS73_661(-)	1.26667	1.16667
21PHAS87_102(+)	263.217	38.5935		21PHAS88_100(-)	6.36577	5.39853				24PHAS98_117(+)	26.8333	0.566667		24PHAS74_430(+)	6.43333	8.5
21PHAS87_165(+)	505.97	100.245		21PHAS88_163(-)	17.789	9.4375				24PHAS98_333(+)	18.3333	3.33333		24PHAS74_454(+)	20.4667	11.9
21PHAS87_207(+)	75.5794	34.4697		21PHAS88_310(-)	5.36798	58.9999				24PHAS98_381(+)	3.5	0.4		24PHAS74_478(+)	12.4667	1.4
21PHAS87_228(+)	21.4379	10.8465		21PHAS88_331(-)	13.5501	1.58615				24PHAS98_139(-)	29.4667	12		24PHAS74_550(+)	17.3667	22.4
21PHAS87_121(-)	14.9946	4.38904		21PHAS88_373(-)	37.6469	5.56305				24PHAS98_379(-)	9.26667	0.1		24PHAS74_188(-)	11.9	14.6333
21PHAS87_142(-)	33.0467	0.351561		21PHAS88_394(-)	7.80116	17.5775				24PHAS99_355(+)	6.43333	0		24PHAS74_212(-)	12.4667	33.8667
21PHAS87_205(-)	24.4582	15.6064		21PHAS88_478(-)	7.64066	23.4348				24PHAS99_403(+)	2.36667	0		24PHAS74_260(-)	18.3	34
21PHAS87_457(-)	11.9701	0.361745		21PHAS89_145(+)	556.494	167.003				24PHAS99_427(+)	13.2	4.43333		24PHAS74_308(-)	7.86667	10.7667
21PHAS88_144(+)	6.27293	0.0558522		21PHAS89_187(+)	147.319	20.9445				24PHAS99_209(-)	2.83333	0		24PHAS74_404(-)	14.0667	6.4
21PHAS88_165(+)	25.4745	1.58423		21PHAS89_208(+)	42.6862	19.8484				24PHAS99_329(-)	2.83333	0		24PHAS74_452(-)	4.06667	4.13333
21PHAS88_249(+)	8.39366	1.90089		21PHAS89_292(+)	20.0156	18.162				24PHAS99_401(-)	3	0		24PHAS74_476(-)	17.1	7.23333
21PHAS88_312(+)	126.192	10.8826		21PHAS89_313(+)	6.13522	6.76129				24PHAS99_497(-)	2.66667	0		24PHAS75_322(+)	1.4	0.833333
21PHAS88_333(+)	21.0533	0.418892		21PHAS89_376(+)	3.68105	73.3253				24PHAS100_455(+)	7.46667	0.433333		24PHAS76_201(+)	3.43333	0.233333
21PHAS88_100(-)	3.84034	0		21PHAS89_80(-)	8.46437	0.0650121				24PHAS100_479(+)	5.43333	0.1		24PHAS77_696(+)	1.03333	1.93333
21PHAS88_163(-)	19.4322	1.94856		21PHAS89_122(-)	17.0558	20.3289				24PHAS100_551(+)	8.53333	1.93333		24PHAS77_720(+)	1.4	0
21PHAS88_310(-)	4.99072	6.28792		21PHAS89_206(-)	278.098	92.7239				24PHAS100_623(+)	66.7667	7.4		24PHAS77_864(+)	3.9	3.6
21PHAS88_331(-)	16.8009	0.184005		21PHAS89_227(-)	164.187	155.313				24PHAS100_719(+)	7.13333	1.16667		24PHAS77_960(+)	15.2333	6.1
21PHAS88_373(-)	24.4613	3.25955		21PHAS89_269(-)	17.5782	2.78737				24PHAS101_273(+)	14.1667	2.96667		24PHAS77_984(+)	88.5667	112.833
21PHAS88_394(-)	5.72062	3.07187		21PHAS90_151(+)	310.028	55.6566				24PHAS101_319(-)	8.56667	0.3		24PHAS77_1080(+)	15.4333	6.86667
21PHAS88_478(-)	7.25356	12.6666		21PHAS90_193(+)	21.6125	13.2301				24PHAS103_234(+)	17.1333	11.4333		24PHAS77_718(-)	7.16667	3.3
21PHAS89_145(+)	62.8448	22.6301		21PHAS90_214(+)	46.2589	63.6895				24PHAS103_258(+)	36.7	13.8333		24PHAS77_814(-)	29.2667	41.1333
21PHAS89_187(+)	64.9665	4.44834		21PHAS90_235(+)	13.707	30.1413				24PHAS103_256(-)	12.7667	20.7		24PHAS77_862(-)	17.0333	12.3
21PHAS89_208(+)	11.9224	0.40907		21PHAS90_277(+)	82.4348	43.6909				24PHAS106_153(+)	11.5333	3.13333		24PHAS77_958(-)	12.2	4.86667
21PHAS89_292(+)	37.7317	2.83238		21PHAS90_298(+)	27.8158	9.51983				24PHAS106_177(+)	4.66667	0.0666667		24PHAS77_1102(-)	9.03333	1.43333
21PHAS89_376(+)	2.58681	2.40296		21PHAS90_592(+)	39.6315	14.9737				24PHAS106_249(+)	6.53333	0.2		24PHAS78_233(+)	263	210.433
21PHAS89_80(-)	4.18849	0.0939615		21PHAS90_170(-)	27.59	4.34666				24PHAS106_321(+)	2.96667	0		24PHAS78_281(+)	12.3333	3.13333
21PHAS89_122(-)	5.02582	3.28559		21PHAS90_191(-)	16.0571	16.275				24PHAS106_127(-)	11.8333	1.86667		24PHAS78_305(+)	430.2	550.667
21PHAS89_185(-)	1.37526	3.1611		21PHAS90_212(-)	31.7278	15.1461				24PHAS107_177(+)	2.4	0.0666667		24PHAS78_87(-)	18.8667	14.4667
21PHAS89_206(-)	116.633	17.3223		21PHAS90_233(-)	8.8137	12.1985				24PHAS107_441(+)	32.3333	14.4		24PHAS78_279(-)	44.5	18.0333
21PHAS89_227(-)	39.5237	16.8047		21PHAS90_569(-)	2.01137	3.51293				24PHAS107_247(-)	1.63333	0.0666667		24PHAS78_303(-)	25.0667	11.3333
21PHAS89_269(-)	2.31395	0.0837783		21PHAS91_291(+)	1.3184	0.737441				24PHAS108_249(+)	7.73333	2.2		24PHAS78_351(-)	112.2	40.4
21PHAS89_374(-)	1.64902	0		21PHAS92_502(+)	1.05671	13.5587				24PHAS109_541(+)	1.4	1.66667		24PHAS80_210(+)	7.3	22.2333
21PHAS90_151(+)	186.086	6.22415		21PHAS92_523(+)	1.91028	2.15022				24PHAS109_613(+)	7.2	1.73333		24PHAS80_280(-)	19	50.9
21PHAS90_193(+)	11.5694	4.54119		21PHAS92_565(+)	2.60514	3.85709				24PHAS109_637(+)	14.6333	10.5667		24PHAS80_616(-)	17.6333	37
21PHAS90_214(+)	40.2737	4.98168		21PHAS92_605(-)	22.7152	3.20998				24PHAS109_491(-)	33.8333	21.2667		24PHAS81_167(+)	2.06667	2.1
21PHAS90_235(+)	12.7778	0.35453		21PHAS92_647(-)	4.66065	1.20272				24PHAS109_611(-)	11.0333	13.5667		24PHAS81_669(-)	8.83333	15.4667
21PHAS90_277(+)	63.0069	12.2567		21PHAS92_689(-)	23.2509	1.22924				24PHAS111_516(+)	6.23333	0.266667		24PHAS82_218(+)	18.1667	24.4
21PHAS90_298(+)	10.8272	0.467184		21PHAS92_710(-)	8.47054	0.0921597				24PHAS111_636(+)	3.36667	1.36667		24PHAS82_266(+)	16.4667	20
21PHAS90_592(+)	24.8996	0.701138		21PHAS93_373(+)	12.1407	6.78745				24PHAS111_660(+)	14.1	9.16667		24PHAS82_290(+)	26.8333	12.1667
21PHAS90_170(-)	8.72385	0.743856		21PHAS93_415(+)	13.1849	1.05984				24PHAS111_538(-)	5.8	0.166667		24PHAS82_314(+)	9.96667	9.13333
21PHAS90_191(-)	15.0214	3.09271		21PHAS93_457(+)	8.44181	0.116458				24PHAS111_562(-)	3.5	0		24PHAS82_362(+)	5.1	11.5667
21PHAS90_212(-)	20.1779	5.57495		21PHAS93_119(-)	2.63201	11.6942				24PHAS112_448(+)	28.8667	6.7		24PHAS82_458(+)	4.66667	3.23333
21PHAS90_233(-)	5.60469	0.085435		21PHAS93_140(-)	7.85046	7.31802				24PHAS112_472(+)	9.83333	0		24PHAS82_264(-)	59.4333	15.8
21PHAS90_569(-)	2.18708	0.402805		21PHAS93_161(-)	272.75	65.9241				24PHAS112_784(+)	14.4667	2.36667		24PHAS82_288(-)	1.9	1.23333
21PHAS91_291(+)	1.01052	5.14566		21PHAS93_245(-)	54.8402	2.77216				24PHAS112_686(-)	9.06667	0		24PHAS82_336(-)	226.267	285.533
21PHAS92_502(+)	1.05745	0		21PHAS93_329(-)	117.327	176.644				24PHAS112_758(-)	3.73333	10.7333		24PHAS82_408(-)	5.03333	3.73333
21PHAS92_565(+)	2.3157	0		21PHAS93_350(-)	22.1238	12.1378				24PHAS113_623(+)	3.83333	0.333333		24PHAS83_514(+)	32.2	31.7667
21PHAS92_605(-)	11.0683	5.70238		21PHAS93_371(-)	47.7888	21.0459				24PHAS113_671(+)	4.03333	0.333333		24PHAS83_562(+)	22.7333	14.3667
21PHAS92_647(-)	1.33099	0		21PHAS93_413(-)	22.0792	3.14559				24PHAS113_695(+)	80.6667	30.7333		24PHAS83_610(+)	4.5	2.36667
21PHAS92_689(-)	14.5577	0.261518		21PHAS93_455(-)	99.8684	109.064				24PHAS113_381(-)	3.53333	3.66667		24PHAS83_634(+)	49.6	20.9333
21PHAS92_710(-)	2.70346	0.128153		21PHAS93_476(-)	578.863	118.584				24PHAS113_477(-)	8.73333	7.03333		24PHAS83_730(+)	22.3333	15.7667
21PHAS93_373(+)	7.92964	0.320684		21PHAS94_320(-)	37.2443	85.6963				24PHAS114_735(+)	19	0		24PHAS83_536(-)	3.6	15.1
21PHAS93_415(+)	13.3265	2.27716		21PHAS94_341(-)	40.1496	25.8457				24PHAS114_637(-)	12.3	0.2		24PHAS83_608(-)	22	5.63333
21PHAS93_457(+)	7.39714	1.01552		21PHAS94_404(-)	45.6577	153.024				24PHAS115_225(+)	1.9	0		24PHAS83_656(-)	12.3333	4.3
21PHAS93_119(-)	2.79146	6.43304		21PHAS94_488(-)	18.2856	5.04102				24PHAS115_175(-)	7.33333	0.133333		24PHAS83_680(-)	225.033	125.7
21PHAS93_140(-)	5.18544	0		21PHAS94_530(-)	67.5187	84.4319				24PHAS115_199(-)	19.4333	1.56667		24PHAS83_704(-)	23.5667	28.8333
21PHAS93_161(-)	387.306	27.4788		21PHAS94_572(-)	27.1252	13.9963				24PHAS115_223(-)	4.2	0.166667		24PHAS83_752(-)	45.2667	44.1667
21PHAS93_245(-)	89.8213	12.4706		21PHAS95_200(+)	10.2131	0.365034				24PHAS115_367(-)	1.93333	0		24PHAS84_552(+)	2.86667	4.53333
21PHAS93_329(-)	99.3308	18.7413		21PHAS95_284(+)	24.1034	3.08276				24PHAS115_439(-)	3.93333	0.2		24PHAS84_696(+)	4.93333	7.56667
21PHAS93_350(-)	29.1989	7.02648		21PHAS95_368(+)	5.63112	11.0944				24PHAS116_639(+)	33.9333	8.83333		24PHAS84_550(-)	5.26667	9.46667
21PHAS93_371(-)	69.5972	14.1902		21PHAS95_389(+)	6.58576	10.7751				24PHAS116_541(-)	6.06667	0.2		24PHAS85_164(+)	7.3	2.56667
21PHAS93_413(-)	13.8567	6.47649		21PHAS95_410(+)	1.41903	15.3442				24PHAS116_709(-)	7.9	3.03333		24PHAS85_212(+)	68.6667	32.1
21PHAS93_455(-)	60.0485	25.9006		21PHAS95_431(+)	64.2292	6.38283				24PHAS117_450(-)	1.06667	1.46667		24PHAS85_308(+)	30.0667	17.8667
21PHAS93_476(-)	425.298	117.59		21PHAS95_219(-)	42.344	4.52101				24PHAS118_633(+)	5.93333	0		24PHAS85_162(-)	38.1667	39.2667
21PHAS94_320(-)	44.5917	24.8461		21PHAS95_240(-)	97.7585	99.1501				24PHAS119_461(+)	2.3	0.0666667		24PHAS85_210(-)	13.5667	2
21PHAS94_341(-)	21.7034	9.25774		21PHAS95_366(-)	40.0599	134.761				24PHAS119_485(+)	9.16667	4.16667		24PHAS85_234(-)	5.93333	9.73333
21PHAS94_404(-)	48.989	35.1851		21PHAS95_492(-)	15.202	27.4661				24PHAS119_531(-)	1.06667	0		24PHAS85_306(-)	124.3	169.4
21PHAS94_488(-)	14.7462	0.333818		21PHAS96_186(+)	7.99045	0.0926632				24PHAS119_555(-)	6.46667	6.66667		24PHAS85_402(-)	7.26667	7.63333
21PHAS94_530(-)	62.8202	13.1589		21PHAS96_270(+)	7.10097	12.3473				24PHAS120_603(+)	1.13333	8.36667		24PHAS86_3596(+)	1.96667	0.566667
21PHAS94_572(-)	22.4254	10.1687		21PHAS96_291(+)	3.30962	5.15666				24PHAS120_625(-)	1.03333	0.0666667		24PHAS86_3620(+)	4.36667	0.9
21PHAS95_200(+)	8.61956	0.205666		21PHAS96_354(+)	6.0586	13.4709				24PHAS121_222(+)	3.46667	0.1		24PHAS86_3692(+)	1.6	0.366667
21PHAS95_284(+)	17.2689	4.0713		21PHAS96_121(-)	2.96844	12.7752				24PHAS122_361(+)	2.16667	0		24PHAS86_3740(+)	15.7	23.6667
21PHAS95_368(+)	5.67747	3.56472		21PHAS96_205(-)	2.77289	2.85478				24PHAS126_303(-)	39	11.2		24PHAS86_3618(-)	10.7333	5.93333
21PHAS95_389(+)	6.01159	7.00225		21PHAS96_268(-)	1.73486	1.01376				24PHAS128_1527(-)	4.2	8.93333		24PHAS86_3738(-)	16.5333	14.2
21PHAS95_410(+)	2.24755	5.00681		21PHAS97_767(+)	9.62517	41.8831				24PHAS129_236(-)	1.13333	0		24PHAS87_297(+)	7.3	0.8
21PHAS95_431(+)	67.6733	11.3797		21PHAS97_788(+)	36.1895	5.511				24PHAS129_284(-)	2.4	0.266667		24PHAS87_369(+)	7.1	2.66667
21PHAS95_219(-)	27.666	0.489897		21PHAS97_830(+)	40.5546	18.4882				24PHAS129_308(-)	2.83333	0.666667		24PHAS87_393(+)	38.7	23.3333
21PHAS95_240(-)	103.139	30.9381		21PHAS97_851(+)	114.079	5.31846				24PHAS133_268(+)	33.3667	1.1		24PHAS87_247(-)	6.56667	7.53333
21PHAS95_366(-)	56.8269	18.6509		21PHAS97_872(+)	18.5932	143.322				24PHAS134_79(-)	2.3	0.2		24PHAS87_367(-)	6.66667	1.06667
21PHAS95_492(-)	9.43378	0.319027		21PHAS97_914(+)	45.0939	76.2988				24PHAS134_103(-)	1.03333	0		24PHAS87_415(-)	61.6333	37.3
21PHAS96_186(+)	11.37	0.141287		21PHAS97_935(+)	15.9176	6.62842				24PHAS135_703(+)	14.1333	4.06667		24PHAS88_104(+)	144.6	121.033
21PHAS96_270(+)	6.51523	0		21PHAS97_998(+)	47.0646	134.065				24PHAS136_152(+)	6.7	0.133333		24PHAS88_368(+)	4.33333	5.43333
21PHAS96_291(+)	2.04271	0.0558522		21PHAS97_1145(+)	13.4011	4.72233				24PHAS136_126(-)	90.9667	16.8333		24PHAS88_126(-)	1.83333	2.4
21PHAS96_354(+)	8.57851	9.90854		21PHAS97_786(-)	2.40055	10.9269				24PHAS136_150(-)	22.3	3.76667		24PHAS88_150(-)	8.2	10.5
21PHAS96_121(-)	1.83084	3.37906		21PHAS97_807(-)	17.35	21.8272				24PHAS145_641(-)	579.433	2079.87		24PHAS89_295(+)	6.8	3.33333
21PHAS97_767(+)	16.7956	2.5252		21PHAS97_828(-)	15.0952	6.07534				24PHAS147_884(+)	10.7333	3.96667		24PHAS89_319(+)	135.833	60.6333
21PHAS97_788(+)	14.9152	5.07902		21PHAS97_870(-)	39.6762	92.6815				24PHAS147_690(-)	22	9.83333		24PHAS89_343(+)	2.7	0.0666667
21PHAS97_830(+)	31.6753	47.4791		21PHAS97_954(-)	24.7352	4.48388				24PHAS148_1159(-)	4.66667	0		24PHAS89_293(-)	20.5333	1.23333
21PHAS97_851(+)	112.058	15.2834		21PHAS97_975(-)	5.40109	32.6742				24PHAS148_1327(-)	2	2.06667		24PHAS89_317(-)	19.1667	5.6
21PHAS97_872(+)	26.2894	5.05666		21PHAS98_176(+)	2.74895	0				24PHAS149_506(+)	2.83333	0.0666667		24PHAS89_341(-)	9.76667	1.6
21PHAS97_914(+)	46.3127	8.47743		21PHAS98_239(+)	2.47435	0.931163				24PHAS150_92(-)	3.33333	2.36667		24PHAS89_413(-)	25.2333	4.53333
21PHAS97_935(+)	11.2213	0.269095		21PHAS98_323(+)	73.5675	53.8056				24PHAS150_308(-)	1.16667	0		24PHAS90_142(+)	1.1	0.166667
21PHAS97_998(+)	70.8748	25.6597		21PHAS98_216(-)	11.7722	12.8497				24PHAS152_249(+)	9.16667	0		24PHAS90_238(+)	9.2	2.93333
21PHAS97_1145(+)	14.0893	2.37372		21PHAS98_321(-)	5.66129	2.43663				24PHAS156_939(-)	3.36667	2.7		24PHAS90_262(+)	5.96667	4.4
21PHAS97_786(-)	3.88286	0.085435		21PHAS98_363(-)	2474.39	311.734				24PHAS157_495(-)	8.13333	0.233333		24PHAS90_140(-)	1.9	1.63333
21PHAS97_807(-)	15.2494	0.169213		21PHAS98_384(-)	16.5707	6.40251				24PHAS158_175(-)	4.66667	0.0666667		24PHAS90_212(-)	1.86667	2.26667
21PHAS97_828(-)	21.5312	2.27282		21PHAS98_426(-)	10.2961	3.97498				24PHAS158_247(-)	1.53333	0		24PHAS90_236(-)	4.63333	0.6
21PHAS97_870(-)	36.489	22.6377		21PHAS99_81(+)	2.05928	0.0691197				24PHAS162_495(+)	3.2	0		24PHAS90_260(-)	2.16667	0.833333
21PHAS97_954(-)	27.2339	8.9215		21PHAS99_249(+)	4.41578	1.15414				24PHAS163_416(+)	8.06667	0		24PHAS90_284(-)	26.5667	8.83333
21PHAS97_975(-)	10.6876	2.443		21PHAS99_396(+)	4.03284	0				24PHAS163_486(-)	8.76667	21.4		24PHAS90_548(-)	1.03333	0
21PHAS98_176(+)	6.46892	0.213588		21PHAS99_100(-)	1.17127	0				24PHAS167_337(-)	1	0		24PHAS91_82(-)	11.7333	5.06667
21PHAS98_239(+)	3.33035	2.27255		21PHAS99_415(-)	2.26252	0				24PHAS168_355(-)	10.2333	0		24PHAS91_226(-)	3.53333	6.93333
21PHAS98_323(+)	38.249	7.66991		21PHAS100_123(+)	10.1556	111.737				24PHAS172_434(+)	4.1	1.93333		24PHAS91_394(-)	4.66667	3.46667
21PHAS98_216(-)	8.28309	0.128153		21PHAS100_144(+)	21.1112	3.94447				24PHAS176_732(+)	3.06667	0		24PHAS91_418(-)	1.56667	2.1
21PHAS98_321(-)	4.06307	0		21PHAS100_165(+)	14.4477	10.431				24PHAS176_804(+)	1.1	0		24PHAS92_153(+)	23.1333	30.8667
21PHAS98_363(-)	2421.71	144.88		21PHAS100_228(+)	49.7475	8.88253				24PHAS184_336(+)	2.5	2.4		24PHAS92_297(+)	34.1667	31.8667
21PHAS98_384(-)	15.7181	2.83562		21PHAS100_249(+)	248.897	92.1486				24PHAS188_481(-)	1.56667	2.3		24PHAS92_393(+)	95.4	155.767
21PHAS98_426(-)	14.0835	0		21PHAS100_291(+)	3.21336	1.23395				24PHAS190_510(+)	11.9333	0.1		24PHAS92_415(-)	16.4667	13.9333
21PHAS99_81(+)	5.06535	0		21PHAS100_312(+)	456.044	32.3044				24PHAS191_1055(-)	9.16667	0.0666667		24PHAS92_463(-)	17.0667	11.4333
21PHAS99_165(+)	3.13715	0.279261		21PHAS100_333(+)	15.4744	68.9074				24PHAS192_537(-)	6.23333	3.16667		24PHAS93_92(+)	8.26667	4.4
21PHAS99_249(+)	3.78222	2.10561		21PHAS100_354(+)	13.6014	2.14271				24PHAS194_654(-)	7.8	2.9		24PHAS93_140(+)	3.76667	1.16667
21PHAS99_396(+)	2.86846	0		21PHAS100_121(-)	15.6938	4.65								24PHAS93_164(+)	8.8	1.53333
21PHAS99_564(+)	1.22162	0		21PHAS100_184(-)	2.94876	15.3449								24PHAS93_332(+)	6.56667	4.53333
21PHAS99_100(-)	4.3049	0.0558522		21PHAS100_205(-)	25.3516	166.255								24PHAS93_380(+)	2.13333	5.03333
21PHAS99_289(-)	1.95089	0		21PHAS100_226(-)	193.155	41.812								24PHAS93_90(-)	5.03333	2.03333
21PHAS99_457(-)	1.27999	0		21PHAS100_268(-)	24.6359	19.5814								24PHAS93_138(-)	7.16667	7.9
21PHAS100_123(+)	10.8343	3.54019		21PHAS100_310(-)	244.337	358.781								24PHAS93_162(-)	28.7333	7.73333
21PHAS100_144(+)	15.6624	4.09236		21PHAS100_331(-)	40.7639	26.3421								24PHAS93_234(-)	17.3333	10.1667
21PHAS100_165(+)	15.599	0.395591		21PHAS100_352(-)	59.9913	55.6102								24PHAS93_282(-)	21.9333	31.6
21PHAS100_228(+)	42.3563	4.2976		21PHAS101_81(+)	3.62212	1.87418								24PHAS94_81(+)	3.83333	5
21PHAS100_249(+)	302.328	6.58523		21PHAS101_123(+)	3.17115	1.27648								24PHAS94_129(+)	7.83333	1.93333
21PHAS100_291(+)	2.59967	0		21PHAS101_226(-)	1.44923	0.487355								24PHAS94_153(+)	33.5667	34.6667
21PHAS100_312(+)	365.793	20.7759		21PHAS102_272(+)	1.32557	0								24PHAS94_201(+)	32.8667	47.6667
21PHAS100_333(+)	11.3162	5.87909		21PHAS102_335(+)	65.1108	13.8441								24PHAS94_369(+)	5.33333	5.36667
21PHAS100_354(+)	10.9225	0.140942		21PHAS102_377(+)	15.724	23.7997								24PHAS94_151(-)	38.4	13.5
21PHAS100_121(-)	21.6388	3.46248		21PHAS102_398(+)	40.424	38.9124								24PHAS94_223(-)	19.4	7.4
21PHAS100_184(-)	5.6692	0		21PHAS102_440(+)	12.1823	13.303								24PHAS94_319(-)	6.53333	2.83333
21PHAS100_205(-)	15.6623	15.1808		21PHAS102_144(-)	270.219	19.2109								24PHAS96_429(+)	32.6333	19.1
21PHAS100_226(-)	287.697	34.2642		21PHAS102_207(-)	4.09516	31.4362								24PHAS96_645(+)	13.1333	7.53333
21PHAS100_268(-)	23.5473	0.393934		21PHAS102_312(-)	343.357	65.4393								24PHAS96_427(-)	40.2667	53.3
21PHAS100_310(-)	209.914	38.349		21PHAS102_396(-)	24.6537	68.4459								24PHAS96_475(-)	50.6	34.2667
21PHAS100_331(-)	23.8763	0.464922		21PHAS103_135(+)	465.35	36.6698								24PHAS96_523(-)	27.6667	33.1667
21PHAS100_352(-)	54.3759	9.09429		21PHAS103_156(+)	25.8484	44.8793								24PHAS96_619(-)	9.13333	2.83333
21PHAS101_81(+)	591.455	59.1956		21PHAS103_282(+)	448.612	656.781								24PHAS96_643(-)	5.13333	4.83333
21PHAS101_123(+)	598.851	98.61		21PHAS103_303(+)	12.0736	6.2238								24PHAS96_715(-)	29.7667	9.76667
21PHAS101_165(+)	73.2741	4.18589		21PHAS103_324(+)	25.2466	41.17								24PHAS97_109(+)	68.2333	41.4333
21PHAS101_312(+)	140.949	10.1444		21PHAS103_366(+)	19.0887	62.1898								24PHAS97_133(+)	7.16667	2.9
21PHAS101_205(-)	24.699	2.71636		21PHAS103_387(+)	18.7006	17.0473								24PHAS97_301(+)	7.66667	0
21PHAS101_226(-)	322.347	113.093		21PHAS103_112(-)	101.912	24.889								24PHAS97_107(-)	8.76667	2.96667
21PHAS101_289(-)	172.822	14.6959		21PHAS103_175(-)	220.333	13.9497								24PHAS97_131(-)	21.3333	6.36667
21PHAS102_272(+)	1.75972	0		21PHAS103_217(-)	7.64344	1.23523								24PHAS98_117(+)	144.567	49.0667
21PHAS102_335(+)	97.5141	25.9263		21PHAS103_259(-)	126.518	169.16								24PHAS98_333(+)	131.4	130.567
21PHAS102_377(+)	20.0562	7.19497		21PHAS103_280(-)	17.096	16.4761								24PHAS98_381(+)	26	10.1333
21PHAS102_398(+)	34.5832	8.67453		21PHAS103_364(-)	13.1629	14.3479								24PHAS98_139(-)	188.1	199.633
21PHAS102_440(+)	5.99452	3.12476		21PHAS103_406(-)	5.0234	15.0749								24PHAS98_379(-)	39.7333	34.0333
21PHAS102_144(-)	341.533	61.1788		21PHAS104_184(+)	75.8498	70.6768								24PHAS99_355(+)	1.43333	6.83333
21PHAS102_207(-)	7.22616	11.08		21PHAS104_205(+)	18.0321	25.0865								24PHAS99_403(+)	3.23333	4.03333
21PHAS102_312(-)	409.231	57.1114		21PHAS104_247(+)	32.9125	10.7073								24PHAS99_427(+)	5.63333	11.1667
21PHAS102_396(-)	36.4175	45.2405		21PHAS104_373(+)	66.8889	7.05622								24PHAS99_209(-)	2.5	0.3
21PHAS102_417(-)	29.5849	0.86217		21PHAS104_436(+)	23.276	44.8099								24PHAS99_329(-)	4.1	2.8
21PHAS102_438(-)	5.06499	2.30206		21PHAS104_478(+)	8.03978	0.840302								24PHAS99_401(-)	3	1.16667
21PHAS103_135(+)	433.806	38.7026		21PHAS104_161(-)	62.9107	4.15347								24PHAS99_497(-)	1.66667	4.56667
21PHAS103_156(+)	18.2913	3.45079		21PHAS104_329(-)	4.23556	10.5712								24PHAS100_455(+)	5.06667	18
21PHAS103_282(+)	15.9609	44.0115		21PHAS105_362(-)	3.04603	0.0465833								24PHAS100_479(+)	5.03333	5.1
21PHAS103_112(-)	1.01496	0.825372		21PHAS106_110(+)	23.8438	65.68								24PHAS100_551(+)	4.83333	20.3333
21PHAS103_175(-)	1.57836	1.94706		21PHAS106_131(+)	44.3933	7.78526								24PHAS100_623(+)	62.0333	67.2667
21PHAS103_259(-)	1.73475	4.18482		21PHAS106_173(+)	27.2436	47.2824								24PHAS100_719(+)	8.36667	20.7667
21PHAS104_184(+)	69.4105	29.6038		21PHAS106_215(+)	16.796	3.88586								24PHAS101_273(+)	114.9	45.2
21PHAS104_205(+)	23.0306	5.83883		21PHAS106_257(+)	16.8483	34.8066								24PHAS101_319(-)	21.1667	34.3
21PHAS104_247(+)	47.4294	28.8151		21PHAS106_278(+)	47.0132	105.634								24PHAS103_234(+)	29.7	64.1333
21PHAS104_373(+)	45.7373	4.75467		21PHAS106_320(+)	13.8454	83.156								24PHAS103_258(+)	82.6333	90.9667
21PHAS104_436(+)	27.5192	8.02429		21PHAS106_341(+)	51.35	20.7644								24PHAS103_282(+)	1.06667	1.23333
21PHAS104_478(+)	11.4108	1.36244		21PHAS106_425(+)	45.8023	73.7974								24PHAS103_232(-)	1.2	0.166667
21PHAS104_161(-)	41.7259	0.688693		21PHAS106_150(-)	15.1268	33.8145								24PHAS103_256(-)	38	39.2
21PHAS104_329(-)	7.90089	2.60897		21PHAS106_192(-)	17.9827	10.4153								24PHAS103_352(-)	1.4	1.13333
21PHAS105_175(+)	13.9756	0.563769		21PHAS106_213(-)	28.1474	59.4015								24PHAS106_153(+)	60.7333	82.9667
21PHAS105_217(+)	1.88803	0.0558522		21PHAS106_255(-)	23.8443	36.5776								24PHAS106_177(+)	25.1	7.13333
21PHAS105_301(+)	23.1453	18.3409		21PHAS106_297(-)	21.0411	25.0102								24PHAS106_249(+)	24.9	25.9667
21PHAS105_322(+)	3.17587	2.0721		21PHAS106_339(-)	27.0089	25.4444								24PHAS106_321(+)	9.06667	5.93333
21PHAS105_343(+)	48.8558	3.0479		21PHAS106_360(-)	40.114	35.5065								24PHAS106_127(-)	132.5	56.5333
21PHAS105_427(+)	12.117	0.414645		21PHAS106_423(-)	9.60356	12.0276								24PHAS107_177(+)	17.1	5.3
21PHAS105_278(-)	4.11206	0		21PHAS107_459(+)	8.28753	11.4399								24PHAS107_441(+)	254.433	133.533
21PHAS105_299(-)	25.3338	19.0632		21PHAS107_564(+)	123.573	261.324								24PHAS107_247(-)	11.4	5.13333
21PHAS105_341(-)	28.8076	0.404462		21PHAS107_585(+)	7.34011	39.3958								24PHAS108_249(+)	41.5	13.4667
21PHAS105_362(-)	4.61533	0		21PHAS107_606(+)	14.5695	26.6032								24PHAS108_489(+)	5.3	3.96667
21PHAS106_110(+)	9.01317	1.28691		21PHAS107_247(-)	68.4291	146.035								24PHAS108_199(-)	3.66667	5.83333
21PHAS106_173(+)	5.58476	0.560196		21PHAS107_541(-)	9.68794	3.15716								24PHAS109_469(+)	6.66667	3.8
21PHAS106_257(+)	3.34645	0.111704		21PHAS107_562(-)	308.296	927.669								24PHAS109_493(+)	2.1	3.2
21PHAS106_278(+)	1.0436	1.16145		21PHAS107_583(-)	115.445	14.95								24PHAS109_541(+)	3.4	4.56667
21PHAS106_213(-)	1.00402	4.53587		21PHAS108_153(+)	2.00279	7.71067								24PHAS109_613(+)	74.9333	9.2
21PHAS107_459(+)	5.77299	0.0558522		21PHAS108_174(+)	20.4331	90.2528								24PHAS109_637(+)	83.6333	22.1333
21PHAS107_564(+)	80.6472	22.7336		21PHAS108_237(+)	8.78312	1.05683								24PHAS109_491(-)	206.367	61.7
21PHAS107_585(+)	5.77258	3.89843		21PHAS108_172(-)	8.01395	1.39912								24PHAS109_611(-)	31.8333	25.9333
21PHAS107_606(+)	13.8443	7.99045		21PHAS108_277(-)	47.8234	107.174								24PHAS110_273(+)	2.93333	1.7
21PHAS107_247(-)	45.0743	26.1089		21PHAS108_319(-)	13.1884	14.3421								24PHAS111_516(+)	28.9333	18.1
21PHAS107_541(-)	9.72377	0.753072		21PHAS109_212(+)	7.07316	24.7112								24PHAS111_540(+)	11.9333	10.5
21PHAS107_562(-)	160.374	59.6829		21PHAS109_233(+)	23.5266	13.1813								24PHAS111_636(+)	22.4667	28.3333
21PHAS107_583(-)	92.5766	10.4824		21PHAS109_296(+)	11.2182	15.2412								24PHAS111_660(+)	36.8333	47.5667
21PHAS108_153(+)	8.79031	8.16757		21PHAS109_359(+)	35.9887	9.95912								24PHAS111_538(-)	17.9	13.6667
21PHAS108_174(+)	2.04711	5.12671		21PHAS109_380(+)	301.034	88.8003								24PHAS111_562(-)	17.7	16.7667
21PHAS108_172(-)	8.92239	0.235249		21PHAS109_401(+)	14.626	23.3689								24PHAS112_448(+)	3.36667	10.3
21PHAS108_277(-)	72.9546	29.378		21PHAS109_464(+)	6.44823	12.7406								24PHAS112_472(+)	3.83333	4.73333
21PHAS108_319(-)	12.7607	0.111704		21PHAS109_485(+)	32.5539	14.988								24PHAS112_784(+)	8.53333	10.2667
21PHAS109_212(+)	4.64477	0		21PHAS109_231(-)	18.7369	6.61941								24PHAS112_686(-)	4.53333	12.9667
21PHAS109_233(+)	8.82922	1.81354		21PHAS109_336(-)	345.97	24.1223								24PHAS113_623(+)	5.33333	13.8
21PHAS109_296(+)	7.07989	3.0377		21PHAS109_399(-)	14.6467	21.4727								24PHAS113_671(+)	3.73333	5.83333
21PHAS109_359(+)	55.9103	4.92992		21PHAS109_462(-)	73.9856	12.2168								24PHAS113_695(+)	82.7667	170.4
21PHAS109_380(+)	342.079	32.4761		21PHAS109_504(-)	21.0891	5.3404								24PHAS113_381(-)	4.8	4.4
21PHAS109_401(+)	11.9576	1.45547		21PHAS110_228(+)	11.65	31.1598								24PHAS113_477(-)	9.63333	16.2667
21PHAS109_464(+)	10.46	0.277966		21PHAS110_312(+)	26.3441	33.4151								24PHAS114_735(+)	8.03333	19.5667
21PHAS109_485(+)	26.168	0.598305		21PHAS110_375(+)	21.4398	11.9518								24PHAS114_637(-)	3.9	9.13333
21PHAS109_231(-)	13.9644	0.128153		21PHAS110_417(+)	40.5559	52.4689								24PHAS115_225(+)	7	1.66667
21PHAS109_336(-)	127.671	23.6411		21PHAS110_438(+)	43.1032	35.04								24PHAS115_175(-)	18.9667	3.16667
21PHAS109_399(-)	11.153	0.324947		21PHAS110_564(+)	10.2414	13.5612								24PHAS115_199(-)	56.1333	17.2333
21PHAS109_462(-)	72.629	5.69396		21PHAS110_585(+)	53.6216	29.4286								24PHAS115_223(-)	9.4	7.53333
21PHAS109_504(-)	19.0268	0.417597		21PHAS110_289(-)	53.3251	89.2678								24PHAS115_367(-)	6.4	0.233333
21PHAS110_228(+)	22.8712	4.63515		21PHAS110_352(-)	71.5812	42.946								24PHAS115_439(-)	24.6	10.1667
21PHAS110_312(+)	48.6233	6.5111		21PHAS110_394(-)	35.5483	17.5701								24PHAS116_639(+)	42.2333	64.5333
21PHAS110_375(+)	47.0538	3.13272		21PHAS110_415(-)	28.7642	7.89492								24PHAS116_541(-)	4.3	13.0333
21PHAS110_417(+)	81.402	17.2416		21PHAS110_436(-)	20.7383	44.2693								24PHAS116_709(-)	6.33333	21.9667
21PHAS110_438(+)	57.5344	12.4131		21PHAS110_520(-)	102.927	6.45336								24PHAS117_450(-)	1.26667	0
21PHAS110_564(+)	26.6612	3.32322		21PHAS111_249(+)	2.94404	5.13828								24PHAS118_633(+)	14.1333	6.6
21PHAS110_585(+)	87.182	1.53965		21PHAS111_270(+)	9.08836	16.682								24PHAS118_439(-)	1.23333	5.66667
21PHAS110_289(-)	96.0431	23.1147		21PHAS111_396(+)	9.80524	6.78677								24PHAS119_461(+)	12	12.5667
21PHAS110_352(-)	107.516	10.1891		21PHAS111_417(+)	7.05294	15.631								24PHAS119_485(+)	30.2	39.3333
21PHAS110_394(-)	65.2271	5.2668		21PHAS111_459(+)	6.49472	1.49502								24PHAS119_533(+)	3.93333	3.16667
21PHAS110_415(-)	120.621	23.1326		21PHAS111_163(-)	43.1755	25.1491								24PHAS119_557(+)	6.23333	2.63333
21PHAS110_436(-)	49.9243	45.6587		21PHAS111_226(-)	6.05333	8.01778								24PHAS119_531(-)	3.96667	3.23333
21PHAS110_520(-)	273.825	11.4361		21PHAS111_352(-)	4.00407	4.3124								24PHAS119_555(-)	44.3333	11.1333
21PHAS111_249(+)	2.10708	0.263175		21PHAS111_415(-)	52.466	8.61515								24PHAS120_579(+)	2.36667	4.83333
21PHAS111_270(+)	7.93707	1.66433		21PHAS111_436(-)	137.356	23.5952								24PHAS120_603(+)	8.13333	6.2
21PHAS111_396(+)	4.32183	0.0558522		21PHAS111_457(-)	8.51902	6.55431								24PHAS120_601(-)	3.73333	0.666667
21PHAS111_417(+)	5.27648	0.235249		21PHAS111_478(-)	473.205	161.202								24PHAS120_625(-)	6.16667	7.23333
21PHAS111_459(+)	6.64172	0.281885		21PHAS112_220(+)	4.02424	2.66742								24PHAS120_673(-)	4.46667	4.46667
21PHAS111_163(-)	23.6157	1.00216		21PHAS112_283(+)	1.13244	0.9221								24PHAS121_222(+)	8.86667	5.03333
21PHAS111_226(-)	9.24786	0.111704		21PHAS112_304(+)	1.05528	0								24PHAS121_366(+)	1.86667	0.666667
21PHAS111_352(-)	3.51739	0.0939615		21PHAS112_239(-)	2.90229	2.68502								24PHAS122_361(+)	13	0.2
21PHAS111_415(-)	43.121	5.9581		21PHAS112_281(-)	8.75771	0.859234								24PHAS122_335(-)	8.33333	2.8
21PHAS111_436(-)	148.755	11.1962		21PHAS112_302(-)	8.32783	3.89017								24PHAS123_540(+)	1.1	0.933333
21PHAS111_457(-)	4.31928	0		21PHAS112_344(-)	158.059	30.9774								24PHAS124_81(-)	18.4667	56.8667
21PHAS111_478(-)	536.992	66.9808		21PHAS112_365(-)	132.82	22.749								24PHAS126_303(-)	39.7667	68.3667
21PHAS112_136(+)	3.26882	5.0538		21PHAS113_131(+)	13.1039	8.5969								24PHAS128_1527(-)	29.6667	57.3
21PHAS112_220(+)	3.40647	0.111704		21PHAS113_173(+)	12.4191	12.4745								24PHAS128_1551(-)	3.56667	6.06667
21PHAS112_239(-)	1.79663	10.0229		21PHAS113_257(+)	130.166	222.639								24PHAS129_236(-)	3.73333	6
21PHAS112_281(-)	4.37348	0		21PHAS113_278(+)	37.2186	407.722								24PHAS129_284(-)	9.7	2.46667
21PHAS112_302(-)	7.81288	0.649204		21PHAS113_299(+)	47.1097	17.0627								24PHAS129_308(-)	16.6	13.1
21PHAS112_344(-)	151.208	43.6072		21PHAS113_383(+)	18.8895	88.1697								24PHAS131_115(+)	28.0333	50.6667
21PHAS112_365(-)	129.824	15.5097		21PHAS113_425(+)	12.4464	32.4702								24PHAS133_268(+)	99.3	18.5667
21PHAS113_131(+)	18.8548	0.261518		21PHAS113_467(+)	15.0195	94.7462								24PHAS134_79(-)	11.4333	7.6
21PHAS113_173(+)	13.9259	2.19199		21PHAS113_129(-)	12.9247	36.2519								24PHAS134_103(-)	2.8	1.56667
21PHAS113_257(+)	190.734	59.0971		21PHAS113_255(-)	6.24694	6.74538								24PHAS135_703(+)	5.46667	20.8667
21PHAS113_278(+)	79.3381	42.4941		21PHAS113_318(-)	61.1363	21.6188								24PHAS136_152(+)	26.9333	6.46667
21PHAS113_299(+)	65.8288	0.807974		21PHAS113_339(-)	49.4676	62.0337								24PHAS136_126(-)	802.733	168.633
21PHAS113_383(+)	44.046	7.11291		21PHAS113_465(-)	43.9783	69.6475								24PHAS136_150(-)	238.067	48.9
21PHAS113_425(+)	10.301	5.51625		21PHAS114_102(+)	8.56553	19.7309								24PHAS138_271(+)	3.7	5.06667
21PHAS113_467(+)	28.878	25.9365		21PHAS114_228(+)	231.213	33.093								24PHAS138_319(+)	5.2	20.9333
21PHAS113_129(-)	20.7417	7.97665		21PHAS114_100(-)	52.7207	5.98515								24PHAS138_293(-)	5.43333	6.8
21PHAS113_255(-)	12.0881	0		21PHAS114_184(-)	34.6195	88.1145								24PHAS140_200(+)	3.2	7.4
21PHAS113_318(-)	132.471	12.7021		21PHAS114_205(-)	58.1896	12.9693								24PHAS140_296(+)	32.9	39.1667
21PHAS113_339(-)	45.5002	12.317		21PHAS114_226(-)	53.0373	51.0024								24PHAS141_516(+)	2.73333	2.6
21PHAS113_465(-)	56.175	12.9936		21PHAS114_247(-)	37.071	113.775								24PHAS141_754(-)	13.2667	25.1667
21PHAS114_102(+)	10.2003	4.22964		21PHAS114_268(-)	39.3813	140.131								24PHAS145_641(-)	474.667	1338.77
21PHAS114_228(+)	299.164	31.1733		21PHAS114_289(-)	590.004	113.105								24PHAS147_884(+)	7.8	12.6667
21PHAS114_100(-)	65.5862	0.605865		21PHAS114_352(-)	189.081	30.4117								24PHAS147_690(-)	9.83333	20.8
21PHAS114_184(-)	34.9742	15.5832		21PHAS115_185(-)	1.04139	0.374752								24PHAS148_1159(-)	3.16667	3.43333
21PHAS114_205(-)	41.1277	8.70867		21PHAS115_248(-)	4.32084	10.512								24PHAS148_1327(-)	1.03333	1.33333
21PHAS114_226(-)	35.0011	23.3906		21PHAS115_290(-)	16.6326	2.61241								24PHAS149_506(+)	2.9	1.96667
21PHAS114_247(-)	43.0113	6.85179		21PHAS115_353(-)	3.77791	18.5009								24PHAS150_94(+)	3.33333	0
21PHAS114_268(-)	43.3199	19.955		21PHAS115_416(-)	34.2809	7.17253								24PHAS150_92(-)	14.3333	6.66667
21PHAS114_289(-)	644.952	37.8054		21PHAS115_437(-)	12.1469	12.1292								24PHAS150_308(-)	6.9	4.76667
21PHAS114_352(-)	185.629	17.7511		21PHAS115_458(-)	2.59176	13.4568								24PHAS152_249(+)	16.6	7.63333
21PHAS115_248(-)	9.25971	2.82054		21PHAS115_479(-)	13.7212	16.3933								24PHAS156_939(-)	2.53333	12.3667
21PHAS115_290(-)	20.4342	3.76733		21PHAS116_106(+)	173.571	18.8322								24PHAS157_495(-)	6.86667	19.2667
21PHAS115_353(-)	4.61736	0.205666		21PHAS116_274(+)	26.6843	2.39755								24PHAS158_175(-)	15.3333	23.4667
21PHAS115_416(-)	61.8311	7.26247		21PHAS116_295(+)	17.7561	16.868								24PHAS158_247(-)	3.33333	2.93333
21PHAS115_437(-)	10.7975	14.4317		21PHAS116_316(+)	33.0591	5.71857								24PHAS163_416(+)	1.23333	1.73333
21PHAS115_458(-)	4.20715	0		21PHAS116_83(-)	17.2634	11.8324								24PHAS163_486(-)	6.53333	13.5
21PHAS115_479(-)	33.4257	11.703		21PHAS116_167(-)	67.6222	52.547								24PHAS165_121(+)	1.23333	2.73333
21PHAS116_106(+)	220.945	18.9533		21PHAS116_251(-)	3.55405	4.05634								24PHAS168_355(-)	5.4	13.9333
21PHAS116_274(+)	21.5243	3.74932		21PHAS116_272(-)	2.5237	1.81652								24PHAS172_434(+)	1.03333	2.83333
21PHAS116_295(+)	15.4467	5.62913		21PHAS116_293(-)	3.99161	11.0095								24PHAS176_732(+)	5.56667	12.6
21PHAS116_316(+)	37.041	6.28635		21PHAS116_356(-)	11.3172	2.26118								24PHAS176_804(+)	3.83333	0.566667
21PHAS116_83(-)	18.9069	7.78877		21PHAS116_377(-)	14.5091	0								24PHAS184_336(+)	1.16667	1.23333
21PHAS116_167(-)	81.3499	5.43218		21PHAS117_310(-)	43.4594	102.584								24PHAS186_422(-)	26.8	12.6333
21PHAS116_251(-)	2.09217	0.226377		21PHAS117_331(-)	69.1639	102.118								24PHAS186_494(-)	4.03333	3.83333
21PHAS116_272(-)	3.32203	0		21PHAS117_394(-)	1766.62	336.44								24PHAS188_555(+)	1.13333	0.0333333
21PHAS116_293(-)	6.75809	3.3063		21PHAS117_457(-)	1572.98	567.641								24PHAS188_481(-)	2.16667	5
21PHAS116_356(-)	21.3712	0.085435		21PHAS117_478(-)	131.32	298.224								24PHAS190_510(+)	8.63333	17.9667
21PHAS116_377(-)	21.5829	6.95693		21PHAS118_200(+)	36.8404	13.3886								24PHAS191_1055(-)	3.36667	0.2
21PHAS117_310(-)	56.3986	10.6668		21PHAS118_242(+)	99.7036	14.2978								24PHAS192_537(-)	4.56667	7.2
21PHAS117_331(-)	69.1243	13.6754		21PHAS118_263(+)	418.632	45.3277								24PHAS194_654(-)	6.96667	8.93333
21PHAS117_394(-)	1998.34	191.25		21PHAS118_284(+)	51.6099	275.355
21PHAS117_457(-)	1287.88	156.928		21PHAS118_305(+)	10.2462	1.98143
21PHAS117_478(-)	107.471	36.4702		21PHAS118_368(+)	398.506	17.0226
21PHAS118_200(+)	28.5439	3.1508		21PHAS118_198(-)	35.7356	44.831
21PHAS118_242(+)	78.7224	6.42141		21PHAS118_261(-)	27.8508	3.37906
21PHAS118_263(+)	337.724	31.8177		21PHAS118_303(-)	202.674	258.221
21PHAS118_284(+)	46.5477	27.4527		21PHAS119_123(+)	13.4538	8.46414
21PHAS118_305(+)	8.22691	0		21PHAS119_207(+)	4.80635	5.34754
21PHAS118_368(+)	304.64	13.8376		21PHAS119_249(+)	158.317	28.0656
21PHAS118_198(-)	13.9687	3.97638		21PHAS119_333(+)	41.7053	4.20446
21PHAS118_261(-)	15.5493	0.267783		21PHAS119_121(-)	6.97299	114.574
21PHAS118_303(-)	125.725	27.4394		21PHAS119_142(-)	3.91115	3.05553
21PHAS119_123(+)	14.0149	4.08308		21PHAS119_247(-)	6.87097	11.4081
21PHAS119_207(+)	6.28008	10.6095		21PHAS119_352(-)	18.9359	12.1464
21PHAS119_249(+)	180.194	31.999		21PHAS119_394(-)	8.47828	0
21PHAS119_333(+)	41.5285	4.26945		21PHAS120_273(+)	5.06082	3.18291
21PHAS119_121(-)	5.25028	3.22007		21PHAS120_336(+)	11.359	2.99377
21PHAS119_142(-)	3.01189	1.50825		21PHAS120_420(+)	8.40732	3.69112
21PHAS119_205(-)	1.79741	0		21PHAS120_441(+)	39.3535	10.0937
21PHAS119_247(-)	5.54991	0.376536		21PHAS120_462(+)	68.2692	17.3928
21PHAS119_352(-)	7.7641	0.224721		21PHAS120_525(+)	645.124	151.689
21PHAS119_394(-)	9.0756	1.84538		21PHAS120_271(-)	24.0533	14.4365
21PHAS120_273(+)	4.27659	0.234904		21PHAS120_292(-)	26.3692	9.62728
21PHAS120_336(+)	10.3805	0.085435		21PHAS120_313(-)	8.56652	7.05301
21PHAS120_420(+)	11.9435	2.48708		21PHAS120_397(-)	66.034	259.685
21PHAS120_441(+)	53.285	5.60754		21PHAS120_418(-)	7.33583	26.55
21PHAS120_462(+)	95.7256	16.7786		21PHAS120_460(-)	11.7419	27.1317
21PHAS120_525(+)	1122.9	105.524		21PHAS121_81(+)	9.3117	19.4411
21PHAS120_271(-)	30.9811	0.211931		21PHAS121_102(+)	35.6677	44.5179
21PHAS120_292(-)	16.9025	0.226722		21PHAS121_228(+)	423.326	65.956
21PHAS120_313(-)	14.8926	10.1702		21PHAS121_312(+)	283.664	47.9005
21PHAS120_397(-)	178.953	140.651		21PHAS121_417(+)	10.8612	26.8844
21PHAS120_418(-)	14.1717	13.7071		21PHAS121_415(-)	1.18563	0.459452
21PHAS120_460(-)	25.3185	1.17457		21PHAS122_291(+)	30.0782	14.3335
21PHAS121_81(+)	15.4271	4.13994		21PHAS122_375(+)	7.25723	13.8659
21PHAS121_102(+)	57.0734	9.52285		21PHAS122_522(+)	32.9092	297.095
21PHAS121_228(+)	353.704	48.1509		21PHAS122_543(+)	12.689	1.61279
21PHAS121_312(+)	300.578	22.7179		21PHAS122_268(-)	29.047	33.3265
21PHAS121_417(+)	11.001	2.08087		21PHAS122_373(-)	33.8623	11.3707
21PHAS122_291(+)	12.2876	0.395591		21PHAS122_478(-)	93.9009	18.3453
21PHAS122_375(+)	10.356	1.4009		21PHAS122_541(-)	6.37632	2.31611
21PHAS122_522(+)	29.2932	20.4366		21PHAS122_583(-)	15.1949	23.8038
21PHAS122_543(+)	14.5277	2.13422		21PHAS122_625(-)	62.3312	1.4477
21PHAS122_268(-)	20.9309	6.79983		21PHAS123_216(+)	162.558	196.697
21PHAS122_373(-)	18.2483	0.17774		21PHAS123_237(+)	1.59731	0
21PHAS122_478(-)	62.7947	0.954475		21PHAS124_195(+)	3.75583	15.2735
21PHAS122_541(-)	5.43074	0.141287		21PHAS124_237(+)	144.913	26.9619
21PHAS122_583(-)	15.0744	3.65967		21PHAS124_300(+)	50.5826	4.8691
21PHAS122_625(-)	74.337	5.625		21PHAS124_405(+)	218.489	142.911
21PHAS123_216(+)	168.601	25.2109		21PHAS124_426(+)	66.8467	102.197
21PHAS123_237(+)	2.2026	0.141287		21PHAS124_214(-)	88.3498	101.901
21PHAS124_195(+)	4.66256	0		21PHAS124_235(-)	51.6899	54.4431
21PHAS124_237(+)	167.86	17.3231		21PHAS124_277(-)	3.47784	18.3972
21PHAS124_300(+)	60.7287	0.883486		21PHAS124_361(-)	13.4672	3.08736
21PHAS124_405(+)	259.893	63.8731		21PHAS124_508(-)	3.1371	13.4707
21PHAS124_426(+)	100.551	29.374		21PHAS125_418(+)	4.46364	4.87256
21PHAS124_214(-)	86.8141	26.7228		21PHAS125_460(+)	1.16743	0.826728
21PHAS124_235(-)	39.9496	12.4477		21PHAS125_269(-)	1.33756	2.50653
21PHAS124_277(-)	6.80692	3.46816		21PHAS126_336(+)	185.285	22.7839
21PHAS124_361(-)	22.455	3.42018		21PHAS126_357(+)	19.6146	23.9164
21PHAS124_508(-)	5.95099	0.768915		21PHAS126_441(+)	35.2906	7.98661
21PHAS125_418(+)	5.23293	6.16009		21PHAS126_525(+)	6.64854	24.7607
21PHAS125_460(+)	1.50279	6.68559		21PHAS126_546(+)	30.5667	4.94451
21PHAS125_269(-)	1.73667	2.44403		21PHAS126_567(+)	5.57219	21.1379
21PHAS125_479(-)	3.2038	0		21PHAS126_313(-)	28.1981	27.7448
21PHAS126_336(+)	228.444	25.4054		21PHAS126_334(-)	6.69647	6.23082
21PHAS126_357(+)	9.80002	0.305892		21PHAS126_355(-)	4.89022	18.538
21PHAS126_441(+)	49.5299	3.2293		21PHAS126_460(-)	37.91	150.981
21PHAS126_525(+)	15.4086	2.77652		21PHAS126_481(-)	201.785	49.2135
21PHAS126_546(+)	38.2809	0.577939		21PHAS126_565(-)	13.1772	57.5686
21PHAS126_567(+)	11.3706	0.179397		21PHAS127_144(+)	7.99949	5.36098
21PHAS126_313(-)	39.4407	9.46189		21PHAS127_207(+)	1.07159	0.649633
21PHAS126_334(-)	5.79638	3.04522		21PHAS127_228(+)	11.2201	4.93378
21PHAS126_355(-)	14.9912	1.66293		21PHAS127_205(-)	2.08517	1.0569
21PHAS126_460(-)	81.2291	51.4337		21PHAS128_157(+)	1.67209	3.52047
21PHAS126_481(-)	302.534	40.8951		21PHAS128_178(+)	18.4615	2.5257
21PHAS126_565(-)	8.69239	8.79072		21PHAS128_199(+)	4.19291	3.86321
21PHAS127_144(+)	6.18891	43.8594		21PHAS128_262(+)	2.82132	12.563
21PHAS127_228(+)	7.07972	25.8169		21PHAS128_283(+)	4.68412	11.0415
21PHAS127_205(-)	1.47978	16.2502		21PHAS128_430(+)	47.3545	6.91406
21PHAS128_157(+)	1.98445	0		21PHAS128_493(+)	43.1157	3.54003
21PHAS128_178(+)	9.03588	0.312157		21PHAS128_155(-)	10.471	1.89192
21PHAS128_199(+)	2.96065	1.71723		21PHAS128_176(-)	6.49663	2.70851
21PHAS128_262(+)	4.52553	12.2805		21PHAS128_218(-)	3.57898	5.08502
21PHAS128_283(+)	9.85508	0.423517		21PHAS128_386(-)	9.225	1.17022
21PHAS128_430(+)	54.5303	7.23023		21PHAS129_208(+)	193.496	22.4412
21PHAS128_493(+)	45.7179	1.30402		21PHAS129_271(+)	9.01024	0.0691197
21PHAS128_155(-)	13.0827	2.40165		21PHAS129_292(+)	13.6632	9.29861
21PHAS128_176(-)	4.95261	2.88657		21PHAS129_334(+)	78.2425	297.915
21PHAS128_218(-)	5.90035	3.71642		21PHAS129_376(+)	50.5923	9.03628
21PHAS128_386(-)	9.04931	0.111704		21PHAS129_269(-)	9.92223	2.38648
21PHAS129_208(+)	274.196	16.6631		21PHAS129_290(-)	3.04271	7.28344
21PHAS129_271(+)	8.44762	0		21PHAS129_311(-)	89.0669	192.782
21PHAS129_292(+)	11.6397	8.87881		21PHAS129_332(-)	13.5381	1.55215
21PHAS129_334(+)	135.455	106.68		21PHAS129_353(-)	77.6513	151.366
21PHAS129_376(+)	22.5013	7.09953		21PHAS130_210(+)	35.0581	26.6165
21PHAS129_269(-)	5.19456	0		21PHAS130_273(+)	59.6159	14.0841
21PHAS129_290(-)	2.93349	0.139631		21PHAS130_315(+)	650.508	47.6908
21PHAS129_311(-)	156.476	101.181		21PHAS130_378(+)	5.22564	0.0650121
21PHAS129_332(-)	22.0586	0.0837783		21PHAS130_166(-)	30.0165	53.6684
21PHAS129_353(-)	77.5344	30.8756		21PHAS130_250(-)	11.5873	37.8367
21PHAS130_210(+)	30.3737	5.99939		21PHAS130_292(-)	7.07982	5.91625
21PHAS130_273(+)	69.5021	8.81533		21PHAS130_313(-)	15.4944	8.56799
21PHAS130_315(+)	608.546	32.5333		21PHAS130_376(-)	11.1075	0.813162
21PHAS130_378(+)	8.38454	0.68348		21PHAS130_481(-)	8.63792	12.4247
21PHAS130_166(-)	40.0072	11.2088		21PHAS131_81(+)	3.07248	10.4869
21PHAS130_250(-)	18.6224	8.40708		21PHAS131_102(+)	8.2435	11.8089
21PHAS130_292(-)	7.13021	5.20832		21PHAS131_165(+)	35.34	8.29826
21PHAS130_313(-)	6.93792	0.28223		21PHAS131_228(+)	11.7175	38.2634
21PHAS130_376(-)	15.236	0.897068		21PHAS131_249(+)	142.979	39.3433
21PHAS130_481(-)	8.06754	1.98301		21PHAS131_291(+)	9.56003	7.27803
21PHAS131_81(+)	3.35482	0.184005		21PHAS131_79(-)	3.07818	1.82015
21PHAS131_102(+)	9.96715	0.17774		21PHAS131_100(-)	15.5931	3.60839
21PHAS131_165(+)	15.3372	2.74629		21PHAS131_121(-)	9.57909	10.7162
21PHAS131_228(+)	3.73786	3.08726		21PHAS131_163(-)	10.9373	2.01896
21PHAS131_249(+)	88.6598	19.9903		21PHAS131_205(-)	24.5076	36.0859
21PHAS131_291(+)	6.74914	5.40832		21PHAS131_415(-)	6.42523	47.9892
21PHAS131_79(-)	1.38327	1.36696		21PHAS132_276(-)	28.3516	56.0337
21PHAS131_100(-)	17.6716	3.79394		21PHAS132_318(-)	293.836	356.772
21PHAS131_121(-)	7.88715	4.31831		21PHAS132_339(-)	14.1252	19.5448
21PHAS131_163(-)	15.0753	0.197139		21PHAS132_402(-)	9.05244	2.30328
21PHAS131_205(-)	19.6965	5.85801		21PHAS132_423(-)	3.47739	7.79686
21PHAS131_415(-)	5.74615	1.79248		21PHAS133_312(+)	1.61935	7.78345
21PHAS132_276(-)	33.012	11.6155		21PHAS133_480(+)	8.19505	0.942675
21PHAS132_318(-)	229.9	57.3999		21PHAS133_606(+)	6.973	10.0375
21PHAS132_339(-)	14.6251	2.37573		21PHAS133_331(-)	9.2728	3.68732
21PHAS132_402(-)	11.4921	1.75142		21PHAS133_562(-)	49.6826	9.80918
21PHAS132_423(-)	3.58943	0.939615		21PHAS133_583(-)	2.49928	0.299519
21PHAS133_312(+)	6.18858	0		21PHAS133_625(-)	10.354	0
21PHAS133_480(+)	3.45147	0		21PHAS133_646(-)	15.3492	3.16205
21PHAS133_606(+)	33.537	2.40071		21PHAS134_252(+)	28.1401	7.99203
21PHAS133_331(-)	46.0031	2.11065		21PHAS134_294(+)	341.654	97.3169
21PHAS133_562(-)	296.474	10.0718		21PHAS134_336(+)	160.951	33.2913
21PHAS133_583(-)	16.5299	0.352873		21PHAS134_208(-)	26.8946	4.10991
21PHAS133_625(-)	32.9506	0.463266		21PHAS134_229(-)	2.09862	2.94931
21PHAS133_646(-)	93.406	2.82551		21PHAS134_271(-)	53.8143	51.659
21PHAS134_294(+)	5.34649	20.4307		21PHAS134_334(-)	39.0838	31.7892
21PHAS134_336(+)	1.26987	1.49691		21PHAS134_376(-)	2.7542	0
21PHAS134_376(-)	4.73703	0		21PHAS135_165(+)	14.1765	6.22929
21PHAS135_165(+)	16.1924	0.543403		21PHAS135_186(+)	4.7234	8.73335
21PHAS135_186(+)	8.61748	1.93542		21PHAS135_207(+)	7.54954	15.7945
21PHAS135_207(+)	11.4713	2.65665		21PHAS135_228(+)	249.296	76.963
21PHAS135_228(+)	473.797	51.7371		21PHAS135_375(+)	65.4373	13.436
21PHAS135_375(+)	76.4561	1.08227		21PHAS135_438(+)	134.946	74.8994
21PHAS135_438(+)	85.7167	11.5032		21PHAS135_142(-)	16.2277	1.48505
21PHAS135_142(-)	18.6332	0.0939615		21PHAS135_289(-)	8.21666	0.226291
21PHAS135_289(-)	10.3431	0.0558522		21PHAS135_352(-)	45.1179	13.9344
21PHAS135_352(-)	69.6835	0.682083		21PHAS136_605(+)	2.04875	11.2377
21PHAS136_605(+)	2.6939	4.28287		21PHAS136_626(+)	4.77277	69.0507
21PHAS136_626(+)	8.11076	13.7547		21PHAS136_668(+)	245.377	51.2027
21PHAS136_668(+)	339.5	80.8659		21PHAS136_794(+)	7.96069	22.4654
21PHAS136_794(+)	8.0482	9.24489		21PHAS136_815(+)	14.3787	17.844
21PHAS136_815(+)	16.1114	3.2534		21PHAS136_878(+)	44.3287	83.5683
21PHAS136_878(+)	49.7406	8.95836		21PHAS136_624(-)	60.39	301.328
21PHAS136_624(-)	79.435	53.0286		21PHAS136_687(-)	17.2553	11.5916
21PHAS136_687(-)	16.3817	5.72744		21PHAS136_834(-)	62.0793	3.26747
21PHAS136_834(-)	82.2485	7.00058		21PHAS137_161(+)	13.5438	5.96878
21PHAS136_939(-)	2.53272	0		21PHAS137_182(+)	4.15934	4.23364
21PHAS137_161(+)	22.1156	2.37112		21PHAS137_266(+)	2.65164	10.4774
21PHAS137_182(+)	7.33322	2.06357		21PHAS137_308(+)	6.50576	21.3246
21PHAS137_266(+)	4.40544	7.25174		21PHAS137_350(+)	24.9105	22.9018
21PHAS137_308(+)	9.82237	4.17414		21PHAS137_180(-)	27.6394	4.68135
21PHAS137_350(+)	22.7373	10.6807		21PHAS137_201(-)	8.90534	26.4512
21PHAS137_180(-)	16.9114	6.77519		21PHAS137_222(-)	15.099	0
21PHAS137_201(-)	10.4025	1.9269		21PHAS137_264(-)	5.99152	7.74104
21PHAS137_222(-)	21.5488	8.27331		21PHAS137_327(-)	91.7369	7.7554
21PHAS137_264(-)	5.25414	4.79868		21PHAS137_432(-)	3.90201	3.90439
21PHAS137_327(-)	77.295	1.11516		21PHAS138_137(+)	131.165	111.47
21PHAS137_432(-)	1.70528	0		21PHAS138_200(+)	60.2855	24.1849
21PHAS138_137(+)	100.44	15.1015		21PHAS138_242(+)	60.4821	101.994
21PHAS138_200(+)	91.4516	13.2807		21PHAS138_263(+)	24.9178	7.86653
21PHAS138_242(+)	93.5133	16.7882		21PHAS138_284(+)	20.9817	151.398
21PHAS138_263(+)	22.2837	0.310156		21PHAS138_368(+)	21.9993	2.86105
21PHAS138_284(+)	56.6659	17.5388		21PHAS138_389(+)	17.49	15.1288
21PHAS138_368(+)	40.7946	0.325292		21PHAS138_410(+)	55.5223	13.063
21PHAS138_389(+)	14.4686	5.71466		21PHAS138_536(+)	21.1499	40.4171
21PHAS138_410(+)	79.9237	0.502687		21PHAS138_135(-)	8.41604	27.4335
21PHAS138_536(+)	19.8927	15.8547		21PHAS138_177(-)	98.1019	20.3105
21PHAS138_135(-)	9.15115	2.52852		21PHAS138_261(-)	22.2186	3.24544
21PHAS138_177(-)	157.306	7.90707		21PHAS138_324(-)	58.5746	4.50749
21PHAS138_261(-)	37.7048	0.205666		21PHAS138_366(-)	18.3536	5.09482
21PHAS138_324(-)	73.327	4.60114		21PHAS139_132(+)	14.7406	1.82172
21PHAS138_366(-)	30.5265	4.11758		21PHAS139_237(+)	63.137	163.164
21PHAS139_132(+)	10.3421	2.17859		21PHAS139_279(+)	20.0012	4.54729
21PHAS139_237(+)	35.8611	9.89502		21PHAS139_300(+)	14.2135	293.989
21PHAS139_279(+)	18.3419	2.27255		21PHAS139_573(+)	18.725	6.08488
21PHAS139_300(+)	13.8762	5.21161		21PHAS139_130(-)	27.3994	45.0412
21PHAS139_573(+)	15.7487	0.141287		21PHAS139_151(-)	16.6254	12.3172
21PHAS139_130(-)	18.9747	4.25886		21PHAS139_235(-)	24.9897	8.53525
21PHAS139_151(-)	13.9258	0.239857		21PHAS139_277(-)	17.6654	85.9678
21PHAS139_235(-)	32.4494	0.353218		21PHAS139_298(-)	12.63	4.07977
21PHAS139_277(-)	12.7299	3.05739		21PHAS139_319(-)	49.3884	3.56835
21PHAS139_298(-)	11.7233	3.12525		21PHAS139_382(-)	5.68378	5.85748
21PHAS139_319(-)	43.8365	11.8592		21PHAS140_123(+)	205.569	33.7849
21PHAS139_382(-)	10.8736	3.28938		21PHAS140_144(+)	54.0869	3.54373
21PHAS140_123(+)	336.901	35.9444		21PHAS140_186(+)	45.1249	15.2881
21PHAS140_144(+)	57.6267	2.68746		21PHAS140_207(+)	11.6159	33.874
21PHAS140_186(+)	110.686	15.6582		21PHAS140_228(+)	41.6184	32.9141
21PHAS140_207(+)	28.9814	9.55954		21PHAS140_354(+)	18.0493	3.69115
21PHAS140_228(+)	62.4965	7.30148		21PHAS140_289(-)	2.47146	4.7723
21PHAS140_354(+)	12.3899	0.179397		21PHAS141_1554(+)	6.44011	10.9173
21PHAS140_289(-)	5.13092	0		21PHAS141_1596(+)	81.1939	8.45765
21PHAS140_415(-)	55.1486	1.24912		21PHAS141_1722(+)	22.118	1.87411
21PHAS141_1554(+)	10.0062	0.333818		21PHAS141_1552(-)	21.164	18.2828
21PHAS141_1596(+)	99.0809	5.05754		21PHAS141_1573(-)	7.56961	8.46452
21PHAS141_1722(+)	32.5384	0.271701		21PHAS141_1615(-)	18.0077	8.28246
21PHAS141_1552(-)	23.5966	8.70148		21PHAS141_1720(-)	2.36026	15.4373
21PHAS141_1573(-)	6.62786	1.15172		21PHAS141_1762(-)	41.6247	76.3436
21PHAS141_1615(-)	19.203	7.70881		21PHAS141_1825(-)	12.204	0.391679
21PHAS141_1720(-)	3.80419	2.94408		21PHAS142_248(+)	52.8068	45.2532
21PHAS141_1762(-)	67.7356	10.4544		21PHAS142_290(+)	38.2614	16.3075
21PHAS141_1825(-)	13.3472	0.0939615		21PHAS142_311(+)	12.0832	42.3135
21PHAS142_248(+)	45.5621	7.6141		21PHAS142_353(+)	115.998	109.475
21PHAS142_290(+)	26.9537	0.502687		21PHAS142_374(+)	72.8353	1.62941
21PHAS142_311(+)	26.3714	0.778736		21PHAS142_395(+)	70.854	55.2017
21PHAS142_353(+)	124.088	12.8453		21PHAS142_416(+)	22.2032	13.6716
21PHAS142_374(+)	41.7011	0.510953		21PHAS142_437(+)	50.8599	333.361
21PHAS142_395(+)	71.9956	20.4297		21PHAS142_479(+)	17.0141	4.16697
21PHAS142_416(+)	16.6246	2.13943		21PHAS142_393(-)	482.042	36.0632
21PHAS142_437(+)	53.491	24.0136		21PHAS142_414(-)	61.3297	40.5551
21PHAS142_479(+)	14.9725	0.603258		21PHAS142_435(-)	156.653	21.5951
21PHAS142_393(-)	651.815	32.3513		21PHAS142_456(-)	33.154	8.57982
21PHAS142_414(-)	87.8436	8.97598		21PHAS143_323(+)	16.1275	27.8527
21PHAS142_435(-)	104.455	6.43197		21PHAS143_386(+)	342.32	260.072
21PHAS142_456(-)	34.3812	0.791526		21PHAS143_407(+)	33.1315	28.5129
21PHAS143_323(+)	16.4674	0.263175		21PHAS143_428(+)	105.411	144.71
21PHAS143_386(+)	168.972	7.92208		21PHAS143_216(-)	99.5137	83.7368
21PHAS143_407(+)	21.8311	6.79965		21PHAS143_321(-)	11.7204	57.4023
21PHAS143_428(+)	77.9535	1.83604		21PHAS143_384(-)	24.0689	2.23517
21PHAS143_216(-)	62.2588	3.74461		21PHAS143_405(-)	14.9365	42.8488
21PHAS143_321(-)	11.5144	5.66498		21PHAS143_447(-)	444.141	53.0246
21PHAS143_384(-)	21.4955	2.53599		21PHAS144_89(+)	1.42382	4.51973
21PHAS143_405(-)	16.2913	1.23929		21PHAS144_152(+)	1.29299	9.94809
21PHAS143_447(-)	360.23	8.161		21PHAS144_320(+)	4.32567	6.71896
21PHAS144_89(+)	6.33984	0		21PHAS144_150(-)	4.52073	2.31079
21PHAS144_152(+)	1.67674	0.0837783		21PHAS144_171(-)	11.3676	11.5956
21PHAS144_320(+)	5.07232	5.97879		21PHAS144_192(-)	5.57553	2.14283
21PHAS144_150(-)	3.05778	0.128153		21PHAS144_213(-)	32.362	104.218
21PHAS144_171(-)	7.41894	0.111704		21PHAS144_234(-)	116.019	70.1529
21PHAS144_192(-)	3.89483	0.17087		21PHAS144_276(-)	6.4094	0.520097
21PHAS144_213(-)	32.7621	10.8255		21PHAS144_318(-)	7.00414	20.0124
21PHAS144_234(-)	169.539	9.84934		21PHAS145_249(+)	7.29124	12.7029
21PHAS144_276(-)	9.52703	0.0837783		21PHAS145_291(+)	10.7451	2.24696
21PHAS144_318(-)	7.52149	0.346953		21PHAS145_312(+)	47.1144	3.65097
21PHAS145_249(+)	21.7666	8.36117		21PHAS145_375(+)	73.8717	21.8607
21PHAS145_291(+)	21.6564	2.2341		21PHAS145_396(+)	16.765	88.7341
21PHAS145_312(+)	104.816	6.57415		21PHAS145_417(+)	3.94749	0.223191
21PHAS145_375(+)	150.162	5.44607		21PHAS145_459(+)	72.4233	9.33551
21PHAS145_396(+)	35.7899	19.5743		21PHAS145_268(-)	37.2017	43.6411
21PHAS145_417(+)	15.3117	1.93508		21PHAS145_310(-)	11.2704	24.0091
21PHAS145_459(+)	247.457	26.7959		21PHAS145_331(-)	10.9459	1.45982
21PHAS145_268(-)	144.025	37.4114		21PHAS145_415(-)	46.6576	4.56607
21PHAS145_310(-)	18.8392	11.033		21PHAS146_186(+)	11.4574	33.3811
21PHAS145_331(-)	23.4758	3.10998		21PHAS146_228(+)	75.1517	25.0329
21PHAS145_415(-)	122.941	8.26668		21PHAS146_100(-)	244.117	13.8577
21PHAS146_186(+)	15.3544	21.2918		21PHAS146_142(-)	35.3667	9.61746
21PHAS146_228(+)	74.6727	25.7187		21PHAS146_163(-)	26.5846	23.8596
21PHAS146_100(-)	239.489	5.74194		21PHAS146_184(-)	87.6386	32.7901
21PHAS146_142(-)	38.2142	6.33713		21PHAS146_205(-)	3.53969	48.6971
21PHAS146_163(-)	20.8269	2.35799		21PHAS146_226(-)	62.9984	9.26513
21PHAS146_184(-)	69.5882	8.49033		21PHAS146_373(-)	18.7389	2.63385
21PHAS146_205(-)	5.90378	4.29106		21PHAS147_144(+)	243.072	182.968
21PHAS146_226(-)	49.9795	6.02446		21PHAS147_165(+)	47.9383	73.6021
21PHAS146_373(-)	16.4462	0.340083		21PHAS147_249(+)	50.7748	41.7316
21PHAS147_144(+)	524.127	85.0436		21PHAS147_100(-)	16.4591	49.1808
21PHAS147_165(+)	58.6468	38.8101		21PHAS147_142(-)	58.8495	26.7861
21PHAS147_249(+)	55.2349	13.9237		21PHAS147_247(-)	24.7099	61.6079
21PHAS147_100(-)	31.1416	19.0891		21PHAS147_268(-)	26.9445	25.2841
21PHAS147_142(-)	95.0848	8.57814		21PHAS147_289(-)	4.93294	32.3277
21PHAS147_247(-)	25.5372	4.71653		21PHAS147_310(-)	580.893	16.3969
21PHAS147_268(-)	29.7462	9.14819		21PHAS147_373(-)	57.3082	40.0236
21PHAS147_289(-)	11.832	5.99327		21PHAS148_102(+)	23.7402	35.1926
21PHAS147_310(-)	784.915	20.7941		21PHAS148_165(+)	798.123	106.938
21PHAS147_373(-)	57.248	7.92809		21PHAS148_186(+)	71.4145	11.2551
21PHAS148_102(+)	17.7325	9.7991		21PHAS148_228(+)	166.255	32.3302
21PHAS148_165(+)	730.003	52.7055		21PHAS148_270(+)	220.406	291.507
21PHAS148_186(+)	98.3394	21.1221		21PHAS148_291(+)	25.248	20.1319
21PHAS148_228(+)	236.596	8.46757		21PHAS148_79(-)	189.096	430.129
21PHAS148_270(+)	258.22	59.2656		21PHAS148_142(-)	3.64464	8.34821
21PHAS148_291(+)	15.1591	4.57061		21PHAS148_205(-)	16.2794	82.4389
21PHAS148_79(-)	184.255	62.0488		21PHAS148_226(-)	36.8173	0.315602
21PHAS148_142(-)	6.46692	2.31952		21PHAS149_102(+)	6.42999	8.13343
21PHAS148_205(-)	17.4877	19.4108		21PHAS149_123(+)	11.5997	5.6041
21PHAS148_226(-)	23.0883	0.536878		21PHAS149_144(+)	16.842	2.72447
21PHAS149_102(+)	9.16686	2.56305		21PHAS149_312(+)	22.5357	36.853
21PHAS149_123(+)	18.3923	12.1971		21PHAS149_142(-)	2.57356	0.483247
21PHAS149_144(+)	20.207	1.43607		21PHAS149_205(-)	10.6195	12.3754
21PHAS149_312(+)	15.3777	9.21137		21PHAS149_247(-)	37.3426	6.31733
21PHAS149_142(-)	2.08416	1.9269		21PHAS150_334(+)	19.3078	1.74201
21PHAS149_205(-)	10.3953	2.4992		21PHAS150_376(+)	11.4544	9.44217
21PHAS149_247(-)	50.0974	4.37328		21PHAS150_397(+)	247.98	302.899
21PHAS150_334(+)	11.8155	1.51819		21PHAS150_418(+)	26.2837	17.9623
21PHAS150_376(+)	21.5626	2.32805		21PHAS150_460(+)	88.6391	16.4532
21PHAS150_397(+)	251.94	104.082		21PHAS150_353(-)	10.044	11.8575
21PHAS150_418(+)	21.0582	10.6656		21PHAS150_416(-)	5.05885	5.75594
21PHAS150_460(+)	152.177	30.2924		21PHAS150_458(-)	9.57578	6.27755
21PHAS150_353(-)	18.5812	1.6583		21PHAS150_479(-)	578.863	118.584
21PHAS150_416(-)	6.5462	1.76656		21PHAS151_121(+)	14.2833	0.863594
21PHAS150_458(-)	9.77261	4.28323		21PHAS151_163(+)	18.4825	1.13632
21PHAS150_479(-)	425.298	117.59		21PHAS151_184(+)	15.7182	10.8548
21PHAS151_121(+)	21.52	2.11091		21PHAS151_205(+)	1174.67	156.675
21PHAS151_163(+)	28.8625	7.50499		21PHAS151_226(+)	729.255	317.914
21PHAS151_184(+)	23.6858	1.80764		21PHAS151_310(+)	44.2429	46.2301
21PHAS151_205(+)	1226.48	81.8218		21PHAS151_331(+)	140.414	24.552
21PHAS151_226(+)	1154.39	220.409		21PHAS151_352(+)	24.9595	62.9272
21PHAS151_310(+)	37.4816	6.92667		21PHAS151_308(-)	3.34222	4.41048
21PHAS151_331(+)	196.203	23.1268		21PHAS152_323(+)	185.566	46.6015
21PHAS151_352(+)	32.9103	2.6407		21PHAS152_428(+)	17.5791	22.9538
21PHAS151_266(-)	2.76808	7.28719		21PHAS152_491(+)	21.9422	139.423
21PHAS151_308(-)	3.76141	2.41376		21PHAS152_512(+)	47.866	3.60664
21PHAS152_323(+)	273.565	25.0587		21PHAS152_575(+)	6.7416	1.40543
21PHAS152_428(+)	24.0456	4.01179		21PHAS152_363(-)	2.13312	7.50354
21PHAS152_491(+)	52.4551	13.6777		21PHAS152_405(-)	57.8839	0.724355
21PHAS152_512(+)	71.649	5.14504		21PHAS152_573(-)	2.89557	33.5296
21PHAS152_575(+)	6.71279	0		21PHAS152_594(-)	55.2038	120.846
21PHAS152_363(-)	1.05434	3.67371		21PHAS152_615(-)	270.112	367.604
21PHAS152_405(-)	40.8515	0.509297		21PHAS153_116(+)	7.36983	5.35288
21PHAS152_573(-)	5.99702	0.504327		21PHAS153_137(+)	2.28266	7.98598
21PHAS152_594(-)	80.2152	17.0828		21PHAS153_242(+)	7.61181	9.40121
21PHAS152_615(-)	315.827	53.104		21PHAS153_326(+)	5.96231	1.63938
21PHAS153_303(-)	104.945	15.5793		21PHAS153_494(+)	3.07482	1.02483
21PHAS153_324(-)	203.352	11.81		21PHAS153_536(+)	10.471	9.24754
21PHAS153_471(-)	1.95513	3.55303		21PHAS153_303(-)	39.7005	15.6386
21PHAS153_492(-)	8.69007	3.24653		21PHAS153_324(-)	129.345	49.1876
21PHAS154_153(+)	3.95188	0		21PHAS153_471(-)	2.54093	5.36299
21PHAS154_174(+)	397.162	59.4107		21PHAS153_492(-)	5.22181	0.134887
21PHAS154_195(+)	94.6823	16.1994		21PHAS154_153(+)	5.26259	5.753
21PHAS154_279(+)	8.49572	0.549668		21PHAS154_174(+)	386.826	1244.13
21PHAS154_300(+)	12.7818	1.05104		21PHAS154_195(+)	75.1232	225.492
21PHAS154_321(+)	54.123	0.847378		21PHAS154_279(+)	12.1321	13.1295
21PHAS154_342(+)	7.77117	6.66393		21PHAS154_300(+)	14.914	62.8363
21PHAS154_363(+)	6.40524	0		21PHAS154_321(+)	65.6122	3.75538
21PHAS154_426(+)	4.65418	0		21PHAS154_342(+)	12.4666	12.0673
21PHAS154_151(-)	29.2712	0.394279		21PHAS154_363(+)	6.30157	0.956249
21PHAS154_277(-)	34.5313	3.96883		21PHAS154_426(+)	5.75901	0.9263
21PHAS154_298(-)	30.6502	0.540779		21PHAS154_151(-)	35.6213	53.0349
21PHAS154_319(-)	11.1975	3.28925		21PHAS154_277(-)	38.2733	35.3536
21PHAS154_340(-)	24.6799	0.751415		21PHAS154_298(-)	48.1376	54.2066
21PHAS155_249(+)	1.20505	2.27255		21PHAS154_319(-)	8.67823	11.4921
21PHAS155_438(+)	30.9719	2.57548		21PHAS154_340(-)	21.4553	23.2812
21PHAS155_142(-)	103.735	2.46933		21PHAS155_249(+)	1.22062	4.5965
21PHAS155_226(-)	30.4082	6.96144		21PHAS155_438(+)	28.6127	5.52554
21PHAS155_310(-)	28.1367	6.73884		21PHAS155_142(-)	75.4471	12.2366
21PHAS155_436(-)	12.7776	2.92168		21PHAS155_226(-)	30.8938	11.9228
21PHAS155_457(-)	3.7786	7.64277		21PHAS155_310(-)	40.4856	26.3871
21PHAS155_520(-)	13.6469	5.73397		21PHAS155_436(-)	4.85908	15.7766
21PHAS156_270(+)	12.4719	3.42201		21PHAS155_457(-)	4.77225	44.5966
21PHAS156_121(-)	13.1504	0.0558522		21PHAS155_520(-)	10.6948	53.4964
21PHAS158_136(+)	21.0748	17.8862		21PHAS156_270(+)	7.48486	17.4599
21PHAS158_157(+)	15.8387	5.56039		21PHAS156_121(-)	9.89973	3.06164
21PHAS158_178(+)	406.068	382.695		21PHAS157_215(+)	20.0942	16.7767
21PHAS158_199(+)	13.2595	4.38346		21PHAS157_236(+)	7.79728	33.1376
21PHAS158_283(+)	46.315	12.5714		21PHAS157_257(+)	36.6679	2.18022
21PHAS158_388(+)	21.4562	72.1784		21PHAS157_299(+)	31.4066	11.1079
21PHAS158_155(-)	513.334	105.392		21PHAS157_234(-)	18.2237	3.55776
21PHAS158_197(-)	56.6908	30.6867		21PHAS157_318(-)	3.20135	0.980312
21PHAS158_239(-)	32.3724	15.6709		21PHAS157_360(-)	4.6932	0
21PHAS158_260(-)	28.539	14.1028		21PHAS157_507(-)	3.8929	1.79269
21PHAS158_281(-)	18.7115	3.20465		21PHAS158_136(+)	24.6859	66.1867
21PHAS158_344(-)	39.8397	29.088		21PHAS158_157(+)	19.8646	5.69636
21PHAS159_226(-)	37.9965	4.63836		21PHAS158_178(+)	528.544	524.123
21PHAS159_331(-)	1.71894	0.224721		21PHAS158_199(+)	13.5755	20.0357
21PHAS160_249(+)	9.73064	0		21PHAS158_283(+)	56.3381	9.18586
21PHAS160_270(+)	21.1418	3.04442		21PHAS158_388(+)	32.7099	243.477
21PHAS160_375(+)	88.9029	4.88677		21PHAS158_155(-)	390.462	118.593
21PHAS160_438(+)	16.8872	6.75945		21PHAS158_197(-)	63.9306	15.2354
21PHAS160_100(-)	37.0466	0		21PHAS158_239(-)	31.3986	14.394
21PHAS160_331(-)	561.213	18.7341		21PHAS158_260(-)	25.0501	60.051
21PHAS160_352(-)	91.4791	3.34797		21PHAS158_281(-)	41.7793	17.7633
21PHAS160_415(-)	52.0481	0.195483		21PHAS158_344(-)	48.7867	93.0464
21PHAS161_102(+)	12.3843	0.141287		21PHAS159_165(+)	24.9264	6.24212
21PHAS161_165(+)	23.313	0.358793		21PHAS159_207(+)	27.4161	52.4827
21PHAS161_228(+)	42.6841	6.42664		21PHAS159_396(+)	6.38447	22.6023
21PHAS161_312(+)	162.736	6.56847		21PHAS159_480(+)	6.91644	12.2495
21PHAS161_184(-)	16.4338	0		21PHAS159_226(-)	99.2567	22.722
21PHAS161_205(-)	16.9612	5.53257		21PHAS159_331(-)	7.1258	22.7886
21PHAS161_247(-)	23.8441	0.466234		21PHAS159_394(-)	21.9585	6.2663
21PHAS161_289(-)	9.9219	0.28223		21PHAS159_415(-)	19.1449	33.7378
21PHAS161_352(-)	10.2111	0.0558522		21PHAS159_436(-)	26.1726	73.1555
21PHAS162_102(+)	222.502	227.34		21PHAS159_478(-)	12.7924	148.3
21PHAS162_123(+)	84.1495	39.3689		21PHAS159_499(-)	34.6143	1.56209
21PHAS162_144(+)	27.3472	18.0647		21PHAS160_249(+)	2.19303	10.7096
21PHAS162_186(+)	97.2842	191.287		21PHAS160_270(+)	14.5565	9.13479
21PHAS162_207(+)	15.3417	5.36738		21PHAS160_375(+)	58.1351	38.672
21PHAS162_228(+)	24.7516	7.96576		21PHAS160_438(+)	12.2304	17.4394
21PHAS162_249(+)	88.0725	11.0899		21PHAS160_100(-)	33.1379	4.23163
21PHAS162_121(-)	7.28789	9.5698		21PHAS160_331(-)	233.243	33.3577
21PHAS162_163(-)	12.7122	3.86502		21PHAS160_352(-)	51.949	2.14937
21PHAS162_205(-)	11.2127	3.16359		21PHAS160_415(-)	21.2631	3.13448
21PHAS162_226(-)	48.2652	9.15251		21PHAS161_102(+)	15.1939	0.365538
21PHAS163_138(+)	89.8838	2.04005		21PHAS161_165(+)	25.3258	9.61492
21PHAS163_201(+)	88.9395	6.01091		21PHAS161_228(+)	42.094	120.939
21PHAS163_222(+)	320.959	23.269		21PHAS161_312(+)	82.695	32.2816
21PHAS163_243(+)	53.4425	12.0754		21PHAS161_184(-)	9.90265	1.09471
21PHAS163_348(+)	137.521	18.3127		21PHAS161_205(-)	14.6711	11.8064
21PHAS163_369(+)	160.317	21.3328		21PHAS161_247(-)	23.3501	11.7067
21PHAS163_157(-)	8.1772	0.254648		21PHAS161_289(-)	19.2545	13.451
21PHAS163_178(-)	11.7862	0.211931		21PHAS161_352(-)	7.95064	1.00769
21PHAS163_262(-)	45.4206	20.9487		21PHAS162_102(+)	176.714	403.083
21PHAS164_137(+)	4.5912	0.0837783		21PHAS162_123(+)	67.9509	28.62
21PHAS164_221(+)	7.2689	2.65493		21PHAS162_144(+)	33.5084	52.9122
21PHAS164_242(+)	19.7396	3.07948		21PHAS162_186(+)	57.3157	185.106
21PHAS164_326(+)	23.8071	9.23056		21PHAS162_207(+)	8.68056	20.5767
21PHAS164_347(+)	3.16135	0		21PHAS162_228(+)	20.1497	24.3479
21PHAS164_156(-)	14.6203	0.576989		21PHAS162_249(+)	88.2615	8.28536
21PHAS164_240(-)	424.503	52.9809		21PHAS162_121(-)	6.69211	45.7921
21PHAS164_282(-)	13.8881	0.254648		21PHAS162_163(-)	7.60652	21.9073
21PHAS164_303(-)	6.51033	0.225066		21PHAS162_205(-)	10.1714	8.92918
21PHAS164_345(-)	41.4068	2.37581		21PHAS162_226(-)	31.5894	121.356
21PHAS164_366(-)	9.44265	5.46726		21PHAS163_138(+)	55.0453	5.20895
21PHAS164_387(-)	2.57328	0		21PHAS163_201(+)	50.9689	11.7585
21PHAS165_152(+)	14.974	1.27987		21PHAS163_222(+)	223.132	27.2134
21PHAS165_194(+)	3.95925	3.04357		21PHAS163_243(+)	77.9467	110.611
21PHAS165_215(+)	2.19734	0.17774		21PHAS163_348(+)	102.224	99.1455
21PHAS165_299(+)	7.06755	0.639366		21PHAS163_369(+)	90.2745	191.861
21PHAS165_341(+)	3.10776	3.9796		21PHAS163_157(-)	6.84506	11.3325
21PHAS165_425(+)	8.95156	0.141287		21PHAS163_178(-)	10.4092	3.67794
21PHAS165_129(-)	40.1351	11.7872		21PHAS163_262(-)	24.9748	92.6606
21PHAS165_150(-)	67.0649	7.60257		21PHAS164_116(+)	5.62871	30.4842
21PHAS165_171(-)	22.5235	0.591418		21PHAS164_137(+)	12.7801	0.817514
21PHAS165_192(-)	17.1154	9.67259		21PHAS164_221(+)	20.9137	0.236261
21PHAS165_255(-)	154.303	25.9248		21PHAS164_242(+)	39.7725	103.03
21PHAS165_297(-)	13.3025	5.07902		21PHAS164_326(+)	42.1319	93.1723
21PHAS166_457(-)	2.07688	3.72956		21PHAS164_347(+)	6.62266	9.94429
21PHAS167_81(+)	29.7324	4.06739		21PHAS164_156(-)	55.3833	21.4831
21PHAS167_144(+)	5.35463	0.338082		21PHAS164_240(-)	905.694	210.178
21PHAS167_249(+)	52.2555	4.52692		21PHAS164_282(-)	44.6474	1.2488
21PHAS167_501(+)	28.2979	24.0534		21PHAS164_303(-)	9.91693	3.19814
21PHAS167_79(-)	17.586	9.29432		21PHAS164_345(-)	113.342	127.552
21PHAS167_100(-)	33.5775	6.40067		21PHAS164_366(-)	17.859	14.1355
21PHAS167_142(-)	325.702	6.10299		21PHAS164_387(-)	6.97256	0
21PHAS167_289(-)	24.639	0.432388		21PHAS165_152(+)	32.7452	2.15757
21PHAS168_173(+)	48.5717	2.87704		21PHAS165_194(+)	18.1508	14.8698
21PHAS168_194(+)	69.6735	8.32627		21PHAS165_215(+)	7.45941	8.55879
21PHAS168_215(+)	8.3562	3.05939		21PHAS165_299(+)	19.7367	7.8833
21PHAS168_236(+)	16.2941	1.47832		21PHAS165_341(+)	13.2247	15.6699
21PHAS168_299(+)	25.5879	1.77829		21PHAS165_425(+)	11.0897	0.349375
21PHAS168_320(+)	6.04723	0.335113		21PHAS165_129(-)	92.0407	29.3796
21PHAS168_150(-)	2.72615	0.0837783		21PHAS165_150(-)	213.395	41.9362
21PHAS168_234(-)	4.86575	3.18654		21PHAS165_171(-)	103.926	24.0123
21PHAS168_297(-)	29.4651	4.79372		21PHAS165_192(-)	47.4697	24.6678
21PHAS168_339(-)	9.93418	14.8488		21PHAS165_255(-)	207.42	49.7206
21PHAS168_465(-)	4.13978	0		21PHAS165_297(-)	31.1764	45.2787
21PHAS169_543(+)	4.16513	0		21PHAS165_507(-)	4.98365	20.0404
21PHAS169_564(+)	149.426	5.85259		21PHAS167_81(+)	30.2499	2.26928
21PHAS169_648(+)	206.408	15.0225		21PHAS167_144(+)	8.36471	19.9586
21PHAS169_289(-)	16.0665	6.17208		21PHAS167_249(+)	32.5258	5.16375
21PHAS169_520(-)	9.89026	0.226722		21PHAS167_501(+)	18.8707	126.375
21PHAS169_562(-)	29.6424	0.494505		21PHAS167_79(-)	21.6604	31.6793
21PHAS169_583(-)	2.1267	0.461626		21PHAS167_100(-)	38.9426	7.85861
21PHAS170_291(+)	4.29082	0.184005		21PHAS167_142(-)	289.432	41.8
21PHAS170_417(+)	36.0235	11.5716		21PHAS167_289(-)	36.4771	9.58181
21PHAS170_438(+)	76.4174	11.5703		21PHAS168_173(+)	48.6009	5.48205
21PHAS170_543(+)	33.603	2.29885		21PHAS168_194(+)	43.2301	13.8681
21PHAS170_289(-)	98.3264	12.6806		21PHAS168_215(+)	6.72473	5.78303
21PHAS170_373(-)	58.2468	5.44052		21PHAS168_236(+)	8.94414	19.4428
21PHAS170_478(-)	13.1369	4.6925		21PHAS168_299(+)	17.375	37.1088
21PHAS170_499(-)	74.8205	0.881224		21PHAS168_320(+)	2.71253	5.64951
21PHAS171_153(+)	126.412	8.77563		21PHAS168_150(-)	5.18831	2.63123
21PHAS171_216(+)	57.3018	5.99552		21PHAS168_234(-)	12.5936	2.74667
21PHAS171_258(+)	67.9043	5.07393		21PHAS168_297(-)	14.7722	66.6317
21PHAS171_279(+)	41.1433	0.971873		21PHAS168_339(-)	13.8095	13.9659
21PHAS171_300(+)	12.2273	8.61415		21PHAS168_465(-)	5.6632	7.01535
21PHAS171_321(+)	39.7815	0.26944		21PHAS169_543(+)	3.8891	1.956
21PHAS171_405(+)	34.3954	1.5761		21PHAS169_564(+)	136.581	22.0414
21PHAS171_489(+)	11.1007	0.252992		21PHAS169_648(+)	296.107	160.02
21PHAS171_172(-)	10.0064	0.140942		21PHAS169_289(-)	15.0233	115.838
21PHAS171_235(-)	35.8151	3.38334		21PHAS169_520(-)	16.8728	2.77629
21PHAS171_277(-)	20.8309	6.15756		21PHAS169_562(-)	38.7172	79.9814
21PHAS171_319(-)	26.2989	2.39017		21PHAS169_583(-)	1.49765	0.236261
21PHAS171_382(-)	19.9548	1.97319		21PHAS170_291(+)	6.39261	15.3769
21PHAS171_403(-)	12.5363	0.0558522		21PHAS170_417(+)	43.899	94.3137
21PHAS171_487(-)	40.8383	2.67602		21PHAS170_438(+)	100.552	144.65
21PHAS171_508(-)	4.37048	0.085435		21PHAS170_543(+)	52.1352	90.4823
21PHAS172_195(+)	15.3548	2.84195		21PHAS170_289(-)	211.063	250.606
21PHAS172_258(+)	6.42012	0.0558522		21PHAS170_373(-)	73.6838	58.1153
21PHAS172_279(+)	50.7283	14.9411		21PHAS170_478(-)	13.8918	21.1983
21PHAS172_363(+)	70.2013	8.74544		21PHAS170_499(-)	57.7787	23.6285
21PHAS172_426(+)	219.275	72.2825		21PHAS171_153(+)	122.428	13.7441
21PHAS172_277(-)	3.98875	0.521137		21PHAS171_216(+)	60.5197	2.03553
21PHAS172_319(-)	16.2811	0.381144		21PHAS171_258(+)	35.5915	13.521
21PHAS173_207(+)	25.4365	6.75091		21PHAS171_279(+)	49.992	42.8995
21PHAS173_585(+)	10.4769	0.184005		21PHAS171_300(+)	10.7518	25.8125
21PHAS173_627(+)	11.1354	4.47576		21PHAS171_321(+)	22.1707	0.958555
21PHAS173_394(-)	135.573	16.2743		21PHAS171_405(+)	34.2754	59.4992
21PHAS173_415(-)	61.671	8.01331		21PHAS171_489(+)	4.91368	12.5241
21PHAS173_499(-)	179.436	17.4359		21PHAS171_172(-)	8.36708	16.5901
21PHAS173_520(-)	648.828	60.1501		21PHAS171_235(-)	24.4247	5.58071
21PHAS174_102(+)	25.2847	5.38024		21PHAS171_277(-)	22.4775	46.1615
21PHAS174_291(+)	30.9469	0.93473		21PHAS171_319(-)	4.04194	81.597
21PHAS174_312(+)	3.95339	2.03872		21PHAS171_382(-)	12.2495	1.88782
21PHAS174_354(+)	23.2851	0.26944		21PHAS171_403(-)	13.415	1.2296
21PHAS174_100(-)	7.45741	0		21PHAS171_487(-)	37.1078	72.6416
21PHAS174_184(-)	4.91093	0		21PHAS171_508(-)	4.81642	11.4
21PHAS174_226(-)	8.35193	0.305892		21PHAS172_195(+)	10.1543	4.51006
21PHAS174_268(-)	41.8315	8.29051		21PHAS172_279(+)	59.0554	36.9465
[truncated: 7,696 more rows]

## Sheet: Fig. 3a
Fig. 3a
[truncated: 1,894 more rows]

## Sheet: Fig. 3b
Fig. 3b
[truncated: 545 more rows]

## Sheet: Fig. 3c
Fig. 3c
[truncated: 9 more rows]

## Sheet: Fig. 4a
Fig. 4a
[truncated: 52 more rows]

## Sheet: Fig.4b
Fig. 4b
[truncated: 75 more rows]

[truncated: 22 more sheets: Fig. 4c, Supplementary Fig. 1a, Supplementary Fig. 1b, Supplementary Fig. 1d, Supplementary Fig. 1e, Supplementary Fig. 2a, Supplementary Fig. 2c, Supplementary Fig. 2d, Supplementary Fig. 2f, Supplementary Fig. 3, Supplementary Fig. 5a, Supplementary Fig.5b, Supplementary Fig. 9, Supplementary Fig. 10a, Supplementary Fig. 10b, Supplementary Fig. 11a, Supplementary Fig.11b, Supplementary Fig. 11c, Supplementary Fig. 11d, Supplementary Fig. 12a …]
